# Supplementary material for: Discovery of Secondary Metabolites from the Sponge-Derived Fungus Aspergillus templicola
Source: Mar Drugs. 2025 Jul 9;23(7):285. doi: 10.3390/md23070285 (PMC12300295; doi:10.3390/md23070285)
Supplement: Supplementary file 1 [file marinedrugs-23-00285-s001.zip]

Archive with 4 entries (4 files):
- marinedrugs-3745227-supplementary/7-Deoxy-cytochalasin Z7.cif
- marinedrugs-3745227-supplementary/colachalasin J.cif
- marinedrugs-3745227-supplementary/cytochalasin Z16.cif
- marinedrugs-3745227-supplementary/Supporting Information.pdf
