# Supplementary material for: Discovery of Secondary Metabolites from the Sponge-Derived Fungus Aspergillus templicola
Source: Mar Drugs. 2025 Jul 9;23(7):285. doi: 10.3390/md23070285 (PMC12300295; doi:10.3390/md23070285)
Supplement: Supplementary file 1 [file marinedrugs-23-00285-s001.zip › marinedrugs-3745227-supplementary/7-Deoxy-cytochalasin Z7.cif]

data_cu_0222_5_0m
_audit_creation_date               2023-02-22
_audit_creation_method
;
Olex2 1.5
(compiled 2022.04.07 svn.rca3783a0 for OlexSys, GUI svn.r6498)
;
_shelx_SHELXL_version_number       '2018/3'
_audit_contact_author_address      ?
_audit_contact_author_email        ?
_audit_contact_author_name         ''
_audit_contact_author_phone        ?
_publ_contact_author_id_orcid      ?
_publ_section_references
;
Dolomanov, O.V., Bourhis, L.J., Gildea, R.J, Howard, J.A.K. & Puschmann, H.
 (2009), J. Appl. Cryst. 42, 339-341.

Sheldrick, G.M. (2015). Acta Cryst. A71, 3-8.

Sheldrick, G.M. (2015). Acta Cryst. C71, 3-8.
;
_chemical_name_common              ?
_chemical_name_systematic          ?
_chemical_formula_moiety           'C28 H35 N O4'
_chemical_formula_sum              'C28 H35 N O4'
_chemical_formula_weight           449.57
_chemical_absolute_configuration   'ad'
_chemical_melting_point            ?
loop_
  _atom_type_symbol
  _atom_type_description
  _atom_type_scat_dispersion_real
  _atom_type_scat_dispersion_imag
  _atom_type_scat_source
 'C' 'C' 0.0181 0.0091 'International Tables Vol C Tables 4.2.6.8 and 6.1.1.4'
 'H' 'H' 0.0000 0.0000 'International Tables Vol C Tables 4.2.6.8 and 6.1.1.4'
 'N' 'N' 0.0311 0.0180 'International Tables Vol C Tables 4.2.6.8 and 6.1.1.4'
 'O' 'O' 0.0492 0.0322 'International Tables Vol C Tables 4.2.6.8 and 6.1.1.4'

_shelx_space_group_comment
;
The symmetry employed for this shelxl refinement is uniquely defined
by the following loop, which should always be used as a source of
symmetry information in preference to the above space-group names.
They are only intended as comments.
;
_space_group_crystal_system        'trigonal'
_space_group_IT_number             152
_space_group_name_H-M_alt          'P 31 2 1'
_space_group_name_Hall             'P 31 2"'
loop_
  _space_group_symop_operation_xyz
 'x, y, z'
 '-y, x-y, z+1/3'
 '-x+y, -x, z+2/3'
 'y, x, -z'
 'x-y, -y, -z+2/3'
 '-x, -x+y, -z+1/3'

_cell_length_a                     11.995(8)
_cell_length_b                     11.995(8)
_cell_length_c                     30.450(14)
_cell_angle_alpha                  90
_cell_angle_beta                   90
_cell_angle_gamma                  120
_cell_volume                       3794(5)
_cell_formula_units_Z              6
_cell_measurement_reflns_used      96
_cell_measurement_temperature      150.00
_cell_measurement_theta_max        51.39
_cell_measurement_theta_min        34.52
_shelx_estimated_absorpt_T_max     0.940
_shelx_estimated_absorpt_T_min     0.886
_exptl_absorpt_coefficient_mu      0.621
_exptl_absorpt_correction_T_max    0.0872
_exptl_absorpt_correction_T_min    0.0112
_exptl_absorpt_correction_type     multi-scan
_exptl_absorpt_process_details
;
SADABS-2016/2 (Bruker,2016/2) was used for absorption correction.
wR2(int) was 0.0800 before and 0.0533 after correction.
The Ratio of minimum to maximum transmission is 0.1284.
The \l/2 correction factor is Not present.
;
_exptl_absorpt_special_details     ?
_exptl_crystal_colour              ?
_exptl_crystal_density_diffrn      1.181
_exptl_crystal_density_meas        ?
_exptl_crystal_density_method      ?
_exptl_crystal_description         block
_exptl_crystal_F_000               1452
_exptl_crystal_size_max            0.2
_exptl_crystal_size_mid            0.15
_exptl_crystal_size_min            0.1
_exptl_transmission_factor_max     ?
_exptl_transmission_factor_min     ?
_diffrn_reflns_av_R_equivalents    0.0420
_diffrn_reflns_av_unetI/netI       0.0351
_diffrn_reflns_Laue_measured_fraction_full  0.999
_diffrn_reflns_Laue_measured_fraction_max  0.997
_diffrn_reflns_limit_h_max         13
_diffrn_reflns_limit_h_min         -14
_diffrn_reflns_limit_k_max         14
_diffrn_reflns_limit_k_min         -14
_diffrn_reflns_limit_l_max         37
_diffrn_reflns_limit_l_min         -37
_diffrn_reflns_number              20003
_diffrn_reflns_point_group_measured_fraction_full  0.999
_diffrn_reflns_point_group_measured_fraction_max  0.993
_diffrn_reflns_theta_full          67.679
_diffrn_reflns_theta_max           74.639
_diffrn_reflns_theta_min           4.256
_diffrn_ambient_temperature        150.00
_diffrn_detector_area_resol_mean   ?
_diffrn_measured_fraction_theta_full  0.999
_diffrn_measured_fraction_theta_max  0.997
_diffrn_measurement_device_type    'Bruker APEX-II CCD'
_diffrn_measurement_method         '\f and \w scans'
_diffrn_radiation_type             CuK\a
_diffrn_radiation_wavelength       1.54178
_diffrn_source                     ?
_diffrn_source_current             1.0
_diffrn_source_power               0.05
_diffrn_source_voltage             50.0
_diffrn_standards_number           0
_reflns_Friedel_coverage           0.741
_reflns_Friedel_fraction_full      0.999
_reflns_Friedel_fraction_max       0.988
_reflns_number_gt                  3522
_reflns_number_total               5135
_reflns_special_details
;
 Reflections were merged by SHELXL according to the crystal
 class for the calculation of statistics and refinement.
 
 _reflns_Friedel_fraction is defined as the number of unique
 Friedel pairs measured divided by the number that would be
 possible theoretically, ignoring centric projections and
 systematic absences.
;
_reflns_threshold_expression       'I > 2\s(I)'
_computing_cell_refinement         'SAINT V8.40A (Bruker, 2019)'
_computing_data_collection         ?
_computing_data_reduction          'SAINT V8.40A (Bruker, 2019)'
_computing_molecular_graphics      'Olex2 1.5 (Dolomanov et al., 2009)'
_computing_publication_material    'Olex2 1.5 (Dolomanov et al., 2009)'
_computing_structure_refinement    'SHELXL 2018/3 (Sheldrick, 2015)'
_computing_structure_solution      'SHELXT 2018/2 (Sheldrick, 2018)'
_refine_diff_density_max           0.107
_refine_diff_density_min           -0.082
_refine_diff_density_rms           0.026
_refine_ls_abs_structure_details
;
 Flack x determined using 1077 quotients [(I+)-(I-)]/[(I+)+(I-)]
 (Parsons, Flack and Wagner, Acta Cryst. B69 (2013) 249-259).
;
_refine_ls_abs_structure_Flack     0.18(19)
_refine_ls_extinction_coef         .
_refine_ls_extinction_method       none
_refine_ls_goodness_of_fit_ref     1.036
_refine_ls_hydrogen_treatment      constr
_refine_ls_matrix_type             full
_refine_ls_number_parameters       343
_refine_ls_number_reflns           5135
_refine_ls_number_restraints       0
_refine_ls_R_factor_all            0.0658
_refine_ls_R_factor_gt             0.0461
_refine_ls_restrained_S_all        1.036
_refine_ls_shift/su_max            0.000
_refine_ls_shift/su_mean           0.000
_refine_ls_structure_factor_coef   Fsqd
_refine_ls_weighting_details      
 'w=1/[\s^2^(Fo^2^)+(0.0704P)^2^] where P=(Fo^2^+2Fc^2^)/3'
_refine_ls_weighting_scheme        calc
_refine_ls_wR_factor_gt            0.1279
_refine_ls_wR_factor_ref           0.1443
_refine_special_details            ?
_olex2_refinement_description
;
1. Fixed Uiso
 At 1.2 times of:
  All C(H) groups, All C(H,H) groups, All N(H) groups
 At 1.5 times of:
  All C(H,H,H) groups, All O(H) groups
2. Others
 Sof(H00I)=Sof(C8)=Sof(C10)=Sof(H10)=Sof(C4)=Sof(H4)=Sof(C3)=Sof(H3)=Sof(C1)=
 Sof(H1A)=Sof(C13)=Sof(H13)=Sof(C5)=Sof(H5A)=Sof(H5B)=1-FVAR(1)
 Sof(H00H)=Sof(C00I)=Sof(H00M)=Sof(H00N)=Sof(C00J)=Sof(C00W)=Sof(H00W)=
 Sof(C00P)=Sof(H00P)=Sof(C00V)=Sof(H00V)=Sof(C00U)=Sof(H00U)=Sof(C2)=Sof(H2)=
 FVAR(1)
3.a Ternary CH refined with riding coordinates:
 C00A(H00D), C00B(H00E), C00D(H00G), C00F(H00H), C00F(H00I), C00L(H00O),
 C00N(H00R), C00Q(H00Y)
3.b Secondary CH2 refined with riding coordinates:
 C00I(H00M,H00N), C00S(H00,H), C5(H5A,H5B)
3.c Aromatic/amide H refined with riding coordinates:
 C004(H004), N007(H007), C009(H009), C00C(H00F), C00W(H00W), C00P(H00P),
 C00V(H00V), C00U(H00U), C2(H2), C00M(H00Q), C00R(H00Z), C10(H10), C4(H4),
 C3(H3), C1(H1A), C13(H13)
3.d Fitted hexagon refined as free rotating group:
 C00J(C00W,C00P,C00V,C00U,C2), C8(C10,C4,C3,C1,C13)
3.e Idealised Me refined as rotating group:
 C008(H00A,H00B,H00C), C00H(H00J,H00K,H00L), C00O(H00S,H00T,H00X), C00T(H1,HA,
 HB)
3.f Idealised tetrahedral OH refined as rotating group:
 O005(H005)
;
_atom_sites_solution_hydrogens     geom
_atom_sites_solution_primary       dual
_atom_sites_solution_secondary     ?
loop_
  _atom_site_label
  _atom_site_type_symbol
  _atom_site_fract_x
  _atom_site_fract_y
  _atom_site_fract_z
  _atom_site_U_iso_or_equiv
  _atom_site_adp_type
  _atom_site_occupancy
  _atom_site_site_symmetry_order
  _atom_site_calc_flag
  _atom_site_refinement_flags_posn
  _atom_site_refinement_flags_adp
  _atom_site_refinement_flags_occupancy
  _atom_site_disorder_assembly
  _atom_site_disorder_group
 O001 O 0.8184(2) 0.6981(2) 0.73773(7) 0.0834(6) Uani 1 1 d . . . . .
 O002 O 0.7252(3) 0.4847(3) 0.75014(7) 0.0924(7) Uani 1 1 d . . . . .
 O003 O 0.8100(3) 0.9294(3) 0.72514(9) 0.1120(9) Uani 1 1 d . . . . .
 C004 C 0.8802(3) 0.6299(4) 0.80078(10) 0.0794(8) Uani 1 1 d . . . . .
 H004 H 0.900389 0.570204 0.813832 0.095 Uiso 1 1 calc R U . . .
 O005 O 0.9635(3) 0.9028(4) 0.92486(11) 0.1258(12) Uani 1 1 d . . . . .
 H005 H 0.936314 0.951563 0.933410 0.189 Uiso 1 1 calc R U . . .
 C006 C 0.8007(4) 0.5936(4) 0.76052(10) 0.0796(8) Uani 1 1 d . . . . .
 N007 N 0.7806(4) 0.8428(3) 0.65691(10) 0.1024(10) Uani 1 1 d . . . . .
 H007 H 0.811524 0.916228 0.642661 0.123 Uiso 1 1 calc R U . . .
 C008 C 0.9974(5) 0.6919(4) 0.89018(11) 0.0972(11) Uani 1 1 d . . . . .
 H00A H 0.914602 0.612170 0.893324 0.146 Uiso 1 1 calc R U . . .
 H00B H 1.031044 0.727671 0.919305 0.146 Uiso 1 1 calc R U . . .
 H00C H 1.058499 0.673619 0.875017 0.146 Uiso 1 1 calc R U . . .
 C009 C 0.9230(4) 0.7436(4) 0.81866(11) 0.0832(8) Uani 1 1 d . . . . .
 H009 H 0.918072 0.805645 0.800625 0.100 Uiso 1 1 calc R U . . .
 C00A C 0.9785(4) 0.7895(4) 0.86341(11) 0.0878(9) Uani 1 1 d . . . . .
 H00D H 1.065681 0.866814 0.859194 0.105 Uiso 1 1 calc R U . . .
 C00B C 0.5283(4) 0.5295(3) 0.66588(11) 0.0837(9) Uani 1 1 d . . . . .
 H00E H 0.503889 0.457998 0.687386 0.100 Uiso 1 1 calc R U . . .
 C00C C 0.4908(4) 0.6560(4) 0.71904(13) 0.0982(11) Uani 1 1 d . . . . .
 H00F H 0.448387 0.699084 0.730160 0.118 Uiso 1 1 calc R U . . .
 C00D C 0.8952(4) 0.8359(4) 0.88609(13) 0.0966(11) Uani 1 1 d . . . . .
 H00G H 0.890223 0.899724 0.866247 0.116 Uiso 1 1 calc R U . . .
 C00E C 0.7717(4) 0.8373(4) 0.70030(12) 0.0927(10) Uani 1 1 d . . . . .
 C00F C 0.7371(4) 0.7224(4) 0.63415(11) 0.0885(9) Uani 1 1 d . . . . .
 H00H H 0.674879 0.708968 0.610094 0.106 Uiso 0.540(9) 1 calc R U P A 1
 H00I H 0.664924 0.710524 0.614646 0.106 Uiso 0.460(9) 1 calc R U P A 2
 C00G C 0.4575(4) 0.5986(4) 0.68037(12) 0.0933(10) Uani 1 1 d . . . . .
 C00H C 0.4900(4) 0.4657(4) 0.62062(12) 0.1011(12) Uani 1 1 d . . . . .
 H00J H 0.400495 0.395190 0.621472 0.152 Uiso 1 1 calc R U . . .
 H00K H 0.546409 0.431611 0.612690 0.152 Uiso 1 1 calc R U . . .
 H00L H 0.498527 0.529441 0.598750 0.152 Uiso 1 1 calc R U . . .
 C00I C 0.8567(14) 0.7364(13) 0.6176(3) 0.090(3) Uani 0.540(9) 1 d . . P A 1
 H00M H 0.911742 0.739036 0.642249 0.108 Uiso 0.540(9) 1 calc R U P A 1
 H00N H 0.904156 0.817408 0.600669 0.108 Uiso 0.540(9) 1 calc R U P A 1
 C00J C 0.8233(6) 0.6200(5) 0.5877(2) 0.088(2) Uani 0.540(9) 1 d G . P A 1
 C00W C 0.8432(7) 0.5209(7) 0.6016(2) 0.112(3) Uani 0.540(9) 1 d G . P A 1
 H00W H 0.882151 0.526309 0.629264 0.135 Uiso 0.540(9) 1 calc R U P A 1
 C00P C 0.8060(9) 0.4138(7) 0.5750(3) 0.152(5) Uani 0.540(9) 1 d G . P A 1
 H00P H 0.819522 0.346072 0.584460 0.183 Uiso 0.540(9) 1 calc R U P A 1
 C00V C 0.7489(9) 0.4059(7) 0.5345(3) 0.141(11) Uani 0.540(9) 1 d G . P A 1
 H00V H 0.723483 0.332717 0.516302 0.169 Uiso 0.540(9) 1 calc R U P A 1
 C00U C 0.7291(7) 0.5050(8) 0.5206(2) 0.122(4) Uani 0.540(9) 1 d G . P A 1
 H00U H 0.690071 0.499599 0.492949 0.147 Uiso 0.540(9) 1 calc R U P A 1
 C2 C 0.7663(7) 0.6121(6) 0.5472(2) 0.095(3) Uani 0.540(9) 1 d G . P A 1
 H2 H 0.752699 0.679837 0.537753 0.114 Uiso 0.540(9) 1 calc R U P A 1
 C00K C 0.7118(4) 0.6961(3) 0.71427(10) 0.0807(8) Uani 1 1 d . . . . .
 C00L C 0.6756(4) 0.6191(3) 0.67085(10) 0.0811(8) Uani 1 1 d . . . . .
 H00O H 0.717358 0.564913 0.670431 0.097 Uiso 1 1 calc R U . . .
 C00M C 0.6262(4) 0.7269(4) 0.78794(12) 0.0938(10) Uani 1 1 d . . . . .
 H00Q H 0.650409 0.815326 0.786911 0.113 Uiso 1 1 calc R U . . .
 C00N C 0.5949(4) 0.6537(4) 0.74546(11) 0.0847(9) Uani 1 1 d . . . . .
 H00R H 0.563313 0.561603 0.753218 0.102 Uiso 1 1 calc R U . . .
 C00O C 0.3531(5) 0.5962(6) 0.65188(16) 0.1237(16) Uani 1 1 d . . . . .
 H00S H 0.391218 0.644171 0.624736 0.185 Uiso 1 1 calc R U . . .
 H00T H 0.310822 0.636035 0.667751 0.185 Uiso 1 1 calc R U . . .
 H00X H 0.289486 0.506891 0.644708 0.185 Uiso 1 1 calc R U . . .
 C00Q C 0.7553(4) 0.7275(5) 0.89599(11) 0.1008(12) Uani 1 1 d . . . . .
 H00Y H 0.748967 0.644748 0.886481 0.121 Uiso 1 1 calc R U . . .
 C00R C 0.6219(4) 0.6757(5) 0.82628(11) 0.0944(10) Uani 1 1 d . . . . .
 H00Z H 0.596811 0.586969 0.826321 0.113 Uiso 1 1 calc R U . . .
 C00S C 0.6521(4) 0.7409(5) 0.87008(12) 0.1060(13) Uani 1 1 d . . . . .
 H00 H 0.572189 0.704022 0.887743 0.127 Uiso 1 1 calc R U . . .
 H H 0.682305 0.833509 0.865684 0.127 Uiso 1 1 calc R U . . .
 C00T C 0.7239(6) 0.7145(6) 0.94512(13) 0.1320(18) Uani 1 1 d . . . . .
 H1 H 0.789629 0.705637 0.961345 0.198 Uiso 1 1 calc R U . . .
 HA H 0.639396 0.638183 0.950108 0.198 Uiso 1 1 calc R U . . .
 HB H 0.722591 0.791276 0.955360 0.198 Uiso 1 1 calc R U . . .
 C8 C 0.7800(8) 0.6023(6) 0.5672(2) 0.082(3) Uani 0.460(9) 1 d G . P A 2
 C10 C 0.7971(7) 0.4961(7) 0.5695(3) 0.104(4) Uani 0.460(9) 1 d G . P A 2
 H10 H 0.846195 0.489186 0.592751 0.125 Uiso 0.460(9) 1 calc R U P A 2
 C4 C 0.7424(9) 0.4000(6) 0.5379(3) 0.125(13) Uani 0.460(9) 1 d G . P A 2
 H4 H 0.754158 0.327446 0.539445 0.150 Uiso 0.460(9) 1 calc R U P A 2
 C3 C 0.6706(9) 0.4102(6) 0.5039(3) 0.117(4) Uani 0.460(9) 1 d G . P A 2
 H3 H 0.633268 0.344500 0.482239 0.141 Uiso 0.460(9) 1 calc R U P A 2
 C1 C 0.6535(9) 0.5164(7) 0.50156(19) 0.118(4) Uani 0.460(9) 1 d G . P A 2
 H1A H 0.604413 0.523292 0.478339 0.141 Uiso 0.460(9) 1 calc R U P A 2
 C13 C 0.7082(10) 0.6124(6) 0.5332(2) 0.109(4) Uani 0.460(9) 1 d G . P A 2
 H13 H 0.696450 0.685034 0.531645 0.131 Uiso 0.460(9) 1 calc R U P A 2
 C5 C 0.8408(16) 0.7055(14) 0.6022(4) 0.086(3) Uani 0.460(9) 1 d . . P A 2
 H5A H 0.897567 0.788860 0.587629 0.104 Uiso 0.460(9) 1 calc R U P A 2
 H5B H 0.895613 0.685410 0.621092 0.104 Uiso 0.460(9) 1 calc R U P A 2

loop_
  _atom_site_aniso_label
  _atom_site_aniso_U_11
  _atom_site_aniso_U_22
  _atom_site_aniso_U_33
  _atom_site_aniso_U_23
  _atom_site_aniso_U_13
  _atom_site_aniso_U_12
 O001 0.0802(14) 0.0842(15) 0.0786(11) 0.0083(11) -0.0048(10) 0.0357(12)
 O002 0.1085(19) 0.0810(16) 0.0853(13) -0.0037(11) -0.0118(12) 0.0455(15)
 O003 0.133(3) 0.0786(17) 0.1082(17) -0.0068(14) -0.0295(17) 0.0412(17)
 C004 0.084(2) 0.087(2) 0.0735(15) 0.0037(15) 0.0008(15) 0.0468(18)
 O005 0.114(2) 0.151(3) 0.132(2) -0.071(2) -0.0458(19) 0.081(2)
 C006 0.082(2) 0.081(2) 0.0769(16) 0.0015(16) 0.0027(15) 0.0409(18)
 N007 0.120(3) 0.0732(18) 0.0942(17) 0.0118(15) -0.0181(18) 0.0329(18)
 C008 0.114(3) 0.109(3) 0.0818(18) -0.0135(19) -0.0197(19) 0.066(3)
 C009 0.082(2) 0.084(2) 0.0817(17) 0.0048(16) 0.0015(16) 0.0403(18)
 C00A 0.088(2) 0.092(2) 0.0842(18) -0.0075(17) -0.0108(17) 0.045(2)
 C00B 0.087(2) 0.080(2) 0.0814(16) 0.0018(15) -0.0057(16) 0.0394(18)
 C00C 0.096(3) 0.106(3) 0.105(2) -0.017(2) -0.015(2) 0.059(2)
 C00D 0.094(3) 0.098(3) 0.103(2) -0.026(2) -0.024(2) 0.052(2)
 C00E 0.096(3) 0.078(2) 0.094(2) -0.0001(18) -0.023(2) 0.0355(19)
 C00F 0.093(2) 0.089(2) 0.0817(18) 0.0105(17) -0.0019(17) 0.045(2)
 C00G 0.090(2) 0.094(3) 0.098(2) -0.0022(19) -0.0120(18) 0.049(2)
 C00H 0.095(3) 0.104(3) 0.092(2) -0.011(2) -0.009(2) 0.040(2)
 C00I 0.098(6) 0.082(6) 0.076(6) -0.005(4) 0.013(6) 0.034(5)
 C00J 0.075(5) 0.107(6) 0.080(5) 0.004(5) 0.007(4) 0.044(5)
 C00W 0.118(7) 0.144(8) 0.104(6) -0.006(5) 0.006(5) 0.087(6)
 C00P 0.181(12) 0.171(12) 0.161(10) -0.021(9) 0.007(9) 0.129(11)
 C00V 0.14(2) 0.148(19) 0.134(15) -0.045(11) 0.012(13) 0.076(15)
 C00U 0.104(7) 0.142(9) 0.102(6) -0.031(6) 0.016(5) 0.047(6)
 C2 0.100(6) 0.108(6) 0.070(6) 0.005(5) -0.003(5) 0.048(5)
 C00K 0.082(2) 0.078(2) 0.0805(16) 0.0015(15) -0.0087(16) 0.0391(17)
 C00L 0.081(2) 0.080(2) 0.0813(17) 0.0034(15) -0.0035(15) 0.0397(18)
 C00M 0.087(2) 0.102(3) 0.098(2) -0.019(2) -0.0092(18) 0.051(2)
 C00N 0.083(2) 0.088(2) 0.0853(18) -0.0101(17) -0.0077(16) 0.0451(19)
 C00O 0.123(4) 0.148(4) 0.124(3) -0.018(3) -0.033(3) 0.087(4)
 C00Q 0.100(3) 0.119(3) 0.0841(19) -0.021(2) -0.0093(18) 0.055(2)
 C00R 0.078(2) 0.116(3) 0.0875(19) -0.0159(19) -0.0032(17) 0.048(2)
 C00S 0.091(3) 0.135(4) 0.094(2) -0.025(2) -0.002(2) 0.058(3)
 C00T 0.146(4) 0.163(5) 0.083(2) -0.023(3) -0.006(3) 0.075(4)
 C8 0.094(7) 0.089(6) 0.065(6) 0.018(5) 0.002(5) 0.047(5)
 C10 0.103(7) 0.100(7) 0.120(8) 0.032(6) 0.044(6) 0.059(6)
 C4 0.13(2) 0.084(12) 0.17(2) 0.023(14) 0.06(2) 0.068(13)
 C3 0.137(10) 0.080(6) 0.113(7) -0.006(5) 0.041(7) 0.038(6)
 C1 0.167(12) 0.090(6) 0.079(5) -0.005(4) 0.003(5) 0.052(7)
 C13 0.169(12) 0.099(6) 0.064(4) -0.001(4) -0.011(5) 0.070(8)
 C5 0.103(8) 0.082(8) 0.068(6) 0.001(5) 0.018(6) 0.041(7)

_geom_special_details
;
 All esds (except the esd in the dihedral angle between two l.s. planes)
 are estimated using the full covariance matrix.  The cell esds are taken
 into account individually in the estimation of esds in distances, angles
 and torsion angles; correlations between esds in cell parameters are only
 used when they are defined by crystal symmetry.  An approximate (isotropic)
 treatment of cell esds is used for estimating esds involving l.s. planes.
;
loop_
  _geom_bond_atom_site_label_1
  _geom_bond_atom_site_label_2
  _geom_bond_distance
  _geom_bond_site_symmetry_2
  _geom_bond_publ_flag
 O001 C006 1.354(4) . ?
 O001 C00K 1.454(4) . ?
 O002 C006 1.201(4) . ?
 O003 C00E 1.223(5) . ?
 C004 H004 0.9500 . ?
 C004 C006 1.478(5) . ?
 C004 C009 1.312(5) . ?
 O005 H005 0.8400 . ?
 O005 C00D 1.432(4) . ?
 N007 H007 0.8800 . ?
 N007 C00E 1.325(5) . ?
 N007 C00F 1.444(5) . ?
 C008 H00A 0.9800 . ?
 C008 H00B 0.9800 . ?
 C008 H00C 0.9800 . ?
 C008 C00A 1.533(6) . ?
 C009 H009 0.9500 . ?
 C009 C00A 1.495(5) . ?
 C00A H00D 1.0000 . ?
 C00A C00D 1.530(6) . ?
 C00B H00E 1.0000 . ?
 C00B C00G 1.519(6) . ?
 C00B C00H 1.531(5) . ?
 C00B C00L 1.549(5) . ?
 C00C H00F 0.9500 . ?
 C00C C00G 1.321(5) . ?
 C00C C00N 1.498(5) . ?
 C00D H00G 1.0000 . ?
 C00D C00Q 1.554(6) . ?
 C00E C00K 1.533(5) . ?
 C00F H00H 1.0000 . ?
 C00F H00I 1.0000 . ?
 C00F C00I 1.449(15) . ?
 C00F C00L 1.554(5) . ?
 C00F C5 1.669(15) . ?
 C00G C00O 1.512(6) . ?
 C00H H00J 0.9800 . ?
 C00H H00K 0.9800 . ?
 C00H H00L 0.9800 . ?
 C00I H00M 0.9900 . ?
 C00I H00N 0.9900 . ?
 C00I C00J 1.541(10) . ?
 C00J C00W 1.3900 . ?
 C00J C2 1.3900 . ?
 C00W H00W 0.9500 . ?
 C00W C00P 1.3900 . ?
 C00P H00P 0.9500 . ?
 C00P C00V 1.3900 . ?
 C00V H00V 0.9500 . ?
 C00V C00U 1.3900 . ?
 C00U H00U 0.9500 . ?
 C00U C2 1.3900 . ?
 C2 H2 0.9500 . ?
 C00K C00L 1.545(5) . ?
 C00K C00N 1.553(5) . ?
 C00L H00O 1.0000 . ?
 C00M H00Q 0.9500 . ?
 C00M C00N 1.502(5) . ?
 C00M C00R 1.308(6) . ?
 C00N H00R 1.0000 . ?
 C00O H00S 0.9800 . ?
 C00O H00T 0.9800 . ?
 C00O H00X 0.9800 . ?
 C00Q H00Y 1.0000 . ?
 C00Q C00S 1.543(6) . ?
 C00Q C00T 1.532(5) . ?
 C00R H00Z 0.9500 . ?
 C00R C00S 1.496(5) . ?
 C00S H00 0.9900 . ?
 C00S H 0.9900 . ?
 C00T H1 0.9800 . ?
 C00T HA 0.9800 . ?
 C00T HB 0.9800 . ?
 C8 C10 1.3900 . ?
 C8 C13 1.3900 . ?
 C8 C5 1.515(12) . ?
 C10 H10 0.9500 . ?
 C10 C4 1.3900 . ?
 C4 H4 0.9500 . ?
 C4 C3 1.3900 . ?
 C3 H3 0.9500 . ?
 C3 C1 1.3900 . ?
 C1 H1A 0.9500 . ?
 C1 C13 1.3900 . ?
 C13 H13 0.9500 . ?
 C5 H5A 0.9900 . ?
 C5 H5B 0.9900 . ?

loop_
  _geom_angle_atom_site_label_1
  _geom_angle_atom_site_label_2
  _geom_angle_atom_site_label_3
  _geom_angle
  _geom_angle_site_symmetry_1
  _geom_angle_site_symmetry_3
  _geom_angle_publ_flag
 C006 O001 C00K 120.5(3) . . ?
 C006 C004 H004 119.7 . . ?
 C009 C004 H004 119.7 . . ?
 C009 C004 C006 120.7(3) . . ?
 C00D O005 H005 109.5 . . ?
 O001 C006 C004 111.9(3) . . ?
 O002 C006 O001 123.8(3) . . ?
 O002 C006 C004 124.3(3) . . ?
 C00E N007 H007 121.7 . . ?
 C00E N007 C00F 116.7(3) . . ?
 C00F N007 H007 121.7 . . ?
 H00A C008 H00B 109.5 . . ?
 H00A C008 H00C 109.5 . . ?
 H00B C008 H00C 109.5 . . ?
 C00A C008 H00A 109.5 . . ?
 C00A C008 H00B 109.5 . . ?
 C00A C008 H00C 109.5 . . ?
 C004 C009 H009 115.4 . . ?
 C004 C009 C00A 129.2(3) . . ?
 C00A C009 H009 115.4 . . ?
 C008 C00A H00D 106.9 . . ?
 C009 C00A C008 114.3(3) . . ?
 C009 C00A H00D 106.9 . . ?
 C009 C00A C00D 107.1(3) . . ?
 C00D C00A C008 114.2(3) . . ?
 C00D C00A H00D 106.9 . . ?
 C00G C00B H00E 105.9 . . ?
 C00G C00B C00H 115.1(3) . . ?
 C00G C00B C00L 110.4(3) . . ?
 C00H C00B H00E 105.9 . . ?
 C00H C00B C00L 112.8(3) . . ?
 C00L C00B H00E 105.9 . . ?
 C00G C00C H00F 119.8 . . ?
 C00G C00C C00N 120.4(4) . . ?
 C00N C00C H00F 119.8 . . ?
 O005 C00D C00A 106.3(3) . . ?
 O005 C00D H00G 107.8 . . ?
 O005 C00D C00Q 112.6(4) . . ?
 C00A C00D H00G 107.8 . . ?
 C00A C00D C00Q 114.3(3) . . ?
 C00Q C00D H00G 107.8 . . ?
 O003 C00E N007 126.0(4) . . ?
 O003 C00E C00K 125.7(3) . . ?
 N007 C00E C00K 108.3(3) . . ?
 N007 C00F H00H 112.3 . . ?
 N007 C00F H00I 106.3 . . ?
 N007 C00F C00I 102.1(6) . . ?
 N007 C00F C00L 104.0(3) . . ?
 N007 C00F C5 118.9(6) . . ?
 C00I C00F H00H 112.3 . . ?
 C00I C00F C00L 113.0(6) . . ?
 C00L C00F H00H 112.3 . . ?
 C00L C00F H00I 106.3 . . ?
 C00L C00F C5 114.1(6) . . ?
 C5 C00F H00I 106.3 . . ?
 C00C C00G C00B 116.0(3) . . ?
 C00C C00G C00O 123.5(4) . . ?
 C00O C00G C00B 120.5(3) . . ?
 C00B C00H H00J 109.5 . . ?
 C00B C00H H00K 109.5 . . ?
 C00B C00H H00L 109.5 . . ?
 H00J C00H H00K 109.5 . . ?
 H00J C00H H00L 109.5 . . ?
 H00K C00H H00L 109.5 . . ?
 C00F C00I H00M 110.1 . . ?
 C00F C00I H00N 110.1 . . ?
 C00F C00I C00J 107.8(9) . . ?
 H00M C00I H00N 108.5 . . ?
 C00J C00I H00M 110.1 . . ?
 C00J C00I H00N 110.1 . . ?
 C00W C00J C00I 121.1(6) . . ?
 C00W C00J C2 120.0 . . ?
 C2 C00J C00I 118.8(7) . . ?
 C00J C00W H00W 120.0 . . ?
 C00P C00W C00J 120.0 . . ?
 C00P C00W H00W 120.0 . . ?
 C00W C00P H00P 120.0 . . ?
 C00V C00P C00W 120.0 . . ?
 C00V C00P H00P 120.0 . . ?
 C00P C00V H00V 120.0 . . ?
 C00P C00V C00U 120.0 . . ?
 C00U C00V H00V 120.0 . . ?
 C00V C00U H00U 120.0 . . ?
 C00V C00U C2 120.0 . . ?
 C2 C00U H00U 120.0 . . ?
 C00J C2 H2 120.0 . . ?
 C00U C2 C00J 120.0 . . ?
 C00U C2 H2 120.0 . . ?
 O001 C00K C00E 101.3(3) . . ?
 O001 C00K C00L 114.4(3) . . ?
 O001 C00K C00N 110.3(3) . . ?
 C00E C00K C00L 105.0(3) . . ?
 C00E C00K C00N 112.3(3) . . ?
 C00L C00K C00N 112.9(3) . . ?
 C00B C00L C00F 113.9(3) . . ?
 C00B C00L H00O 108.4 . . ?
 C00F C00L H00O 108.4 . . ?
 C00K C00L C00B 112.4(3) . . ?
 C00K C00L C00F 105.0(3) . . ?
 C00K C00L H00O 108.4 . . ?
 C00N C00M H00Q 118.2 . . ?
 C00R C00M H00Q 118.2 . . ?
 C00R C00M C00N 123.7(4) . . ?
 C00C C00N C00K 106.9(3) . . ?
 C00C C00N C00M 114.7(3) . . ?
 C00C C00N H00R 106.8 . . ?
 C00K C00N H00R 106.8 . . ?
 C00M C00N C00K 114.5(3) . . ?
 C00M C00N H00R 106.8 . . ?
 C00G C00O H00S 109.5 . . ?
 C00G C00O H00T 109.5 . . ?
 C00G C00O H00X 109.5 . . ?
 H00S C00O H00T 109.5 . . ?
 H00S C00O H00X 109.5 . . ?
 H00T C00O H00X 109.5 . . ?
 C00D C00Q H00Y 106.8 . . ?
 C00S C00Q C00D 113.6(4) . . ?
 C00S C00Q H00Y 106.8 . . ?
 C00T C00Q C00D 112.5(4) . . ?
 C00T C00Q H00Y 106.8 . . ?
 C00T C00Q C00S 110.0(4) . . ?
 C00M C00R H00Z 116.3 . . ?
 C00M C00R C00S 127.4(5) . . ?
 C00S C00R H00Z 116.3 . . ?
 C00Q C00S H00 108.9 . . ?
 C00Q C00S H 108.9 . . ?
 C00R C00S C00Q 113.5(4) . . ?
 C00R C00S H00 108.9 . . ?
 C00R C00S H 108.9 . . ?
 H00 C00S H 107.7 . . ?
 C00Q C00T H1 109.5 . . ?
 C00Q C00T HA 109.5 . . ?
 C00Q C00T HB 109.5 . . ?
 H1 C00T HA 109.5 . . ?
 H1 C00T HB 109.5 . . ?
 HA C00T HB 109.5 . . ?
 C10 C8 C13 120.0 . . ?
 C10 C8 C5 118.8(8) . . ?
 C13 C8 C5 121.2(8) . . ?
 C8 C10 H10 120.0 . . ?
 C4 C10 C8 120.0 . . ?
 C4 C10 H10 120.0 . . ?
 C10 C4 H4 120.0 . . ?
 C10 C4 C3 120.0 . . ?
 C3 C4 H4 120.0 . . ?
 C4 C3 H3 120.0 . . ?
 C1 C3 C4 120.0 . . ?
 C1 C3 H3 120.0 . . ?
 C3 C1 H1A 120.0 . . ?
 C13 C1 C3 120.0 . . ?
 C13 C1 H1A 120.0 . . ?
 C8 C13 H13 120.0 . . ?
 C1 C13 C8 120.0 . . ?
 C1 C13 H13 120.0 . . ?
 C00F C5 H5A 108.5 . . ?
 C00F C5 H5B 108.5 . . ?
 C8 C5 C00F 115.2(10) . . ?
 C8 C5 H5A 108.5 . . ?
 C8 C5 H5B 108.5 . . ?
 H5A C5 H5B 107.5 . . ?

loop_
  _geom_torsion_atom_site_label_1
  _geom_torsion_atom_site_label_2
  _geom_torsion_atom_site_label_3
  _geom_torsion_atom_site_label_4
  _geom_torsion
  _geom_torsion_site_symmetry_1
  _geom_torsion_site_symmetry_2
  _geom_torsion_site_symmetry_3
  _geom_torsion_site_symmetry_4
  _geom_torsion_publ_flag
 O001 C00K C00L C00B 134.5(3) . . . . ?
 O001 C00K C00L C00F -101.1(3) . . . . ?
 O001 C00K C00N C00C 179.2(3) . . . . ?
 O001 C00K C00N C00M 51.0(4) . . . . ?
 O003 C00E C00K O001 -62.9(5) . . . . ?
 O003 C00E C00K C00L 177.8(4) . . . . ?
 O003 C00E C00K C00N 54.8(5) . . . . ?
 C004 C009 C00A C008 5.6(6) . . . . ?
 C004 C009 C00A C00D -122.0(4) . . . . ?
 O005 C00D C00Q C00S 124.0(4) . . . . ?
 O005 C00D C00Q C00T -1.7(5) . . . . ?
 C006 O001 C00K C00E 171.7(3) . . . . ?
 C006 O001 C00K C00L -75.9(4) . . . . ?
 C006 O001 C00K C00N 52.6(4) . . . . ?
 C006 C004 C009 C00A 165.2(4) . . . . ?
 N007 C00E C00K O001 114.0(4) . . . . ?
 N007 C00E C00K C00L -5.3(4) . . . . ?
 N007 C00E C00K C00N -128.3(4) . . . . ?
 N007 C00F C00I C00J -173.6(6) . . . . ?
 N007 C00F C00L C00B 113.9(3) . . . . ?
 N007 C00F C00L C00K -9.5(4) . . . . ?
 N007 C00F C5 C8 -157.9(7) . . . . ?
 C008 C00A C00D O005 63.7(5) . . . . ?
 C008 C00A C00D C00Q -61.2(4) . . . . ?
 C009 C004 C006 O001 22.1(5) . . . . ?
 C009 C004 C006 O002 -154.7(4) . . . . ?
 C009 C00A C00D O005 -168.6(4) . . . . ?
 C009 C00A C00D C00Q 66.5(4) . . . . ?
 C00A C00D C00Q C00S -114.5(4) . . . . ?
 C00A C00D C00Q C00T 119.8(4) . . . . ?
 C00D C00Q C00S C00R 88.8(5) . . . . ?
 C00E N007 C00F C00I -110.8(6) . . . . ?
 C00E N007 C00F C00L 7.0(5) . . . . ?
 C00E N007 C00F C5 -121.2(7) . . . . ?
 C00E C00K C00L C00B -115.3(3) . . . . ?
 C00E C00K C00L C00F 9.0(4) . . . . ?
 C00E C00K C00N C00C 67.0(4) . . . . ?
 C00E C00K C00N C00M -61.2(4) . . . . ?
 C00F N007 C00E O003 175.7(4) . . . . ?
 C00F N007 C00E C00K -1.2(5) . . . . ?
 C00F C00I C00J C00W -105.6(8) . . . . ?
 C00F C00I C00J C2 71.0(9) . . . . ?
 C00G C00B C00L C00F -76.9(4) . . . . ?
 C00G C00B C00L C00K 42.4(4) . . . . ?
 C00G C00C C00N C00K 49.8(5) . . . . ?
 C00G C00C C00N C00M 177.8(4) . . . . ?
 C00H C00B C00G C00C -179.0(4) . . . . ?
 C00H C00B C00G C00O 2.8(6) . . . . ?
 C00H C00B C00L C00F 53.5(4) . . . . ?
 C00H C00B C00L C00K 172.8(3) . . . . ?
 C00I C00F C00L C00B -136.2(5) . . . . ?
 C00I C00F C00L C00K 100.4(6) . . . . ?
 C00I C00J C00W C00P 176.6(9) . . . . ?
 C00I C00J C2 C00U -176.7(8) . . . . ?
 C00J C00W C00P C00V 0.0 . . . . ?
 C00W C00J C2 C00U 0.0 . . . . ?
 C00W C00P C00V C00U 0.0 . . . . ?
 C00P C00V C00U C2 0.0 . . . . ?
 C00V C00U C2 C00J 0.0 . . . . ?
 C2 C00J C00W C00P 0.0 . . . . ?
 C00K O001 C006 O002 31.9(5) . . . . ?
 C00K O001 C006 C004 -145.0(3) . . . . ?
 C00L C00B C00G C00C -49.9(5) . . . . ?
 C00L C00B C00G C00O 131.9(4) . . . . ?
 C00L C00F C00I C00J 75.3(8) . . . . ?
 C00L C00F C5 C8 78.7(10) . . . . ?
 C00L C00K C00N C00C -51.5(4) . . . . ?
 C00L C00K C00N C00M -179.6(3) . . . . ?
 C00M C00R C00S C00Q -125.0(5) . . . . ?
 C00N C00C C00G C00B 1.5(6) . . . . ?
 C00N C00C C00G C00O 179.7(4) . . . . ?
 C00N C00K C00L C00B 7.3(4) . . . . ?
 C00N C00K C00L C00F 131.7(3) . . . . ?
 C00N C00M C00R C00S 179.6(4) . . . . ?
 C00R C00M C00N C00C 123.7(4) . . . . ?
 C00R C00M C00N C00K -112.2(4) . . . . ?
 C00T C00Q C00S C00R -144.1(4) . . . . ?
 C8 C10 C4 C3 0.0 . . . . ?
 C10 C8 C13 C1 0.0 . . . . ?
 C10 C8 C5 C00F -115.2(9) . . . . ?
 C10 C4 C3 C1 0.0 . . . . ?
 C4 C3 C1 C13 0.0 . . . . ?
 C3 C1 C13 C8 0.0 . . . . ?
 C13 C8 C10 C4 0.0 . . . . ?
 C13 C8 C5 C00F 64.8(11) . . . . ?
 C5 C00F C00L C00B -115.1(6) . . . . ?
 C5 C00F C00L C00K 121.5(6) . . . . ?
 C5 C8 C10 C4 180.0(9) . . . . ?
 C5 C8 C13 C1 180.0(9) . . . . ?

_shelx_res_file
;
TITL cu_0222_5_0m_a.res in P3(1)21
    cu_0222_5_0m.res
    created by SHELXL-2018/3 at 11:18:52 on 22-Feb-2023
REM Old TITL cu_0222_5_0m in P3(2)21
REM SHELXT solution in P3(1)21: R1 0.217, Rweak 0.054, Alpha 0.015
REM <I/s> 0.583 for 24 systematic absences, Orientation as input
REM Flack x = 0.148 ( 0.201 ) from 1173 Parsons' quotients
REM Formula found by SHELXT: C25 N4 O3
CELL 1.54178 11.995 11.995 30.4502 90 90 120
ZERR 6 0.0078 0.0078 0.014 0 0 0
LATT -1
SYMM -Y,+X-Y,0.333+Z
SYMM +Y-X,-X,0.667+Z
SYMM +Y,+X,-Z
SYMM -Y+X,-Y,0.667-Z
SYMM -X,-X+Y,0.333-Z
SFAC C H N O
UNIT 168 210 6 24

L.S. 10 0 0
PLAN  30
SIZE 0.2 0.15 0.1
TEMP -123.15
CONF
list 4
MORE -1
fmap 2 53
BOND $H
ACTA
REM <olex2.extras>
REM <HklSrc "%.\\cu_0222_5_0m.hkl">
REM </olex2.extras>

WGHT    0.070400
FVAR       0.76556   0.54023
O001  4    0.818390    0.698117    0.737728    11.00000    0.08025    0.08416 =
         0.07865    0.00834   -0.00479    0.03572
O002  4    0.725180    0.484704    0.750143    11.00000    0.10852    0.08099 =
         0.08527   -0.00369   -0.01177    0.04551
O003  4    0.809950    0.929391    0.725143    11.00000    0.13344    0.07863 =
         0.10820   -0.00679   -0.02950    0.04121
C004  1    0.880162    0.629858    0.800777    11.00000    0.08388    0.08655 =
         0.07354    0.00373    0.00081    0.04684
AFIX  43
H004  2    0.900389    0.570204    0.813832    11.00000   -1.20000
AFIX   0
O005  4    0.963458    0.902838    0.924864    11.00000    0.11364    0.15102 =
         0.13216   -0.07102   -0.04578    0.08082
AFIX 147
H005  2    0.936314    0.951563    0.933410    11.00000   -1.50000
AFIX   0
C006  1    0.800730    0.593574    0.760519    11.00000    0.08151    0.08086 =
         0.07689    0.00153    0.00274    0.04091
N007  3    0.780621    0.842837    0.656913    11.00000    0.11952    0.07324 =
         0.09417    0.01180   -0.01812    0.03290
AFIX  43
H007  2    0.811524    0.916228    0.642661    11.00000   -1.20000
AFIX   0
C008  1    0.997364    0.691945    0.890178    11.00000    0.11427    0.10940 =
         0.08180   -0.01354   -0.01974    0.06636
AFIX 137
H00A  2    0.914602    0.612170    0.893324    11.00000   -1.50000
H00B  2    1.031044    0.727671    0.919305    11.00000   -1.50000
H00C  2    1.058499    0.673619    0.875017    11.00000   -1.50000
AFIX   0
C009  1    0.923009    0.743631    0.818661    11.00000    0.08221    0.08400 =
         0.08168    0.00479    0.00150    0.04027
AFIX  43
H009  2    0.918072    0.805645    0.800625    11.00000   -1.20000
AFIX   0
C00A  1    0.978508    0.789516    0.863407    11.00000    0.08750    0.09217 =
         0.08421   -0.00745   -0.01081    0.04526
AFIX  13
H00D  2    1.065681    0.866814    0.859194    11.00000   -1.20000
AFIX   0
C00B  1    0.528308    0.529548    0.665876    11.00000    0.08693    0.07977 =
         0.08141    0.00180   -0.00567    0.03936
AFIX  13
H00E  2    0.503889    0.457998    0.687386    11.00000   -1.20000
AFIX   0
C00C  1    0.490779    0.656036    0.719035    11.00000    0.09565    0.10586 =
         0.10482   -0.01741   -0.01536    0.05912
AFIX  43
H00F  2    0.448387    0.699084    0.730160    11.00000   -1.20000
AFIX   0
C00D  1    0.895171    0.835908    0.886091    11.00000    0.09426    0.09821 =
         0.10277   -0.02598   -0.02414    0.05219
AFIX  13
H00G  2    0.890223    0.899724    0.866247    11.00000   -1.20000
AFIX   0
C00E  1    0.771675    0.837335    0.700304    11.00000    0.09631    0.07754 =
         0.09367   -0.00009   -0.02349    0.03546
C00F  1    0.737130    0.722382    0.634153    11.00000    0.09341    0.08889 =
         0.08169    0.01047   -0.00188    0.04451
PART 1
AFIX  13
H00H  2    0.674879    0.708968    0.610094    21.00000   -1.20000
AFIX  13
PART 2
H00I  2    0.664924    0.710524    0.614646   -21.00000   -1.20000
AFIX   0
PART 0
C00G  1    0.457531    0.598642    0.680366    11.00000    0.09039    0.09449 =
         0.09837   -0.00219   -0.01201    0.04878
C00H  1    0.489986    0.465702    0.620625    11.00000    0.09468    0.10429 =
         0.09199   -0.01125   -0.00882    0.04050
AFIX 137
H00J  2    0.400495    0.395190    0.621472    11.00000   -1.50000
H00K  2    0.546409    0.431611    0.612690    11.00000   -1.50000
H00L  2    0.498527    0.529441    0.598750    11.00000   -1.50000
AFIX   0
PART 1
C00I  1    0.856743    0.736378    0.617566    21.00000    0.09807    0.08227 =
         0.07561   -0.00471    0.01348    0.03388
AFIX  23
H00M  2    0.911742    0.739036    0.642249    21.00000   -1.20000
H00N  2    0.904156    0.817408    0.600669    21.00000   -1.20000
AFIX  66
C00J  1    0.823314    0.620019    0.587722    21.00000    0.07517    0.10733 =
         0.07988    0.00376    0.00666    0.04448
C00W  1    0.843160    0.520887    0.601593    21.00000    0.11765    0.14429 =
         0.10409   -0.00582    0.00551    0.08746
AFIX  43
H00W  2    0.882151    0.526309    0.629264    21.00000   -1.20000
AFIX  65
C00P  1    0.805958    0.413824    0.574979    21.00000    0.18089    0.17104 =
         0.16059   -0.02108    0.00659    0.12940
AFIX  43
H00P  2    0.819522    0.346072    0.584460    21.00000   -1.20000
AFIX  65
C00V  1    0.748909    0.405891    0.534492    21.00000    0.14490    0.14808 =
         0.13419   -0.04531    0.01242    0.07609
AFIX  43
H00V  2    0.723483    0.332717    0.516302    21.00000   -1.20000
AFIX  65
C00U  1    0.729061    0.505021    0.520620    21.00000    0.10402    0.14154 =
         0.10158   -0.03109    0.01606    0.04689
AFIX  43
H00U  2    0.690071    0.499599    0.492949    21.00000   -1.20000
AFIX  65
C2    1    0.766263    0.612086    0.547234    21.00000    0.09965    0.10846 =
         0.06988    0.00460   -0.00331    0.04758
AFIX  43
H2    2    0.752699    0.679837    0.537753    21.00000   -1.20000
AFIX   0
PART 0
C00K  1    0.711837    0.696083    0.714273    11.00000    0.08215    0.07815 =
         0.08050    0.00155   -0.00870    0.03915
C00L  1    0.675567    0.619113    0.670847    11.00000    0.08123    0.07991 =
         0.08133    0.00335   -0.00354    0.03970
AFIX  13
H00O  2    0.717358    0.564913    0.670431    11.00000   -1.20000
AFIX   0
C00M  1    0.626198    0.726892    0.787942    11.00000    0.08723    0.10158 =
         0.09786   -0.01882   -0.00921    0.05126
AFIX  43
H00Q  2    0.650409    0.815326    0.786911    11.00000   -1.20000
AFIX   0
C00N  1    0.594950    0.653656    0.745458    11.00000    0.08332    0.08838 =
         0.08526   -0.01010   -0.00767    0.04508
AFIX  13
H00R  2    0.563313    0.561603    0.753218    11.00000   -1.20000
AFIX   0
C00O  1    0.353075    0.596222    0.651885    11.00000    0.12324    0.14848 =
         0.12419   -0.01756   -0.03312    0.08662
AFIX 137
H00S  2    0.391218    0.644171    0.624736    11.00000   -1.50000
H00T  2    0.310822    0.636035    0.667751    11.00000   -1.50000
H00X  2    0.289486    0.506891    0.644708    11.00000   -1.50000
AFIX   0
C00Q  1    0.755301    0.727522    0.895992    11.00000    0.09976    0.11896 =
         0.08406   -0.02088   -0.00935    0.05499
AFIX  13
H00Y  2    0.748967    0.644748    0.886481    11.00000   -1.20000
AFIX   0
C00R  1    0.621933    0.675683    0.826282    11.00000    0.07829    0.11619 =
         0.08752   -0.01587   -0.00316    0.04762
AFIX  43
H00Z  2    0.596811    0.586969    0.826321    11.00000   -1.20000
AFIX   0
C00S  1    0.652115    0.740928    0.870076    11.00000    0.09094    0.13545 =
         0.09391   -0.02547   -0.00244    0.05828
AFIX  23
H00   2    0.572189    0.704022    0.887743    11.00000   -1.20000
H     2    0.682305    0.833509    0.865684    11.00000   -1.20000
AFIX   0
C00T  1    0.723902    0.714480    0.945125    11.00000    0.14594    0.16345 =
         0.08324   -0.02335   -0.00574    0.07479
AFIX 137
H1    2    0.789629    0.705637    0.961345    11.00000   -1.50000
HA    2    0.639396    0.638183    0.950108    11.00000   -1.50000
HB    2    0.722591    0.791276    0.955360    11.00000   -1.50000
AFIX  66
PART 2
C8    1    0.779977    0.602316    0.567210   -21.00000    0.09380    0.08930 =
         0.06502    0.01767    0.00169    0.04717
C10   1    0.797116    0.496110    0.569527   -21.00000    0.10311    0.09973 =
         0.11977    0.03237    0.04418    0.05874
AFIX  43
H10   2    0.846195    0.489186    0.592751   -21.00000   -1.20000
AFIX  65
C4    1    0.742444    0.400034    0.537862   -21.00000    0.13313    0.08430 =
         0.17426    0.02281    0.06418    0.06772
AFIX  43
H4    2    0.754158    0.327446    0.539445   -21.00000   -1.20000
AFIX  65
C3    1    0.670633    0.410164    0.503880   -21.00000    0.13715    0.07976 =
         0.11260   -0.00634    0.04121    0.03765
AFIX  43
H3    2    0.633268    0.344500    0.482239   -21.00000   -1.20000
AFIX  65
C1    1    0.653493    0.516370    0.501563   -21.00000    0.16673    0.09038 =
         0.07939   -0.00521    0.00323    0.05163
AFIX  43
H1A   2    0.604413    0.523292    0.478339   -21.00000   -1.20000
AFIX  65
C13   1    0.708164    0.612446    0.533228   -21.00000    0.16894    0.09868 =
         0.06360   -0.00144   -0.01111    0.07017
AFIX  43
H13   2    0.696450    0.685034    0.531645   -21.00000   -1.20000
AFIX   0
C5    1    0.840757    0.705478    0.602203   -21.00000    0.10283    0.08173 =
         0.06757    0.00077    0.01796    0.04070
AFIX  23
H5A   2    0.897567    0.788860    0.587629   -21.00000   -1.20000
H5B   2    0.895613    0.685410    0.621092   -21.00000   -1.20000
AFIX   0
HKLF 4


REM  cu_0222_5_0m_a.res in P3(1)21
REM wR2 = 0.1443, GooF = S = 1.036, Restrained GooF = 1.036 for all data
REM R1 = 0.0461 for 3522 Fo > 4sig(Fo) and 0.0658 for all 5135 data
REM 343 parameters refined using 0 restraints

END

WGHT      0.0704      0.0000

REM Highest difference peak  0.107,  deepest hole -0.082,  1-sigma level  0.026
Q1    1   0.5238  0.6850  0.6905  11.00000  0.05    0.11
Q2    1   0.8402  0.8002  0.9043  11.00000  0.05    0.10
Q3    1   0.9584  0.9175  0.9098  11.00000  0.05    0.10
Q4    1   0.8225  0.7553  0.8945  11.00000  0.05    0.09
Q5    1   0.9006  0.7650  0.7526  11.00000  0.05    0.09
Q6    1   0.5059  0.5180  0.6410  11.00000  0.05    0.09
Q7    1   0.9222  0.7751  0.8814  11.00000  0.05    0.09
Q8    1   0.9031  0.8606  0.9478  11.00000  0.05    0.09
Q9    1   0.8011  0.9268  0.7496  11.00000  0.05    0.09
Q10   1   0.7633  0.4406  0.7675  11.00000  0.05    0.09
Q11   1   0.8248  0.5326  0.7474  11.00000  0.05    0.08
Q12   1   0.9840  0.7043  0.8052  11.00000  0.05    0.08
Q13   1   0.6838  0.6293  0.9561  11.00000  0.05    0.08
Q14   1   0.7717  0.6619  0.9630  11.00000  0.05    0.08
Q15   1   0.8714  0.9132  0.7342  11.00000  0.05    0.08
Q16   1   0.9456  0.8243  0.9027  11.00000  0.05    0.08
Q17   1   0.7384  0.4377  0.7208  11.00000  0.05    0.08
Q18   1   0.8408  1.0162  0.7193  11.00000  0.05    0.08
Q19   1   0.7147  0.7187  0.9264  11.00000  0.05    0.08
Q20   1   0.4247  0.6743  0.6381  11.00000  0.05    0.08
Q21   1   0.8981  0.6342  0.7733  11.00000  0.05    0.08
Q22   1   0.8522  1.0143  0.7334  11.00000  0.05    0.08
Q23   1   0.7467  0.5205  0.7774  11.00000  0.05    0.08
Q24   1   0.7946  0.5073  0.7372  11.00000  0.05    0.08
Q25   1   0.6497  0.6699  0.7228  11.00000  0.05    0.07
Q26   1   0.3826  0.5747  0.6613  11.00000  0.05    0.07
Q27   1   0.5977  0.5791  0.6503  11.00000  0.05    0.07
Q28   1   1.0791  0.7733  0.9033  11.00000  0.05    0.07
Q29   1   0.8177  0.6783  0.5764  11.00000  0.05    0.07
Q30   1   0.5611  0.4732  0.5938  11.00000  0.05    0.07
;
_shelx_res_checksum                76464
_shelx_hkl_file
;
   0  -1   0 4788.02  159.08
   1   0   0 4565.64  148.09
   0   1   0 5180.48  161.68
  -2   2   0 4805.92  143.39
   0   2   0 4849.02  144.69
  -2   0   0 5216.68  146.29
   2  -3   0  594.74   20.70
  -3   1   0  605.94   22.10
  -2   3   0  589.64   21.20
  -3   2   0  634.74   22.00
   1  -3   0  626.94   22.00
   3  -2   0  607.84   21.80
  -1   3   0  587.54   22.30
   0  -3   0  862.01   31.00
  -3   3   0  918.41   30.00
  -3   3   0  903.01   30.10
  -3   0   0  912.41   31.30
   3  -3   0  902.51   29.50
  -4   1   0  352.66   16.00
  -3   4   0  389.26   15.40
  -4   2   0  714.93   25.50
   2  -4   0  709.83   24.40
   4  -2   0  686.33   25.30
  -4   3   0  371.66   15.50
   1  -4   0  371.96   15.50
   4  -3   0  373.76   15.20
  -4   4   0  664.03   23.70
   4  -4   0  668.73   23.00
  -4   0   0  636.34   24.80
  -5   1   0  593.74   23.20
   4  -5   0  604.84   21.20
  -4   5   0  593.84   22.20
  -5   2   0   97.39    9.50
   3  -5   0   97.99    6.80
  -3   5   0  112.09    7.50
   2  -5   0   96.49    7.60
   5  -3   0  112.49    8.70
  -5   4   0  595.34   22.20
   1  -5   0  580.74   22.40
   5  -4   0  580.84   21.40
  -5   5   0  159.48    9.40
   5  -5   0  159.28    8.80
   5  -6   0   32.90    4.50
  -6   1   0   24.30    5.00
  -5   6   0   24.00    4.50
  -6   2   0  435.96   19.20
   4  -6   0  474.55   17.70
   6  -2   0  483.15   20.30
  -4   6   0  478.45   18.90
   3  -6   0  163.58    9.00
  -6   3   0  155.68   10.10
   6  -3   0  154.88   10.00
  -6   4   0  496.45   20.10
   2  -6   0  487.45   19.60
   6  -4   0  492.95   19.50
  -6   5   0   28.70    4.90
   6  -5   0   22.30    4.10
  -6   6   0   16.60    4.10
   6  -6   0   21.20    3.70
   6  -7   0   91.79    6.20
  -7   2   0   69.59    7.70
   5  -7   0   67.69    5.90
   7  -2   0   78.99    8.50
  -5   7   0   72.69    7.10
   4  -7   0   80.29    6.90
  -7   3   0   95.79    8.90
  -4   7   0  101.49    8.50
   7  -3   0   98.59    9.20
  -7   4   0   84.09    8.20
   7  -4   0   93.49    8.30
  -7   5   0   71.39    7.30
  -7   6   0   82.39    8.90
   7  -6   0   79.99    6.60
  -7   7   0   22.00    4.50
   1   7   0   61.49    7.30
  -8   1   0   63.49   11.10
   8  -1   0   55.99    8.40
  -7   8   0   61.69    6.90
   8  -2   0   14.50    4.90
  -6   8   0    6.80    3.20
  -8   3   0   82.39    8.20
  -5   8   0   88.39    8.00
   8  -3   0   71.39    9.50
  -8   4   0  285.57   13.80
  -4   8   0  248.28   12.70
   8  -4   0  253.67   13.70
  -8   5   0   82.99    8.20
   8  -5   0   73.99    7.20
  -8   6   0    8.20    3.70
   1  -8   0   66.69    7.90
  -8   7   0   55.29    6.70
  -7  -1   0   58.89   12.30
   0  -8   0   17.40    4.80
  -8   8   0   22.20    6.90
  -8   8   0   23.80    4.80
  -8   0   0    9.40    7.80
   0   8   0   26.40    5.40
  -9   1   0   95.59   12.70
   1   8   0  106.09    8.90
  -1  -8   0  100.69    8.50
  -8   9   0   96.99    9.10
  -8   9   0   98.99   10.70
  -9   2   0   51.09   10.30
   2   7   0   40.80    6.30
   9  -2   0   48.50    7.90
  -7   9   0   44.60    8.10
  -2  -7   0   42.60    6.00
  -7   9   0   45.00    5.80
  -9   3   0  267.17   30.80
  -6   9   0  260.67   12.80
   9  -3   0  245.88   14.70
  -6   9   0  211.08   21.30
   5  -9   0    6.20    4.60
  -9   4   0    0.30    7.90
   4   5   0    6.50    4.50
  -9   4   0    4.70    3.50
  -5   9   0    2.90    2.80
   9  -4   0   -0.30    4.60
  -5   9   0    7.20    5.40
   5   4   0    3.70    3.90
   4  -9   0    5.20    3.10
  -9   5   0    6.80    3.50
  -4   9   0   -1.70    3.90
  -4   9   0    5.10    3.30
   6   3   0  206.08   12.80
  -9   6   0  260.27   12.70
  -6  -3   0  228.08   17.20
  -3   9   0  196.98   16.80
  -9   7   0   38.10    9.40
   7   2   0   65.09    8.10
   2  -9   0   57.59    7.10
  -7  -2   0   64.29    9.90
  -9   8   0  123.49    9.80
  -9   8   0   94.09   11.70
   1  -9   0  117.89    9.70
  -8  -1   0   97.19   12.10
  -1   9   0   98.89    8.50
  -9   9   0  121.69   11.20
   0  -9   0  107.79    8.80
  -9   9   0  107.09    9.40
  -9   0   0  115.99   12.40
   0   9   0  117.29    8.20
   1   9   0   13.50    3.60
 -10   1   0   11.10    5.40
  -1  -9   0   12.10    3.40
  -9  10   0    8.00    4.70
 -10   2   0   28.50    8.40
   2   8   0   49.20    6.30
  -8  10   0   56.99    9.00
 -10   3   0    6.50    6.90
   7 -10   0    6.70    3.60
   3   7   0   17.50    4.40
  -7  10   0   15.70    5.50
  -3  -7   0    5.50    4.10
  -7  10   0    7.60    3.80
   6 -10   0   74.49    7.30
   4   6   0   67.69    7.40
 -10   4   0   56.69   10.00
  -6  10   0   65.39    7.00
  -6  10   0   71.59    9.50
   5 -10   0  172.28   10.10
 -10   5   0  169.68   10.80
 -10   5   0  154.08   15.20
   5   5   0  165.18   10.40
  -5  10   0  151.78   12.20
  -5  -5   0  149.99   14.20
  -5  10   0  165.68    9.80
   4 -10   0   75.79    7.90
   6   4   0   74.19    7.90
 -10   6   0   56.49   11.60
  -4  10   0   59.09    7.50
  -4  10   0   74.49    7.60
  -6  -4   0   65.89   11.10
 -10   7   0    4.80    4.40
   7   3   0   13.50    4.10
   3 -10   0    4.90    3.20
  -3  10   0   11.30    3.90
  -3  10   0    3.40    3.90
  -7  -3   0    5.90    6.30
   8   2   0   45.60    6.70
   2 -10   0   38.80    6.20
 -10   8   0   44.90    9.00
  -8  -2   0   39.90   12.50
  -2  10   0   38.40    8.10
  -2  10   0   49.00    7.90
   1 -10   0    6.70    3.10
 -10   9   0   12.60    5.80
  -9  -1   0   10.90    5.50
  -1  10   0    9.60    3.30
   0 -10   0    7.10    2.70
 -10  10   0    5.30    4.00
 -10   0   0    0.70    4.30
   0  10   0    9.10    3.20
   1  10   0   11.20    2.80
 -11   1   0   15.10    5.70
 -10  11   0   13.10    3.90
  -1 -10   0   12.00    2.90
 -11   2   0    5.30    4.50
   2   9   0    6.10    2.70
  -9  11   0    1.90    3.30
  -2  -9   0    2.90    2.50
 -11   3   0   34.20    7.40
   3   8   0   39.10    5.10
   8 -11   0   31.10    4.60
  -3  -8   0   23.50    5.50
  -8  11   0   23.70    5.20
   7 -11   0   60.69    6.10
   4   7   0   58.89    6.50
 -11   4   0   44.30    8.30
  -7  11   0   55.99    7.90
   5   6   0   43.70    5.50
   6 -11   0   36.10    4.80
 -11   5   0   26.40    7.40
  -6  11   0   27.50    5.80
 -11   6   0   43.20    8.70
   5 -11   0   31.80    4.90
   6   5   0   45.20    5.80
  -6  -5   0   28.40    7.20
  -5  11   0   40.80    6.40
   4 -11   0   55.59    6.00
   7   4   0   48.60    5.80
  -4  11   0   53.39    6.10
  -7  -4   0   33.90    7.20
   3 -11   0   26.20    4.30
   8   3   0   44.00    5.30
  -3  11   0   26.60    4.30
  -8  -3   0   29.20    6.50
 -11   9   0    9.40    4.80
   2 -11   0    6.10    2.80
  -2  11   0    3.50    3.50
  -9  -2   0    3.90    4.00
 -11  10   0   12.60    3.70
   1 -11   0   13.00    3.30
 -10  -1   0    7.00    5.60
  -1  11   0   17.20    3.20
   0 -11   0   -1.70    1.50
 -11  11   0    1.20    2.30
 -11   0   0   -0.50    2.60
   0  11   0   -0.10    1.60
   1  11   0    1.60    1.70
 -12   1   0    2.10    2.70
 -11  12   0    2.40    2.20
 -12   2   0    1.10    3.00
   2  10   0    7.50    2.10
 -10  12   0    2.80    2.20
   3   9   0    2.50    2.10
 -12   3   0   -0.80    2.70
   9 -12   0    0.60    2.40
  -9  12   0    2.90    2.40
   8 -12   0    8.80    2.70
 -12   4   0    6.00    3.90
   4   8   0    2.90    2.30
  -8  12   0    2.70    3.10
   5   7   0    9.30    3.40
   7 -12   0   11.00    2.90
 -12   5   0   16.20    5.60
  -7  12   0   12.60    4.20
 -12   6   0   37.60    7.00
   6   6   0   45.50    6.60
  -6  12   0   45.90    6.10
 -12   7   0    7.00    5.50
   7   5   0   10.10    3.50
  -7  -5   0   15.10    4.70
   8   4   0    5.70    2.30
   4 -12   0    4.00    2.30
  -4  12   0    1.60    2.30
  -8  -4   0    4.50    3.30
   9   3   0    4.10    2.30
   3 -12   0   -0.80    1.60
  -9  -3   0    0.30    2.80
   2 -12   0    7.50    2.30
 -12  10   0    3.60    5.70
 -10  -2   0    3.70    3.00
   1 -12   0    2.30    1.50
 -12  11   0    0.80    2.20
 -11  -1   0    2.60    2.50
 -12  12   0   -1.50    1.40
 -12   0   0    0.80    1.70
 -13   1   0   -0.70    1.30
 -12  13   0   -1.10    1.20
   2  11   0    0.80    1.20
 -13   2   0   -0.20    1.70
 -11  13   0    2.80    1.60
 -13   3   0   -0.30    2.80
   3  10   0    1.50    1.80
 -10  13   0    1.30    2.20
   9 -13   0    3.20    1.90
 -13   4   0    2.00    2.50
   4   9   0    2.00    1.60
  -9  13   0   -0.10    1.80
 -13   5   0   17.50    4.10
   5   8   0   12.70    2.40
  -8  13   0    6.10    2.30
 -13   6   0    1.60    3.80
   6   7   0    8.00    2.00
   7 -13   0    3.60    1.70
  -7  13   0    8.40    2.50
   7   6   0   12.60    2.50
 -13   7   0    4.10    4.40
   6 -13   0   10.00    2.20
  -6  13   0   10.30    2.50
   8   5   0   11.90    2.30
   5 -13   0   12.50    2.40
  -8  -5   0    1.40    2.70
  -5  13   0    9.80    2.80
   4 -13   0    2.40    1.50
   9   4   0    2.90    1.60
  -9  -4   0    3.50    2.40
  10   3   0   -1.70    2.40
   3 -13   0    0.40    1.40
 -10  -3   0    0.80    2.00
   2 -13   0   -0.70    0.90
 -13  11   0    1.30    2.00
 -11  -2   0   -1.70    1.40
 -13  12   0   -0.80    1.20
 -12  -1   0   -0.10    1.30
   3  11   0    3.50    0.90
 -14   3   0    3.60    1.90
 -11  14   0    2.00    1.10
 -14   4   0   -0.80    2.60
   4  10   0    5.30    1.20
 -10  14   0    2.50    1.40
   5   9   0    1.00    1.10
  -9  14   0   -0.30    1.20
 -14   6   0    1.30    2.50
   8 -14   0    0.40    1.00
   6   8   0    1.60    1.10
  -8  14   0    0.30    1.20
   7 -14   0    4.90    1.40
   7   7   0    4.20    1.30
  -7  14   0    3.90    1.40
   8   6   0    0.00    1.00
   6 -14   0    1.80    1.10
   5 -14   0    2.00    1.10
   9   5   0    2.40    1.50
   0   1  -1 2072.49   60.29
   1  -1  -1 2102.49   60.59
  -1   0  -1 2017.50   60.79
   1   0   1 2046.10   60.59
  -1   1   1 2030.50   59.59
  -1   1   1 2057.69   60.69
   0   1   1 2492.15   73.89
  -1   0   1 2536.35   73.39
  -1   2  -1 3655.23  111.59
   1   1   1 4009.10  114.09
  -2   1   1 3908.81  112.29
   3  -2  -1 4220.78  121.69
  -1   3  -1 4172.68  121.09
   1  -3   1 4090.59  120.49
  -3   2   1 3986.60  120.59
   0   2  -1 5029.20  145.39
   2  -2  -1 4974.00  144.89
  -2   0  -1 4953.40  145.79
  -2   2   1 5006.50  145.39
  -2   1  -1 3856.21  109.39
   1  -2  -1 3711.53  108.99
  -1   2   1 3610.34  109.29
  -2   2  -1  649.43   23.00
   0  -2  -1  704.83   24.00
   2  -2   1  685.23   21.80
   0   2   1  704.43   24.60
  -2   0   1  667.53   23.60
  -2   3  -1  838.92   27.60
  -3   1   1  865.21   29.10
   2  -3   1  851.61   27.10
   4  -2  -1  429.26   17.60
  -4   2   1  404.06   16.80
   5  -3  -1  273.57   13.50
  -5   3   1  275.37   13.30
   2  -5   1  280.97   12.50
   4  -3  -1 1477.45   47.70
  -4   3   1 1536.75   47.60
   1  -4   1 1494.45   47.80
   3  -3  -1   16.60    4.10
  -3   0  -1    5.80    3.10
  -3   3   1    2.00    3.10
   2  -3  -1 4164.38  121.09
  -3   1  -1 4164.08  122.29
  -2   3   1 4041.50  121.59
   1  -3  -1  870.21   30.90
  -3   2  -1  876.21   29.50
   3  -2   1  858.31   28.40
   0  -3  -1 8415.56  285.17
   3   0  -1 7751.72  263.87
  -3   3  -1 8056.29  254.27
  -3   0   1 8044.79  256.17
   0   3   1 8694.93  289.47
   3  -3   1 8181.58  254.27
  -3   4  -1  353.26   14.80
  -3   4  -1  336.77   13.80
   3  -4   1  339.07   13.30
  -4   1   1  356.86   15.30
   5  -2  -1  196.58   11.60
  -3   5  -1  180.38    9.80
   3  -5   1  198.78    9.20
  -5   2   1  169.88   10.40
   6  -3  -1  264.37   14.20
  -6   3   1  281.17   13.70
   3  -6   1  280.27   12.30
   7  -4  -1  327.37   15.40
  -7   4   1  324.97   15.00
   6  -4  -1  130.89    8.90
  -6   4   1  126.69    8.60
   5  -4  -1  366.16   15.50
   4  -4  -1 1208.58   39.00
  -4   4   1 1186.58   38.70
  -4   1  -1 1512.95   48.20
   3  -4  -1 1483.45   46.70
  -3   4   1 1444.66   46.50
   2  -4  -1  431.16   16.70
  -4   2  -1  408.36   17.40
  -4   3  -1  369.16   15.10
   1  -4  -1  327.27   14.80
  -4   4  -1   64.29    6.50
   0  -4  -1   66.49    7.20
   4  -4   1   52.29    5.20
  -4   5  -1  152.28    9.20
   4  -5   1  180.38    8.40
  -5   1   1  164.18   10.20
  -4   6  -1  467.35   18.40
   6  -2  -1  435.16   19.80
  -6   2   1  426.86   18.50
   4  -6   1  455.45   16.60
  -4   7  -1   60.79    6.60
   7  -3  -1   48.50    6.60
   4  -7   1   40.90    4.90
  -7   3   1   40.70    5.80
  -4   8  -1   28.90    4.80
   8  -4  -1   37.90    6.30
  -8   4   1   35.10    5.40
  -4   9  -1   13.30    5.60
  -4   9  -1   13.10    3.90
   4  -9   1    2.70    3.60
  -9   5   1    3.40    3.20
   5   4   1    1.90    3.70
   8  -5  -1   28.60    5.20
  -8   5   1   38.40    5.70
   7  -5  -1   33.40    5.10
  -7   5   1   37.90    5.60
   6  -5  -1 1143.49   37.00
  -6   5   1 1067.89   37.00
   5  -5  -1  481.05   18.80
  -5   5   1  492.85   19.20
   4  -5  -1  368.26   15.30
  -5   1  -1  359.76   16.60
  -4   5   1  373.36   15.40
  -5   2  -1  226.48   12.70
   3  -5  -1  276.57   12.30
  -3   5   1  256.07   12.60
  -5   3  -1  186.78   10.60
   2  -5  -1  198.98   10.50
   5  -3   1  188.98   10.20
   1  -5  -1  160.38   10.30
  -5   4  -1  152.78    9.40
   5  -4   1  167.68    8.70
  -5   5  -1   86.69    8.30
   5  -5   1   95.69    6.40
  -5   6  -1   47.50    5.90
  -6   1   1   58.89    7.10
   5  -6   1   53.99    5.00
   7  -2  -1  221.48   13.40
  -5   7  -1  214.68   11.40
   5  -7   1  225.88    9.70
  -7   2   1  218.78   12.20
  -5   8  -1  179.18   10.00
   8  -3  -1  178.28   11.80
  -8   3   1  148.59   10.10
  -5   9  -1  314.87   14.90
  -5   9  -1  297.97   19.60
   9  -4  -1  341.57   16.80
   5  -9   1  299.17   16.70
  -9   4   1  375.96   16.40
   4   5   1  319.77   15.80
  -9   4   1  329.77   22.20
  -5  10  -1   76.89    7.70
  -5  10  -1   93.79    9.60
 -10   5   1   82.99    8.20
   5   5   1   93.79    8.60
   5 -10   1   89.69    8.40
 -10   5   1   81.79   11.90
  -6  -5  -1   15.00    5.70
  -5  11  -1   28.90    5.60
 -11   6   1   30.70    7.30
   5 -11   1   19.80    4.00
   6   5   1   23.20    4.20
  -4  10  -1   63.79    8.10
  -4  10  -1   55.69    6.40
  -6  -4  -1   49.90   10.10
 -10   6   1   54.79   10.30
   4 -10   1   63.19    7.00
   6   4   1   62.19    7.20
  -3   9  -1    0.80    4.30
  -3   9  -1   -0.60    2.50
  -6  -3  -1   -4.30    5.70
   6   3   1   -0.30    4.30
  -9   6   1   -1.00    3.10
  -8   6   1   20.40    4.50
   7  -6  -1   -0.50    2.80
  -7   6   1    0.30    2.50
   6  -6  -1    4.20    3.20
  -6   6   1    4.40    2.70
  -6   1  -1 1129.49   40.20
   5  -6  -1 1135.29   37.80
  -5   6   1 1209.58   38.70
  -6   2  -1  125.99    9.00
   4  -6  -1  133.79    8.20
  -4   6   1  119.29    8.00
   3  -6  -1  273.17   12.90
  -6   3  -1  301.37   14.20
   6  -3   1  277.27   13.70
  -6   4  -1  486.95   19.40
   2  -6  -1  446.56   20.40
   6  -4   1  453.35   18.10
  -6   5  -1   59.29    6.60
   6  -5   1   56.19    5.60
  -6   6  -1    9.00    3.40
   6  -6   1   13.80    3.20
  -6   7  -1   51.59    6.40
   8  -2  -1  118.59   11.20
  -6   8  -1  119.09    8.30
   9  -3  -1  217.98   14.00
  -6   9  -1  173.38   19.30
  -6   9  -1  233.58   12.10
  -9   3   1  224.88   27.30
  -6  10  -1   14.20    4.10
  -6  10  -1   16.90    5.30
 -10   4   1   10.70    6.90
   6 -10   1   19.50    4.20
   4   6   1   17.20    4.50
  -6  11  -1    6.90    4.30
   6 -11   1    7.60    3.00
   5   6   1   15.00    3.70
 -11   5   1    4.00    4.90
  -6  12  -1   13.50    3.70
 -12   6   1   10.70    5.20
   6   6   1   11.60    4.40
  -6  13  -1    2.10    1.80
   7   6   1    2.30    1.80
 -13   7   1    3.70    4.60
   6 -13   1    3.60    1.60
  -5  12  -1    9.20    4.70
  -7  -5  -1   10.90    4.40
 -12   7   1   11.10    5.70
   7   5   1   10.70    3.30
  -4  11  -1   24.80    4.70
  -7  -4  -1   23.00    6.60
   4 -11   1   33.40    5.00
   7   4   1   20.10    4.10
  -7  -3  -1   26.10    7.60
  -3  10  -1   17.70    4.90
  -3  10  -1   19.90    4.70
 -10   7   1   25.80    5.70
   7   3   1   23.20    4.80
   3 -10   1   21.20    4.50
  -7  -2  -1   46.50   10.90
   7   2   1   76.09   12.70
  -9   7   1   48.60   15.80
  -9   7   1   44.80    6.40
   2  -9   1   54.79    6.90
  -7  -1  -1   68.29   11.80
   1  -8   1   83.29    8.40
  -8   7   1   81.59    8.00
  -7   7   1  308.47   14.30
   6  -7  -1   -3.60    2.50
  -6   7   1    5.70    3.20
   5  -7  -1   35.10    4.70
  -7   2  -1   44.10    6.30
  -5   7   1   45.10    5.70
   7  -2   1   35.50    6.00
  -7   3  -1  311.67   15.20
   7  -3   1  316.37   15.40
  -4   7   1  332.97   14.50
   3  -7  -1   45.00    5.90
  -7   4  -1   50.39    6.40
   7  -4   1   52.69    6.10
  -7   5  -1  218.48   12.10
   7  -5   1  220.48   10.90
  -7   6  -1   39.80    5.60
   7  -6   1   35.50    5.10
  -7   7  -1   17.60    3.90
   8  -1  -1   11.60    5.20
  -7   8  -1   18.70    4.50
   1   7   1   19.30    5.20
  -8   1   1   10.90    8.00
   9  -2  -1   48.80    8.10
  -7   9  -1   56.09    6.60
  -2  -7  -1   44.60    6.30
  -7   9  -1   58.39    9.70
  -9   2   1   59.79   10.60
   2   7   1   57.09    6.90
  -7  10  -1  147.69   12.20
  -7  10  -1  161.38   10.10
  -3  -7  -1  141.49    9.60
   7 -10   1  135.19    9.30
   3   7   1  145.59    9.70
 -10   3   1  145.99   13.90
  -7  11  -1   17.10    5.10
 -11   4   1   16.60    5.80
   4   7   1   12.40    3.50
   7 -11   1    7.90    3.30
  -7  12  -1    0.10    3.60
   7 -12   1    5.60    2.50
 -12   5   1    9.00    4.90
   5   7   1    5.80    3.10
  -7  13  -1    2.20    1.90
   7 -13   1    1.50    1.60
   6   7   1    7.70    2.10
 -13   6   1    5.40    3.60
  -7  14  -1    0.30    1.20
   7   7   1    0.70    1.00
   7 -14   1    0.40    1.00
   6 -14   1    2.40    1.20
   8   6   1    5.10    1.50
  -8  -5  -1    0.30    2.70
  -5  13  -1    1.90    2.00
   5 -13   1   -0.80    1.30
   8   5   1    0.00    1.50
  -4  12  -1    9.50    2.80
  -8  -4  -1    7.90    3.50
   4 -12   1   10.70    2.80
   8   4   1    7.90    2.70
  -8  -3  -1    6.50    4.80
  -3  11  -1    2.40    2.90
   3 -11   1    2.80    2.30
   8   3   1   -1.50    2.50
  -2  10  -1   65.19    7.00
  -8  -2  -1   66.59   14.30
   8   2   1   64.09    6.90
   2 -10   1   61.49    6.80
 -10   8   1   39.60    8.80
  -8  -1  -1    9.00    7.20
  -1   9  -1    5.70    3.50
  -9   8   1    6.10    3.90
   1  -9   1   10.30    3.70
  -9   8   1   13.70    6.30
  -8   0  -1   65.29   10.60
   0   8  -1   46.00    7.50
   0  -8   1   55.39    6.60
  -8   8   1   53.39    6.40
  -8   8   1   55.19   10.10
   1   7  -1   88.89    8.90
  -8   1  -1   87.99   12.40
  -7   8   1   79.69    7.70
   8  -2   1   20.30    6.00
  -6   8   1   21.10    4.30
  -8   3  -1   39.60    6.10
   5  -8  -1   28.00    4.60
  -5   8   1   40.20    5.30
   8  -3   1   37.80    6.30
  -8   4  -1   35.40    5.50
   4  -8  -1   30.20    4.80
  -4   8   1   29.10    5.00
   8  -4   1   35.20    5.70
  -8   5  -1  180.28   10.90
   8  -5   1  160.48    9.70
  -8   6  -1   97.39    8.90
   1  -8  -1    7.40    4.10
  -8   7  -1   14.20    4.20
  -7  -1   1    9.80    7.20
  -8   8  -1    6.20    6.40
   0  -8  -1   10.00    3.80
  -8   8  -1   -0.10    2.90
  -8   0   1   10.20    6.80
   0   8   1    6.00    3.60
  -8   9  -1   37.10    5.70
  -1  -8  -1   23.10    5.10
  -8   9  -1   33.10    7.00
   1   8   1   34.30    5.60
  -9   1   1   28.50    8.40
  -8  10  -1   21.00    7.00
  -8  10  -1   17.80    5.00
   2   8   1   22.40    4.50
 -10   2   1   12.70    6.10
  -8  11  -1    2.40    3.50
   3   8   1    6.60    3.10
 -11   3   1   -0.10    3.90
   8 -11   1    0.10    2.90
  -8  12  -1   11.00    3.70
 -12   4   1    0.80    3.30
   4   8   1    5.50    2.50
   8 -12   1    6.20    2.60
  -8  13  -1    4.50    2.30
 -13   5   1    2.20    2.80
   5   8   1    0.80    1.50
  -8  14  -1    2.10    1.20
   8 -14   1    1.80    1.20
 -14   6   1    0.50    2.60
   6   8   1    2.40    1.10
   5 -14   1    1.60    1.00
   9   5   1   -0.20    1.00
  -9  -4  -1    3.80    2.40
   4 -13   1    7.60    1.90
   9   4   1    5.40    1.70
  -9  -3  -1    7.40    3.50
   9   3   1   11.80    2.70
   3 -12   1   15.10    3.20
  -9  -2  -1    1.40    3.90
   2 -11   1    2.60    2.40
 -11   9   1    0.90    5.50
  -9  -1  -1   73.99    9.30
  -1  10  -1   61.39    6.10
   1 -10   1   58.29    6.20
 -10   9   1   82.19    9.90
   0   9  -1    1.10    2.90
  -9   0  -1   -0.20    5.40
  -9   9   1    4.00    4.50
  -9   9   1   -7.50    4.30
   0  -9   1   -2.10    2.60
   1   8  -1    6.40    3.60
  -9   1  -1    6.40    6.40
  -8   9   1    7.00    5.20
  -8   9   1   10.40    4.10
  -1  -8   1    7.90    3.70
  -9   2  -1   56.99   12.40
   2   7  -1   46.90    6.60
  -7   9   1   49.20    8.30
   9  -2   1   46.90    8.10
  -2  -7   1   53.39    6.40
  -9   3  -1    1.50    2.90
  -6   9   1    1.00    2.90
   9  -3   1   -4.50    4.40
  -6   9   1   -1.10    4.80
   4   5  -1    5.00    4.20
  -9   4  -1    8.20    3.50
  -9   4  -1   12.00    7.70
   5  -9  -1   -0.30    4.30
  -5   9   1    9.30    5.70
  -5   9   1   20.30    4.40
   5   4  -1  325.47   16.50
  -9   5  -1  342.67   16.30
   4  -9  -1  314.67   16.00
  -4   9   1  376.56   15.90
  -4   9   1  325.47   18.40
   6   3  -1  180.78   11.90
  -9   6  -1  207.78   11.80
  -6  -3   1  182.48   16.20
  -3   9   1  204.28   13.80
  -9   7  -1   58.39   10.10
   7   2  -1   51.29    7.30
  -9   7  -1   73.49    8.50
   2  -9  -1   49.99    6.70
  -7  -2   1   55.29    9.90
  -2   9   1   46.70    9.70
  -9   8  -1   10.50    6.40
  -9   8  -1   29.20    5.50
   1  -9  -1   46.10    6.10
  -1   9   1   23.60    4.60
  -8  -1   1   44.30    9.90
  -9   9  -1   -2.00    3.80
  -9   9  -1    1.00    4.50
   0  -9  -1    1.30    2.80
   0   9   1    0.30    2.50
  -9   0   1   -0.40    5.00
  -9  10  -1   29.20    6.30
  -1  -9  -1   25.20    4.30
   1   9   1   25.80    4.30
 -10   1   1   23.20    6.80
  -9  11  -1   16.90    4.40
  -2  -9  -1   29.20    4.10
 -11   2   1   19.30    5.70
   2   9   1   25.30    4.10
  -9  12  -1    4.10    2.80
 -12   3   1    4.90    3.70
   9 -12   1    8.90    2.90
   3   9   1    9.60    2.60
  -9  13  -1    0.40    1.70
 -13   4   1    0.20    2.40
   4   9   1    1.20    1.40
   9 -13   1    0.70    1.60
  -9  14  -1    2.30    1.40
 -14   5   1   -0.10    2.30
   5   9   1    2.30    1.10
   4 -14   1    0.60    0.80
 -10  -3  -1    0.60    1.90
  10   3   1    3.70    2.20
   3 -13   1   -0.60    1.40
 -10  -2  -1    0.70    2.30
 -12  10   1    0.50    4.10
   2 -12   1    2.70    1.70
 -10  -1  -1   24.00    6.40
  -1  11  -1   16.40    3.00
 -11  10   1   17.60    4.10
   1 -11   1   27.00    4.20
 -10   0  -1    1.30    4.00
   0  10  -1    7.10    2.90
   0 -10   1    0.00    2.10
 -10  10   1    6.20    4.10
 -10   1  -1   67.19    9.50
   1   9  -1   65.59    6.60
  -9  10   1   54.39    8.00
  -1  -9   1   82.09    7.20
 -10   2  -1   34.40    8.70
   2   8  -1   55.39    6.30
  -8  10   1   49.40   11.60
   3   7  -1   17.10    4.50
 -10   3  -1   21.40    7.20
   7 -10  -1   16.80    4.40
  -7  10   1   21.60    6.00
  -3  -7   1   19.90    4.70
  -7  10   1   25.30    5.00
   4   6  -1   60.39    7.10
   6 -10  -1   53.89    6.40
 -10   4  -1   47.00    9.80
  -6  10   1   58.29    6.50
  -6  10   1   70.39    8.90
   5   5  -1   88.69    8.50
 -10   5  -1   73.09   11.00
   5 -10  -1   79.29    7.90
  -5  10   1   88.89    8.00
  -5  10   1   80.89    9.40
  -5  -5   1   61.09   11.00
   6   4  -1    8.90    3.90
   4 -10  -1   19.00    4.00
 -10   6  -1   12.10    8.10
 -10   6  -1    9.00    4.50
  -6  -4   1   13.60    7.40
  -4  10   1    9.40    4.90
  -4  10   1   15.00    4.50
   7   3  -1  154.78    9.90
   3 -10  -1  157.58    9.90
 -10   7  -1  158.58   10.40
  -7  -3   1  155.28   14.20
  -3  10   1  159.08   11.10
  -3  10   1  175.98   10.40
 -10   8  -1   16.80    8.70
   2 -10  -1   29.20    4.70
   8   2  -1   24.80    5.80
  -8  -2   1   44.80   13.70
 -10   9  -1   32.80    7.00
   1 -10  -1   28.90    4.70
  -9  -1   1   28.40    7.30
  -1  10   1   31.50    4.60
 -10  10  -1    3.30    3.80
   0 -10  -1    1.30    2.30
 -10   0   1    0.50    3.70
   0  10   1    1.10    2.30
  -1 -10  -1    4.80    2.30
 -10  11  -1    3.70    2.80
   1  10   1    5.50    2.40
 -11   1   1    5.20    5.00
 -10  12  -1   -1.20    1.80
   2  10   1    1.80    1.70
 -12   2   1    2.00    2.90
 -10  13  -1    0.00    1.60
   3  10   1    0.20    1.20
 -13   3   1    1.20    2.40
 -10  14  -1    2.00    1.20
   4  10   1    2.30    1.10
 -14   4   1    1.60    2.00
 -11  -2  -1    2.60    2.00
   2 -13   1   -0.50    0.90
 -13  11   1    3.30    2.20
 -11  -1  -1    1.50    2.40
 -12  11   1    0.90    2.00
   1 -12   1    2.20    1.50
   0  11  -1    0.50    1.70
 -11   0  -1    0.30    2.80
   0 -11   1    0.30    1.80
 -11  11   1    0.00    2.10
   1  10  -1   26.20    3.90
 -11   1  -1   22.40    7.30
  -1 -10   1   19.80    3.30
 -10  11   1   24.70    5.00
 -11   2  -1    1.00    3.80
   2   9  -1    3.00    2.30
  -2  -9   1   -0.20    2.40
  -9  11   1    2.30    3.00
 -11   3  -1    1.00    4.30
   3   8  -1    2.10    2.60
   8 -11  -1    5.20    2.90
  -8  11   1    1.50    3.20
  -3  -8   1    0.20    3.10
   4   7  -1   25.00    4.40
   7 -11  -1   21.50    4.00
 -11   4  -1   12.00    5.50
  -7  11   1   18.30    5.00
   6 -11  -1   21.70    3.90
   5   6  -1   28.90    4.80
 -11   5  -1   15.00    6.40
  -6  11   1   15.30    5.10
 -11   6  -1    2.60    6.20
   6   5  -1    3.40    3.10
   5 -11  -1    6.90    3.00
  -6  -5   1    7.30    5.00
  -5  11   1    3.20    3.90
 -11   7  -1    4.40   10.90
   4 -11  -1    7.90    2.90
   7   4  -1   15.60    3.90
  -4  11   1    8.70    3.80
  -7  -4   1   11.20    5.20
   3 -11  -1    1.00    2.50
   8   3  -1    2.40    2.60
  -3  11   1    5.20    2.90
  -8  -3   1   -3.30    3.80
   2 -11  -1   26.90    4.40
 -11   9  -1   14.60    5.80
  -2  11   1   31.00    6.40
  -9  -2   1   12.50    4.90
   1 -11  -1    5.40    2.70
 -11  10  -1    7.90    3.30
 -10  -1   1    8.30    6.00
  -1  11   1   10.30    2.70
   0 -11  -1    4.80    2.00
 -11  11  -1    0.50    2.30
 -11   0   1    0.90    2.90
   0  11   1    2.10    1.90
 -11  12  -1   13.40    3.10
 -12   1   1   18.20    3.90
   1  11   1   12.80    3.90
 -11  13  -1    3.70    1.80
 -13   2   1    4.30    2.30
   2  11   1    2.70    1.30
 -11  14  -1    0.20    0.90
 -14   3   1   -0.90    1.30
   3  11   1   -0.30    0.70
 -12  -1  -1    1.20    1.70
 -13  12   1    1.80    1.40
 -12   0  -1    0.80    1.70
 -12  12   1    1.20    1.60
 -12   1  -1   -0.50    2.30
   1  11  -1    3.20    1.90
 -11  12   1    1.40    2.00
 -12   2  -1    3.20    3.00
   2  10  -1    2.00    1.70
 -10  12   1    0.20    2.00
   3   9  -1   14.10    3.00
   9 -12  -1   20.10    3.30
 -12   3  -1   18.40    5.00
  -9  12   1   11.80    3.20
 -12   4  -1   12.60    4.90
   4   8  -1    9.00    2.80
   8 -12  -1    9.20    2.70
  -8  12   1    8.10    3.90
   5   7  -1    8.70    3.70
 -12   5  -1   11.10    6.70
   7 -12  -1   10.90    2.90
  -7  12   1   12.80    4.50
   6   6  -1   16.60    4.60
 -12   6  -1   18.10    5.30
  -6  12   1   17.30    4.20
   7   5  -1    5.90    3.00
 -12   7  -1    8.40    5.70
  -5  12   1    4.70    2.90
  -7  -5   1    3.70    3.60
   8   4  -1    5.70    2.50
   4 -12  -1    5.70    2.50
  -8  -4   1    4.10    3.40
  -4  12   1   10.90    2.60
   3 -12  -1    1.80    1.90
   9   3  -1    7.70    2.50
  -9  -3   1    5.60    3.30
 -12  10  -1   -2.80    3.50
   2 -12  -1   -2.00    1.40
 -10  -2   1    0.20    2.20
 -12  11  -1    7.80    2.80
   1 -12  -1   13.60    2.30
 -11  -1   1   13.60    3.70
 -12  12  -1    3.80    1.70
   0  12   1    3.60    1.80
 -12   0   1    2.40    2.20
 -12  13  -1    2.30    1.50
 -13   1   1    2.60    1.70
 -13   1  -1    0.10    1.30
 -12  13   1    1.90    1.30
   2  11  -1    2.10    1.30
 -13   2  -1    1.20    2.00
 -11  13   1    1.40    1.50
   3  10  -1   -1.40    1.10
 -13   3  -1   -1.20    2.00
 -10  13   1    1.10    3.00
 -13   4  -1    1.10    2.40
   4   9  -1    7.20    1.90
  -9  13   1    5.00    2.20
 -13   5  -1   -2.60    2.50
   5   8  -1    1.30    1.50
  -8  13   1    0.90    1.80
 -13   6  -1    4.30    4.40
   7 -13  -1    4.80    1.90
   6   7  -1    2.00    1.70
  -7  13   1    1.50    2.00
   7   6  -1    3.00    1.90
   6 -13  -1    0.40    1.40
 -13   7  -1    0.10    3.70
  -6  13   1   -0.30    1.80
   8   5  -1    4.00    1.80
   5 -13  -1    2.10    1.70
  -8  -5   1    3.30    2.70
  -5  13   1    3.70    1.90
   9   4  -1   -1.00    1.30
   4 -13  -1   -0.20    1.40
  -9  -4   1   -1.30    2.00
  10   3  -1    0.40    2.90
   3 -13  -1    1.10    1.90
 -10  -3   1    1.70    2.00
 -13  11  -1    5.30    1.90
 -11  -2   1    1.10    1.80
 -13  12  -1   -0.80    1.10
 -12  -1   1    1.10    1.90
 -14   3  -1    1.40    1.50
   3  11  -1    0.00    0.70
 -11  14   1    2.30    1.20
 -14   4  -1    0.40    1.90
   4  10  -1    1.10    1.00
 -10  14   1   -0.10    1.00
 -14   5  -1    0.50    2.10
   5   9  -1   -0.70    0.90
  -9  14   1    1.60    1.20
 -14   6  -1    0.80    2.60
   6   8  -1    4.90    1.40
  -8  14   1    4.10    1.40
   7   7  -1   -0.20    1.00
   7 -14  -1   -1.40    0.90
  -7  14   1   -0.90    1.00
   8   6  -1   -0.40    1.00
   6 -14  -1    1.40    1.10
   5 -14  -1    2.30    1.10
   9   5  -1    0.20    1.20
 -10  -4   1   -0.70    1.50
   0   0  -2    4.90    1.20
   0   0   2    4.80    1.30
  -1   0  -2  862.91   27.20
   1  -1  -2  864.41   27.40
  -1   0  -2  858.91   26.80
  -1   1   2  871.51   25.40
   1   0   2  848.82   26.90
  -1   1   2  840.92   27.60
  -1   2  -2  120.49    6.00
   2  -1  -2  109.39    8.20
  -1  -1  -2  117.69    8.60
   1  -2   2  116.89    5.80
   1   1   2  122.19    8.90
  -2   1   2  113.59    6.50
   3  -2  -2 4400.56  124.79
  -1   3  -2 4197.58  122.99
  -3   2   2 4029.70  122.79
   1  -2  -2  111.09    8.00
  -1   2   2  107.39    8.10
  -2   2  -2 1522.95   49.50
   0  -2  -2 1640.54   50.49
   2  -2   2 1568.14   47.10
   0   2   2 1747.83   53.19
  -2   3  -2 4168.48  125.09
  -1  -2  -2 4390.66  128.79
  -2   3  -2 4312.67  127.19
  -3   1   2 4382.66  126.99
   2  -3   2 4393.46  124.79
  -2   4  -2 1846.72   56.59
   4  -2  -2 1861.61   58.69
  -4   2   2 1825.92   57.29
   2  -4   2 1843.52   55.79
   5  -3  -2  321.67   14.80
  -5   3   2  295.97   13.60
   4  -3  -2 1293.37   42.20
  -4   3   2 1283.57   41.00
   3  -3  -2 2626.64   78.89
  -3   0  -2 2572.64   79.59
  -3   3   2 2603.34   77.49
   2  -3  -2 4248.98  126.59
  -3   1  -2 4226.98  125.79
  -3   2  -2 4681.03  131.39
   1  -3  -2 4385.76  131.29
   3  -2   2 4310.67  129.39
  -3   3  -2 7465.05  231.68
   0  -3  -2 7064.59  256.47
   3   0  -2 7094.89  237.38
   0   3   2 7213.88  257.87
   3  -3   2 7353.56  227.58
  -3   0   2 7293.07  233.28
  -3   4  -2 2756.82   84.59
  -3   4  -2 2811.02   85.89
  -4   1   2 2736.83   84.59
   3  -4   2 2850.81   81.79
  -3   5  -2 1189.78   40.30
   5  -2  -2 1235.08   41.80
  -5   2   2 1241.28   40.50
  -3   6  -2  505.05   20.00
   6  -3  -2  504.65   21.30
  -6   3   2  545.35   20.60
   7  -4  -2   21.00    4.90
  -7   4   2   13.20    3.90
   6  -4  -2  163.58    9.90
  -6   4   2  149.39    9.30
   5  -4  -2   70.59    7.00
  -5   4   2   69.79    6.60
   4  -4  -2  506.75   20.00
  -4   0  -2  500.55   21.10
  -4   4   2  538.45   19.30
  -4   1  -2 1309.57   44.50
   3  -4  -2 1365.96   43.70
  -3   4   2 1360.76   42.60
  -4   2  -2 1907.31   60.09
   2  -4  -2 1895.21   59.29
  -4   3  -2 2615.24   84.09
   1  -4  -2 2906.01   84.89
   4  -3   2 2810.02   82.29
   0  -4  -2  137.19    9.60
  -4   4  -2  139.19    9.50
   4  -4   2  142.09    7.00
  -4   5  -2 1002.80   33.30
   4  -5   2  951.80   30.40
  -5   1   2  959.80   33.60
  -4   6  -2   50.69    6.20
   6  -2  -2   45.60    7.00
  -6   2   2   42.90    5.80
   4  -6   2   54.79    4.70
   7  -3  -2  121.29   10.70
  -4   7  -2  114.49    8.20
  -7   3   2  119.99    8.20
  -4   8  -2   36.20    5.50
   8  -4  -2   25.40    5.60
  -8   4   2   24.40    4.80
  -4   9  -2  124.79   11.30
  -4   9  -2  125.99   10.70
   5   4   2  121.29   10.30
   4  -9   2  116.99    9.70
  -3   8  -2    1.60    2.50
   8  -5  -2   -2.90    3.30
  -8   5   2    1.10    2.80
   7  -5  -2  414.06   17.60
  -7   5   2  418.06   17.70
   6  -5  -2   69.79    7.10
  -6   5   2   80.09    7.00
  -5   0  -2 1229.78   42.80
   5  -5  -2 1261.57   41.20
  -5   5   2 1259.67   41.00
   4  -5  -2   68.39    6.70
  -5   1  -2   62.19    7.30
   3  -5  -2  302.87   13.90
  -5   2  -2  325.27   15.20
  -5   3  -2 1160.88   40.70
   2  -5  -2 1234.88   40.30
   5  -3   2 1258.47   39.60
   1  -5  -2  895.61   31.20
  -5   4  -2  837.92   30.70
   5  -4   2  890.41   28.70
  -5   5  -2  204.78   11.20
  -5   6  -2  410.86   17.40
   7  -2  -2  283.07   14.80
  -7   2   2  229.18   12.50
  -5   8  -2   13.80    4.00
   8  -3  -2   11.90    4.90
  -8   3   2   13.20    3.90
   9  -4  -2  165.58   12.90
  -5   9  -2  148.59   16.20
  -5   9  -2  181.98   10.40
   4   5   2  142.19   10.30
  -9   4   2  160.18   15.60
   5  -9   2  141.39   10.20
  -9   4   2  148.39    9.40
  -5  10  -2    4.90    4.70
  -5  10  -2    9.40    4.10
   5 -10   2    4.70    3.30
 -10   5   2    1.90    7.00
   5   5   2    7.80    3.90
  -6  -5  -2    9.70    5.30
  -5  11  -2   20.10    4.70
   5 -11   2   17.30    3.90
 -11   6   2    8.40    6.30
   6   5   2   12.80    3.60
  -4  10  -2   21.20    5.40
  -6  -4  -2   13.00    6.70
  -4  10  -2   23.90    4.90
   4 -10   2   21.90    4.50
 -10   6   2   20.90    5.30
 -10   6   2   10.50    8.60
   6   4   2   14.00    4.00
  -3   9  -2   33.50    5.20
  -6  -3  -2   16.60    7.70
  -3   9  -2   15.20    6.90
   6   3   2   18.70    4.80
  -9   6   2   19.00    4.60
   8  -6  -2  205.88   11.60
  -8   6   2  217.18   11.50
   7  -6  -2  102.39    8.40
  -7   6   2  111.29    7.90
  -6   6   2  459.35   18.30
   5  -6  -2   66.79    6.70
  -6   1  -2   76.99    8.10
  -5   6   2   73.79    6.90
  -6   2  -2  161.58   10.50
   4  -6  -2  159.78    9.60
  -4   6   2  166.28    9.20
   3  -6  -2  525.85   20.40
  -6   3  -2  521.85   21.40
   6  -3   2  527.05   20.70
  -6   4  -2   46.70    6.10
   2  -6  -2   44.90    6.10
   6  -4   2   48.10    5.30
   1  -6  -2  367.96   16.80
  -6   5  -2  391.56   16.70
   6  -5   2  370.66   14.30
  -6   6  -2   76.99    7.50
   7  -1  -2   81.59    9.20
  -6   7  -2   77.99    7.70
   8  -2  -2   23.50    5.60
  -6   8  -2   32.20    5.20
  -6   9  -2    6.90    5.60
   9  -3  -2    9.60    8.60
   3   6   2    7.50    4.30
  -6  10  -2   24.10    4.60
  -6  10  -2   20.50    6.00
   6 -10   2   21.90    4.60
   4   6   2   26.80    4.90
 -10   4   2   27.60    7.70
  -6  11  -2   19.30    5.10
   6 -11   2   29.10    4.60
 -11   5   2   23.40    6.90
   5   6   2   19.90    4.20
  -6  12  -2   10.00    5.00
   6   6   2   16.10    5.60
   6 -12   2    7.80    3.70
 -12   6   2   10.90    5.10
  -6  13  -2    1.60    1.90
   6 -13   2    2.50    1.70
   7   6   2    2.10    1.60
  -7  -5  -2   10.40    4.20
  -5  12  -2   17.20    5.30
   7   5   2   13.20    3.40
 -12   7   2   13.90    8.40
  -7  -4  -2   47.10    7.60
  -4  11  -2   46.00    6.30
   4 -11   2   52.99    6.10
   7   4   2   51.29    5.90
  -3  10  -2   -0.90    3.00
  -3  10  -2   -1.40    3.30
  -7  -3  -2    3.20    4.60
   7   3   2    6.90    3.80
   3 -10   2    9.70    3.40
  -2   9  -2   33.20    8.50
  -7  -2  -2   50.79   10.50
  -9   7   2   66.29    7.40
   2  -9   2   53.89    6.90
  -7  -1  -2    8.60    7.50
  -8   7   2   11.00    3.80
   1  -8   2   12.50    4.20
   7  -7  -2   74.09    6.90
  -7   7   2   81.59    7.60
   6  -7  -2  113.79    7.80
  -6   7   2  108.29    7.70
   5  -7  -2  470.95   18.50
  -5   7   2  459.45   18.50
  -7   3  -2   11.00    3.90
   4  -7  -2   16.30    3.80
  -4   7   2   20.00    3.90
   7  -3   2   20.50    4.70
  -7   4  -2  123.49   10.10
   3  -7  -2  120.49    8.30
   7  -4   2  118.29    8.00
  -7   5  -2  247.58   13.10
   2  -7  -2  248.08   12.70
   7  -5   2  242.08   11.20
  -7   6  -2   84.29    8.10
  -7   7  -2    0.40    2.50
   8  -1  -2   67.99    8.70
  -1  -7  -2   60.29   11.10
  -7   8  -2   87.59    8.10
  -8   1   2   55.49   11.70
   1   7   2   56.19    7.00
   9  -2  -2    9.20    5.30
  -7   9  -2   14.70    6.20
  -7   9  -2   17.50    4.60
  -2  -7  -2   10.00    4.40
  -9   2   2    1.90    6.60
   2   7   2   17.30    4.60
  -7  10  -2   41.00    6.10
  -7  10  -2   23.70    6.10
  -3  -7  -2   35.00    5.40
   3   7   2   32.90    5.30
   7 -10   2   25.30    4.90
 -10   3   2   36.50    9.90
  -7  11  -2    3.90    3.60
   7 -11   2    0.20    2.70
 -11   4   2   -4.80    4.00
   4   7   2    1.20    2.20
   7 -12   2    4.60    2.50
 -12   5   2    8.20    4.80
  -7  13  -2    1.20    1.90
   7 -13   2    3.40    1.60
 -13   6   2    2.90    3.30
   6   7   2    0.20    1.50
   7   7   2    3.50    1.30
   7 -14   2    3.40    1.20
   6 -14   2    5.20    1.30
   8   6   2    5.30    1.40
  -8  -5  -2    2.20    2.90
  -5  13  -2    2.80    2.10
   5 -13   2    1.90    1.50
   8   5   2    1.80    1.60
  -8  -4  -2   19.80    5.00
  -4  12  -2   28.40    3.60
   4 -12   2   22.40    3.50
   8   4   2   37.20    4.40
  -8  -3  -2    1.20    4.00
  -3  11  -2    2.70    2.80
   3 -11   2    4.00    2.50
   8   3   2    8.40    2.90
  -8  -2  -2   13.30    7.20
  -2  10  -2   19.10    4.80
   2 -10   2   15.60    4.00
   8   2   2    4.80    4.30
 -10   8   2    6.10    7.10
  -8  -1  -2    4.40    5.60
  -1   9  -2    7.90    3.60
  -9   8   2    2.20    4.40
   1  -9   2    3.90    3.30
  -9   8   2    9.20    6.00
  -8   0  -2   21.60    9.60
   0   8  -2   21.50    4.80
  -8   8   2   16.30    4.50
  -8   8   2   16.90    7.10
   0  -8   2   24.60    5.30
   1   7  -2    7.80    4.00
  -8   1  -2    6.20    9.10
  -7   8   2    4.80    3.50
  -1  -7   2    9.30    4.30
  -8   2  -2  210.38   12.10
  -6   8   2  193.88   10.60
   5  -8  -2    2.00    3.00
  -8   3  -2   -3.10    2.30
   8  -3   2    1.20    3.50
  -5   8   2   -0.40    2.60
  -8   4  -2   25.60    5.40
   4  -8  -2   22.00    4.60
   8  -4   2   20.10    4.90
  -4   8   2   20.60    4.20
  -8   5  -2   19.80    4.70
  -8   6  -2   30.70    5.20
  -8   7  -2   73.69    7.80
   1  -8  -2   60.39    7.50
  -7  -1   2   52.59   10.80
   0  -8  -2  169.28   10.40
   8   0  -2  191.38   15.00
  -8   8  -2  177.58   15.10
   0   8   2  157.18   10.50
  -8   0   2  164.98   15.70
  -8   9  -2   31.90    5.40
  -8   9  -2   49.20    8.70
  -1  -8  -2   39.10    5.70
   1   8   2   45.50    6.00
  -9   1   2   46.20    8.80
  -8  10  -2  104.59    9.30
  -8  10  -2   84.29   10.60
   2   8   2  103.89    9.00
 -10   2   2   87.69   11.60
  -8  11  -2   15.60    4.60
   8 -11   2   10.90    3.50
 -11   3   2    5.60    4.40
   3   8   2   13.90    3.60
  -8  12  -2    9.20    3.30
   4   8   2   11.80    2.90
 -12   4   2    9.50    4.30
   8 -12   2    8.00    2.70
  -8  13  -2    0.70    1.90
   5   8   2    1.50    1.60
   8 -13   2    2.80    2.30
 -13   5   2   -0.90    2.60
  -8  14  -2   -0.50    1.00
   6   8   2    0.00    1.00
 -14   6   2   -0.90    2.40
   8 -14   2   -0.90    0.90
   9   5   2    1.40    1.20
   5 -14   2    0.00    0.90
  -9  -4  -2    2.10    2.20
   9   4   2    1.50    1.50
   4 -13   2   -0.60    1.20
  -9  -3  -2    4.00    3.40
   3 -12   2    2.10    2.00
   9   3   2    1.60    2.20
  -9  -2  -2    1.30    3.90
   2 -11   2    6.80    2.60
 -11   9   2   11.10    6.00
  -9  -1  -2   16.70    6.50
  -1  10  -2   17.20    3.90
 -10   9   2   23.20    6.30
   1 -10   2   23.00    4.10
  -9   0  -2   24.90    8.40
   0   9  -2   14.50    3.90
   0  -9   2   12.70    3.90
  -9   9   2   18.10    5.90
  -9   1  -2    8.20    6.40
   1   8  -2    5.80    3.40
  -8   9   2    3.00    5.20
  -1  -8   2    3.90    3.60
  -8   9   2    4.40    3.90
  -9   2  -2   59.09   10.90
   2   7  -2   50.59    6.80
  -7   9   2   44.80    8.40
  -2  -7   2   50.29    6.40
   6  -9  -2   22.60    7.80
   3   6  -2   18.80    4.90
  -3  -6   2   16.00    5.10
  -6   9   2   21.80    6.70
   9  -3   2   37.90    7.10
  -6   9   2   27.10    4.60
  -9   4  -2  124.99   15.10
  -9   4  -2  134.79    9.50
   5  -9  -2  124.69   10.60
   4   5  -2  133.79   11.20
  -5   9   2  150.48   16.70
  -5   9   2  133.09    8.50
   4  -9  -2  151.48   10.20
  -9   5  -2  147.79   15.10
   5   4  -2  145.09   10.20
  -9   5  -2  145.59    9.80
  -4   9   2  146.79   12.80
  -9   6  -2    8.40    4.20
   3  -9  -2   14.90    5.20
   6   3  -2    9.00    4.60
  -6  -3   2   -6.40    6.00
  -9   7  -2    9.70    8.00
   7   2  -2   19.00    5.20
   2  -9  -2   14.80    4.40
  -9   7  -2    7.30    4.10
  -7  -2   2    8.40    6.60
  -2   9   2    6.90    5.00
  -9   8  -2   36.30    8.20
   1  -9  -2   57.99    6.80
  -9   8  -2   61.79    7.40
  -8  -1   2   52.79    9.40
  -1   9   2   47.40    6.20
  -1   9   2   54.19    8.10
   0  -9  -2   10.90    3.90
  -9   9  -2    8.50    4.50
  -9   9  -2   12.50    4.70
   0   9   2   11.20    3.80
  -9   0   2   10.00    6.10
  -1  -9  -2   25.20    4.50
  -9  10  -2   27.20    5.90
 -10   1   2   13.80    6.10
   1   9   2   26.60    4.40
  -2  -9  -2   29.10    4.60
  -9  11  -2   23.90    4.80
 -11   2   2   38.00    6.90
   2   9   2   25.80    4.30
  -9  12  -2   13.30    3.50
 -12   3   2   16.30    4.80
   3   9   2   10.40    2.80
   9 -12   2   15.60    3.10
  -9  13  -2    7.80    2.40
   4   9   2    6.50    1.90
 -13   4   2    5.70    3.30
   9 -13   2    6.00    1.90
  -9  14  -2    1.20    1.20
   5   9   2    1.90    1.20
 -14   5   2   -0.50    2.00
   4 -14   2    3.70    1.10
 -10  -3  -2    1.50    2.00
  10   3   2   -3.10    1.70
   3 -13   2    1.00    2.10
 -10  -2  -2    1.20    2.60
 -12  10   2    5.30    3.30
   2 -12   2    0.50    1.50
  -1  11  -2   14.00    2.90
 -10  -1  -2   15.50    5.40
   1 -11   2   18.70    3.60
 -11  10   2   15.40    4.20
 -10   0  -2   -2.90    3.30
   0  10  -2    0.30    2.30
 -10  10   2   -3.50    3.10
   0 -10   2    1.00    2.30
 -10   1  -2   18.20    6.50
   1   9  -2   24.40    4.20
  -1  -9   2   22.40    4.20
  -9  10   2   17.60    5.10
   2   8  -2    6.30    3.50
 -10   2  -2   16.40    7.40
  -8  10   2    8.10    4.90
   3   7  -2    2.20    3.30
 -10   3  -2   -2.30    4.60
   7 -10  -2    1.80    3.30
  -3  -7   2    1.20    3.60
  -7  10   2    8.70    4.50
  -7  10   2   -0.80    3.70
   6 -10  -2   15.80    4.40
   4   6  -2   20.40    4.80
 -10   4  -2   18.10    5.20
 -10   4  -2   15.10    7.50
  -6  10   2   19.70    4.50
  -6  10   2   14.90    5.30
   5 -10  -2    2.80    3.50
 -10   5  -2    6.70    4.10
 -10   5  -2    9.90    7.60
   5   5  -2    9.70    3.80
  -5  10   2   10.90    4.90
  -5  10   2   11.50    3.90
  -5  -5   2    1.50    6.70
 -10   6  -2   21.90    5.10
 -10   6  -2   24.30    9.30
   4 -10  -2   21.50    4.70
   6   4  -2   32.60    5.50
  -6  -4   2   23.30    7.30
  -4  10   2   11.30    4.50
  -4  10   2   27.90    5.30
   7   3  -2   32.60    5.40
 -10   7  -2   28.00    5.50
   3 -10  -2   32.60    5.20
  -3  10   2   31.00    5.10
  -3  10   2   20.60    4.80
  -7  -3   2   29.50    7.70
   8   2  -2   83.69   11.50
 -10   8  -2   89.39    8.30
 -10   8  -2   91.09   15.20
   2 -10  -2   99.89    8.60
  -8  -2   2   73.79   11.00
   1 -10  -2   37.00    5.40
 -10   9  -2   38.30    6.90
  -1  10   2   19.00    3.90
  -9  -1   2   23.40    7.40
   0 -10  -2   -1.00    2.20
 -10  10  -2    6.00    3.70
   0  10   2    1.30    2.50
 -10   0   2    9.40    5.10
  -1 -10  -2   -0.10    2.00
 -10  11  -2    2.60    2.60
   1  10   2    2.90    2.20
 -11   1   2    4.40    4.60
 -10  12  -2    2.70    2.40
   2  10   2    1.20    1.70
 -12   2   2    1.10    2.70
 -10  13  -2   -0.10    2.10
   3  10   2   -1.20    1.20
 -13   3   2    1.20    2.30
 -10  14  -2    1.30    1.20
   4  10   2    2.20    1.00
 -14   4   2    2.40    2.00
 -11  -2  -2    3.20    1.90
 -13  11   2    1.70    2.00
   2 -13   2    1.90    1.10
 -11  -1  -2   -0.50    2.10
 -12  11   2   -0.30    2.00
   1 -12   2    1.50    1.50
   0  11  -2    4.80    2.10
 -11   0  -2    3.60    3.20
 -11  11   2    9.00    3.20
   0 -11   2    5.60    2.20
   1  10  -2   12.20    2.90
 -11   1  -2    2.40    4.30
 -10  11   2   14.30    4.20
  -1 -10   2   16.30    3.00
 -11   2  -2   -2.20    3.50
   2   9  -2    1.00    2.20
  -2  -9   2    2.00    2.50
  -9  11   2    8.20    4.00
 -11   3  -2    1.80    4.10
   3   8  -2    0.40    2.40
   8 -11  -2    3.70    2.90
  -3  -8   2    5.30    3.30
  -8  11   2   -3.10    2.80
 -11   4  -2   36.70    7.40
   4   7  -2   40.20    5.50
   7 -11  -2   44.30    5.50
  -7  11   2   41.70    6.70
   6 -11  -2   14.80    3.50
 -11   5  -2   15.00    6.20
   5   6  -2    9.10    3.70
  -6  11   2   18.20    5.20
   6   5  -2   22.60    4.30
 -11   6  -2   25.10    7.20
   5 -11  -2   20.20    4.10
  -5  11   2   25.70    5.40
  -6  -5   2   15.90    5.90
 -11   7  -2    6.20    7.10
   4 -11  -2    0.70    2.50
   7   4  -2    1.80    2.50
  -4  11   2    1.50    3.20
  -7  -4   2    0.40    4.20
   8   3  -2   14.50    3.70
   3 -11  -2   11.00    3.40
  -8  -3   2   10.00    5.50
  -3  11   2    6.90    2.90
   2 -11  -2   21.60    3.80
  -9  -2   2   28.10    6.30
 -11  10  -2    4.50    3.60
   1 -11  -2    1.20    2.00
 -10  -1   2    4.60    4.10
  -1  11   2    3.20    2.40
   0 -11  -2   11.70    2.50
 -11  11  -2    3.30    2.70
 -11   0   2    3.30    3.40
   0  11   2    4.20    2.00
 -11  12  -2    1.80    2.20
   1  11   2   -0.70    1.60
 -12   1   2    0.70    2.10
 -11  13  -2    0.90    1.50
 -13   2   2    0.80    1.70
   2  11   2    5.50    1.50
 -11  14  -2    0.80    0.90
 -14   3   2    0.30    1.40
   3  11   2    2.10    0.90
 -12  -1  -2   -0.30    1.60
 -13  12   2    2.20    1.70
 -12   0  -2    2.30    2.10
 -12  12   2    1.80    1.60
 -12   1  -2    1.20    2.40
   1  11  -2    3.40    2.60
 -11  12   2    0.20    2.30
   2  10  -2    0.50    1.60
 -12   2  -2    0.30    2.50
 -10  12   2    0.20    2.00
   9 -12  -2    1.40    2.40
   3   9  -2    2.90    1.90
 -12   3  -2    2.80    3.40
  -9  12   2    4.00    2.90
 -12   4  -2   28.10    6.20
   8 -12  -2   30.40    4.10
   4   8  -2   31.50    4.20
  -8  12   2   29.80    5.20
 -12   5  -2   14.10    5.40
   7 -12  -2   15.20    3.20
  -7  12   2   21.30    6.50
   6   6  -2    9.80    4.30
 -12   6  -2   12.90    5.30
  -6  12   2   14.70    4.80
 -12   7  -2   -0.90    5.30
   7   5  -2    6.80    3.50
  -7  -5   2    4.30    3.80
  -5  12   2    4.20    4.00
   4 -12  -2    7.90    2.60
   8   4  -2    5.60    2.40
  -4  12   2   11.10    2.80
  -8  -4   2    4.50    3.90
   9   3  -2   10.80    2.50
   3 -12  -2   15.50    3.10
  -9  -3   2    4.40    3.40
   2 -12  -2    1.30    1.60
 -10  -2   2    1.40    2.60
 -12  11  -2    1.50    2.10
   1 -12  -2    1.80    1.40
 -11  -1   2    0.20    2.00
 -12  12  -2    0.20    1.60
   0  12   2    0.60    1.60
 -12   0   2    0.50    1.80
 -12  13  -2    3.30    1.40
 -13   1   2    3.00    1.80
 -13   1  -2    0.00    1.50
 -12  13   2   -0.50    1.00
   2  11  -2    1.20    1.10
 -13   2  -2    0.00    1.70
 -11  13   2    3.10    1.70
 -13   3  -2   -0.50    2.20
   3  10  -2    0.90    1.30
 -10  13   2    0.30    2.10
 -13   4  -2    1.90    2.60
   4   9  -2    0.00    1.50
  -9  13   2   -0.30    1.50
   5   8  -2    3.20    1.80
 -13   5  -2    1.70    2.80
   8 -13  -2    2.70    1.90
  -8  13   2    0.90    1.70
   6   7  -2    2.80    1.90
 -13   6  -2    0.90    3.60
   7 -13  -2    4.00    1.80
  -7  13   2   -0.70    1.60
   7   6  -2    5.30    1.90
   6 -13  -2    1.70    1.60
 -13   7  -2    1.40    4.10
  -6  13   2    0.80    1.90
   5 -13  -2    1.40    1.60
   8   5  -2    3.20    1.80
  -8  -5   2   -1.20    2.40
  -5  13   2    2.40    1.90
   4 -13  -2    6.60    1.90
   9   4  -2    7.20    1.80
  -9  -4   2    5.40    2.50
  10   3  -2    3.40    1.60
   3 -13  -2   -2.10    1.80
 -10  -3   2   -0.30    1.70
 -13  11  -2    3.00    1.80
 -11  -2   2    2.50    2.00
 -13  12  -2    1.30    1.20
 -12  -1   2    1.50    1.80
   3  11  -2    1.20    0.80
 -14   3  -2    1.00    1.60
 -11  14   2    0.80    1.00
   4  10  -2    4.70    1.20
 -14   4  -2    5.30    3.60
 -10  14   2    4.10    1.30
   5   9  -2    0.80    1.00
 -14   5  -2    4.10    4.20
  -9  14   2   -0.10    1.10
   6   8  -2    4.50    1.40
 -14   6  -2   -1.30    2.20
  -8  14   2    4.70    1.50
   7   7  -2    8.70    1.70
  -7  14   2    2.20    1.40
   8   6  -2    1.40    1.10
   6 -14  -2    1.80    1.10
   9   5  -2   -0.30    1.30
 -11  -3   2   -0.40    1.30
   0   0  -3 1072.39   32.70
   0   0  -3 1065.59   31.60
   0   0   3 1083.79   32.80
  -1   0  -3 1634.24   51.09
   1  -1  -3 1728.23   51.79
  -1   0  -3 1744.63   50.59
  -1   1   3 1660.33   51.99
   1   0   3 1653.73   50.79
  -1   1   3 1706.93   48.60
   0  -1  -3 1922.41   57.29
  -1   1  -3 1823.12   56.39
   0   1   3 1895.01   57.59
   1  -1   3 1922.81   54.19
  -1   2  -3 2884.11   81.89
  -1  -1  -3 2804.22   84.89
  -1  -1  -3 2807.32   84.79
   2  -1  -3 2816.62   85.39
  -2   1   3 2821.32   82.69
   1   1   3 2860.21   85.59
  -2  -1  -3 2603.94   78.19
  -1   3  -3 2443.66   76.99
   3  -2  -3 2584.24   78.19
  -3   2   3 2559.74   75.69
   0   2  -3 1373.16   42.10
   2  -2  -3 1321.07   42.80
  -2   0  -3 1267.07   42.80
  -2   2   3 1389.66   43.70
   2   0   3 1352.66   42.60
  -2   2   3 1307.37   40.10
  -2   1  -3 2822.62   83.49
   1  -2  -3 2795.42   83.99
   2  -1   3 2822.92   81.69
  -1   2   3 2738.43   84.59
  -2   2  -3 5763.42  167.28
  -2   3  -3 5821.52  169.58
  -3   1   3 5809.52  168.68
   4  -2  -3  117.99    9.80
  -2   4  -3  113.99    6.70
  -4   2   3  121.59    7.40
   5  -3  -3  132.49    9.20
  -5   3   3  124.09    7.80
   4  -3  -3   21.10    5.10
  -4   3   3   20.40    3.60
   3  -3  -3 5714.33  167.78
  -3   0  -3 6008.90  168.78
  -3   3   3 5473.45  165.48
   2  -3  -3 2580.54   80.39
  -3   1  -3 2664.23   81.09
   3  -1   3 2713.43   79.99
   1  -3  -3 6248.17  215.98
   2   1  -3 5761.52  206.38
  -1   3   3 5479.05  206.78
   0  -3  -3 1122.39   38.50
  -3   3  -3 1170.48   37.80
   3  -3   3 1151.88   34.10
  -1  -3  -3 1078.99   37.40
  -3   4  -3 1040.40   35.60
  -3   4  -3 1061.59   32.50
  -4   1   3 1067.69   35.50
   3  -4   3 1087.69   32.10
  -3   5  -3 1266.67   40.60
   5  -2  -3 1330.87   44.50
  -3   5  -3 1327.77   43.20
  -5   2   3 1328.47   42.80
  -3   6  -3  387.66   16.60
   6  -3  -3  392.76   17.90
  -6   3   3  377.96   16.20
   7  -4  -3   84.79    8.60
  -3   7  -3   76.69    7.50
  -7   4   3   95.09    8.00
   6  -4  -3   18.60    4.80
  -6   4   3   15.60    3.70
   5  -4  -3 1404.06   45.40
  -5   4   3 1345.67   43.90
  -4   0  -3  268.57   13.80
   4  -4  -3  280.07   13.20
  -4   4   3  261.97   11.70
   3  -4  -3   20.00    4.50
  -4   1  -3   23.30    5.10
  -3   4   3   18.40    3.60
   2  -4  -3  126.79    9.10
  -4   2  -3  130.49    8.90
   1  -4  -3 1094.69   37.30
  -4   3  -3 1102.89   37.20
   4  -3   3 1113.19   34.40
  -4   4  -3 3774.82  112.29
   0  -4  -3 3688.33  113.09
   4  -4   3 3797.92  108.29
  -4   5  -3  525.35   20.20
   4  -5   3  481.15   15.90
  -5   1   3  478.85   21.10
  -4   6  -3   45.30    6.00
   6  -2  -3   57.29    7.50
  -6   2   3   58.89    6.60
   7  -3  -3    2.00    3.50
  -7   3   3   12.10    3.70
  -4   8  -3  167.78   10.20
  -4   9  -3   89.19   12.90
   9  -5  -3  120.59   10.70
   4  -9   3  118.69    9.80
   5   4   3  121.19   10.40
  -9   5   3  122.19    9.50
   8  -5  -3  149.88   10.20
  -3   8  -3  155.78    9.60
   7  -5  -3  323.77   15.30
  -7   5   3  337.67   14.90
   6  -5  -3  390.06   17.10
  -6   5   3  407.56   16.40
  -5   0  -3   57.39    7.40
   5  -5  -3   47.60    6.20
  -5   5   3   47.70    5.30
  -5   1  -3 1417.26   48.80
   4  -5  -3 1413.16   47.70
  -4   5   3 1577.54   46.70
   3  -5  -3  138.49    9.00
  -5   2  -3  132.09   10.60
   2  -5  -3 1352.66   45.30
  -5   3  -3 1424.26   46.10
   5  -3   3 1373.26   43.60
  -5   4  -3  468.95   19.20
   1  -5  -3  465.35   19.50
   5  -4   3  457.45   16.30
   0  -5  -3   39.10    6.20
  -5   5  -3   31.00    5.20
   5  -5   3   43.70    3.40
  -5   6  -3  209.28   11.40
   7  -2  -3   48.80    7.10
  -5   7  -3   63.69    6.90
  -5   8  -3   -2.70    2.60
   8  -3  -3   -2.20    3.40
   9  -4  -3   31.90    6.70
   5  -9   3   45.90    6.20
   4   5   3   34.60    6.10
  -9   4   3   49.50   11.00
  -5  10  -3   45.90    7.80
  -5  10  -3   44.80    5.90
 -10   5   3   52.69   10.00
   5   5   3   40.60    6.10
   5 -10   3   32.90    5.30
  -5  11  -3   44.40    6.10
  -6  -5  -3   24.30    6.40
   6   5   3   39.60    4.90
   5 -11   3   36.00    4.80
 -11   6   3   46.40    8.80
  -4  10  -3   13.20    4.80
  -4  10  -3   13.50    4.30
  -6  -4  -3   16.80    7.00
   6   4   3   18.10    4.50
   4 -10   3   25.30    4.80
 -10   6   3   12.10    8.70
  -3   9  -3   66.59    7.10
  -6  -3  -3   47.00   10.20
   6   3   3   53.39    7.00
  -9   6   3   56.99    6.90
   3  -9   3   55.69    6.80
   8  -6  -3    7.70    4.20
  -8   6   3   19.80    4.30
   7  -6  -3    7.70    3.80
  -7   6   3    9.40    3.50
   6  -6  -3  115.59    8.20
  -6   6   3  104.39    7.20
   5  -6  -3  369.36   18.40
  -6   1  -3  411.66   18.50
  -5   6   3  420.16   16.40
   4  -6  -3   20.40    4.60
  -6   2  -3   20.80    4.90
  -4   6   3   14.60    3.50
  -6   3  -3  439.26   19.00
   6  -3   3  423.86   17.40
   2  -6  -3   45.80    6.40
  -6   4  -3   49.40    6.60
   6  -4   3   49.30    5.10
   1  -6  -3  238.38   12.90
  -6   5  -3  242.28   12.60
  -6   6  -3  394.36   17.20
  -6   7  -3   24.90    4.80
   7  -1  -3   19.00    5.20
   8  -2  -3  206.48   13.10
  -6   8  -3  196.38   11.20
  -6   9  -3   52.39    6.50
  -3  -6  -3   27.50    7.10
  -6   9  -3   48.20    7.70
   3   6   3   49.99    6.70
  -9   3   3   35.00   12.80
  -6  10  -3   45.30    8.10
  -6  10  -3   40.00    5.80
   4   6   3   47.10    6.50
 -10   4   3   34.00    9.20
   6 -10   3   50.39    6.30
  -6  11  -3   37.20    6.20
   5   6   3   30.00    4.70
 -11   5   3   35.30    7.90
   6 -11   3   28.80    4.50
  -6  12  -3   20.90    5.30
   6 -12   3   22.40    5.40
 -12   6   3   19.80    5.40
  -6  13  -3   10.40    2.30
   6 -13   3   13.20    2.40
   7   6   3   12.00    2.40
  -5  12  -3    0.90    2.40
  -7  -5  -3    0.40    3.40
   7   5   3    4.00    2.30
   5 -12   3    1.20    3.70
  -4  11  -3   20.60    4.60
  -7  -4  -3   13.00    5.50
   7   4   3   24.40    4.10
   4 -11   3   27.50    4.60
  -3  10  -3    6.10    3.50
  -7  -3  -3    0.40    5.30
  -3  10  -3   -1.00    3.30
   3 -10   3    3.90    2.80
   7   3   3    5.40    3.70
  -2   9  -3    8.80    4.80
  -7  -2  -3    7.30    6.20
  -9   7   3    3.10    4.00
   2  -9   3   17.90    4.30
  -7  -1  -3   28.00    9.30
  -8   7   3   15.20    4.10
   1  -8   3   15.10    4.30
   7  -7  -3   28.80    5.00
  -7   7   3   20.30    4.60
  -7   1  -3   14.10    4.50
   6  -7  -3   16.60    4.20
  -6   7   3   12.30    3.40
   5  -7  -3  375.16   15.80
  -7   2  -3  368.36   17.00
  -5   7   3  340.87   15.20
   4  -7  -3   93.89    7.80
  -7   3  -3   78.99    8.20
   7  -3   3   82.39    8.00
  -4   7   3   90.09    7.50
   3  -7  -3   13.60    3.90
  -7   4  -3    8.80    3.50
   7  -4   3    2.70    2.80
  -7   5  -3   66.09    8.50
   2  -7  -3   72.69    7.60
   7  -5   3   70.49    5.90
  -7   6  -3   16.30    4.30
  -7   7  -3  539.65   21.80
  -1  -7  -3   82.79    8.60
  -7   8  -3   88.19    8.30
  -7   8  -3   80.89   12.20
   8  -1  -3   88.19   10.30
  -8   1   3   63.69   11.00
   1   7   3   79.59    8.60
  -7   9  -3   55.39    8.60
  -2  -7  -3   44.10    5.90
  -7   9  -3   66.89    7.40
   2   7   3   41.00    6.10
  -9   2   3   58.19   12.00
  -7  10  -3   61.89    8.60
  -7  10  -3   72.39    7.70
  -3  -7  -3   60.79    6.70
 -10   3   3   64.09   10.40
   7 -10   3   62.99    6.70
   3   7   3   60.89    6.90
  -7  11  -3   34.90    6.10
 -11   4   3   39.40    7.60
   4   7   3   45.40    5.80
   7 -11   3   33.30    4.70
 -12   5   3    3.00    3.90
   7 -12   3   -0.50    1.90
  -7  13  -3    8.30    2.30
   6   7   3    3.70    1.80
   7 -13   3    4.20    1.90
 -13   6   3    1.10    3.10
  -7  14  -3    1.30    1.50
   7   7   3    1.90    1.20
   7 -14   3    0.20    1.00
   8   6   3    1.90    1.10
   6 -14   3    1.30    1.10
   5 -13   3   21.70    2.90
   8   5   3   19.00    2.80
  -4  12  -3    2.20    2.10
  -8  -4  -3    0.70    3.00
   4 -12   3   -2.90    1.40
   8   4   3    1.50    2.20
  -3  11  -3   15.70    3.30
  -8  -3  -3   12.40    4.90
   8   3   3   14.20    3.50
   3 -11   3   19.70    3.70
  -8  -2  -3   42.10    8.30
  -2  10  -3   60.89    7.10
   2 -10   3   52.49    6.20
  -1   9  -3   32.00    4.90
  -8  -1  -3   36.40    9.60
   1  -9   3   30.40    5.20
  -9   8   3   52.09    9.40
   0   8  -3   23.20    5.00
  -8   0  -3   23.30    8.30
  -8   8   3   26.20    7.70
  -8   8   3   23.30    4.70
   0  -8   3   27.30    5.20
   1   7  -3   15.30    5.00
  -8   1  -3   12.30    8.30
  -7   8   3   20.30    4.20
  -1  -7   3   23.10    5.00
   6  -8  -3   17.00    4.20
  -8   2  -3   18.80    4.60
  -6   8   3   10.80    3.50
   8  -2   3    6.90    4.40
  -8   3  -3  159.68   10.30
   5  -8  -3  150.78    9.50
  -5   8   3  142.89    8.80
   8  -3   3  134.99   10.90
  -8   4  -3  169.78   10.80
   4  -8  -3  160.08    9.90
  -4   8   3  171.88    9.50
   8  -4   3  165.98   10.10
  -8   5  -3    6.60    3.60
  -8   6  -3  205.08   11.90
   1  -8  -3   82.69    8.90
  -8   7  -3   95.79    9.20
  -7  -1   3   87.49   12.10
   8   0  -3    0.70    4.60
  -8   8  -3    1.10    3.00
   0  -8  -3   -3.10    3.20
  -8   0   3    2.80    6.80
   0   8   3    2.00    3.30
  -8   9  -3   42.10    8.10
  -8   9  -3   60.79    6.90
  -1  -8  -3   69.59    7.20
  -9   1   3   65.49    9.60
   1   8   3   48.00    6.30
  -2  -8  -3    8.50    4.60
  -8  10  -3    8.60    4.50
  -8  10  -3    7.10    4.70
 -10   2   3    7.70    6.00
   2   8   3    7.10    3.40
  -8  11  -3   15.00    4.50
   8 -11   3   11.60    3.50
 -11   3   3   10.70    5.70
   3   8   3   12.20    3.30
  -8  12  -3   13.40    3.80
 -12   4   3   16.90    5.00
   4   8   3   17.60    3.30
   8 -12   3   13.20    3.00
  -8  13  -3    5.10    2.30
   8 -13   3   11.20    2.70
   5   8   3    6.30    2.00
 -13   5   3    7.60    3.50
  -8  14  -3    0.70    1.10
 -14   6   3   -1.10    2.40
   8 -14   3    1.80    1.60
   6   8   3    1.50    1.20
   9   5   3    2.80    1.10
   5 -14   3    1.70    1.10
  -9  -4  -3    1.10    2.20
   9   4   3    1.30    1.50
   4 -13   3   -0.10    1.20
  -9  -3  -3    4.10    3.20
   9   3   3    6.70    2.50
   3 -12   3    5.60    2.30
  -9  -2  -3   -2.20    3.50
 -11   9   3   -2.70    4.60
   2 -11   3   -1.80    1.80
   9   2   3    3.10    3.90
  -1  10  -3   35.20    4.90
  -9  -1  -3   45.90    8.20
 -10   9   3   40.90    7.60
   1 -10   3   36.90    5.00
   0   9  -3    9.10    4.20
  -9   0  -3   16.70   10.00
  -9   9   3    7.20    4.80
   0  -9   3   10.20    4.80
  -9   1  -3   50.49   10.80
   1   8  -3   29.40    5.10
  -8   9   3   41.40    8.20
  -1  -8   3   35.80    5.40
  -8   9   3   42.50    6.50
   2   7  -3   13.70    4.40
  -9   2  -3   14.20    7.80
  -2  -7   3   13.70    4.20
  -7   9   3   22.30    4.60
   9  -2   3    6.60    6.20
  -7   9   3   10.30    5.70
   6  -9  -3   54.49    7.10
   3   6  -3   53.79    7.20
  -9   3  -3   49.90   12.70
  -9   3  -3   45.00    7.00
  -6   9   3   59.99    6.40
  -6   9   3   48.10    8.30
  -3  -6   3   54.39    6.70
   4   5  -3  135.59   11.00
  -9   4  -3  129.99   10.80
   5  -9  -3  128.79   10.30
  -9   4  -3  104.69   14.10
  -5   9   3  118.09    8.20
   4  -9  -3   42.50    6.10
   5   4  -3   35.90    5.70
  -9   5  -3   32.70    5.50
  -9   5  -3   38.20   11.40
  -4   9   3   33.70   10.20
  -5  -4   3   21.00    9.90
  -4   9   3   31.10    4.90
   3  -9  -3   39.30    6.10
   6   3  -3   40.40    6.70
  -6  -3   3   51.89   10.90
  -9   7  -3   51.59    6.90
  -9   7  -3   42.00    9.50
   7   2  -3   47.60    7.00
   2  -9  -3   54.69    6.90
  -7  -2   3   46.00   10.00
  -2   9   3   52.19    7.40
  -2   9   3   62.69    6.90
  -9   8  -3   57.49    9.90
  -9   8  -3   63.79    7.40
   1  -9  -3   67.59    7.50
  -1   9   3   65.99    7.00
  -1   9   3   61.19    7.10
  -8  -1   3   61.79   10.70
   0  -9  -3    3.80    3.20
  -9   9  -3   -2.10    4.10
  -9   0   3    3.00    7.40
   0   9   3    1.50    3.70
  -1  -9  -3   27.80    4.60
  -9  10  -3   23.20    5.40
   1   9   3   21.10    4.30
 -10   1   3   23.50    7.30
  -9  11  -3    1.20    2.90
   2   9   3    0.60    2.40
 -11   2   3    4.20    4.30
  -9  12  -3   -1.20    2.30
 -12   3   3   -0.80    2.90
   3   9   3    2.90    2.00
   9 -12   3    4.10    2.40
  -9  13  -3   -0.40    1.60
 -13   4   3    1.80    2.30
   4   9   3    2.60    1.60
   9 -13   3    0.20    1.70
  -9  14  -3    1.60    1.20
   5   9   3    1.00    1.10
 -14   5   3    0.30    1.90
   4 -14   3    2.50    1.00
 -10  -3  -3    1.00    1.80
   3 -13   3   -1.20    1.10
  10   3   3    1.90    1.70
 -10  -2  -3    1.40    2.70
 -12  10   3    1.60    3.20
   2 -12   3    4.00    1.90
  -1  11  -3   -0.30    2.00
 -10  -1  -3    1.40    3.30
 -11  10   3   -1.90    3.10
   1 -11   3    3.70    2.20
 -10   0  -3   24.50    6.40
   0  10  -3   24.80    3.90
   0 -10   3   19.40    3.60
 -10  10   3   16.10    4.90
 -10   1  -3   47.90    8.20
   1   9  -3   35.80    5.10
  -9  10   3   51.79    7.40
  -1  -9   3   35.40    4.80
   2   8  -3   46.90    6.20
 -10   2  -3   46.40    9.20
  -2  -8   3   43.20    6.00
  -8  10   3   45.40    7.60
   7 -10  -3   -2.10    3.40
   3   7  -3    0.80    3.30
 -10   3  -3   -1.00    5.30
  -7  10   3    8.40    4.70
  -3  -7   3   -5.50    3.50
  -7  10   3    3.70    4.00
   6 -10  -3   16.00    4.60
 -10   4  -3   11.10    4.30
 -10   4  -3   23.80    7.80
   4   6  -3   18.10    4.70
  -6  10   3   18.70    5.80
  -6  10   3   21.80    4.70
 -10   5  -3   41.30    9.00
   5   5  -3   34.10    5.90
   5 -10  -3   27.30    5.00
 -10   5  -3   42.50    6.40
  -5  10   3   60.09    6.70
  -5  -5   3   21.10    7.50
  -5  10   3   47.50    7.60
   4 -10  -3   51.89    6.40
   6   4  -3   42.90    6.30
 -10   6  -3   52.89   10.50
  -4  10   3   41.00    6.00
  -4  10   3   49.70    7.00
  -6  -4   3   49.80   10.00
 -10   7  -3   59.09    7.50
   7   3  -3   65.59    7.40
   3 -10  -3   67.29    7.30
  -7  -3   3   58.79    9.00
  -3  10   3   60.79    7.60
  -3  10   3   59.29    6.60
 -10   8  -3    7.80    4.50
   2 -10  -3    7.30    3.20
 -10   8  -3    5.80    7.40
  -8  -2   3    6.00    5.30
 -10   9  -3   32.20    6.30
   1 -10  -3   18.00    4.00
  -1  10   3   24.30    4.30
  -9  -1   3   23.00    6.80
 -10  10  -3    1.70    3.00
   0 -10  -3   -0.90    2.40
 -10   0   3    2.00    4.70
   0  10   3    2.50    2.40
 -10  11  -3    3.10    2.90
  -1 -10  -3   -1.80    1.80
 -11   1   3    3.30    3.80
   1  10   3    0.60    1.90
 -10  12  -3    0.30    2.10
   2  10   3    1.70    1.60
 -12   2   3    2.10    2.60
 -10  13  -3   -0.90    1.30
   3  10   3    1.80    1.40
 -13   3   3    3.10    2.20
 -10  14  -3    1.00    1.00
   4  10   3    2.30    1.00
 -14   4   3    0.10    1.40
 -11  -2  -3   -0.50    1.50
   2 -13   3    1.40    1.00
 -13  11   3    5.20    2.00
 -11  -1  -3   -0.10    2.10
   1 -12   3    1.00    1.70
 -12  11   3   -3.40    1.60
 -11   0  -3    2.20    2.90
   0  11  -3    3.80    1.90
 -11  11   3    1.10    2.30
   0 -11   3    2.10    1.80
 -11   1  -3    1.00    3.40
   1  10  -3    1.10    1.90
 -10  11   3    2.10    3.00
  -1 -10   3    1.00    1.80
   2   9  -3    0.50    2.10
 -11   2  -3    6.30    4.50
  -2  -9   3    1.10    2.50
  -9  11   3   -1.30    3.00
 -11   3  -3   16.00    5.40
   8 -11  -3   26.20    4.60
   3   8  -3   13.60    3.40
  -3  -8   3   10.20    3.70
  -8  11   3   18.90    4.90
 -11   4  -3   21.40    6.20
   4   7  -3   14.00    3.70
   7 -11  -3   24.20    4.40
  -7  11   3   15.10    4.60
   5   6  -3   40.60    5.40
 -11   5  -3   48.70    8.90
   6 -11  -3   41.70    5.40
  -6  11   3   52.19    7.30
   5 -11  -3   39.70    5.20
   6   5  -3   40.60    5.40
 -11   6  -3   41.00    8.50
  -6  -5   3   33.00    7.80
  -5  11   3   21.90    4.90
   4 -11  -3   39.30    5.20
   7   4  -3   34.10    5.10
 -11   7  -3   31.40    8.90
  -4  11   3   42.10    6.10
  -7  -4   3   48.80    8.30
   8   3  -3    7.20    3.20
   3 -11  -3    8.60    3.10
  -3  11   3    9.10    3.00
  -8  -3   3    8.60    5.50
 -11   9  -3   -1.30    6.80
   2 -11  -3    3.80    2.40
  -9  -2   3    0.40    4.40
 -11  10  -3    4.10    3.50
   1 -11  -3   -0.80    1.80
  -1  11   3   -0.20    2.10
 -10  -1   3   -2.70    2.70
 -11  11  -3   26.90    4.80
   0 -11  -3   19.60    2.90
 -11   0   3   15.70    4.30
   0  11   3   14.60    2.70
 -11  12  -3    3.40    2.50
 -12   1   3    0.80    2.20
   1  11   3    3.50    2.80
 -11  13  -3    0.20    1.30
   2  11   3    1.50    1.10
 -13   2   3    1.20    1.90
 -11  14  -3    0.40    0.80
 -14   3   3    1.30    1.30
   3  11   3    0.60    0.70
 -12  -1  -3   -0.20    1.50
 -13  12   3    1.10    2.70
 -12   0  -3    3.60    2.20
 -12  12   3    2.70    1.60
 -12   1  -3    1.90    2.40
   1  11  -3    1.50    1.60
 -11  12   3    2.50    2.60
  -1 -11   3    1.00    1.40
   2  10  -3    0.70    1.70
 -12   2  -3   -0.50    2.50
 -10  12   3   -1.20    1.80
   3   9  -3    8.80    2.60
 -12   3  -3   13.20    4.50
  -9  12   3    6.80    3.20
   8 -12  -3    0.50    2.10
   4   8  -3    0.40    2.00
 -12   4  -3   -0.70    3.50
  -8  12   3   -0.20    2.40
   7 -12  -3    0.50    2.30
 -12   5  -3    1.30    3.80
  -7  12   3   -1.90    3.10
   6 -12  -3   29.60    6.80
 -12   6  -3   24.10    6.00
   6   6  -3   21.60    5.90
  -6  12   3   21.40    6.20
   7   5  -3    2.10    2.30
   5 -12  -3   -1.30    3.10
 -12   7  -3    0.10    5.40
  -7  -5   3    3.20    3.60
  -5  12   3    2.30    2.90
   8   4  -3    9.90    2.80
   4 -12  -3   13.80    3.00
  -8  -4   3    6.60    3.80
  -4  12   3   10.40    2.80
   9   3  -3    5.50    2.20
   3 -12  -3    6.30    2.40
  -9  -3   3    1.50    3.00
   2 -12  -3    0.30    1.50
 -12  10  -3    1.90    4.20
 -10  -2   3    1.90    2.70
 -12  11  -3    6.30    2.50
 -11  -1   3    6.10    2.70
 -12  12  -3    3.70    2.00
   0  12   3    1.80    1.80
 -12   0   3   -0.40    1.70
 -12  13  -3    0.30    1.00
 -13   1   3    0.30    1.40
 -13   1  -3    1.20    1.70
 -12  13   3   -0.20    1.10
   2  11  -3    0.70    1.10
 -13   2  -3   -0.50    1.70
 -11  13   3    0.90    1.30
   3  10  -3   -1.10    1.00
 -13   3  -3    0.70    2.10
 -10  13   3   -1.10    1.40
 -13   4  -3    0.70    2.50
   4   9  -3   -0.40    1.30
  -9  13   3   -1.20    1.40
 -13   5  -3   20.70    4.60
   5   8  -3   15.60    2.60
  -8  13   3   22.70    3.40
   7 -13  -3   10.20    2.30
 -13   6  -3   14.30    5.20
   6   7  -3    9.20    2.10
  -7  13   3   14.60    2.80
   7   6  -3    4.30    1.80
   6 -13  -3    6.10    2.10
 -13   7  -3   -1.00    3.80
  -6  13   3    2.60    2.00
   5 -13  -3    9.50    2.20
   8   5  -3    8.10    2.00
  -5  13   3    6.00    2.40
  -8  -5   3    3.50    2.60
   4 -13  -3    0.40    1.40
   9   4  -3   -0.30    1.40
  -9  -4   3    0.00    1.80
  10   3  -3    1.10    2.40
   3 -13  -3    0.10    1.20
 -10  -3   3    0.00    1.80
 -13  11  -3   -1.30    1.50
 -11  -2   3    1.00    1.60
 -13  12  -3    2.50    1.50
 -12  -1   3    1.50    1.50
   3  11  -3    1.80    1.00
 -14   3  -3   -0.40    1.40
 -11  14   3    2.10    1.00
   4  10  -3    2.50    1.10
 -14   4  -3    3.50    2.20
 -10  14   3   -0.20    1.00
   5   9  -3    4.20    1.30
  -9  14   3   -0.10    1.10
   6   8  -3    0.90    1.20
 -14   6  -3    3.70    2.60
  -8  14   3    2.60    1.30
   7   7  -3    0.80    1.10
  -7  14   3   -1.00    1.10
   8   6  -3    0.80    1.00
   9   5  -3    1.10    1.10
   0   0  -4    0.10    1.40
   0   0  -4    1.20    2.10
   0   0   4   -1.50    2.30
  -1   0  -4  415.56   15.60
  -1   0  -4  435.16   15.40
   1  -1  -4  446.36   16.70
  -1   1   4  408.26   16.80
   1   0   4  425.46   15.50
   0   1   4 5506.95  160.58
  -1   2  -4 6440.16  219.88
   2  -1  -4 6364.96  213.48
  -1  -1  -4 6737.33  223.58
  -1  -1  -4 6872.31  221.48
  -2   1   4 6544.45  212.68
   1  -2   4 6578.34  220.88
   3  -2  -4  572.74   22.30
  -2  -1  -4  549.45   21.30
  -1   3  -4  589.34   20.40
  -3   2   4  549.85   19.30
   2  -2  -4 2250.77   70.19
  -2   0  -4 2282.07   69.89
   2   0   4 2315.57   69.59
  -2   2   4 2274.97   66.49
   1   1  -4 6517.85  221.08
   1  -2  -4 6635.74  221.18
   1  -2  -4 6582.94  216.88
  -2   1  -4 6550.15  204.48
  -1  -1   4 6073.09  217.38
   2  -1   4 6327.97  202.78
   0  -2  -4  117.59    9.60
  -2   2  -4  108.49    8.20
  -1  -2  -4 6514.55  230.48
  -2   3  -4 6314.57  219.38
   2  -3   4 6420.86  219.38
  -3   1   4 6358.96  207.58
   4  -2  -4   17.60    4.80
  -2   4  -4   21.60    3.20
  -4   2   4   16.60    3.50
   5  -3  -4  358.36   17.40
  -5   3   4  377.66   15.20
   4  -3  -4 3032.60   90.99
  -4   3   4 2917.31   88.09
  -3   0  -4 5826.72  170.68
   3  -3  -4 5782.32  170.58
   2  -3  -4  579.74   22.20
  -3   1  -4  601.54   22.20
   3  -1   4  545.55   20.50
   1  -3  -4 6300.87  184.48
  -3   3  -4  269.77   12.70
   0  -3  -4  268.57   13.00
   4  -1  -4 1537.05   51.79
  -3   4  -4 1505.55   52.09
  -1  -3  -4 1594.44   51.89
  -4   1   4 1597.54   49.30
   5  -2  -4 1728.13   56.69
  -3   5  -4 1758.72   51.39
  -3   5  -4 1712.13   54.89
  -5   2   4 1697.93   53.99
   6  -3  -4 1858.01   60.29
  -3   6  -4 1902.71   58.99
  -6   3   4 1786.82   57.79
   7  -4  -4   23.00    5.10
  -3   7  -4   16.50    4.10
  -7   4   4   18.50    3.90
   6  -4  -4  168.98   10.30
  -6   4   4  149.99    8.80
   5  -4  -4  913.01   33.10
  -5   4   4  961.20   31.30
   4  -4  -4   76.79    7.70
  -4   0  -4   75.19    7.90
  -4   4   4   86.59    5.90
   3  -4  -4 3112.29   90.69
  -4   1  -4 3024.10   93.89
  -3   4   4 2797.32   87.69
  -4   2  -4   18.70    4.20
   2  -4  -4   21.20    4.70
   1  -4  -4 1574.44   50.29
  -4   3  -4 1549.64   49.99
   4  -3   4 1543.65   46.20
   4  -3   4 1513.05   46.20
  -4   4  -4 1556.84   49.60
   0  -4  -4 1508.45   50.09
   5  -1  -4  822.22   31.10
  -1  -4  -4  858.51   30.90
  -4   5  -4  773.12   28.90
  -4   6  -4  460.45   19.30
   6  -2  -4  498.35   21.30
  -6   2   4  474.15   18.80
  -4   7  -4  175.18   10.10
   7  -3  -4  156.18   10.90
  -7   3   4  163.68    9.60
   8  -4  -4   89.59    9.20
  -4   8  -4   78.89    7.90
  -8   4   4   70.49    7.10
   9  -5  -4    7.20    4.60
  -4   9  -4   10.00    3.70
   5   4   4    8.30    4.80
  -9   5   4   18.60    4.60
   4  -9   4    8.40    3.60
  -9   5   4   14.40    9.50
   8  -5  -4   36.00    6.80
  -3   8  -4   43.00    5.80
  -8   5   4   30.30    5.00
   7  -5  -4   31.40    5.30
  -7   5   4   43.60    5.50
   6  -5  -4   93.89    8.60
  -6   5   4   87.69    7.10
   5  -5  -4  196.08   11.20
  -5   0  -4  213.68   12.30
  -5   5   4  202.38    9.90
   4  -5  -4  956.70   33.60
  -5   1  -4  944.21   34.10
  -4   5   4  959.40   31.70
   3  -5  -4  352.66   16.00
  -5   2  -4  348.17   16.10
  -5   3  -4 1798.62   58.39
   2  -5  -4 1807.92   58.19
   5  -3   4 1846.12   55.79
   1  -5  -4  846.62   30.80
  -5   4  -4  860.41   30.70
   5  -4   4  850.61   26.50
   0  -5  -4  142.49   10.20
  -5   5  -4  157.58    9.80
   6  -1  -4  197.58   13.00
  -5   6  -4  173.68   10.60
   7  -2  -4   60.69    7.90
  -5   7  -4   56.19    6.70
  -5   8  -4   49.70    6.30
   8  -3  -4   57.39    8.10
  -5   9  -4    3.80    7.20
   9  -4  -4    5.10    5.00
  -5   9  -4   -0.40    2.70
  -9   4   4   -0.90    6.60
   4   5   4    6.60    4.40
   5  -9   4    2.80    3.30
  -5  10  -4    0.20    3.20
  -5  10  -4   -1.10    3.60
 -10   5   4    3.10    7.30
   5   5   4    2.10    3.00
   5 -10   4   -0.90    2.30
  -6  -5  -4    1.30    5.00
  -5  11  -4    4.50    3.60
 -11   6   4   -0.70    5.20
   5 -11   4    0.20    2.30
   6   5   4    3.50    2.80
  -6  -4  -4    5.60    5.50
  -4  10  -4    5.00    3.20
  -4  10  -4    2.80    3.70
   6   4   4    3.00    3.00
   4 -10   4    3.80    3.10
 -10   6   4   -2.00    7.50
  -3   9  -4   34.30    5.50
  -6  -3  -4   45.40    9.50
  -3   9  -4   34.70    8.30
   6   3   4   39.80    6.40
   3  -9   4   33.80    5.60
  -8   6   4  151.58   10.00
   7  -6  -4  108.89    9.10
  -7   6   4  119.69    8.10
   6  -6  -4    9.50    3.80
  -6   6   4    5.20    2.80
  -6   1  -4   88.69    8.90
   5  -6  -4   89.19    8.00
  -5   6   4   86.39    7.10
  -6   2  -4  163.18   10.50
   4  -6  -4  159.88   10.10
  -4   6   4  151.48    8.70
   3  -6  -4 1931.01   61.39
  -6   3  -4 1975.60   62.29
   6  -3   4 1879.91   59.89
  -6   4  -4  483.55   20.00
   2  -6  -4  477.45   19.70
   6  -4   4  451.85   16.70
   1  -6  -4  154.68   10.50
  -6   5  -4  175.08   10.50
   6  -5   4  174.38    6.60
   0  -6  -4   60.09   24.80
   6   0  -4   65.59   15.60
   6  -6   4   92.99   10.90
  -6   0   4   90.79   17.50
  -6   7  -4  103.69    9.10
   7  -1  -4   98.49   10.00
   8  -2  -4   42.70    7.20
  -6   8  -4   43.50    6.20
   9  -3  -4    2.20    4.90
  -3  -6  -4    0.50    4.60
  -6   9  -4    2.10    4.80
  -6   9  -4    6.10    3.10
   3   6   4    0.00    3.30
   6  -9   4   -4.50    3.80
  -9   3   4   -4.40    5.80
  -6  10  -4   25.00    4.60
  -6  10  -4   21.20    5.80
   4   6   4   27.70    4.70
   6 -10   4   31.90    5.00
 -10   4   4   13.60    7.40
  -6  11  -4    1.50    3.10
 -11   5   4    4.30    5.30
   6 -11   4    8.20    3.00
   5   6   4    4.90    3.10
  -6  12  -4    9.30    4.90
 -12   6   4   13.80    5.10
   6   6   4   12.90    4.10
   6 -12   4   15.70    3.00
  -6  13  -4    4.10    1.80
   6 -13   4    1.20    1.50
   7   6   4    0.90    1.60
  -5  12  -4   27.80    4.60
  -7  -5  -4   11.70    4.30
   5 -12   4   25.20    4.10
   7   5   4   25.30    3.80
  -4  11  -4   21.20    4.50
  -7  -4  -4   16.60    5.70
   7   4   4   15.10    4.00
   4 -11   4   21.20    4.10
  -3  10  -4    5.50    4.00
  -7  -3  -4    5.00    5.50
   3 -10   4    7.60    3.40
   7   3   4    5.60    3.60
  -7  -2  -4    9.50    6.20
  -2   9  -4    4.10    4.10
  -2   9  -4    1.30    3.50
   7   2   4    7.80    5.10
   2  -9   4    8.90    3.60
  -1   8  -4   67.09   10.80
  -7  -1  -4   53.49   11.10
   1  -8   4   68.29    7.90
  -8   7   4   69.79    7.00
   7  -7  -4    4.00    3.60
  -7   7   4    3.50    2.90
  -7   1  -4  137.39   11.00
   6  -7  -4  126.59    8.60
  -6   7   4  111.69    7.60
   5  -7  -4   28.50    4.90
  -7   2  -4   25.80    5.40
  -5   7   4   39.80    5.00
  -7   3  -4   20.30    4.60
   4  -7  -4   24.10    4.90
   7  -3   4   14.70    4.20
  -4   7   4   14.30    3.30
  -7   4  -4  152.68   12.80
   3  -7  -4  144.09    9.30
   7  -4   4  152.48    8.60
   2  -7  -4   51.39    6.70
  -7   5  -4   58.49    7.20
  -7   6  -4  115.79   10.00
  -7   7  -4   -3.80    2.50
   7   0  -4    0.10    3.90
  -7   8  -4   83.89    8.20
   8  -1  -4   83.39   10.40
  -1  -7  -4   59.99    7.70
  -7   8  -4   63.79   10.70
  -8   1   4   78.19   11.40
   1   7   4   76.19    8.10
  -7   9  -4   49.50    6.30
  -2  -7  -4   46.90    6.70
  -7   9  -4   61.79    9.70
  -9   2   4   50.09   11.40
   2   7   4   58.29    6.90
  -7  10  -4   17.90    5.50
  -7  10  -4   17.00    5.10
   7 -10   4   24.70    4.90
   3   7   4   19.40    4.50
 -10   3   4   18.10    7.50
  -7  11  -4   40.00    6.50
   7 -11   4   38.90    5.10
   4   7   4   45.20    5.70
 -11   4   4   37.10    8.00
   7 -12   4    1.40    2.00
 -12   5   4    4.30    3.80
   5   7   4    1.20    3.10
  -7  13  -4    5.90    2.40
   6   7   4    5.10    1.90
   7 -13   4    6.00    1.90
 -13   6   4    1.20    2.80
  -7  14  -4    1.10    1.50
   7   7   4    1.90    1.20
   7 -14   4    0.10    1.00
   6 -14   4   11.10    1.80
   8   6   4   13.70    2.00
   8   5   4    2.40    2.70
   5 -13   4    2.50    1.50
  -4  12  -4    5.60    2.30
  -8  -4  -4   -0.20    2.80
   4 -12   4    2.20    2.00
   8   4   4    0.40    2.20
  -3  11  -4   13.90    3.30
  -8  -3  -4   13.60    5.00
   8   3   4   14.20    3.50
   3 -11   4   16.60    3.60
  -2  10  -4   11.10    5.70
  -8  -2  -4    2.50    5.20
  -2  10  -4   18.00    4.60
   2 -10   4    8.40    3.50
 -10   8   4   13.70    9.40
  -1   9  -4   74.99    7.30
  -8  -1  -4   82.39   11.00
   1  -9   4   82.19    7.80
  -9   8   4   74.69   10.60
  -8   0  -4   49.60    9.50
   0   8  -4   80.49    7.80
   0  -8   4   74.69    7.60
  -8   1  -4   59.39   12.00
   1   7  -4   67.29    7.50
  -1  -7   4   66.49    7.50
  -7   8   4   65.39    6.50
  -7   8   4   50.69    8.30
  -8   2  -4  139.99    9.80
   6  -8  -4  130.89    8.70
   8  -2   4  137.19   11.40
  -6   8   4  122.59    8.10
   5  -8  -4   30.50    5.00
  -8   3  -4   24.30    5.20
  -5   8   4   39.10    5.30
   8  -3   4   30.60    5.80
   4  -8  -4   73.59    7.60
  -8   4  -4   73.09    8.00
  -4   8   4   95.09    7.90
  -8   5  -4   43.20    6.30
   3  -8  -4   49.80    6.40
  -8   6  -4   34.00    5.70
  -8   7  -4   80.79    8.20
   1  -8  -4   69.69    7.80
  -1   8   4   64.69    7.40
  -7  -1   4   72.79   11.50
  -8   8  -4  137.59    9.60
   0  -8  -4  135.19    9.50
  -8   0   4  121.99   14.20
   0   8   4  130.99   10.40
  -8   9  -4   58.79    8.90
  -1  -8  -4   30.50    5.60
  -8   9  -4   40.30    5.80
   1   8   4   50.89    6.30
  -9   1   4   27.70    8.30
  -8  10  -4  131.09   10.90
  -2  -8  -4  129.19    8.40
   2   8   4  126.39    8.50
 -10   2   4  121.19   12.50
  -8  11  -4    9.80    3.80
   3   8   4   13.90    3.40
 -11   3   4   15.70    5.50
   8 -11   4   12.50    3.50
  -8  12  -4    5.90    3.10
   4   8   4    4.00    2.30
 -12   4   4    5.90    4.10
   8 -12   4    1.10    2.10
  -8  13  -4   -0.40    1.70
   5   8   4    0.70    1.50
 -13   5   4   -0.20    2.40
   8 -13   4   -0.90    1.40
  -8  14  -4    1.20    1.30
   8 -14   4    3.60    1.30
 -14   6   4    2.20    2.50
   6   8   4    3.50    1.40
   5 -14   4   -0.10    0.90
   9   5   4   -0.80    0.90
  -9  -4  -4    3.10    2.50
   4 -13   4    1.70    1.40
   9   4   4    5.80    1.70
  -9  -3  -4    4.80    3.20
   9   3   4   14.40    2.90
   3 -12   4   12.80    2.70
  -9  -2  -4    1.30    3.30
 -11   9   4   10.30    6.30
   9   2   4    1.60    2.70
   2 -11   4    3.80    2.40
  -1  10  -4    9.70    3.30
  -9  -1  -4   10.90    5.10
 -10   9   4    8.50    4.80
   1 -10   4   13.40    3.40
  -9   9   4    2.60    4.70
  -9   1  -4  102.49   11.80
   1   8  -4   75.29    7.80
  -1  -8   4   81.99    7.70
  -8   9   4   68.09    9.60
   2   7  -4    9.50    4.20
  -9   2  -4   -4.40    5.20
  -2  -7   4    1.80    3.50
  -7   9   4    2.60    3.90
  -7   9   4    8.80    5.20
   3   6  -4   29.70    5.50
   6  -9  -4   37.70    6.60
  -9   3  -4   40.60    6.00
  -9   3  -4   54.39   11.50
  -6   9   4   32.90    7.10
  -3  -6   4   30.60    5.40
  -6   9   4   40.60    5.50
   5  -9  -4   11.50    4.60
  -9   4  -4    9.60    8.00
  -5   9   4   12.00    7.60
  -5   9   4   11.70    3.60
  -9   5  -4    5.00    9.70
   4  -9  -4    9.70    4.00
   5   4  -4    1.90    3.80
  -4   9   4   12.00    3.60
  -5  -4   4    4.00    7.60
  -9   6  -4    3.10    3.30
   6   3  -4    4.70    3.80
   3  -9  -4   -2.10    2.90
  -9   6  -4    0.70    8.90
  -6  -3   4    0.70    8.60
  -3   9   4    7.70    4.90
   2  -9  -4   33.00    5.70
  -9   7  -4   33.00    9.30
  -9   7  -4   41.40    6.20
  -7  -2   4   51.29   11.30
  -2   9   4   45.10    7.20
  -2   9   4   38.30    5.90
   1  -9  -4   45.20    6.40
  -9   8  -4   42.40    6.70
  -9   8  -4   34.00    7.70
  -8  -1   4   58.69   11.70
  -1   9   4   46.10    6.50
  -1   9   4   51.69    6.10
  -9   9  -4   84.79   11.60
  -9   0   4   79.89   13.60
  -9  10  -4   27.60    5.90
  -1  -9  -4   24.40    4.30
 -10   1   4   34.50    7.70
   1   9   4   30.10    4.60
  -9  11  -4   37.90    5.90
 -11   2   4   31.60    6.80
   2   9   4   33.80    4.60
  -9  12  -4    2.00    2.50
 -12   3   4    5.00    3.70
   9 -12   4   -2.60    3.00
   3   9   4   -0.20    1.70
  -9  13  -4    0.40    1.60
   9 -13   4   -0.70    1.70
 -13   4   4   -1.00    2.20
   4   9   4    0.20    1.20
  -9  14  -4    2.10    1.30
 -14   5   4    1.60    1.80
   5   9   4    1.00    1.00
   4 -14   4    0.50    0.80
 -10  -3  -4    1.00    2.10
  10   3   4    4.00    1.70
   3 -13   4    3.10    1.30
 -10  -2  -4    2.30    2.70
 -12  10   4    3.30    3.10
   2 -12   4    0.50    1.60
  -1  11  -4   14.40    2.90
 -10  -1  -4   10.30    4.20
 -11  10   4   21.10    4.70
   1 -11   4   14.40    3.00
   0  10  -4   10.00    3.00
 -10   0  -4    9.90    5.20
 -10  10   4   27.50    5.70
   0 -10   4   16.90    3.40
 -10   1  -4    6.90    5.30
   1   9  -4   13.10    3.30
  -9  10   4    8.70    4.70
  -1  -9   4   12.60    3.30
   2   8  -4    4.50    3.50
 -10   2  -4    5.70    5.00
  -8  10   4   10.60    4.70
  -2  -8   4    5.10    3.20
   7 -10  -4    9.80    4.10
 -10   3  -4    5.80    6.50
   3   7  -4    5.60    3.60
  -7  10   4    6.00    4.20
  -3  -7   4    4.30    3.80
 -10   4  -4   10.00    6.50
   4   6  -4    4.30    3.70
 -10   4  -4    0.30    3.40
   6 -10  -4    4.80    3.50
  -6  10   4    5.80    4.10
  -6  10   4   10.70    5.10
 -10   5  -4    6.50    3.90
   5 -10  -4    4.70    3.10
 -10   5  -4    7.10    6.80
   5   5  -4    8.30    4.10
  -5  10   4    2.80    3.30
  -5  -5   4   12.10    6.60
  -5  10   4    0.80    3.90
 -10   6  -4   32.50    9.30
   6   4  -4   24.10    5.20
   4 -10  -4   30.40    5.10
 -10   6  -4   26.00    5.40
  -6  -4   4   30.90    8.00
  -4  10   4   30.10    6.00
  -4  10   4   17.90    4.40
   7   3  -4   20.10    4.70
   3 -10  -4   24.20    4.90
 -10   7  -4   21.10    4.90
  -7  -3   4   18.00    7.20
  -3  10   4   19.50    5.00
  -3  10   4   16.40    4.60
   2 -10  -4  123.19    8.80
   8   2  -4  116.49   14.40
 -10   8  -4  142.59   17.50
 -10   8  -4  120.39   10.50
  -2  10   4  138.89    8.60
  -8  -2   4  131.99   12.20
  -2  10   4  131.79   10.40
   1 -10  -4   21.60    4.30
 -10   9  -4   27.80    5.80
  -1  10   4   22.30    4.00
  -9  -1   4   37.80    7.70
   0 -10  -4    3.10    2.60
 -10  10  -4    2.40    3.30
 -10   0   4    5.50    4.40
   0  10   4    2.90    2.40
 -10  11  -4   16.20    4.20
   1  10   4   28.10    3.90
 -11   1   4   29.70    6.00
 -10  12  -4    5.10    2.70
 -12   2   4    0.70    2.90
   2  10   4   -0.50    1.50
 -10  13  -4    0.80    1.60
 -13   3   4    3.10    2.20
   3  10   4    3.30    1.50
 -10  14  -4    1.50    1.20
   4  10   4    5.80    1.60
 -14   4   4    4.80    1.80
 -11  -2  -4    4.40    2.30
 -13  11   4    4.40    2.20
   2 -13   4    4.70    1.30
 -11  -1  -4   -0.40    2.10
 -12  11   4   -0.90    1.70
   1 -12   4    0.10    1.50
 -11   0  -4    2.60    3.00
   0  11  -4    0.00    1.60
 -11  11   4    5.10    2.80
   0 -11   4    0.40    1.50
 -11   1  -4   12.50    4.50
   1  10  -4   16.00    2.90
  -1 -10   4   14.40    2.90
 -10  11   4   22.10    4.80
 -11   2  -4    1.30    3.80
   2   9  -4    3.10    2.30
  -9  11   4   -0.20    2.70
   3   8  -4   22.20    4.10
 -11   3  -4    4.10    4.50
   8 -11  -4   16.50    3.90
  -8  11   4   23.40    5.60
  -3  -8   4   12.00    3.60
   4   7  -4   21.30    4.30
 -11   4  -4   19.90    6.60
   7 -11  -4   15.20    3.80
  -7  11   4   16.20    4.60
   6 -11  -4    5.70    2.90
 -11   5  -4    4.90    5.70
   5   6  -4    4.00    3.00
  -6  11   4    5.40    3.70
   6   5  -4    9.80    3.60
 -11   6  -4   -1.50    5.40
   5 -11  -4    6.70    3.10
  -5  11   4   10.10    3.90
  -6  -5   4    6.90    5.40
   7   4  -4   40.80    5.50
 -11   7  -4   39.80    9.60
   4 -11  -4   39.80    5.30
  -4  11   4   45.80    5.90
  -7  -4   4   40.20    7.80
   3 -11  -4   12.00    3.30
   8   3  -4   13.80    3.70
  -3  11   4    9.30    3.10
  -8  -3   4    7.10    5.00
   2 -11  -4   38.90    5.10
   9   2  -4   40.40    6.10
 -11   9  -4   29.00    7.30
  -9  -2   4   39.50    7.50
  -2  11   4   42.20    5.50
   1 -11  -4   23.90    3.50
 -11  10  -4   28.30    5.40
 -10  -1   4   39.20    6.50
  -1  11   4   26.20    3.60
 -11  11  -4   -0.50    2.20
   0  11   4    0.40    1.70
 -11   0   4    3.70    3.20
 -11  12  -4    0.80    3.30
   1  11   4    1.60    1.70
 -12   1   4    0.90    2.20
 -11  13  -4    3.30    1.60
   2  11   4    1.00    1.00
 -13   2   4    3.10    2.10
   3  11   4    1.70    0.80
 -14   3   4    1.70    1.30
 -12  -1  -4   -1.00    1.30
 -13  12   4   -0.20    2.10
 -12   0  -4   -1.10    1.40
 -12  12   4    1.40    1.50
   0 -12   4    0.00    1.20
   1  11  -4    2.10    1.40
 -12   1  -4    0.70    2.40
  -1 -11   4    1.40    1.40
 -11  12   4    0.30    2.30
   2  10  -4   -0.50    1.40
 -12   2  -4    2.00    2.80
  -2 -10   4    0.90    1.90
 -10  12   4    0.10    2.10
 -12   3  -4   15.50    4.60
   3   9  -4   10.40    2.50
  -9  12   4    8.90    3.10
 -12   4  -4    2.60    3.60
   8 -12  -4    4.60    2.40
   4   8  -4    4.00    2.30
  -8  12   4    3.70    2.90
   5   7  -4   13.20    3.80
   7 -12  -4   26.50    4.00
 -12   5  -4   33.60    6.60
  -7  12   4   19.10    5.50
 -12   6  -4   21.50    6.30
   6 -12  -4   21.70    4.90
   5 -12  -4    2.70    2.70
 -12   7  -4   -2.60    4.90
   7   5  -4    3.20    2.30
  -5  12   4    0.80    2.30
  -7  -5   4    2.50    3.10
   4 -12  -4    6.30    2.70
   8   4  -4    6.90    2.50
  -8  -4   4    4.10    3.30
  -4  12   4    3.80    2.20
   3 -12  -4    2.70    1.90
   9   3  -4    1.30    1.80
  -9  -3   4    4.20    3.30
   2 -12  -4   -0.40    1.30
  10   2  -4    3.20    2.00
 -12  10  -4    0.80    3.90
 -10  -2   4    0.60    2.80
 -12  11  -4   -0.80    2.00
 -11  -1   4    1.40    2.30
 -12  12  -4    1.50    1.80
 -12   0   4   -0.30    1.80
 -12  13  -4    1.30    1.00
 -13   1   4    0.50    1.30
 -13   1  -4   -1.40    1.40
 -12  13   4    0.00    1.00
 -13   2  -4    0.10    1.90
   2  11  -4    2.70    1.20
 -11  13   4    3.40    1.50
 -13   3  -4    3.60    2.50
   3  10  -4    4.90    1.60
 -10  13   4    4.30    1.90
   4   9  -4    4.80    1.80
 -13   4  -4    1.50    3.50
  -9  13   4    0.90    1.70
 -13   5  -4    0.60    2.70
   5   8  -4    2.90    1.80
  -8  13   4    2.30    1.80
   6   7  -4    5.60    1.70
 -13   6  -4   -0.90    3.80
   7 -13  -4    4.80    1.90
  -7  13   4    1.40    1.70
 -13   7  -4    1.20    4.00
   6 -13  -4    3.90    1.80
   7   6  -4    2.20    1.60
  -6  13   4    4.00    1.90
   8   5  -4    0.90    1.40
   5 -13  -4    2.40    1.50
  -5  13   4   -0.90    1.50
  -8  -5   4   -0.30    2.10
   9   4  -4    0.80    1.30
   4 -13  -4   -0.90    1.20
  -9  -4   4    0.90    1.90
 -10  -3   4   -0.70    1.60
 -13  11  -4    1.00    1.90
 -11  -2   4    4.30    2.10
 -13  12  -4    0.30    1.40
 -12  -1   4    0.10    1.50
 -14   3  -4    2.10    1.60
   3  11  -4    3.00    1.50
 -11  14   4    5.80    1.30
   4  10  -4    0.10    0.80
 -14   4  -4    2.00    2.60
 -10  14   4    1.70    1.20
 -14   5  -4   -1.10    3.60
   5   9  -4    0.20    0.90
  -9  14   4   -0.60    1.10
 -14   6  -4    2.10    2.40
   6   8  -4    4.90    1.40
  -8  14   4   12.50    2.20
   7   7  -4    1.30    1.10
  -7  14   4   -0.20    1.20
   8   6  -4    2.90    1.20
   9   5  -4    3.60    1.20
 -10  -4   4   -0.50    1.20
   0   0  -5    2.00    3.00
   0   0  -5    1.70    1.90
   0   0   5    0.70    3.00
   0   1  -5  351.06   13.60
  -1   0  -5  344.87   13.60
   1  -1  -5  355.96   15.20
  -1   0  -5  331.57   13.60
  -1   1   5  347.57   15.60
   1   0   5  341.57   14.80
   0  -1  -5 9473.85  311.27
   1   0  -5 9977.40  312.47
  -1   1  -5 9999.00  309.67
  -1   0   5 9847.01  312.57
   1  -1   5 9953.70  310.47
   0   1   5 9492.55  324.47
   2  -1  -5 7098.99  227.08
  -1  -1  -5 6928.91  232.38
  -1   2  -5 6503.05  229.18
  -1  -1  -5 6908.51  229.98
   1  -2   5 6579.94  230.88
  -2   1   5 6827.32  224.58
   3  -2  -5 3025.00   90.89
  -2  -1  -5 2933.71   90.09
  -1   3  -5 2959.40   86.99
  -2  -1  -5 2935.01   89.99
  -3   2   5 2972.60   86.59
  -2   0  -5  785.52   26.90
  -2   0  -5  841.12   28.00
   2  -2  -5  783.92   28.50
  -2   2   5  765.52   23.90
  -2   1  -5 7261.17  230.68
   1  -2  -5 7246.38  243.28
   1   1  -5 7350.56  246.48
  -1  -1   5 6876.31  242.78
   2  -1   5 7218.48  230.38
   0  -2  -5 1397.26   44.70
  -2   2  -5 1334.17   43.20
   2   0  -5 1351.16   44.90
  -1  -2  -5 7916.21  268.47
  -1  -2  -5 8242.98  278.17
   3  -1  -5 7969.80  257.37
  -2   3  -5 7668.43  264.87
   2  -3   5 7952.30  264.77
  -3   1   5 7984.60  256.47
   4  -2  -5  554.14   23.10
  -2   4  -5  584.54   18.80
  -2  -2  -5  586.44   23.30
  -4   2   5  585.84   20.30
   5  -3  -5  485.35   21.30
  -5   3   5  500.75   18.30
  -3  -1  -5 1733.13   55.79
   4  -3  -5 1703.53   55.89
  -4   3   5 1737.43   52.59
  -3   0  -5  112.49    9.30
   3  -3  -5  103.29    9.10
  -3   3   5  118.59    5.90
   2  -3  -5 2973.70   90.09
  -3   1  -5 2882.91   89.69
   3  -1   5 2999.60   88.19
   1  -3  -5 7804.62  274.37
   1  -3  -5 7740.43  267.57
   2   1  -5 8049.69  269.97
  -2  -1   5 7849.11  265.17
   3  -2   5 8006.60  246.38
   0  -3  -5 3226.38   97.39
  -3   3  -5 3181.28   96.29
  -1  -3  -5 2003.90   64.99
  -3   4  -5 2131.29   64.09
   4  -1  -5 2011.20   65.89
   5  -2  -5   32.90    6.20
  -3   5  -5   37.80    2.30
  -3   5  -5   41.40    5.80
  -5   2   5   35.20    4.90
   6  -3  -5  496.05   21.10
  -3   6  -5  480.75   19.70
  -3   7  -5   62.39    7.00
   7  -4  -5   55.59    7.20
  -7   4   5   63.89    6.10
   6  -4  -5  100.79    9.30
  -6   4   5   99.99    8.30
   5  -4  -5  169.98   10.80
  -5   4   5  154.38    8.20
   4  -4  -5  177.08   10.90
  -4   0  -5  173.28   10.60
  -4   4   5  190.38    8.80
  -4   1  -5 1719.23   56.49
   3  -4  -5 1754.02   56.29
  -3   4   5 1766.72   53.09
   2  -4  -5  590.34   23.40
   4  -2   5  616.14   22.40
   1  -4  -5 2046.70   64.69
  -4   3  -5 1923.01   63.59
   4  -3   5 2151.98   59.49
   4  -3   5 2012.60   59.29
   0  -4  -5   14.50    4.60
  -4   4  -5   17.50    4.50
   5  -1  -5  346.77   16.90
  -4   5  -5  310.67   15.00
  -1  -4  -5  332.87   16.50
   6  -2  -5  299.97   15.40
  -4   6  -5  276.17   13.70
   7  -3  -5   45.10    7.10
  -4   7  -5   44.10    6.00
  -7   3   5   57.59    6.10
  -4   8  -5   19.20    4.20
   8  -4  -5   20.80    4.90
  -8   4   5   17.10    4.00
   9  -5  -5   22.30    5.80
  -4   9  -5   27.00    6.10
  -5  -4  -5   24.50   10.10
  -4   9  -5   23.90    4.80
   5   4   5   19.10    5.00
  -9   5   5   18.90    9.30
   8  -5  -5   44.40    6.50
  -3   8  -5   46.70    6.10
  -8   5   5   52.09    5.90
   7  -5  -5   93.09    8.90
  -7   5   5  101.09    7.00
   6  -5  -5   78.79    8.30
  -6   5   5   76.59    6.60
   5  -5  -5  121.69    9.80
  -5   0  -5  116.69   10.30
  -5   5   5  117.59    7.00
  -5   1  -5  180.98   10.80
   4  -5  -5  171.58   11.00
  -4   5   5  157.08    8.30
  -5   2  -5  487.15   20.50
   3  -5  -5  471.35   19.80
   2  -5  -5   34.90    5.80
  -5   3  -5   34.70    5.70
   1  -5  -5  299.17   15.00
  -5   4  -5  292.17   14.60
   5  -4   5  322.67    9.80
   5  -4   5  306.97    9.70
   0  -5  -5  415.26   18.70
  -5   5  -5  402.96   17.70
   6  -1  -5  190.08   12.30
  -5   6  -5  181.68   10.70
  -5   7  -5   42.90    5.90
   8  -3  -5   12.60    4.60
  -5   8  -5    7.70    3.50
  -5   9  -5   29.60    6.90
  -5   9  -5   30.30    5.30
   5  -9   5   26.00    5.10
  -9   4   5   24.60    9.40
  -5  10  -5   11.60    4.80
  -5  10  -5   13.70    3.80
   5   5   5   12.60    3.70
   5 -10   5   15.30    4.00
 -10   5   5    8.40    7.50
  -5  11  -5   -3.70    2.80
  -6  -5  -5   -3.60    4.10
   6   5   5    0.60    2.50
 -11   6   5   -3.80    5.20
   5 -11   5    0.70    2.20
  -4  10  -5   23.40    5.60
  -4  10  -5   30.40    5.00
  -6  -4  -5   20.50    6.50
   4 -10   5   23.20    4.60
 -10   6   5   30.60    9.40
   6   4   5   25.20    4.40
  -3   9  -5   12.20    4.00
   9  -6  -5   13.30    6.50
  -3   9  -5   12.80    5.00
   3  -9   5   14.80    4.00
   6   3   5    4.70    4.10
   8  -6  -5   21.40    5.10
  -8   6   5   22.80    4.30
   7  -6  -5   20.80    4.90
  -7   6   5   22.00    4.10
   6  -6  -5   28.40    5.10
  -6   6   5   22.40    4.00
  -6   1  -5   76.59    8.20
   5  -6  -5   83.29    8.20
  -5   6   5   77.09    6.60
  -6   2  -5   85.69    8.70
   4  -6  -5  105.79    9.30
  -4   6   5   82.09    6.80
   3  -6  -5  547.05   22.00
  -6   3  -5  522.65   22.00
   6  -3   5  531.45   19.90
   2  -6  -5  303.47   15.10
  -6   4  -5  317.17   15.20
   1  -6  -5  182.98   11.20
  -6   5  -5  173.48   10.70
  -6   6  -5   51.69    6.60
  -6   7  -5   30.70    5.20
   7  -1  -5   24.20    5.80
   8  -2  -5  142.09   12.30
  -6   8  -5  138.19    9.30
  -6   9  -5    6.90    3.40
  -3  -6  -5   -2.90    4.50
  -6   9  -5    2.20    5.10
   9  -3  -5   15.50    5.20
   3   6   5    4.90    3.60
  -9   3   5    4.00    7.00
   6  -9   5   12.20    4.20
  -6  10  -5   52.39    7.90
  -6  10  -5   63.89    7.00
   6 -10   5   67.89    7.00
   4   6   5   49.50    6.60
 -10   4   5   57.59    9.90
  -6  11  -5    8.20    4.00
   5   6   5   -1.40    2.20
   6 -11   5    0.90    2.30
 -11   5   5    4.00    5.00
  -6  12  -5    4.00    3.00
   6 -12   5   10.10    2.70
   6   6   5    5.20    2.70
 -12   6   5   11.20    5.10
  -6  13  -5    2.30    1.80
   7   6   5    0.40    1.50
   6 -13   5   -1.70    1.10
  -5  12  -5    4.50    2.60
  -7  -5  -5    4.50    3.80
   5 -12   5    6.90    2.30
   7   5   5    8.50    2.80
  -4  11  -5    0.50    3.00
  -7  -4  -5    2.30    4.30
   7   4   5    3.80    2.70
   4 -11   5    0.30    2.20
  -3  10  -5   45.00    6.50
  -3  10  -5   32.20    5.60
  -7  -3  -5   24.20    7.10
   7   3   5   37.20    5.60
   3 -10   5   41.70    6.30
  -2   9  -5    8.70    4.00
  -2   9  -5   23.70    4.60
  -7  -2  -5   19.20    7.60
  -2   9  -5   16.50    5.20
   2  -9   5   19.50    4.40
  -7  -1  -5   34.50    9.40
  -1   8  -5   41.30    6.10
   8  -7  -5   38.80    6.00
   1  -8   5   36.70    5.60
  -8   7   5    5.80    5.00
   7  -7  -5   65.39    7.40
  -7   7   5   70.59    6.70
   6  -7  -5   22.60    4.60
  -7   1  -5   18.60    4.80
  -6   7   5   22.50    4.00
   5  -7  -5   91.79    8.20
  -7   2  -5   92.99    9.00
  -5   7   5   97.49    6.80
  -7   3  -5   64.19    7.50
   4  -7  -5   58.29    6.70
  -4   7   5   71.79    6.50
   7  -3   5   74.79    7.80
  -7   4  -5   49.30    6.60
   3  -7  -5   45.70    6.40
   7  -4   5   50.09    5.00
   2  -7  -5   49.30    6.60
  -7   5  -5   43.90    6.50
  -7   6  -5   22.30    4.80
   1  -7  -5   23.20    4.80
  -7   7  -5  571.44   23.00
   7   0  -5  563.14   25.30
  -7   8  -5   15.30    4.30
  -7   8  -5   13.00    6.40
  -1  -7  -5   14.80    4.80
  -8   1   5   35.20    9.60
   1   7   5   22.70    5.10
  -7   9  -5   56.59    9.30
  -7   9  -5   65.89    7.20
  -2  -7  -5   53.99    6.70
   2   7   5   63.39    7.40
  -9   2   5   71.49   11.00
  -7  10  -5   54.59   10.40
   7 -10   5   66.19    6.80
 -10   3   5   58.49    8.90
   3   7   5   49.70   10.40
  -7  11  -5   47.50    7.00
   7 -11   5   41.90    5.10
 -11   4   5   47.80    8.00
   4   7   5   44.80    5.60
  -7  12  -5    5.70    3.20
   5   7   5    3.70    2.30
   7 -12   5    3.90    2.20
 -12   5   5   -1.00    3.40
  -7  13  -5    4.00    1.90
 -13   6   5    3.20    3.10
   7 -13   5    5.60    1.90
   6   7   5    5.60    2.00
   7 -14   5    7.00    1.60
   7   7   5    3.80    1.40
   6 -14   5   -0.20    1.00
   8   6   5    2.20    1.10
   5 -13   5    5.30    1.80
  -8  -4  -5   -2.00    2.80
  -4  12  -5    0.70    1.90
   8   4   5    0.90    1.90
   4 -12   5    0.70    1.80
  -3  11  -5   45.30    4.90
  -8  -3  -5   20.70    5.70
   3 -11   5   25.70    4.30
   8   3   5   43.80    5.20
  -2  10  -5   17.70    4.10
  -2  10  -5   17.00    4.00
  -8  -2  -5    5.60    5.20
  -2  10  -5   16.10    4.50
   2 -10   5   12.20    3.50
 -10   8   5   19.80    7.80
   8   2   5   15.90    4.50
  -1   9  -5   21.00    4.50
  -8  -1  -5   25.20    8.20
   1  -9   5   28.80    5.00
  -9   8   5   33.20    7.60
   0   8  -5   56.89    7.10
  -8   0  -5   60.89   10.70
  -8   8   5   54.29   10.00
   0  -8   5   58.69    6.80
   1   7  -5   32.00    6.00
  -8   1  -5   43.80    9.60
  -1  -7   5   39.90    6.30
  -7   8   5   38.40    5.30
  -7   8   5   21.70    5.90
  -8   2  -5   31.70    5.90
   6  -8  -5   16.00    5.00
  -6   8   5   25.70    4.50
  -8   3  -5   58.29    7.10
  -5   8   5   60.99    6.20
   8  -3   5   49.10    6.90
   4  -8  -5   22.40    5.00
  -8   4  -5   28.50    5.40
  -4   8   5   12.50    3.30
  -8   5  -5    0.80    3.10
   3  -8  -5    1.20    3.40
  -8   6  -5  153.68   10.40
  -8   7  -5   25.80    5.40
   1  -8  -5   25.40    5.50
  -1   8   5   27.30    5.40
  -7  -1   5   28.90    9.00
  -8   8  -5   19.40    6.80
   0  -8  -5   22.30    4.70
  -8   8  -5    8.40    3.70
   0   8   5    7.60    3.70
  -8   0   5   15.90    8.30
  -8   9  -5   12.70    5.10
  -1  -8  -5    4.00    3.50
  -8   9  -5    9.50    3.70
   1   8   5    7.60    3.70
  -9   1   5    8.50    7.20
  -2  -8  -5    5.80    3.20
  -8  10  -5    4.50    4.00
  -8  10  -5   -0.60    3.60
 -10   2   5   -0.60    4.50
   2   8   5    4.10    3.20
  -8  11  -5   -3.70    2.70
   3   8   5   -1.00    2.50
   8 -11   5   -1.90    2.60
 -11   3   5    2.60    4.40
  -8  12  -5    0.40    2.60
   4   8   5    4.20    2.40
 -12   4   5    4.70    3.70
   8 -12   5    4.60    2.20
  -8  13  -5    1.80    1.80
   8 -13   5    0.10    1.40
   5   8   5   -1.20    1.20
 -13   5   5    1.20    2.60
  -8  14  -5    2.80    1.30
   6   8   5    1.40    1.10
   8 -14   5    3.90    1.60
 -14   6   5    0.90    2.50
   9   5   5    0.70    0.90
   5 -14   5   -0.80    0.90
  -9  -4  -5   -0.20    2.20
   9   4   5    1.50    1.70
   4 -13   5    1.10    1.40
  -9  -3  -5    7.60    3.40
   9   3   5   10.30    2.60
   3 -12   5    4.10    2.00
  -9  -2  -5   27.90    6.00
 -11   9   5   24.00    5.20
   9   2   5   27.10    4.20
   2 -11   5   31.20    4.20
  -1  10  -5   20.40    4.00
  -9  -1  -5   36.80    8.30
   1 -10   5   32.20    4.90
 -10   9   5   16.00    5.50
   0   9  -5   15.80    6.10
  -9   0  -5   13.70    6.70
   0  -9   5   11.50    4.80
  -9   9   5   11.20    7.90
   1   8  -5   22.90    4.70
  -9   1  -5   36.00    9.70
  -1  -8   5   28.10    4.80
  -8   9   5   34.90    7.00
   2   7  -5   22.40    4.90
  -9   2  -5    7.30    7.20
  -7   9   5   10.80    5.40
  -2  -7   5   14.60    4.30
  -9   3  -5   14.40    4.80
   3   6  -5   13.50    4.20
   6  -9  -5   12.40    4.60
  -9   3  -5   10.20    7.50
  -3  -6   5   11.10    4.70
  -6   9   5   10.90    4.00
  -6   9   5   10.00    4.70
   5  -9  -5   19.40    5.20
  -9   4  -5   67.89   19.80
  -9   4  -5   36.40    5.90
   4   5  -5   18.60    5.70
  -5   9   5   20.90    5.50
  -5   9   5   31.30    4.90
   4  -9  -5   31.60    6.10
  -9   5  -5   37.30    5.80
  -9   5  -5   45.60   11.30
  -4   9   5   29.30    4.50
  -4   9   5   28.00    6.00
  -5  -4   5   27.20    8.00
  -9   6  -5    8.60   10.30
  -9   6  -5    4.90    3.50
   3  -9  -5    7.50    4.00
  -3   9   5   12.90    4.80
  -6  -3   5   14.10    8.20
   2  -9  -5   60.29    7.20
  -9   7  -5   56.09    7.00
  -2   9   5   50.49    7.40
  -7  -2   5   74.69   11.20
  -2   9   5   70.89    7.50
  -9   8  -5    9.80    4.20
  -9   8  -5   17.20    6.10
   1  -9  -5    7.40    3.70
  -1   9   5    6.30    4.10
  -8  -1   5    7.60    6.80
  -1   9   5    4.80    3.30
   0  -9  -5   53.69    7.60
  -9   9  -5   53.29    6.70
   0   9   5   60.19    9.50
  -9   0   5   56.99   10.50
  -9  10  -5    1.30    3.20
  -1  -9  -5   -2.20    2.40
 -10   1   5   -1.60    3.50
   1   9   5   -2.70    2.30
  -9  11  -5   20.50    5.00
   2   9   5   13.70    3.20
 -11   2   5   23.10    6.40
  -9  12  -5    1.80    2.30
   3   9   5    1.50    1.90
   9 -12   5    0.40    2.80
 -12   3   5   -0.20    2.80
  -9  13  -5    4.90    2.20
   4   9   5    4.10    1.80
 -13   4   5    2.20    2.60
   9 -13   5    4.80    2.00
  -9  14  -5    1.90    1.30
 -14   5   5    0.60    1.70
   5   9   5    1.80    1.20
   9 -14   5    2.30    1.50
   4 -14   5   -0.50    0.80
 -10  -3  -5    2.70    2.20
  10   3   5    1.80    1.60
   3 -13   5    3.60    1.40
 -10  -2  -5    3.70    2.80
   2 -12   5    7.00    2.10
 -12  10   5    0.50    2.60
  -1  11  -5    1.00    2.10
 -10  -1  -5    0.20    3.30
 -11  10   5    6.80    3.70
   1 -11   5   -1.00    1.60
 -10   0  -5   -1.90    3.10
   0  10  -5    0.30    2.30
 -10  10   5   -0.20    3.20
   0 -10   5   -4.30    1.70
   1   9  -5   25.40    4.50
 -10   1  -5   22.60    6.30
  -1  -9   5   22.20    4.10
  -9  10   5   23.40    5.80
 -10   2  -5   21.20    7.10
   2   8  -5   10.90    3.60
   8 -10  -5    9.30    5.00
  -2  -8   5   10.60    3.50
  -8  10   5   17.50    5.00
   3   7  -5   27.40    5.80
   7 -10  -5   32.30    5.30
 -10   3  -5   22.20    8.00
  -7  10   5   18.20    5.80
  -3  -7   5   27.20    4.70
 -10   4  -5   35.40    6.30
 -10   4  -5   30.10    8.30
   6 -10  -5   24.00    4.90
   4   6  -5   22.60    5.20
  -6  10   5   26.80    6.10
 -10   5  -5   19.10    4.80
   5   5  -5    5.50    4.00
   5 -10  -5    7.10    3.50
 -10   5  -5    4.90    7.60
  -5  -5   5    0.50    6.10
  -5  10   5   11.80    4.40
  -5  10   5    6.70    4.20
   6   4  -5   60.89    7.10
 -10   6  -5   46.90    6.70
   4 -10  -5   53.19    6.60
 -10   6  -5   60.09   10.50
  -6  -4   5   69.59    9.80
  -4  10   5   55.69    7.50
  -4  10   5   68.39    7.20
   3 -10  -5   48.30    8.10
   7   3  -5   49.60    6.20
  -7  -3   5   53.29    9.00
  -3  10   5   61.19    7.90
  -3  10   5   53.89    7.40
   8   2  -5    2.40    3.30
 -10   8  -5    1.00    3.80
 -10   8  -5    2.30    5.20
   2 -10  -5   -0.10    2.30
  -2  10   5   -1.00    3.20
  -8  -2   5    5.80    5.50
  -2  10   5   -0.60    2.80
   1 -10  -5   -2.20    2.30
 -10   9  -5    3.50    4.20
  -9  -1   5    2.00    4.50
  -1  10   5    0.50    2.70
 -10  10  -5    6.70    3.60
   0 -10  -5   15.00    3.30
   0  10   5   21.40    3.90
 -10   0   5   20.30    6.50
 -10  11  -5    5.40    3.70
 -11   1   5    3.70    3.70
   1  10   5    2.10    2.20
 -10  12  -5    2.90    2.30
 -12   2   5    1.50    2.90
   2  10   5    3.10    1.90
 -10  13  -5    0.70    1.40
   3  10   5    1.10    1.30
 -13   3   5   -0.50    1.60
 -10  14  -5   -1.20    1.00
 -14   4   5    1.20    1.60
   4  10   5    0.00    0.70
   3 -14   5    0.60    0.50
 -11  -2  -5    0.40    1.70
   2 -13   5    3.50    1.20
 -13  11   5    3.60    3.00
 -11  -1  -5    3.10    2.90
 -12  11   5   -1.10    1.80
   1 -12   5   -0.80    1.10
   0  11  -5    1.30    1.70
 -11   0  -5   -1.20    2.30
 -11  11   5   -2.30    1.90
   0 -11   5    1.20    1.50
   1  10  -5    2.40    2.10
 -11   1  -5    2.70    3.60
 -10  11   5    0.60    2.50
  -1 -10   5    2.70    2.00
   2   9  -5   36.90    4.60
 -11   2  -5   16.20    5.30
  -2  -9   5   19.90    5.40
  -9  11   5   26.40    5.50
 -11   3  -5   24.60    6.50
   8 -11  -5   39.00    5.00
   3   8  -5   37.30    4.80
  -3  -8   5   32.20    4.30
  -8  11   5   35.70    6.00
 -11   4  -5    2.30    4.80
   4   7  -5    3.40    2.90
   7 -11  -5    5.20    3.20
  -7  11   5    3.10    3.60
   6 -11  -5    0.60    2.50
   5   6  -5    0.80    2.80
 -11   5  -5   -4.20    4.20
  -6  11   5    1.40    3.30
   5 -11  -5    5.80    3.00
 -11   6  -5    0.80    5.80
   6   5  -5    4.70    3.00
  -5  11   5    4.70    3.30
  -6  -5   5   -0.10    4.30
   4 -11  -5   44.70    5.70
 -11   7  -5   48.90   10.80
   7   4  -5   51.39    5.90
  -7  -4   5   45.40    7.60
  -4  11   5   58.19    6.50
   8   3  -5    2.50    2.80
   3 -11  -5    1.30    2.50
  -8  -3   5    0.80    4.10
  -3  11   5    0.80    2.60
   9   2  -5   15.90    3.50
 -11   9  -5   11.30    5.20
   2 -11  -5   21.00    4.00
  -2  11   5   12.40    3.60
  -9  -2   5    8.90    4.60
 -11  10  -5    2.00    2.90
   1 -11  -5    4.30    2.20
 -10  -1   5    5.20    3.70
  -1  11   5    3.20    2.00
 -11  11  -5    2.40    2.40
   0  11   5    4.00    1.90
 -11   0   5    3.20    3.00
 -11  12  -5    0.90    2.10
   1  11   5    1.00    1.40
 -12   1   5    0.30    2.20
 -11  13  -5    4.10    1.60
 -13   2   5    2.90    2.00
   2  11   5    1.50    1.10
 -11  14  -5    2.10    1.00
 -14   3   5    0.00    1.20
 -12  -1  -5   -0.20    1.50
 -13  12   5    0.90    1.30
 -12   0  -5   -1.00    1.80
   0 -12   5    0.70    1.00
 -12  12   5    1.00    1.40
 -12   1  -5   -0.80    2.00
   1  11  -5   -0.40    1.20
 -11  12   5    0.50    1.80
  -1 -11   5   -0.70    1.20
 -12   2  -5    3.00    3.00
   2  10  -5    6.40    1.90
 -10  12   5    4.10    2.40
  -2 -10   5    3.00    1.90
 -12   3  -5   12.80    4.60
   3   9  -5   10.10    2.40
  -9  12   5    6.40    2.90
   4   8  -5    0.80    2.00
 -12   4  -5   -2.40    3.20
   8 -12  -5    1.70    2.20
  -8  12   5    1.60    2.30
 -12   5  -5   10.60    4.90
   5   7  -5    6.50    2.70
   7 -12  -5    5.40    2.20
  -7  12   5    5.60    3.50
   6   6  -5    7.70    2.90
 -12   6  -5    9.80    5.40
   6 -12  -5    8.60    2.80
  -6  12   5    4.50    3.80
   5 -12  -5    1.20    2.00
   7   5  -5    7.00    2.60
 -12   7  -5    2.30    5.10
  -7  -5   5   -0.30    3.00
  -5  12   5    2.50    2.50
   8   4  -5    4.80    2.30
   4 -12  -5    3.90    2.30
  -8  -4   5    3.50    3.50
  -4  12   5    1.60    1.80
   9   3  -5    1.40    2.00
   3 -12  -5    0.70    1.60
  -9  -3   5   -1.70    2.40
 -12  10  -5    3.60    2.80
   2 -12  -5    2.30    1.50
  10   2  -5    3.30    2.00
 -10  -2   5    2.60    2.70
 -12  11  -5   -0.10    1.80
 -11  -1   5    1.50    2.20
 -12  12  -5    2.30    1.50
 -12   0   5    1.50    1.80
 -12  13  -5   -0.50    1.00
 -13   1   5    1.40    1.50
 -13   1  -5   -1.30    2.60
 -12  13   5   -0.90    1.00
   2  11  -5    5.80    1.50
 -13   2  -5    0.40    2.00
 -11  13   5    5.50    1.80
   3  10  -5    3.00    1.40
 -13   3  -5   -0.30    2.20
 -10  13   5    2.30    1.50
   4   9  -5    0.40    1.40
 -13   4  -5    3.60    3.60
  -9  13   5    3.00    1.80
   5   8  -5    5.50    1.80
 -13   5  -5   -1.30    3.20
  -8  13   5    5.80    2.30
 -13   6  -5   -0.90    4.00
   6   7  -5    0.40    1.40
   7 -13  -5    1.00    1.40
  -7  13   5    0.50    1.50
 -13   7  -5    5.30    3.80
   7   6  -5    3.80    1.70
   6 -13  -5    4.10    1.80
  -6  13   5    5.30    2.00
   8   5  -5    0.40    1.70
   5 -13  -5    1.00    1.40
  -8  -5   5   -2.80    2.00
  -5  13   5   -0.40    1.50
   9   4  -5    4.40    1.60
   4 -13  -5    4.90    1.60
  -9  -4   5    6.20    2.30
  10   3  -5   -0.30    1.60
 -10  -3   5    2.40    2.00
 -13  11  -5    2.40    2.00
 -11  -2   5    0.50    1.50
 -13  12  -5    0.40    1.30
 -12  -1   5    1.50    1.50
   3  11  -5    0.20    0.90
 -14   3  -5    0.50    1.50
 -11  14   5    1.60    0.90
   4  10  -5   -0.90    0.60
 -14   4  -5   -0.30    1.80
 -10  14   5    0.70    1.10
 -14   5  -5    0.20    2.40
   5   9  -5   -0.30    0.80
  -9  14   5    1.50    1.10
 -14   6  -5   -1.80    1.90
   6   8  -5    0.50    1.00
  -8  14   5    1.90    1.20
   7   7  -5    3.50    1.10
  -7  14   5    1.70    1.40
   8   6  -5    2.30    1.20
   9   5  -5    2.20    1.10
   0   0  -6 4403.66  127.09
   0   0   6 4422.56  129.59
   0   1  -6  917.51   30.10
   1  -1  -6  909.31   31.90
  -1   0  -6  899.31   31.70
  -1   0  -6  944.71   30.40
   1   0   6  929.11   31.00
   0  -1  -6 3140.19   92.29
   1   0  -6 3166.58   96.89
  -1   1  -6 3107.09   92.99
  -1   1  -6 3167.78   91.89
   1  -1   6 3195.08   92.19
  -1  -1  -6  227.48   11.00
  -1   2  -6  216.88    8.60
  -1   2  -6  208.18   10.40
   2  -1  -6  224.48   12.60
  -1  -1  -6  229.28   11.80
  -1   3  -6 1070.89   33.60
  -2  -1  -6 1073.69   35.90
  -2  -1  -6 1081.79   36.20
   3  -2  -6  994.60   36.30
  -3   2   6 1053.59   31.90
   2  -2  -6  216.08   12.10
  -2   0  -6  236.78   12.00
  -2   0  -6  202.68   11.20
  -2   2   6  223.18    7.30
  -2   1  -6  213.08   10.90
  -2   1  -6  215.28    9.20
   1  -2  -6  218.78   12.50
   2  -1   6  226.68    9.70
  -2   2  -6 3351.86   97.69
   0  -2  -6 3303.17   98.99
   2   0  -6 3173.38   99.19
   3  -1  -6 4478.75  132.79
  -1  -2  -6 4243.08  131.59
  -2   3  -6 4557.74  130.99
  -2   4  -6   80.79    4.20
  -2  -2  -6   92.89    8.90
  -2   4  -6   82.09    7.40
   4  -2  -6   66.89    8.00
  -4   2   6   79.89    5.40
   5  -3  -6   30.70    5.90
  -2   5  -6   39.20    4.40
  -5   3   6   31.70    4.10
  -3  -1  -6 1951.00   61.09
   4  -3  -6 1836.82   61.19
  -4   3   6 1939.11   58.09
   3  -3  -6  635.94   24.60
  -3   0  -6  634.94   24.20
  -3   3   6  625.44   20.20
  -3   1  -6 1094.59   36.80
   2  -3  -6 1056.29   37.10
  -3   2  -6 4402.46  131.29
   1  -3  -6 4388.36  132.09
   3  -2   6 4488.85  127.39
  -3   3  -6 2209.68   65.89
   3   0  -6 2098.59   67.49
   0  -3  -6 2028.70   66.49
   4  -1  -6  328.57   16.40
  -3   4  -6  347.67   15.30
  -1  -3  -6  339.87   16.00
   5  -2  -6  454.95   20.10
  -3   5  -6  424.16   18.30
   6  -3  -6   39.80    6.70
  -3   6  -6   30.30    5.10
  -6   3   6   37.30    4.70
   7  -4  -6  198.58   12.30
  -3   7  -6  195.48   11.20
  -7   4   6  202.98   10.00
   6  -4  -6  761.22   28.80
  -6   4   6  732.83   25.30
   5  -4  -6  434.96   19.30
  -5   4   6  443.06   16.30
  -4   0  -6   85.79    8.50
   4  -4  -6   94.89    8.90
  -4   4   6  104.69    5.90
  -4   1  -6 1898.11   60.79
   3  -4  -6 1909.01   60.89
  -3   4   6 1866.81   56.79
  -4   2  -6   71.89    7.70
   2  -4  -6   75.89    8.00
   4  -2   6   79.69    6.10
  -4   3  -6  331.87   15.10
   1  -4  -6  318.27   15.50
   4  -3   6  326.27    9.80
   0  -4  -6  139.49   11.10
  -4   4  -6  135.29    9.20
   5  -1  -6  694.33   27.70
  -1  -4  -6  699.63   27.20
  -4   5  -6  673.03   25.50
  -4   6  -6  267.67   13.00
   6  -2  -6  250.87   14.40
  -4   7  -6  386.26   17.10
   7  -3  -6  386.56   18.40
  -4   8  -6  119.99    8.50
   8  -4  -6   91.39    9.50
  -4   9  -6    9.40    4.90
  -5  -4  -6   -6.60    7.40
  -4   9  -6    4.80    3.20
   4  -9   6    9.30    4.90
  -9   5   6   18.20    8.80
   8  -5  -6  242.18   13.60
  -3   8  -6  252.07   13.10
   7  -5  -6   21.10    4.90
  -7   5   6   16.30    3.60
   6  -5  -6   11.80    4.20
  -6   5   6    8.20    3.10
  -5   0  -6  319.37   15.80
   5  -5  -6  307.07   15.10
  -5   5   6  306.97   12.60
   4  -5  -6  444.46   19.20
  -5   1  -6  459.15   19.80
  -4   5   6  444.36   16.40
  -5   2  -6   39.50    6.00
   2  -5  -6  423.86   19.00
  -5   3  -6  427.46   18.70
   5  -3   6  425.16   15.40
   5  -3   6  434.26   15.30
  -5   4  -6  739.03   26.80
   1  -5  -6  678.73   26.90
  -5   5  -6   14.60    4.40
   0  -5  -6   17.10    4.80
   6  -1  -6  295.27   16.40
  -5   6  -6  291.67   14.30
  -5   7  -6  209.48   11.80
   7  -2  -6  235.78   13.80
   8  -3  -6   48.00    7.50
  -5   8  -6   43.30    6.10
  -5   9  -6   37.30    5.80
   9  -4  -6   27.70    6.20
  -5   9  -6   30.90    6.60
   4   5   6   27.80    5.00
   5  -9   6   23.50    4.60
  -5  10  -6  153.18    9.80
  -5  10  -6  142.49   11.50
   5   5   6  148.69    9.50
 -10   5   6  146.09   14.00
   5 -10   6  144.79    8.90
  -5  11  -6    5.20    3.30
   6   5   6    3.20    2.90
 -11   6   6   -5.10    5.40
   5 -11   6    0.50    2.30
  -4  10  -6   70.79    8.20
  -4  10  -6   56.79    7.50
  -6  -4  -6   46.40    8.90
 -10   6   6   58.89   11.50
   4 -10   6   47.10    6.00
   6   4   6   55.69    6.60
  -6  -3  -6   14.90    7.90
  -3   9  -6   20.90    4.40
  -3   9  -6   14.20    5.20
   9  -6  -6   17.10    9.70
   3  -9   6   23.90    4.70
   8  -6  -6   27.60    5.30
   7  -6  -6    3.70    3.60
  -7   6   6    3.70    2.90
  -6   0  -6   18.10    5.00
   6  -6  -6   18.10    4.70
  -6   6   6   25.00    3.90
  -6   1  -6   11.80    4.20
   5  -6  -6   20.30    5.00
  -5   6   6   14.00    3.10
   4  -6  -6  735.73   27.10
  -6   2  -6  714.43   27.60
  -4   6   6  702.63   24.50
   3  -6  -6   31.40    5.60
  -6   3  -6   27.80    5.60
   6  -3   6   33.20    4.50
  -6   4  -6  292.37   14.30
   2  -6  -6  282.67   14.40
   6  -4   6  275.27   10.00
   1  -6  -6  304.77   15.20
  -6   5  -6  301.77   14.80
   6   0  -6   22.30    6.40
  -6   6  -6   19.30    4.50
   0  -6  -6   21.80    5.10
   7  -1  -6   66.09    8.50
  -6   7  -6   73.29    7.70
  -6   8  -6  151.98    9.80
   8  -2  -6  136.49   12.00
   2   6   6  152.88   13.40
  -6   9  -6   -1.40    2.50
  -6   9  -6    3.30    4.40
   9  -3  -6    2.50    9.10
   6  -9   6    4.60    3.80
   3   6   6   -3.90    3.10
  -9   3   6    2.60    6.50
  -6  10  -6    9.40    3.60
  -6  10  -6   21.10    5.70
   6 -10   6   17.00    3.80
   4   6   6   21.00    4.50
 -10   4   6    7.00    6.30
  -6  11  -6    5.90    3.80
 -11   5   6    2.50    5.10
   5   6   6    5.10    3.10
   6 -11   6   12.00    3.00
  -6  12  -6   16.60    4.00
   6   6   6   16.80    3.20
   6 -12   6   12.20    2.90
 -12   6   6   14.10    5.00
  -6  13  -6   13.50    3.00
   6 -13   6   11.00    2.10
   7   6   6   13.60    2.50
  -7  -5  -6    1.60    4.70
  -5  12  -6    3.00    2.30
   7   5   6    1.90    2.00
   5 -12   6    0.20    1.80
  -7  -4  -6    4.40    4.70
  -4  11  -6   15.30    4.00
   7   4   6   10.30    3.60
   4 -11   6    9.20    2.90
  -3  10  -6   31.70    5.30
  -7  -3  -6    8.30    7.20
   7   3   6   25.60    4.60
  -7  -2  -6    6.70    6.00
  -2   9  -6    2.40    4.20
  -2   9  -6    5.10    3.10
  -2   9  -6    6.80    3.80
   2  -9   6    6.10    3.10
   7   2   6    1.60    5.50
  -1   8  -6   14.10    4.50
  -7  -1  -6   18.60    8.10
   8  -7  -6   13.10    4.80
   1  -8   6   15.30    3.90
   7  -7  -6   40.40    6.00
  -7   7   6    0.00    3.10
  -7   1  -6    1.90    3.40
   6  -7  -6    9.30    4.10
  -6   7   6    6.60    2.90
   5  -7  -6   22.40    4.80
  -7   2  -6   23.10    5.00
  -5   7   6   20.80    3.80
  -7   3  -6  194.78   11.80
   4  -7  -6  202.48   11.80
   7  -3   6  182.08   11.50
  -4   7   6  198.38    9.90
   3  -7  -6  392.06   17.80
  -7   4  -6  388.26   17.90
  -7   5  -6  256.07   13.30
   2  -7  -6  218.48   12.80
  -7   6  -6   67.09    7.60
   1  -7  -6   69.29    7.80
  -7   7  -6    3.70    3.50
   7   0  -6    4.80    4.20
  -7   8  -6   55.99    9.10
  -1  -7  -6   49.99    7.10
   8  -1  -6   50.69    7.90
  -8   1   6   47.60    9.20
   1   7   6   47.60    6.50
  -7   9  -6   94.59    9.80
  -7   9  -6  103.19    9.30
  -2  -7  -6   90.59    8.10
  -9   2   6   86.59   12.30
   2   7   6   99.09    9.00
  -7  10  -6   -3.30    3.40
 -10   3   6   -1.50    5.60
   7 -10   6   -0.50    3.10
  -7  11  -6   10.60    4.40
   7 -11   6    5.70    3.00
   4   7   6    3.90    2.90
 -11   4   6    7.40    5.10
  -7  12  -6   -1.30    2.30
 -12   5   6    0.90    3.70
   7 -12   6    1.30    2.00
   5   7   6    2.40    2.20
  -7  13  -6    3.60    1.70
   6   7   6    5.50    1.90
   7 -13   6    5.50    2.10
 -13   6   6    5.20    3.30
   7 -14   6    0.60    1.00
   7   7   6    0.80    1.10
   6 -14   6    0.50    0.90
   8   6   6    1.70    1.20
   5 -13   6    2.30    1.50
   8   5   6    3.00    2.30
  -8  -4  -6    0.10    2.80
  -4  12  -6    5.20    2.20
   4 -12   6    6.80    2.30
   8   4   6    4.50    2.20
  -8  -3  -6   -0.70    3.50
  -3  11  -6   -2.20    2.50
   8   3   6    1.80    2.50
   3 -11   6   -0.40    2.00
  -2  10  -6   25.10    4.30
  -8  -2  -6   30.00    7.30
  -2  10  -6   32.90    4.60
   2 -10   6   27.80    4.50
   8   2   6   27.90    5.00
 -10   8   6   20.80    6.30
  -8  -1  -6   49.80    8.80
  -1   9  -6   46.30    5.80
  -9   8   6   49.70    8.90
   1  -9   6   39.40    5.80
  -8   0  -6   37.10    9.60
   0   8  -6   28.10    5.40
   0  -8   6   30.70    5.30
  -8   8   6   24.10    6.50
  -8   1  -6    6.40    8.70
   7  -8  -6    9.40    4.70
   1   7  -6   16.30    4.70
  -1  -7   6    6.10    4.10
  -7   8   6    9.50    5.20
   2   6  -6   19.50    5.30
  -8   2  -6   25.20   10.50
  -8   2  -6   22.10    5.10
   6  -8  -6   29.10    5.50
  -6   8   6   23.70    4.20
  -8   3  -6  255.17   13.80
   5  -8  -6  252.37   13.40
  -5   8   6  247.18   11.90
  -8   4  -6  117.09   10.40
   4  -8  -6  133.39   10.40
  -4   8   6  103.59    7.30
  -8   5  -6   42.90    6.50
   3  -8  -6   50.29    6.70
   2  -8  -6  149.59   10.40
  -8   6  -6  154.38   10.70
   2  -8  -6  133.79   11.60
   1  -8  -6   43.00    6.70
  -8   7  -6   50.79    6.80
   7   1  -6   77.69   10.40
  -7  -1   6   52.19   10.20
  -1   8   6   41.00    7.50
  -1   8   6   51.59    7.10
  -8   8  -6    7.60    5.60
   0  -8  -6   14.30    4.30
  -8   8  -6   19.20    4.60
   0   8   6   18.80    4.50
  -8   0   6   29.60    8.80
  -1  -8  -6   80.39    7.70
  -8   9  -6   65.89    8.90
  -8   9  -6   74.69    7.80
   1   8   6   79.69    8.20
  -9   1   6   76.19   11.50
  -8  10  -6   21.90    5.20
   2   8   6   25.70    4.60
 -10   2   6   28.10    7.50
  -8  11  -6   12.60    4.30
 -11   3   6    8.10    4.80
   3   8   6    8.30    3.20
   8 -11   6   10.70    3.20
  -8  12  -6    0.90    2.40
   8 -12   6    3.50    2.20
   4   8   6    1.70    2.00
 -12   4   6   -0.10    3.10
  -8  13  -6    4.60    2.10
   5   8   6    3.70    1.90
   8 -13   6    4.30    1.80
 -13   5   6    2.20    2.50
  -8  14  -6    1.70    1.20
   6   8   6    3.20    1.30
   8 -14   6    1.90    1.10
   9   5   6    8.60    1.40
   5 -14   6    7.40    1.50
  -9  -4  -6   -1.70    2.20
   9   4   6    3.70    1.70
   4 -13   6    3.10    1.60
  -9  -3  -6    4.60    3.00
   9   3   6    6.40    2.50
   3 -12   6   14.00    2.70
  -9  -2  -6    3.90    4.50
   9   2   6    7.60    2.80
 -11   9   6   11.40    4.70
   2 -11   6    3.90    2.30
  -9  -1  -6    4.20    4.20
  -1  10  -6    5.80    3.20
 -10   9   6    4.00    4.30
   1 -10   6    8.00    2.90
  -9   0  -6    1.90    5.10
   0   9  -6   11.70    3.60
  -9   9   6   11.70    5.40
   0  -9   6    8.20    3.10
   1   8  -6   43.20    5.80
  -9   1  -6   41.80    8.50
  -8   9   6   32.00    6.40
  -1  -8   6   47.70    6.00
  -9   2  -6    4.60    5.70
   2   7  -6    6.40    4.10
   7  -9  -6    7.60    5.90
  -2  -7   6    3.70    3.90
  -7   9   6    8.20    4.60
  -9   3  -6   37.00   10.10
   3   6  -6   18.60    4.60
  -9   3  -6   22.20    5.20
  -6   9   6   -1.10    5.20
  -6   9   6   20.40    5.40
  -3  -6   6   22.20    5.10
   4   5  -6    3.30    3.70
   5  -9  -6    5.50    4.30
  -9   4  -6   11.20    4.10
  -9   4  -6    0.90    7.00
  -5   9   6   11.00    5.10
  -4  -5   6    9.00    7.80
  -5   9   6   11.90    3.90
  -9   5  -6   23.40   12.80
   4  -9  -6   28.20    5.30
  -9   5  -6   35.80    5.60
   4  -9  -6   21.60    7.70
  -5  -4   6   19.80    7.80
  -4   9   6   28.00    4.70
  -4   9   6   24.90    5.80
  -9   6  -6    1.50    3.30
   3  -9  -6    6.70    3.50
  -9   6  -6   -0.60    9.90
  -3   9   6    7.80    6.00
  -6  -3   6    1.80    6.20
  -3   9   6    1.10    3.70
  -9   7  -6   93.69   12.10
   2  -9  -6  119.99   10.10
  -9   7  -6  117.69   10.70
  -2   9   6   94.29    8.40
  -7  -2   6   94.09   12.20
  -2   9   6   95.79    8.70
  -9   8  -6   67.89    9.00
  -9   8  -6   80.39    8.30
   1  -9  -6   70.59    7.50
  -1   9   6   75.79    7.20
  -8  -1   6   79.59   11.20
  -1   9   6   69.99    7.20
  -9   9  -6   10.70    5.70
  -9   9  -6    0.60    3.30
   0  -9  -6    2.00    3.00
   0   9   6    2.40    3.00
  -9   0   6    6.00    5.90
  -9  10  -6    8.50    4.40
  -1  -9  -6   22.50    4.10
 -10   1   6   25.80    7.00
   1   9   6   17.70    3.60
  -9  11  -6   22.10    4.90
   2   9   6   21.00    3.50
 -11   2   6   37.30    7.00
  -9  12  -6    5.30    2.80
   3   9   6    6.10    2.50
   9 -12   6    6.00    3.50
 -12   3   6    6.30    3.50
  -9  13  -6    4.80    2.00
   9 -13   6    6.90    1.90
 -13   4   6    3.80    2.60
   4   9   6    7.80    2.10
  -9  14  -6    2.10    1.20
   5   9   6    3.00    1.20
   9 -14   6   -0.60    1.10
 -14   5   6    1.40    1.70
 -10  -3  -6   -0.60    1.80
   3 -13   6    0.70    1.10
 -10  -2  -6    2.80    2.80
   2 -12   6    2.60    1.60
 -12  10   6    1.50    2.50
 -10  -1  -6    5.60    4.00
  -1  11  -6   -0.20    1.90
 -11  10   6    3.50    3.30
   1 -11   6    3.50    2.00
   0  10  -6   20.60    3.70
 -10   0  -6   11.00    5.00
   0 -10   6   20.90    3.90
 -10  10   6   14.10    4.70
   1   9  -6    5.20    2.80
 -10   1  -6    8.40    5.70
  -9  10   6    7.90    4.30
  -1  -9   6    8.70    3.10
   8 -10  -6   33.10    5.50
 -10   2  -6   29.60    8.00
   2   8  -6   34.90    5.40
  -2  -8   6   23.80    4.30
  -8  10   6   31.80    6.80
   7 -10  -6   29.10    5.50
 -10   3  -6   21.50   12.50
   3   7  -6   39.00    9.60
  -3  -7   6   15.60    4.00
 -10   4  -6   65.09    7.70
 -10   4  -6   55.59   11.70
   6 -10  -6   56.29    6.60
   4   6  -6   56.39    6.90
  -6  10   6   52.79    7.40
 -10   5  -6  151.48   14.00
   5   5  -6  143.99    9.60
   5 -10  -6  139.89    9.30
  -5  10   6  146.49   11.10
  -5  -5   6  153.98   13.30
   4 -10  -6   11.20    3.60
   6   4  -6   11.40    4.00
 -10   6  -6   19.00    8.30
 -10   6  -6   12.50    4.20
  -4  10   6   12.40    4.50
  -6  -4   6   10.00    6.10
  -4  10   6   15.40    4.70
 -10   7  -6    0.80    3.40
   7   3  -6    0.60    3.20
 -10   7  -6   -1.40    9.10
  -7  -3   6   -5.00    5.40
 -10   8  -6   12.00    5.40
   2 -10  -6   32.10    5.30
   8   2  -6   24.00    4.60
  -2  10   6   19.80    4.20
  -2  10   6   30.60    5.40
  -8  -2   6   15.90    6.30
 -10   9  -6   21.20    6.10
   1 -10  -6   24.40    4.50
  -9  -1   6    6.30    5.20
  -1  10   6   18.80    3.90
 -10  10  -6   38.50    6.60
   0 -10  -6   40.10    4.80
 -10   0   6   38.10    7.20
   0  10   6   38.80    4.80
 -10  11  -6    0.00    2.70
 -11   1   6    1.70    3.40
   1  10   6    4.10    2.30
 -10  12  -6    7.10    2.70
   2  10   6    9.70    2.30
 -12   2   6    5.70    3.10
 -10  13  -6    2.20    1.50
   3  10   6    3.10    1.50
 -13   3   6    2.50    2.10
 -10  14  -6    3.90    2.20
   4  10   6    2.30    1.10
 -14   4   6    2.70    1.60
   3 -14   6    1.30    0.60
 -11  -2  -6    0.30    1.60
 -13  11   6   -0.70    2.70
   2 -13   6   -0.60    0.80
 -11  -1  -6    7.50    3.00
   1 -12   6   10.80    2.50
 -12  11   6    9.40    2.30
 -11   0  -6    2.30    2.90
   0  11  -6    6.20    2.00
 -11  11   6    7.00    2.90
   0 -11   6    5.80    1.90
 -11   1  -6    1.10    3.30
   1  10  -6    2.70    2.10
 -10  11   6    3.10    2.70
  -1 -10   6    3.70    2.10
 -11   2  -6    2.40    4.30
   2   9  -6    0.20    2.10
  -2  -9   6    3.40    2.90
  -9  11   6    3.70    3.20
   3   8  -6    3.70    2.60
   8 -11  -6    2.20    3.10
 -11   3  -6   -2.40    3.40
  -8  11   6    1.60    3.00
  -3  -8   6    0.00    2.80
   7 -11  -6    8.90    3.10
   4   7  -6    8.00    3.10
 -11   4  -6    3.20    4.60
  -7  11   6    0.90    3.10
   6 -11  -6   -0.20    2.60
 -11   5  -6    0.50    5.00
   5   6  -6    0.90    2.80
  -6  11   6    1.00    3.20
   5 -11  -6   12.10    3.50
 -11   6  -6   11.90    6.90
   6   5  -6   12.80    3.90
  -5  11   6    4.90    3.40
  -6  -5   6    8.90    5.00
   4 -11  -6    5.20    3.20
 -11   7  -6   -0.40    6.60
   7   4  -6    8.20    3.30
  -4  11   6   12.60    3.90
  -7  -4   6    4.70    4.50
   3 -11  -6    6.40    3.10
   8   3  -6   12.50    3.50
  -8  -3   6   11.10    5.10
  -3  11   6   12.80    3.50
   2 -11  -6   21.80    3.70
   9   2  -6   35.80    4.50
 -11   9  -6   24.50    5.50
  -9  -2   6   41.40    7.00
  -2  11   6   21.00    3.70
 -11  10  -6    0.80    2.80
   1 -11  -6    2.90    2.10
 -10  -1   6    2.40    3.90
  -1  11   6    0.90    1.90
 -11  11  -6   -2.60    2.10
 -11   0   6   -1.30    2.40
   0  11   6    0.10    1.50
 -11  12  -6   12.10    3.20
   1  11   6   12.00    2.00
 -12   1   6   17.60    3.70
 -11  13  -6    6.00    1.60
   2  11   6    8.80    1.50
 -13   2   6    4.10    2.10
 -11  14  -6    0.70    0.80
 -14   3   6    1.50    1.40
 -12  -1  -6   -0.10    1.50
 -13  12   6    2.90    1.60
 -12   0  -6    4.30    2.50
   0 -12   6    9.10    1.50
 -12  12   6    8.00    1.90
 -12   1  -6    0.10    2.20
   1  11  -6   10.20    1.80
  -1 -11   6   10.40    1.70
 -11  12   6   16.30    3.10
 -12   2  -6    1.60    2.70
   2  10  -6    2.60    1.70
  -2 -10   6    3.00    1.80
 -10  12   6    4.10    2.20
   3   9  -6    4.50    2.30
 -12   3  -6   10.50    4.30
  -9  12   6    6.50    3.00
 -12   4  -6    5.60    3.90
   4   8  -6    5.50    2.40
  -8  12   6    4.90    3.00
   7 -12  -6    2.80    2.20
   5   7  -6    2.40    2.00
 -12   5  -6    1.40    4.10
  -7  12   6    1.00    2.60
   6 -12  -6   19.00    3.30
 -12   6  -6   16.80    6.10
   6   6  -6   11.70    2.90
  -6  12   6    9.40    3.00
 -12   7  -6    0.80    4.70
   7   5  -6    1.30    2.10
   5 -12  -6    1.10    1.80
  -5  12   6   -0.30    2.10
  -7  -5   6    5.80    3.60
   4 -12  -6    1.50    1.90
   8   4  -6    0.70    1.90
  -4  12   6    1.10    1.90
  -8  -4   6    1.70    3.10
   3 -12  -6    6.80    2.30
   9   3  -6   10.60    2.50
 -12   9  -6    1.40    3.90
  -9  -3   6    0.90    2.90
  10   2  -6    8.30    2.20
 -12  10  -6    7.30    2.70
 -10  -2   6    9.90    3.30
 -12  11  -6   19.60    3.40
 -11  -1   6   15.40    4.10
 -12  12  -6    0.30    1.30
 -12   0   6    1.70    1.90
 -12  13  -6    0.70    1.10
 -13   1   6    3.50    2.60
 -13   1  -6   -1.90    1.60
 -12  13   6    2.40    1.20
 -13   2  -6    1.90    2.20
   2  11  -6    1.40    1.20
 -11  13   6   -0.80    1.10
 -13   3  -6   -0.40    2.40
   3  10  -6   -0.90    1.10
 -10  13   6    0.50    1.40
   4   9  -6    6.10    1.90
 -13   4  -6    2.00    2.80
  -9  13   6    1.20    1.70
   5   8  -6    2.00    1.50
 -13   5  -6    2.70    5.40
  -8  13   6    3.60    2.00
 -13   6  -6    4.80    4.10
   6   7  -6   18.40    2.80
  -7  13   6    7.20    2.20
 -13   7  -6   -2.40    3.10
   7   6  -6    2.70    1.50
  -6  13   6    3.50    1.70
  -5  13   6    3.10    1.70
  -8  -5   6    3.90    2.40
   9   4  -6    4.60    1.60
  -9  -4   6    1.70    2.10
  10   3  -6    5.10    1.90
 -10  -3   6    2.10    1.80
 -13  11  -6    3.60    2.00
 -11  -2   6    3.60    1.80
 -13  12  -6    1.70    1.90
 -12  -1   6    0.60    1.30
 -14   3  -6    0.50    1.40
 -11  14   6    1.30    0.90
   4  10  -6    1.20    0.80
 -14   4  -6    0.60    1.60
 -10  14   6   -0.60    1.00
 -14   5  -6    3.50    2.10
   5   9  -6    3.80    1.10
  -9  14   6    5.40    1.50
 -14   6  -6   -2.10    1.80
   6   8  -6    2.20    1.10
  -8  14   6    1.60    1.20
   7   7  -6   -0.40    0.90
   8   6  -6    1.60    1.00
   9   5  -6    1.50    0.90
   0   0  -7    5.00    2.70
   0   0  -7    2.80    4.80
   0   0   7    5.10    4.40
  -1   0  -7  158.18    8.90
   0   1  -7  159.18    8.70
   1  -1  -7  154.58   10.30
  -1   0  -7  156.48    8.60
   0   1  -7  158.98    8.90
   1   0   7  155.88    9.30
   1   0  -7 5722.73  164.88
   0  -1  -7 5616.04  161.98
   1  -1   7 5516.45  162.28
  -1  -1  -7  322.97   14.40
  -1  -1  -7  308.17   13.30
  -1   2  -7  314.97   13.10
   2  -1  -7  321.97   15.30
  -1   2  -7  307.37   11.50
  -1   3  -7  110.19    6.20
  -2  -1  -7  122.29    8.40
   3  -2  -7  104.89    9.40
  -2  -1  -7  109.29    9.00
  -2   0  -7    7.40    3.60
   0   2  -7    0.00    2.90
  -2   0  -7    2.10    3.20
   2  -2  -7   -1.10    4.00
  -2   1  -7  322.27   12.10
   1  -2  -7  318.67   15.40
   1   1  -7  324.57   14.60
  -2   1  -7  311.57   13.80
   2  -1   7  313.97   13.60
  -2   2  -7  602.24   21.90
   2   0  -7  591.74   23.60
   0  -2  -7  613.44   23.50
  -2   3  -7  290.97   13.20
   3  -1  -7  277.47   14.60
  -1  -2  -7  285.17   14.00
  -2   4  -7  858.21   29.00
  -2  -2  -7  808.22   30.10
  -2   4  -7  779.12   24.00
  -2   4  -7  814.22   24.00
   4  -2  -7  820.02   30.70
  -2   5  -7  439.76   17.50
  -2   5  -7  398.36   15.10
   5  -3  -7  429.46   19.30
  -5   3   7  414.36   15.20
  -3  -1  -7 1905.21   61.09
   4  -3  -7 1914.11   61.99
  -4   3   7 1921.21   56.69
   3  -3  -7  354.46   16.90
  -3   0  -7  368.26   16.30
  -3   3   7  354.76   12.00
   2  -3  -7  117.19    9.90
  -3   1  -7  107.29    9.00
  -3   2  -7  252.07   12.40
   1  -3  -7  286.47   14.10
   3  -2   7  267.97    9.70
  -3   3  -7  460.45   18.40
   3   0  -7  437.66   19.80
   0  -3  -7  433.16   19.10
   4  -1  -7  791.82   30.40
  -3   4  -7  785.42   28.20
  -1  -3  -7  789.52   29.40
   5  -2  -7 1384.66   47.30
  -2  -3  -7 1386.16   46.90
  -3   5  -7 1349.77   45.10
   6  -3  -7  347.97   17.40
  -3   6  -7  336.67   15.40
  -3   7  -7  115.99    9.40
   7  -4  -7  122.49   10.70
  -7   4   7   99.49    6.90
   6  -4  -7   49.50    7.20
  -6   4   7   66.49    5.40
   5  -4  -7  495.45   20.90
  -5   4   7  478.85   17.00
  -4   0  -7  201.08   11.50
  -4   4   7  180.38    8.00
  -4   1  -7 1999.70   63.09
   3  -4  -7 1952.00   63.29
  -3   4   7 1961.60   58.69
  -4   2  -7  844.42   29.40
   2  -4  -7  798.82   29.70
   4  -2   7  760.62   25.90
  -4   3  -7  820.72   29.50
   1  -4  -7  806.62   30.40
   0  -4  -7  646.04   25.30
   4   0  -7  637.84   26.30
  -4   4  -7  627.14   24.10
  -4   5  -7   44.10    6.10
   5  -1  -7   34.90    6.50
  -1  -4  -7   54.99    7.40
   6  -2  -7  302.97   15.50
  -4   6  -7  260.77   13.40
  -4   7  -7  221.28   11.90
  -4   8  -7  107.39    9.20
   8  -4  -7  110.59   10.50
  -4   9  -7   46.70    6.30
  -4   9  -7   47.60    8.20
  -5  -4  -7   49.70   11.00
   9  -5  -7   45.20    7.40
   4  -9   7   32.00    5.40
   5   4   7   45.60    6.60
  -9   5   7   36.70   11.10
  -3   8  -7   21.70    4.50
   8  -5  -7    8.60    4.40
   7  -5  -7   33.90    5.80
  -7   5   7   31.30    4.10
   6  -5  -7  383.56   17.90
  -6   5   7  374.16   14.50
  -5   0  -7 1178.68   41.50
   5  -5  -7 1184.38   41.10
  -5   5   7 1196.98   37.30
   4  -5  -7  500.35   20.80
  -5   1  -7  452.05   20.00
  -4   5   7  477.95   16.90
  -5   2  -7  425.36   18.70
   3  -5  -7  429.56   18.90
  -3   5   7  420.06   15.70
  -5   3  -7 1380.36   46.80
   2  -5  -7 1453.65   47.40
   5  -3   7 1369.56   42.10
  -5   4  -7   49.90    6.60
   1  -5  -7   44.00    6.50
   5   0  -7 1278.27   45.90
  -5   5  -7 1332.27   44.30
   0  -5  -7 1298.57   44.70
   6  -1  -7  302.97   16.00
  -1  -5  -7  280.57   15.10
  -5   7  -7   83.19    8.20
   7  -2  -7   93.09   10.00
  -5   8  -7    0.00    2.70
   8  -3  -7   -1.90    3.90
   9  -4  -7   55.29    7.70
  -5   9  -7   65.49    7.20
  -5   9  -7   44.10    7.70
  -9   4   7   60.19   12.30
   4   5   7   55.49    7.10
  -5  10  -7    6.80    4.30
   5 -10   7    0.20    2.40
   5   5   7    6.00    3.00
 -10   5   7   -0.60    5.80
  -5  11  -7    5.60    3.50
   6   5   7   10.60    3.50
   5 -11   7   15.60    3.60
 -11   6   7   15.40    6.50
  -4  10  -7   24.20    7.10
  -4  10  -7   16.60    5.10
  -6  -4  -7   18.10    6.60
 -10   6   7   17.20    9.10
   4 -10   7   22.70    4.50
   6   4   7   27.30    4.80
   9  -6  -7   -2.30    5.40
  -3   9  -7    7.10    4.20
  -6  -3  -7    9.20    6.30
  -3   9  -7    6.80    3.80
   3  -9   7    6.00    3.60
   6   3   7   14.00    4.40
   8  -6  -7   40.60    6.60
  -2   8  -7   37.70    5.50
   2  -8   7   37.30    5.60
   7  -6  -7   47.20    6.50
  -6   0  -7   32.50    6.00
   6  -6  -7   33.00    5.60
  -6   6   7   33.20    4.30
   5  -6  -7  361.26   16.70
  -6   1  -7  331.77   18.20
   4  -6  -7   51.29    6.60
  -6   2  -7   54.69    7.10
  -4   6   7   61.49    5.40
   3  -6  -7  363.96   17.30
  -6   3  -7  339.37   16.70
   6  -3   7  363.76   14.50
  -6   4  -7  281.57   14.50
   2  -6  -7  282.27   14.50
   1  -6  -7  261.77   13.70
  -6   6  -7   89.79    8.60
   6   0  -7   81.79    9.50
   0  -6  -7   75.79    8.50
  -6   7  -7  225.98   12.80
   7  -1  -7  246.58   15.00
  -6   8  -7   30.00    7.40
   8  -2  -7   26.70    6.20
  -6   8  -7   30.60    5.20
   2   6   7   39.60    6.10
  -8   2   7   32.00   10.20
  -6   9  -7   31.90    5.40
  -6   9  -7   33.50    6.90
   3   6   7   31.00    5.50
  -9   3   7   26.70    9.10
  -6  10  -7   49.00   10.00
   4   6   7   35.30    6.30
   6 -10   7   35.20    4.90
 -10   4   7   21.20    7.30
  -6  11  -7    7.50    3.90
 -11   5   7    6.80    5.20
   5   6   7   11.80    3.70
   6 -11   7    9.90    3.20
  -6  12  -7    2.60    2.60
   6   6   7    2.70    2.30
 -12   6   7    7.40    4.00
   6 -12   7   -1.00    1.70
  -6  13  -7    9.30    3.50
   6 -13   7    0.20    1.40
   7   6   7    0.20    1.50
  -5  12  -7   -0.40    2.00
   5 -12   7    2.60    2.00
   7   5   7   -2.00    1.60
  -4  11  -7    4.80    2.80
  -7  -4  -7    2.40    4.30
   4 -11   7    5.20    2.60
   7   4   7    3.70    2.70
  -3  10  -7   14.10    6.10
   3 -10   7   15.40    3.80
  -2   9  -7    8.10    3.80
  -7  -2  -7   12.20    7.00
  -2   9  -7   20.00    4.40
  -2   9  -7   18.20    4.40
   2  -9   7   15.90    3.90
   7   2   7   14.70    4.50
  -7  -1  -7   35.00   12.60
   8  -7  -7   65.49    7.90
  -1   8  -7   69.59    7.60
   7  -7  -7   14.30    4.60
  -7   1  -7   69.69    8.10
  -6   7   7   47.90    5.20
   5  -7  -7   34.80    5.90
  -5   7   7   43.40    4.90
   4  -7  -7  126.29   10.30
  -7   3  -7  130.89   10.80
   7  -3   7  124.89    8.30
  -4   7   7  118.59    7.40
   3  -7  -7  223.48   12.30
  -7   4  -7  219.68   12.70
  -7   5  -7  104.59    9.40
   2  -7  -7   96.19    9.20
  -7   6  -7  264.17   13.70
   1  -7  -7  234.78   13.80
   6   1  -7  255.07   15.40
   7   0  -7   30.00    6.60
  -7   7  -7   38.80    6.00
   8  -1  -7   -6.90    3.70
  -1  -7  -7    0.50    3.30
  -7   8  -7    1.20    4.80
  -7   8  -7    0.00    3.00
  -8   1   7   -2.40    8.00
  -7   9  -7   21.90    6.20
  -2  -7  -7   36.00    5.50
  -7   9  -7   32.30    5.30
  -9   2   7   21.70    8.00
   2   7   7   32.10    5.80
  -7  10  -7    5.20    3.50
  -7  10  -7    7.50    4.30
 -10   3   7    1.60    5.10
   3   7   7    5.50    3.60
  -7  11  -7   19.10    4.80
 -11   4   7   24.80    6.70
   7 -11   7   25.90    4.20
   4   7   7   25.50    4.20
  -7  12  -7   12.40    3.60
   5   7   7   11.00    2.80
 -12   5   7   14.80    5.20
   7 -12   7    8.40    2.60
  -7  13  -7    0.20    1.60
 -13   6   7    0.70    2.80
   6   7   7    3.80    2.00
   7   7   7    0.50    1.00
   7 -14   7   -0.10    0.80
   6 -14   7    0.30    0.90
   8   6   7    0.20    1.10
   8   5   7    4.70    1.80
   5 -13   7    1.50    1.40
  -8  -4  -7    3.40    3.10
  -4  12  -7    2.70    2.00
   4 -12   7    3.90    2.00
   8   4   7   -0.70    1.80
  -3  11  -7    5.60    4.10
  -8  -3  -7    1.80    3.80
   8   3   7    7.00    2.90
   3 -11   7    5.70    2.80
  -8  -2  -7   52.59    8.60
  -2  10  -7   33.10    5.50
  -2  10  -7   43.50    5.30
   8   2   7   46.50    5.70
   2 -10   7   50.09    5.80
 -10   8   7   50.69    9.40
  -1   9  -7   38.70    5.60
  -8  -1  -7   33.50    8.40
  -9   8   7   49.60    8.20
   1  -9   7   40.00    5.50
  -8   0  -7   24.90    7.70
   0   8  -7   28.80    5.30
  -8   8   7   22.40    6.60
   0  -8   7   18.20    4.40
  -8   1  -7   98.89   20.50
   7  -8  -7   71.99    7.80
  -7   8   7   62.29    8.60
  -1  -7   7   61.79    8.00
  -8   2  -7   55.79   11.90
   6  -8  -7   36.50    6.00
  -8   2  -7   34.80    6.00
   2   6  -7   35.20    6.30
  -6   8   7   35.60    8.00
  -8   3  -7   10.10    4.10
   5  -8  -7    8.80    4.10
   4  -8  -7   95.69    8.60
  -8   4  -7  117.49   10.20
  -4   8   7  106.59    7.30
   3  -8  -7    2.20    3.30
  -8   5  -7    1.10    3.10
   2  -8  -7   34.30    6.10
  -8   6  -7   37.30    6.10
   2  -8  -7   27.30    5.90
  -6  -2   7   32.30    9.80
   7   1  -7   -3.70    3.90
  -8   7  -7   -0.10    2.90
  -8   7  -7    3.80    6.40
  -1   8   7   -2.70    3.30
  -7  -1   7    1.60   10.00
  -1   8   7   -1.10    3.90
  -8   8  -7    7.00    5.30
  -8   8  -7    3.00    3.10
   0  -8  -7    3.20    3.60
  -8   0   7    3.80    5.70
   0   8   7   -0.40    3.40
  -1  -8  -7   63.79    7.00
  -8   9  -7   76.99    9.30
  -8   9  -7   68.49    8.00
  -9   1   7   69.59   10.10
   1   8   7   69.59    7.40
  -8  10  -7    8.30    4.70
 -10   2   7    5.90    5.40
   2   8   7    5.70    3.20
  -8  11  -7    0.30    3.00
 -11   3   7   -0.80    4.10
   3   8   7    1.80    2.40
   8 -11   7    0.60    3.10
  -8  12  -7    0.90    2.20
   4   8   7   -1.60    1.60
   8 -12   7   -1.40    1.60
 -12   4   7    1.10    3.10
  -8  13  -7   -1.10    1.30
   8 -13   7    1.00    1.30
 -13   5   7    0.40    2.10
   5   8   7    1.20    1.70
  -8  14  -7    1.50    1.30
   8 -14   7    1.80    1.10
   6   8   7    0.70    1.00
   9   5   7    1.70    1.00
   5 -14   7    0.60    0.90
  -9  -4  -7   -1.50    2.70
   9   4   7    7.20    2.00
  -9  -3  -7    1.40    2.80
   3 -12   7    3.60    1.90
   9   3   7   -2.00    2.00
  -9  -2  -7   -1.90    4.00
   2 -11   7    4.30    2.40
   9   2   7   -4.40    2.40
 -11   9   7    0.90    3.50
  -1  10  -7    7.30    3.10
  -9  -1  -7    6.40    5.30
 -10   9   7    4.70    4.10
   1 -10   7    4.00    2.90
  -9   0  -7   23.50    7.00
   0   9  -7   28.90    4.70
  -9   9   7   30.60    6.40
   0  -9   7   30.00    4.70
   1   8  -7   49.60    6.60
  -9   1  -7   40.10    8.70
  -8   9   7   35.40    6.90
  -1  -8   7   45.80    5.70
   2   7  -7   17.40    4.90
   7  -9  -7   16.20    5.20
  -9   2  -7   11.30    7.90
  -2  -7   7   23.00    4.70
  -7   9   7   17.00    5.50
   6  -9  -7    5.80    4.80
  -9   3  -7    1.20    3.10
   3   6  -7   -1.10    3.30
  -9   3  -7    8.60    6.60
  -6   9   7    3.10    4.10
  -3  -6   7   10.40    5.00
  -9   4  -7   43.50   10.80
   5  -9  -7   46.90    6.60
  -9   4  -7   44.60    6.60
  -5   9   7   36.60    7.00
  -4  -5   7   25.70    8.70
  -9   5  -7   56.19   13.50
   4  -9  -7   58.79    7.40
  -9   5  -7   47.60    6.70
   4  -9  -7   39.90    7.00
  -5  -4   7   80.99   18.40
  -4   9   7   64.29    8.50
  -4   9   7   56.39    6.20
  -9   6  -7   22.60    5.10
   3  -9  -7   26.20    5.40
   3  -9  -7   22.50    6.30
  -3   9   7   29.10    6.00
  -6  -3   7   22.10    7.90
  -3   9   7   24.10    6.00
  -9   7  -7   18.40    8.00
  -9   7  -7   31.00    6.10
   2  -9  -7   29.80    5.50
  -7  -2   7   20.50    7.80
  -2   9   7   28.50    5.60
  -2   9   7   36.60    6.10
  -9   8  -7   76.69   10.60
  -9   8  -7   74.29    8.20
   1  -9  -7   78.69    8.10
  -8  -1   7   64.09    9.60
  -1   9   7   59.09    7.00
  -1   9   7   74.29    7.40
  -9   9  -7   21.40    5.00
  -9   9  -7   35.30    7.00
   0  -9  -7   35.30    5.40
  -9   0   7   14.60    6.40
   0   9   7   22.00    4.20
  -9  10  -7   40.90    7.40
   1   9   7   52.59    6.00
 -10   1   7   44.60    7.80
  -9  11  -7   10.30    4.70
 -11   2   7    4.00    5.10
   2   9   7   11.20    3.40
  -9  12  -7    1.80    2.30
 -12   3   7    2.30    2.80
   9 -12   7    0.80    2.10
   3   9   7    3.20    2.10
  -9  13  -7    3.80    2.10
   9 -13   7    2.50    2.20
   4   9   7    0.30    1.60
 -13   4   7    1.50    2.20
  -9  14  -7    1.20    1.30
   5   9   7    0.50    0.90
 -14   5   7   -1.30    1.50
   4 -14   7    2.80    1.00
 -10  -3  -7   -0.20    1.90
   3 -13   7   -0.70    1.00
 -10  -2  -7    0.50    2.60
 -12  10   7   -1.10    2.50
   2 -12   7    1.70    1.40
  -1  11  -7   20.40    3.00
 -10  -1  -7   13.00    4.50
 -11  10   7   23.20    4.60
   1 -11   7   19.70    3.10
 -10   0  -7   19.60    6.20
   0  10  -7   20.20    3.60
   0 -10   7   21.20    3.50
 -10  10   7   17.20    4.90
 -10   1  -7    4.30    4.90
   1   9  -7    4.40    2.70
  -1  -9   7    6.70    2.80
  -9  10   7   -5.60    3.00
 -10   2  -7   26.00    7.50
   8 -10  -7   68.29    6.70
   2   8  -7   54.99    6.30
  -8  10   7   53.09    7.10
  -2  -8   7   58.79    5.80
   3   7  -7   13.60    4.20
 -10   3  -7   13.70    6.80
  -7  10   7   19.50    5.20
 -10   4  -7   14.10    6.50
   6 -10  -7   41.00    5.80
   4   6  -7   21.60    5.10
  -6  10   7   12.80    6.00
   5 -10  -7   -2.20    2.70
 -10   5  -7    1.60    3.60
   5   5  -7    2.10    2.80
 -10   5  -7    4.50    7.00
  -5  -5   7    8.90    6.40
  -5  10   7    7.00    3.80
 -10   6  -7   29.70    9.80
   4 -10  -7   38.80    6.00
   6   4  -7   25.60    4.90
  -4  10   7   36.60    6.50
  -6  -4   7   31.10    7.50
 -10   7  -7    8.80    4.00
   3 -10  -7    9.40    3.70
  -3  10   7   12.10    7.30
  -3  10   7    9.10    4.20
  -7  -3   7    2.80    5.10
   2 -10  -7    7.20    3.30
 -10   8  -7    3.80    5.00
   8   2  -7    8.00    3.40
  -2  10   7    3.80    2.90
  -8  -2   7    7.70    5.00
  -2  10   7   10.00    3.80
   9   1  -7   46.10    5.60
 -10   9  -7   57.49    7.90
   1 -10  -7   54.79    5.90
  -1  10   7   39.40    4.90
  -9  -1   7   53.59    8.70
 -10  10  -7   34.40    6.10
 -10   0   7   32.10    6.80
   0  10   7   33.50    4.50
 -10  11  -7    5.20    3.20
 -11   1   7    2.40    3.60
   1  10   7    5.50    2.30
 -10  12  -7    2.10    2.30
   2  10   7    0.60    1.50
 -12   2   7    1.00    2.40
 -10  13  -7    2.80    1.60
 -13   3   7    1.20    1.90
   3  10   7    2.80    1.30
 -10  14  -7    0.50    0.90
 -14   4   7   -0.20    1.30
   4  10   7    0.00    0.70
   3 -14   7    2.90    0.80
 -11  -2  -7   -1.90    1.70
   2 -13   7    1.00    1.00
 -13  11   7    3.20    2.80
 -11  -1  -7    0.30    2.30
 -12  11   7    2.50    1.90
   1 -12   7    1.80    1.20
 -11   0  -7    0.30    2.40
   0  11  -7    0.70    2.80
   0 -11   7    1.70    1.60
 -11  11   7    3.50    2.50
 -11   1  -7   13.70    4.80
   1  10  -7   27.50    3.70
  -1 -10   7   29.00    3.60
 -10  11   7   31.20    5.00
   2   9  -7    0.10    2.50
 -11   2  -7    5.10    4.30
  -2  -9   7    3.00    2.10
  -9  11   7   -1.20    3.00
   3   8  -7   -0.70    2.20
 -11   3  -7    0.70    3.80
  -8  11   7    2.10    2.90
   4   7  -7    4.10    2.90
 -11   4  -7    1.00    4.50
   7 -11  -7    6.20    2.90
  -7  11   7    7.70    3.80
   6 -11  -7    9.70    3.10
 -11   5  -7    4.60    5.50
   5   6  -7    4.50    3.10
  -6  11   7    5.40    3.40
 -11   6  -7   16.00    7.30
   6   5  -7   16.10    3.90
   5 -11  -7   11.70    3.60
  -5  11   7    5.60    3.20
  -6  -5   7    5.80    4.50
   4 -11  -7   19.90    3.90
   7   4  -7   22.10    4.40
 -11   7  -7   19.00    7.20
  -4  11   7   21.00    4.20
  -7  -4   7   20.80    6.00
   8   3  -7   -4.60    2.30
   3 -11  -7   -0.50    2.20
  -8  -3   7   -1.30    3.30
  -3  11   7   -0.20    2.40
   2 -11  -7    8.30    3.00
   9   2  -7   12.20    3.20
 -11   9  -7    5.30    3.70
  -9  -2   7    1.30    6.10
  -2  11   7    4.80    2.60
 -11  10  -7    1.20    2.90
 -10  -1   7    4.30    3.60
  -1  11   7    3.10    2.10
 -11  11  -7   -0.80    2.30
   0  11   7   -0.40    1.50
 -11   0   7    0.10    2.90
 -11  12  -7    1.40    1.80
   1  11   7   -0.90    1.20
 -12   1   7    3.10    3.90
 -11  13  -7    2.50    1.50
   2  11   7    2.00    1.80
 -13   2   7    1.30    1.60
 -14   3   7   -1.00    1.50
 -12  -1  -7   -1.00    1.40
 -12   0  -7    3.20    2.40
   0 -12   7   11.00    1.80
 -12  12   7    9.40    2.50
   1  11  -7    2.20    1.40
 -12   1  -7    4.10    4.90
  -1 -11   7    2.70    1.20
 -11  12   7    0.60    1.70
 -12   2  -7    2.80    2.90
   2  10  -7    1.40    1.50
 -10  12   7    2.90    2.10
  -2 -10   7   -0.70    1.70
   3   9  -7    2.90    1.90
 -12   3  -7    1.30    3.00
  -9  12   7    2.40    2.30
   4   8  -7    4.80    2.30
 -12   4  -7    4.40    3.90
  -8  12   7    3.20    2.60
 -12   5  -7    0.90    4.20
   7 -12  -7    4.00    2.10
   5   7  -7    1.40    2.00
  -7  12   7    1.40    2.40
   6 -12  -7    2.10    2.10
   6   6  -7    4.40    2.40
 -12   6  -7    3.10    4.60
  -6  12   7    0.30    2.30
   7   5  -7    7.90    2.70
 -12   7  -7    1.50    4.60
   5 -12  -7   10.00    2.80
  -7  -5   7   11.70    4.40
  -5  12   7   17.00    3.50
   4 -12  -7   -1.70    1.80
   8   4  -7    2.30    2.00
  -8  -4   7   -1.10    2.90
  -4  12   7   -0.70    1.70
   3 -12  -7    2.30    1.70
   9   3  -7    1.50    1.70
 -12   9  -7   -1.70    3.20
  -9  -3   7   -0.90    2.60
 -12  10  -7   -1.20    2.00
  10   2  -7   -1.00    1.70
 -10  -2   7    1.10    2.30
 -12  11  -7    1.00    1.70
 -11  -1   7   -0.40    2.10
 -12  12  -7    1.10    1.40
 -12   0   7   -0.80    1.40
 -12  13  -7    1.00    0.90
 -13   1   7    0.50    1.40
 -13   1  -7    1.10    1.60
 -12  13   7    2.30    1.20
   2  11  -7    0.60    1.00
 -13   2  -7    0.90    2.00
 -11  13   7   -1.10    1.00
 -13   3  -7    0.30    2.40
   3  10  -7    0.10    1.10
 -10  13   7    0.70    1.40
 -13   4  -7    3.70    3.30
  -9  13   7    6.20    2.30
 -13   5  -7   -0.70    3.10
   5   8  -7    0.80    1.40
  -8  13   7    0.90    1.70
 -13   6  -7    1.80    3.30
   6   7  -7    2.40    1.70
  -7  13   7    3.10    2.00
 -13   7  -7   -0.20    3.10
   7   6  -7    2.80    1.50
  -6  13   7    2.50    2.20
   8   5  -7   -0.70    2.30
  -5  13   7    1.10    1.50
  -8  -5   7    2.10    2.10
   9   4  -7    4.30    1.50
  -9  -4   7   -0.40    1.80
  10   3  -7    2.40    1.40
 -10  -3   7    0.70    1.60
 -13  11  -7    5.60    2.20
 -11  -2   7    2.00    1.60
 -13  12  -7    0.60    1.10
 -12  -1   7    1.50    1.30
 -14   3  -7    0.10    1.50
   4  10  -7    4.00    1.00
 -14   4  -7    2.80    1.80
 -10  14   7    2.80    1.20
   5   9  -7    1.60    1.00
 -14   5  -7    0.00    1.80
  -9  14   7    2.40    1.30
 -14   6  -7    1.40    2.00
   6   8  -7    0.10    0.80
  -8  14   7    1.30    1.10
   7   7  -7    0.50    0.90
  -7  14   7    0.70    1.30
   8   6  -7    0.70    0.90
   9   5  -7    2.10    0.90
   0   0  -8   -0.70    3.50
   0   0  -8   -0.90    2.20
   0   1  -8  312.07   13.50
  -1   0  -8  321.57   15.00
   1  -1  -8  329.87   15.20
   0   1  -8  316.97   12.30
  -1   0  -8  318.37   13.30
  -1   1  -8 1491.05   45.90
   1   0  -8 1474.95   48.10
   0  -1  -8 1490.55   45.40
   1   0  -8 1510.15   44.00
   0  -1  -8 1530.85   48.40
  -1   1  -8 1478.75   46.40
   1  -1   8 1460.75   46.30
  -1   2  -8  161.88    7.40
  -1  -1  -8  148.29    8.50
  -1   2  -8  176.78    8.80
   2  -1  -8  127.79   10.50
  -1  -1  -8  150.88    9.70
  -1   3  -8 1180.38   37.40
  -2  -1  -8 1246.98   40.60
  -2  -1  -8 1235.48   40.40
   3  -2  -8 1200.18   41.70
  -1   3  -8 1210.88   39.40
  -2   0  -8  296.87   13.30
  -2   0  -8  266.37   12.30
   2  -2  -8  304.77   14.60
   0   2  -8  261.17   12.30
   1   1  -8  148.39    9.50
  -2   1  -8  165.18    9.20
  -2   1  -8  150.58    7.60
   1  -2  -8  159.68   10.70
   2  -1   8  161.28    8.30
   2   0  -8  515.85   21.30
  -2   2  -8  503.75   15.90
   0  -2  -8  527.25   21.10
  -2   2  -8  531.25   19.80
  -1  -2  -8  432.86   18.80
  -2   3  -8  455.95   17.70
   3  -1  -8  442.46   19.70
  -2  -2  -8  449.36   19.50
  -2   4  -8  463.95   18.40
  -2   5  -8  356.46   15.70
  -2   5  -8  349.87   12.30
   5  -3  -8  356.06   17.30
  -2   5  -8  346.37   12.00
  -3  -1  -8  297.77   14.50
  -4   3   8  284.77    9.70
   3  -3  -8 4570.14  138.09
  -3   3   8 4627.14  130.99
  -3   1  -8 1216.28   41.40
   2  -3  -8 1275.67   42.80
  -3   2  -8  420.16   17.80
   1  -3  -8  443.46   19.10
   2   1  -8  454.65   19.30
   3  -2   8  442.06   14.60
  -3   3  -8  247.78   12.50
   0  -3  -8  258.07   13.70
   3   0  -8  265.67   14.20
  -1  -3  -8  813.02   30.40
   4  -1  -8  811.12   31.40
  -3   4  -8  856.61   29.60
   5  -2  -8  669.93   27.30
  -3   5  -8  696.93   25.70
  -2  -3  -8  680.23   27.00
   6  -3  -8  128.79   11.40
  -3   6  -8  135.79    9.10
  -3   7  -8  582.44   23.30
   7  -4  -8  630.94   25.50
   6  -4  -8   17.80    4.80
  -2   6  -8   13.40    3.70
  -6   4   8   19.40    3.20
  -4  -1  -8  485.95   20.90
   5  -4  -8  461.65   20.60
   4  -4  -8   45.80    7.20
  -4   0  -8   36.70    5.90
  -4   4   8   37.40    3.40
  -4   1  -8  306.57   14.80
   2  -4  -8  478.15   20.50
  -4   2  -8  444.96   19.40
   4  -2   8  478.25   17.00
   1  -4  -8  832.12   30.30
  -4   3  -8  774.82   28.90
  -4   4  -8  160.58   10.40
   0  -4  -8  187.18   11.50
   4   0  -8  196.88   12.50
   5  -1  -8  239.78   13.70
  -1  -4  -8  212.28   12.60
  -4   5  -8  194.98   11.40
   6  -2  -8  366.06   18.10
  -4   6  -8  363.06   16.40
  -4   7  -8  215.58   11.90
   7  -3  -8  221.08   13.40
  -4   8  -8   30.80    5.10
   8  -4  -8   24.40    5.50
  -5  -4  -8   13.90    9.80
   9  -5  -8    9.80    7.90
  -4   9  -8   19.70    4.30
  -4   9  -8   17.00    5.70
   4  -9   8   17.10    4.20
   5   4   8   11.00    3.90
  -9   5   8   10.50   13.90
   8  -5  -8   51.99    7.20
  -3   8  -8   60.39    6.90
   7  -5  -8   38.30    6.40
  -2   7  -8   47.90    6.10
   6  -5  -8   86.79    8.90
  -6   5   8   84.59    5.40
   5  -5  -8   88.99    9.00
  -5   0  -8   75.09    8.20
  -5   5   8   85.99    5.30
   4  -5  -8  475.95   20.50
  -5   1  -8  494.85   20.70
  -4   5   8  463.15   16.50
  -5   2  -8  358.96   17.00
   3  -5  -8  361.66   17.20
  -3   5   8  363.26   13.60
  -5   3  -8  685.43   26.20
   2  -5  -8  690.43   26.70
   5  -3   8  670.93   21.20
   5  -3   8  666.13   21.40
   1  -5  -8  225.88   13.10
  -5   4  -8  243.48   12.90
  -5   5  -8  143.69    9.70
   0  -5  -8  148.79   10.20
   5   0  -8  140.29   12.30
  -1  -5  -8    3.20    3.50
  -5   6  -8    1.10    3.00
   6  -1  -8    8.90    4.50
   7  -2  -8  331.97   17.40
  -5   7  -8  324.87   15.60
  -5   8  -8   21.40    6.20
   8  -3  -8   32.70    6.20
  -5   8  -8   20.80    4.70
  -5   9  -8   26.80    5.20
  -5   9  -8   31.40    7.10
  -9   4   8   34.30    9.70
   4   5   8   29.70    5.70
   5  -9   8   27.60    4.90
  -5  10  -8    7.20    6.20
  -5  10  -8   12.60    3.60
   5 -10   8   11.10    4.30
   5   5   8   -1.50    3.20
 -10   5   8   10.50    6.50
  -5  11  -8    1.30    3.10
 -11   6   8   -4.70    4.70
   6   5   8    4.00    2.80
   5 -11   8    1.70    2.40
  -4  10  -8    4.70    3.20
  -6  -4  -8    5.10    5.30
 -10   6   8    2.80    7.80
  -6  -3  -8   -1.30    5.80
  -3   9  -8   -0.90    3.90
  -3   9  -8   -0.30    3.00
   3  -9   8   -0.70    2.70
   6   3   8   -1.90    3.20
  -6  -2  -8    2.80    6.40
   8  -6  -8   -3.70    3.60
  -2   8  -8    4.80    3.10
  -2   8  -8    2.60    5.20
   2  -8   8   -1.30    3.30
   7  -6  -8   25.20    5.40
  -6   0  -8    2.20    3.30
   6  -6  -8    2.60    3.40
  -6   6   8   -0.90    4.00
   5  -6  -8   90.69    9.10
  -6   1  -8   80.69    8.60
  -5   6   8   78.59    5.60
   4  -6  -8   14.50    4.80
  -6   2  -8   13.00    4.40
  -4   6   8   15.70    3.20
   3  -6  -8  126.59   10.60
  -6   3  -8  119.79   10.40
   6  -3   8  135.79    7.50
   2  -6  -8  397.16   18.00
  -6   4  -8  373.16   17.70
   1  -6  -8    4.00    3.50
  -6   5  -8    0.80    2.90
   5   1  -8    9.40    4.70
   6   0  -8  385.86   20.00
  -6   6  -8  433.16   18.80
   0  -6  -8  432.36   19.50
  -6   7  -8   92.59    8.70
   7  -1  -8   92.29   10.00
  -6   8  -8  112.99    9.60
  -6   8  -8   91.29   10.10
   2   6   8   95.39    9.30
  -8   2   8  102.39   13.50
  -6   9  -8   36.00    5.70
  -6   9  -8   53.69    8.90
  -9   3   8   51.69   10.80
   6  -9   8   40.80    5.70
   3   6   8   47.20    6.60
  -6  10  -8   75.09    7.80
  -6  10  -8   76.69   11.20
 -10   4   8   61.19   12.90
   6 -10   8   51.09    6.70
   4   6   8   66.69   10.80
  -6  11  -8   49.70    6.70
   5   6   8   54.89    6.00
   6 -11   8   54.59    5.70
 -11   5   8   38.20    8.10
  -6  12  -8    0.70    2.10
 -12   6   8    4.00    3.70
   6 -12   8    3.80    2.10
   6   6   8    1.20    2.00
  -6  13  -8    6.00    1.90
   6 -13   8    7.30    1.90
   7   6   8    7.00    2.80
  -5  12  -8    0.60    2.20
   5 -12   8   -0.10    1.80
   7   5   8   -0.30    1.80
  -4  11  -8    4.10    3.00
  -7  -4  -8    1.50    4.30
   4 -11   8    0.90    2.10
   7   4   8    5.80    2.70
  -3  10  -8   10.10    3.70
  -7  -3  -8    5.50    4.80
  -3  10  -8    8.50    4.00
   7   3   8    3.20    3.20
   3 -10   8    7.30    3.10
  -2   9  -8   15.00    4.20
  -7  -2  -8   21.20    7.50
  -2   9  -8    9.00    4.20
  -2   9  -8   18.80    4.20
   2  -9   8    4.70    3.20
   7   2   8   14.40    4.70
  -7  -1  -8   43.70   11.50
  -1   8  -8   41.10    7.70
  -1   8  -8   42.40    7.30
   8  -7  -8   38.10    6.50
  -8   7   8   40.40    7.80
   1  -8   8   55.09    6.80
  -7   0  -8   30.30   11.30
   7  -7  -8   33.20    5.80
   0  -7   8   31.60    5.60
  -7   1  -8   19.90    4.90
   6  -7  -8   31.10    5.40
  -7   2  -8   38.10    6.30
  -5   7   8   56.09    5.40
  -7   3  -8  583.14   24.30
   7  -3   8  610.24   21.80
  -4   7   8  593.54   21.20
  -7   4  -8  235.88   13.10
   3  -7  -8  220.58   12.70
   2  -7  -8  344.67   16.60
  -7   5  -8  343.17   16.70
   6   1  -8   85.99   10.10
   1  -7  -8   79.39    8.70
  -7   6  -8   98.49    9.20
   0  -7  -8   46.60    8.30
  -7   7  -8   41.60    6.60
   7   0  -8   42.10    7.60
  -7   0   8   46.90   10.50
   0   7   8   39.40    7.60
  -7   8  -8   78.79   11.70
   8  -1  -8   55.99    8.60
  -7   8  -8   77.09    8.20
   1   7   8   77.29    8.20
  -8   1   8   78.59   11.50
  -7   9  -8   78.09    8.10
  -7   9  -8   62.99    9.30
   2   7   8   66.59    7.60
  -9   2   8   82.29   10.80
  -7  10  -8   13.40    4.10
  -7  10  -8    7.90    5.00
 -10   3   8    7.50    6.50
   7 -10   8    9.50    3.40
   3   7   8   15.00    4.20
  -7  11  -8    2.00    3.00
 -11   4   8   -1.30    4.00
   7 -11   8    4.70    2.70
   4   7   8    3.80    2.60
  -7  12  -8   -0.50    2.30
 -12   5   8    5.10    3.90
   5   7   8    3.40    2.20
   7 -12   8   -0.20    1.80
  -7  13  -8    3.80    2.30
   6   7   8    3.70    1.80
   7 -13   8    3.80    1.80
 -13   6   8    4.50    3.10
   7 -14   8   -0.80    0.80
   7   7   8    0.60    0.90
   8   6   8    2.50    1.20
   6 -14   8    0.40    0.90
   8   5   8    4.00    1.70
   5 -13   8    4.10    1.60
  -4  12  -8    4.60    2.20
  -8  -4  -8   -0.30    3.00
   8   4   8    2.60    2.10
   4 -12   8    1.10    1.70
  -8  -3  -8    4.10    4.10
   3 -11   8    8.50    2.70
   8   3   8    3.90    4.30
  -2  10  -8   14.30    3.90
  -2  10  -8   11.30    3.30
  -8  -2  -8    5.30    5.10
   8   2   8   12.70    3.90
   2 -10   8   14.80    3.50
 -10   8   8   17.70    6.00
  -8  -1  -8    6.50    5.60
  -1   9  -8   10.30    3.60
  -9   8   8    9.80    5.70
   1  -9   8   15.90    4.10
   0   8  -8   12.40    4.40
  -8   0  -8   14.60    6.60
  -8   8   8    6.20    4.90
   0  -8   8    9.50    3.50
   7  -8  -8   54.29    7.00
  -8   1  -8   62.09   11.20
   1   7  -8   45.20    6.30
  -1  -7   8   49.20    6.10
   6  -8  -8    1.10    3.70
  -8   2  -8    6.40    3.70
  -8   2  -8    3.60    6.80
  -6   8   8    5.00    5.20
  -2  -6   8    8.90    3.90
   5  -8  -8   45.90    6.50
  -8   3  -8   53.59    7.10
  -5   8   8   50.89    8.50
  -8   4  -8   34.30    5.90
   4  -8  -8   23.00    5.60
  -4   8   8   30.10    4.30
   3  -8  -8   29.40    5.50
  -8   5  -8   24.20    5.20
  -3   8   8   25.80    7.10
  -8   6  -8  127.49   10.90
   2  -8  -8  131.99   11.10
   2  -8  -8  109.79   10.20
   6   2  -8  107.89   11.60
  -2   8   8  107.59   10.60
  -6  -2   8  116.39   13.60
  -8   7  -8   57.09   10.70
   1  -8  -8   67.69    8.00
  -8   7  -8   72.89    8.10
  -1   8   8   52.29    7.30
  -7  -1   8   66.99   10.80
   0  -8  -8    3.10    3.30
  -8   8  -8   -5.90    4.20
  -8   8  -8   -2.40    2.60
  -8   0   8   -5.40    5.10
   0   8   8    0.60    3.00
   0   8   8    1.50    4.00
  -8   9  -8   13.00    5.60
  -8   9  -8    8.60    4.50
  -1  -8  -8   12.10    3.80
   1   8   8    9.50    3.50
  -9   1   8   23.50    8.00
  -8  10  -8   15.60    5.10
   2   8   8   15.30    3.90
 -10   2   8   30.90    8.20
  -8  11  -8    7.10    4.00
 -11   3   8   -0.60    3.40
   3   8   8    7.40    2.90
  -8  12  -8   15.30    3.80
   4   8   8   18.20    3.40
   8 -12   8   18.80    3.00
 -12   4   8   14.70    4.40
  -8  13  -8    4.20    2.30
   8 -13   8    4.80    1.70
 -13   5   8    0.50    2.30
   5   8   8    4.40    1.70
  -8  14  -8    1.10    1.40
   6   8   8   -0.30    0.90
   8 -14   8    1.20    1.00
   5 -14   8    4.90    1.30
   9   5   8    3.40    1.00
  -9  -4  -8   -0.90    2.50
   9   4   8    2.20    1.40
   4 -13   8   -1.70    1.00
  -9  -3  -8    1.00    3.10
   3 -12   8    7.30    2.00
  -9  -2  -8    3.80    3.50
   9   2   8   11.70    3.20
 -11   9   8    9.50    4.00
  -1  10  -8    2.50    2.40
  -9  -1  -8    4.90    4.40
   1 -10   8   -0.30    2.20
 -10   9   8    5.60    4.00
  -9   0  -8  198.58   15.80
   0   9  -8  214.78   11.00
  -9   9   8  195.98   13.40
   0  -9   8  202.88   10.70
   1   8  -8   10.60    3.90
  -9   1  -8    6.40    6.00
  -1  -8   8    9.50    3.50
  -8   9   8   10.40    4.70
  -9   2  -8   16.40    8.00
   2   7  -8   14.60    4.60
   7  -9  -8   18.90    5.20
  -7   9   8   12.50    5.00
  -2  -7   8   13.70    4.00
   6  -9  -8   -1.70    4.10
   3   6  -8    1.50    3.30
  -9   3  -8    2.90    7.20
  -9   3  -8    1.40    3.10
  -3  -6   8   -0.90    3.70
  -6   9   8   -0.40    4.10
  -9   4  -8   16.60    4.60
   5  -9  -8   24.20    5.40
   5  -9  -8   13.70    5.20
  -9   4  -8    8.80    8.50
  -5   9   8   17.10    5.10
   4  -9  -8   37.40    6.10
  -9   5  -8   27.00    5.30
  -9   5  -8   26.30    9.70
   4  -9  -8   25.20    5.70
  -4   9   8   17.10    5.00
  -4   9   8   28.80    4.50
  -5  -4   8   30.40    9.10
  -9   6  -8   39.20    6.30
  -9   6  -8   64.89   13.70
   3  -9  -8   44.90    6.60
  -6  -3   8   35.80    9.60
  -3   9   8   44.70    6.20
  -3   9   8   43.30    7.20
   2  -9  -8   61.69    7.70
  -9   7  -8   65.79    8.00
  -9   7  -8   55.09   10.30
  -7  -2   8   49.00    9.70
  -2   9   8   59.29    7.00
  -2   9   8   63.79    7.30
  -9   8  -8    5.90    5.50
   1  -9  -8   17.40    4.10
  -9   8  -8   15.10    5.60
  -8  -1   8   10.70    6.60
  -1   9   8    8.30    3.90
  -1   9   8   14.40    4.30
   0  -9  -8   76.39    7.50
  -9   9  -8   74.49    9.20
   0   9   8   74.49    7.40
  -9   0   8   72.99   10.40
  -9  10  -8    5.80    3.90
   1   9   8    7.40    3.00
 -10   1   8    5.60    5.20
  -9  11  -8   10.80    5.10
 -11   2   8    8.00    8.00
  -9  12  -8    1.90    2.40
 -12   3   8    1.30    2.60
   9 -12   8    7.50    2.40
   3   9   8    6.50    2.20
  -9  13  -8   -1.10    1.40
 -13   4   8    1.40    2.10
   9 -13   8    1.60    1.90
   4   9   8    0.80    1.60
  -9  14  -8    1.00    1.10
   5   9   8    0.60    0.90
 -14   5   8    0.90    1.70
   4 -14   8    2.50    0.90
 -10  -3  -8   -2.30    3.30
   3 -13   8    0.60    1.10
 -10  -2  -8    0.10    2.60
 -12  10   8   -0.40    2.50
   2 -12   8    0.30    1.30
 -10  -1  -8    3.00    3.40
  -1  11  -8   -3.00    1.80
   1 -11   8   -0.50    1.60
 -11  10   8    1.20    2.60
 -10   0  -8   14.60    4.90
 -10  10   8   16.50    4.80
   0 -10   8   31.80    4.30
   1   9  -8    2.50    2.40
 -10   1  -8   -1.20    3.70
  -9  10   8   -1.00    3.30
  -1  -9   8    2.30    2.50
 -10   2  -8   10.80    6.30
   2   8  -8   14.80    3.70
  -8  10   8   12.50    4.50
  -2  -8   8    8.10    3.20
   3   7  -8    7.40    3.90
 -10   3  -8   12.80    6.50
   7 -10  -8   10.60    4.20
  -3  -7   8    6.00    3.50
  -7  10   8    4.30    3.60
 -10   4  -8    8.70   11.00
   6 -10  -8    0.70    5.00
 -10   4  -8    2.00    3.50
  -6  10   8   10.50    6.70
   5   5  -8    5.70    6.00
   5 -10  -8   12.40    4.80
 -10   5  -8    8.70    7.00
 -10   5  -8   10.40    6.40
  -5  -5   8    7.50    6.20
 -10   6  -8   73.89   14.50
 -10   6  -8   72.19    8.10
 -10   7  -8   16.00    4.90
   3 -10  -8   11.00    4.40
 -10   7  -8   -4.40    9.30
  -7  -3   8    8.90    5.70
  -3  10   8   15.00    4.00
   2 -10  -8   17.30    4.00
 -10   8  -8   17.90    5.70
  -2  10   8   17.50    3.90
  -2  10   8   25.40    4.50
  -8  -2   8   17.70    6.90
   1 -10  -8    1.30    2.70
 -10   9  -8    7.70    4.20
   9   1  -8    6.70    3.50
  -1  10   8    6.70    2.70
  -9  -1   8   -3.80    3.90
 -10  10  -8    4.50    4.40
   0  10   8   11.30    5.00
 -10   0   8    4.10    4.00
 -10  11  -8   10.20    3.40
   1  10   8   12.40    2.80
 -11   1   8    7.80    4.40
 -10  12  -8    7.70    2.70
   2  10   8    5.40    1.80
 -12   2   8    1.20    2.30
 -10  13  -8    0.70    1.40
   3  10   8    4.30    1.40
 -13   3   8    2.60    1.90
 -10  14  -8    4.30    1.20
 -14   4   8    0.90    1.40
   4  10   8    1.10    0.80
 -11  -2  -8   -1.80    1.50
   2 -13   8    1.50    1.00
 -11  -1  -8   -2.10    2.10
 -12  11   8    2.80    2.00
   1 -12   8   -0.40    1.00
   0  11  -8    3.60    3.00
 -11   0  -8    4.20    3.20
   0 -11   8    4.50    1.70
 -11  11   8    4.90    2.80
   1  10  -8    0.50    1.80
 -11   1  -8    0.10    3.00
  -1 -10   8    1.70    1.80
 -10  11   8    0.40    2.50
 -11   2  -8    3.70    4.70
   2   9  -8   14.00    4.50
  -9  11   8   19.70    6.40
  -2  -9   8   10.10    2.60
 -11   3  -8    2.40    3.90
   3   8  -8    4.30    2.60
  -3  -8   8    7.00    3.70
  -8  11   8   10.80    3.90
   4   7  -8   -2.00    2.40
 -11   4  -8    6.90    5.30
   7 -11  -8    3.20    2.60
  -7  11   8   -1.80    2.50
   6 -11  -8    5.30    3.00
 -11   5  -8   14.00    6.80
   5   6  -8    6.90    3.10
  -6  11   8    6.40    3.70
  -5  -6   8   -2.50    4.00
   5 -11  -8   50.89    5.90
   6   5  -8   51.09    6.20
 -11   6  -8   32.90    8.60
  -5  11   8   49.80    6.10
  -6  -5   8   46.30    7.70
 -11   7  -8   -2.70    5.80
   7   4  -8    4.30    2.80
   4 -11  -8    2.50    2.50
  -4  11   8    3.40    3.00
  -7  -4   8    3.30    4.10
   8   3  -8    8.20    3.00
 -11   8  -8    0.40    4.60
   3 -11  -8    4.50    2.70
  -3  11   8    4.60    2.80
  -8  -3   8    5.40    4.30
   2 -11  -8    5.00    2.80
 -11   9  -8    6.50    3.80
   9   2  -8   13.80    3.10
  -2  11   8    7.90    2.80
  -9  -2   8    4.10    4.40
 -11  10  -8   11.80    3.70
  -1  11   8    9.10    2.40
 -10  -1   8   10.10    4.10
 -11  11  -8    0.00    2.00
 -11   0   8    0.80    2.70
   0  11   8    1.20    1.70
 -11  12  -8    8.30    2.20
   1  11   8    5.70    1.50
 -12   1   8    9.80    3.80
 -11  13  -8    0.30    1.20
 -13   2   8    0.30    1.50
   2  11   8    1.70    1.40
 -12  -1  -8   -1.70    1.30
 -12   0  -8    6.40    2.50
 -12  12   8   25.20    3.60
   0 -12   8   19.80    1.80
 -12   1  -8   -0.20    2.80
   1  11  -8    1.20    1.20
 -11  12   8    0.80    1.70
  -1 -11   8    1.60    1.70
 -12   2  -8    0.90    2.70
   2  10  -8    1.10    1.50
 -10  12   8    4.50    2.40
 -12   3  -8    0.90    3.00
   3   9  -8    7.50    2.20
  -9  12   8    9.50    3.10
   4   8  -8    1.90    2.10
 -12   4  -8    1.80    3.80
  -8  12   8    3.80    2.50
 -12   5  -8   -0.40    4.10
   5   7  -8    1.20    2.00
  -7  12   8   -0.50    2.20
 -12   6  -8   -2.20    4.00
   6   6  -8    2.30    2.00
  -6  12   8    3.50    2.50
  -6  -6   8    1.00    3.40
   7   5  -8   -0.60    1.80
   5 -12  -8    1.80    1.80
 -12   7  -8    1.70    4.40
  -5  12   8    0.80    2.10
  -7  -5   8   -1.30    3.10
   8   4  -8   14.90    2.80
  -4  12   8   13.10    2.70
  -8  -4   8   10.90    3.90
   9   3  -8    7.70    2.30
 -12   9  -8    4.30    3.50
  -9  -3   8    2.90    3.00
 -12  10  -8    4.10    2.70
  10   2  -8    4.90    2.00
 -10  -2   8    6.90    3.20
 -12  11  -8    6.70    2.30
 -11  -1   8    8.10    2.90
 -12  12  -8   -0.30    1.30
 -12   0   8   -0.40    1.40
 -12  13  -8    3.30    1.30
 -13   1   8    4.90    1.70
 -13   1  -8    0.10    1.50
 -12  13   8    1.20    1.10
 -13   2  -8   -0.30    1.90
   2  11  -8    1.50    1.00
 -11  13   8   -0.50    0.90
   3  10  -8    2.20    1.20
 -13   3  -8   -2.00    2.10
 -10  13   8    2.00    1.70
   4   9  -8   -0.10    1.20
 -13   4  -8    1.60    2.90
  -9  13   8   -0.50    1.50
   5   8  -8    2.20    1.40
 -13   5  -8   -0.70    2.80
  -8  13   8    1.60    1.70
 -13   6  -8    6.00    3.50
   6   7  -8   12.40    2.30
  -7  13   8   10.00    2.40
 -13   7  -8    3.90    3.20
   7   6  -8    3.70    1.70
   8   5  -8    2.60    1.50
  -8  -5   8    2.50    2.30
  -5  13   8    2.90    1.50
   9   4  -8   -1.10    1.00
  -9  -4   8    0.30    1.90
  10   3  -8    4.60    1.40
 -10  -3   8    2.10    1.90
 -13  11  -8    0.30    2.40
 -11  -2   8    1.60    1.40
 -13  12  -8    4.10    1.50
 -12  -1   8    1.40    1.00
   4  10  -8    1.50    0.80
 -14   4  -8   -0.60    1.50
 -10  14   8    2.70    1.10
   5   9  -8    1.70    1.10
 -14   5  -8   -0.50    1.60
  -9  14   8    2.30    1.30
 -14   6  -8   -0.70    1.70
   6   8  -8    1.00    0.90
  -8  14   8    1.40    1.40
   7   7  -8   -0.40    0.80
  -7  14   8    0.60    1.00
   8   6  -8   -0.20    0.80
   9   5  -8    0.80    0.80
   0   0  -9  221.88   11.40
   0   0  -9  229.78    9.40
  -1   0  -9 1562.54   49.70
   0   1  -9 1576.44   49.50
  -1   0  -9 1588.94   49.20
   1  -1  -9 1570.34   51.29
   0   1  -9 1582.24   48.00
   1   0  -9   48.40    3.20
   0  -1  -9   39.20    4.10
   0  -1  -9   52.09    6.60
   1   0  -9   42.80    6.10
  -1   1  -9   39.90    4.80
  -1   1  -9   38.00    4.60
   1  -1   9   37.50    5.00
  -1  -1  -9  155.38    8.50
  -1   2  -9  136.59    7.90
  -1   2  -9  142.49    7.20
   2  -1  -9  147.19   10.20
  -1  -1  -9  137.49    9.30
  -2  -1  -9  386.46   17.10
   3  -2  -9  439.86   19.20
  -1   3  -9  402.96   16.40
  -2  -1  -9  433.66   17.60
  -1   3  -9  406.16   14.90
  -2   0  -9    0.50    3.00
   2  -2  -9   -2.60    3.90
   0   2  -9   -1.40    2.60
  -2   0  -9    4.60    3.30
   1   1  -9  145.69    9.30
  -2   1  -9  136.39    8.30
   1  -2  -9  160.38   10.10
  -2   1  -9  146.29    7.50
   2  -1   9  133.89    8.00
   0  -2  -9  244.38   12.80
  -2   2  -9  248.48   11.70
  -2   2  -9  253.67    8.90
   2   0  -9  229.98   13.00
  -2   3  -9  647.34   25.60
  -1  -2  -9  647.64   25.10
   3  -1  -9  665.43   26.30
   4  -2  -9  566.74   24.70
  -2   4  -9  638.64   23.60
  -2  -2  -9  659.23   26.90
  -2   5  -9  714.83   26.70
   5  -3  -9  735.23   28.50
  -2   5  -9  738.83   22.10
  -2   5  -9  724.73   22.00
  -3  -1  -9  383.96   17.80
   4  -3  -9  427.76   19.20
  -1   4  -9  418.76   15.50
  -3   0  -9  354.26   15.10
   3  -3  -9  335.97   16.80
  -3   0  -9  356.36   16.10
   0   3  -9  356.46   15.00
   2  -3  -9  447.36   19.50
  -3   1  -9  427.36   20.00
   1   2  -9  436.56   18.70
   2   1  -9  661.33   25.70
   1  -3  -9  631.44   25.30
   3  -2   9  652.63   20.80
  -3   3  -9   32.60    5.20
   3   0  -9   24.50    5.70
   0  -3  -9   26.00    5.80
   4  -1  -9  567.84   23.90
  -3   4  -9  541.15   21.70
  -1  -3  -9  588.94   23.30
   5  -2  -9 2034.60   66.09
  -3   5  -9 1963.90   63.59
  -2  -3  -9 2061.59   65.39
   6  -3  -9    1.10    3.50
   7  -4  -9  120.59   11.00
  -3   7  -9  111.39    9.50
   6  -4  -9  218.98   13.40
  -2   6  -9  241.28    9.80
  -2   6  -9  230.08   12.10
  -4  -1  -9  846.82   31.50
   5  -4  -9  845.42   32.00
   4  -4  -9  203.98   12.70
  -4   0  -9  198.48   11.60
  -4   4   9  193.98    6.70
  -4   1  -9  429.96   18.70
   3  -4  -9  416.76   19.20
  -3   4   9  411.66   13.70
   2  -4  -9  581.74   24.60
   2   2  -9  624.44   25.10
  -4   2  -9  638.84   24.40
   4  -2   9  638.64   21.50
   1  -4  -9  564.24   23.30
   3   1  -9  588.64   24.10
  -4   3  -9  558.24   22.40
   0  -4  -9  408.16   18.30
  -4   4  -9  385.66   17.60
   4   0  -9  421.56   19.50
  -1  -4  -9  951.00   34.80
  -4   5  -9  945.11   33.70
   5  -1  -9  960.80   35.80
   6  -2  -9   63.39    8.00
  -4   6  -9   59.19    7.00
  -4   7  -9   31.80    5.50
   7  -3  -9   28.30    6.00
  -4   8  -9   -1.00    4.50
   8  -4  -9    8.70    4.20
  -4   8  -9    2.80    2.90
  -4   9  -9   11.80    4.80
  -4   9  -9    4.20    3.00
  -5  -4  -9    5.60    9.00
   4  -9   9    5.90    3.00
   5   4   9    8.90    3.90
  -9   5   9    5.90    8.00
  -3   8  -9   55.99    8.40
   8  -5  -9   48.00    7.00
  -3   8  -9   56.59    6.80
   3  -8   9   40.10    6.20
  -2   7  -9   72.09    7.50
   7  -5  -9   70.09    8.40
   6  -5  -9  120.69   10.60
   5  -5  -9  424.06   19.50
  -5   0  -9  438.06   19.50
  -5   1  -9  845.62   31.10
   4  -5  -9  848.32   31.40
  -4   5   9  817.12   26.10
   3  -5  -9  754.02   28.60
  -5   2  -9  698.53   27.70
  -3   5   9  742.23   23.90
   2  -5  -9 1974.00   64.29
  -5   3  -9 1855.41   63.29
   5  -3   9 2022.20   57.49
   5  -3   9 2052.39   57.49
  -5   4  -9  994.00   35.30
   4   1  -9 1010.80   37.20
   1  -5  -9  980.40   35.80
  -5   5  -9  477.65   20.50
   5   0  -9  540.75   22.90
   0  -5  -9  493.05   21.40
   6  -1  -9  178.08   12.30
  -1  -5  -9  182.98   11.90
  -5   6  -9  185.78   10.90
   7  -2  -9    5.90    4.10
  -5   7  -9    3.10    3.00
  -5   8  -9  268.37   13.20
  -5   8  -9  233.58   16.60
  -8   3   9  189.78   22.30
   3   5   9  252.07   13.80
  -5   9  -9    8.70    3.50
  -5   9  -9    6.40    4.70
   4   5   9   16.60    4.90
  -9   4   9   13.60    7.30
   5  -9   9   13.00    3.90
  -5  10  -9   19.10    4.40
  -5  10  -9   26.00    6.20
   5   5   9   22.20    5.00
   5 -10   9   22.10    6.60
  -5  11  -9   -0.40    2.40
   6   5   9   -0.40    2.30
 -11   6   9   -0.80    5.20
   5 -11   9    2.20    2.40
  -4  10  -9    6.60    3.30
  -4  10  -9    3.30    3.80
  -6  -4  -9   -4.10    6.30
   4 -10   9    6.80    3.00
   6   4   9    9.00    3.60
  -6  -3  -9   29.40    8.30
  -3   9  -9   47.60    6.30
  -3   9  -9   31.20    6.10
   3  -9   9   38.50    5.30
   6   3   9   33.80    5.70
  -2   8  -9   31.00    7.40
  -2   8  -9   29.50    5.80
  -6  -2  -9   23.70    9.10
   8  -6  -9   22.40    5.80
   2  -8   9   24.80    4.90
   7  -6  -9   10.90    4.80
  -6   0  -9   17.20    4.80
   6  -6  -9   12.00    5.20
  -6   1  -9  105.79    9.80
   5  -6  -9  135.39   11.10
  -5   6   9  102.89    6.60
   4  -6  -9  233.18   13.20
  -6   2  -9  220.18   12.70
  -4   6   9  235.88    9.80
   3  -6  -9    3.90    3.40
   6  -3   9    1.70    2.50
  -6   4  -9   80.19    8.30
   2  -6  -9   52.89    7.30
   5   1  -9  164.68   13.90
  -6   5  -9  194.48   11.40
  -6   6  -9  256.47   13.40
   6   0  -9  232.48   14.60
   0  -6  -9  254.37   14.30
   7  -1  -9   13.00    4.90
  -6   7  -9   23.70    4.80
  -6   8  -9    5.80    5.60
   8  -2  -9    3.50    4.00
  -8   2   9   -1.60    6.10
   2   6   9    6.20    4.40
  -6   9  -9   43.90    8.20
  -6   9  -9   41.80    5.90
  -9   3   9   18.60    7.60
   3   6   9   37.90    5.90
   6  -9   9   32.30    5.50
  -6  10  -9   22.90    5.60
  -6  10  -9   33.60    5.50
 -10   4   9   27.40    8.20
   6 -10   9   28.00    5.10
   4   6   9   33.00    5.20
  -6  11  -9   17.20    4.60
   6 -11   9   13.80    3.10
   5   6   9   18.80    3.90
 -11   5   9   19.30    6.40
  -6  12  -9    1.00    2.30
   6 -12   9   -0.70    1.60
 -12   6   9    2.70    3.60
   6   6   9    3.50    2.10
  -6  13  -9    0.10    1.30
   7   6   9    1.90    1.80
   6 -13   9    1.70    1.70
  -5  12  -9    6.10    2.40
   5 -12   9    8.90    2.60
   7   5   9    7.00    2.70
  -7  -4  -9    7.90    4.90
  -4  11  -9   16.80    3.80
   7   4   9   10.60    3.00
   4 -11   9   12.20    3.00
  -3  10  -9    0.80    3.30
  -7  -3  -9   -3.70    4.10
   3 -10   9    1.20    2.50
   7   3   9    1.20    3.00
  -2   9  -9  155.78   10.30
  -7  -2  -9  142.89   13.90
  -2   9  -9  147.39    9.40
  -2   9  -9  185.38   10.50
   7   2   9  140.39    9.60
   2  -9   9  138.49    8.90
  -7  -1  -9    8.90    7.00
  -1   8  -9   -0.20    3.90
   8  -7  -9    1.10    4.50
  -1   8  -9    7.40    4.70
  -8   7   9    2.30    6.30
   1  -8   9    6.00    3.60
   0   7  -9   10.10    4.10
   7  -7  -9    2.00    4.10
  -7   0  -9    4.30    7.50
   0  -7   9   -0.30    3.30
  -7   1  -9   18.70    4.70
   6  -7  -9   10.20    4.40
  -7   2  -9   66.49    7.70
   5  -7  -9   57.69    7.30
  -7   3  -9  119.39   10.50
   4  -7  -9  126.69   10.70
  -4   7   9  114.69    6.90
  -7   4  -9   31.70    5.70
   3  -7  -9   32.50    5.80
   5   2  -9    9.80    4.90
   2  -7  -9    3.10    3.40
  -7   5  -9    7.40    3.70
   1  -7  -9   34.80    6.20
  -7   6  -9   21.10    4.80
   6   1  -9   22.10    5.80
  -7   7  -9   27.80    5.20
   0  -7  -9   16.20    5.30
  -7   0   9   19.00    9.40
   0   7   9   22.70    5.00
  -1  -7  -9  159.38   10.50
  -7   8  -9  168.88   14.40
  -7   8  -9  179.98   11.00
   1   7   9  158.58   10.60
  -8   1   9  147.29   14.80
  -7   9  -9   16.80    6.30
  -7   9  -9    8.60    4.10
   2   7   9   12.40    4.10
  -9   2   9   10.60    6.40
  -7  10  -9   80.79    9.10
   7 -10   9   86.59    6.80
 -10   3   9   65.39    9.50
   3   7   9   76.29    7.60
  -7  11  -9    0.90    3.00
 -11   4   9   -3.10    3.50
   7 -11   9    1.30    2.30
   4   7   9    3.30    2.50
  -7  12  -9    4.80    2.60
   7 -12   9    5.80    2.20
 -12   5   9    8.80    4.20
   5   7   9    3.80    2.30
  -7  13  -9   -1.00    1.70
   6   7   9    0.30    1.90
   7 -13   9   -0.60    1.20
 -13   6   9   -2.40    2.90
   7   7   9    2.60    1.40
   7 -14   9    4.60    1.50
   8   6   9    3.90    1.10
   6 -14   9    3.20    1.10
   8   5   9    2.50    1.50
  -8  -4  -9   -0.80    2.90
   4 -12   9   -1.70    1.50
   8   4   9    2.00    2.00
  -3  11  -9    0.10    2.40
  -8  -3  -9  -10.10    5.30
   8   3   9    0.00    3.40
   3 -11   9    0.50    1.90
  -8  -2  -9    9.80    5.40
  -2  10  -9   23.20    3.70
  -2  10  -9   15.10    4.00
 -10   8   9   18.20    6.00
   2 -10   9   19.10    3.80
   8   2   9   12.80    3.90
  -1   9  -9   65.69    6.70
  -8  -1  -9   72.39   12.70
  -9   8   9   62.39    9.00
   0   8  -9   20.60    5.00
  -8   0  -9   12.00    6.80
   0  -8   9   28.50    4.70
  -8   8   9   25.80    6.80
   7  -8  -9    4.50    4.50
  -8   1  -9    6.80    7.50
   1   7  -9    4.40    3.80
  -1  -7   9    1.70    3.00
  -7   8   9    1.20    4.70
  -8   2  -9   31.50    6.50
  -8   2  -9   11.90    9.80
   6  -8  -9   28.80    5.50
  -2  -6   9   26.30    4.80
  -6   8   9   26.20    7.10
   5  -8  -9   45.90    6.30
  -8   3  -9   51.69   11.90
  -8   3  -9   54.89    7.20
  -5   8   9   46.40    8.00
   4  -8  -9    7.50    3.90
  -8   4  -9    4.40    3.50
  -4   8   9    2.90    2.90
  -4   8   9    7.80    5.90
   3  -8  -9  242.18   14.70
  -8   5  -9  277.27   14.40
   3  -8  -9  269.17   14.50
  -5  -3   9  254.17   21.20
  -3   8   9  242.78   15.70
   6   2  -9    1.90    4.10
   2  -8  -9    8.40    5.10
   2  -8  -9    3.90    4.80
  -2   8   9    2.60    4.50
  -2   8   9   -1.00    5.00
  -6  -2   9   -2.10    5.90
   1  -8  -9  168.68   11.00
  -8   7  -9  235.48   22.40
  -8   7  -9  176.98   11.20
  -7  -1   9  161.98   14.80
  -1   8   9  158.38   10.80
  -1   8   9  173.18   15.80
  -8   8  -9    8.00    5.40
   0  -8  -9    1.80    3.20
  -8   8  -9    0.60    2.90
   0   8   9    9.00    3.70
   0   8   9    9.40    4.00
  -8   0   9    4.60    5.80
  -8   9  -9  114.09   13.60
  -8   9  -9  118.89   13.60
  -9   1   9  106.29   17.00
  -8  10  -9   30.20    6.30
 -10   2   9   34.40    7.60
   2   8   9   28.60    4.90
  -8  11  -9    1.50    2.90
   3   8   9    2.00    2.40
 -11   3   9    4.60    4.20
   8 -11   9    0.00    2.40
  -8  12  -9    0.90    2.10
 -12   4   9    3.70    3.20
   8 -12   9    1.50    1.90
   4   8   9    0.40    1.80
  -8  13  -9    2.60    2.30
   5   8   9    3.20    1.90
   8 -13   9    3.60    1.50
 -13   5   9    1.90    2.50
  -8  14  -9   -0.20    0.90
   8 -14   9    1.10    0.90
   6   8   9    0.30    0.80
   9   5   9    6.40    1.50
   5 -14   9    3.80    1.00
  -9  -4  -9   -0.40    2.80
   9   4   9   14.60    2.20
   4 -13   9    9.60    1.80
  -9  -3  -9    0.60    2.80
   3 -12   9   10.30    2.10
   9   3   9   14.50    2.70
  -9  -2  -9   11.60    4.60
   2 -11   9   31.60    4.10
   9   2   9   33.70    4.20
 -11   9   9   20.50    4.70
  -1  10  -9    5.20    2.60
  -9  -1  -9    3.80    4.80
 -10   9   9    8.60    4.30
   1 -10   9    6.60    2.70
   0   9  -9    4.30    3.10
  -9   0  -9    5.60    4.60
  -9   9   9    3.40    3.60
   0  -9   9    8.30    3.10
   1   8  -9   69.09   10.80
  -9   1  -9   44.20   12.40
  -1  -8   9   55.19    9.50
  -8   9   9   57.89    9.80
  -9   2  -9  168.88   15.00
   2   7  -9  149.88   10.00
   7  -9  -9  160.08   10.10
  -2  -7   9  144.69    9.30
  -7   9   9  144.89   11.90
  -9   3  -9   42.60   11.00
   6  -9  -9   31.10    6.00
  -9   3  -9   37.90    6.10
   3   6  -9   32.20    5.90
  -3  -6   9   39.20    5.30
  -6   9   9   51.79    7.20
  -9   4  -9    3.00    7.70
   5  -9  -9    5.70    4.00
  -9   4  -9    0.10    3.20
  -4  -5   9    3.80    6.10
  -5   9   9    5.80    4.30
  -9   5  -9   15.80    9.80
  -9   5  -9    9.40    4.00
   4  -9  -9   19.10    5.10
  -4   9   9   11.80    4.50
  -5  -4   9   10.70    6.50
   3  -9  -9   25.20    5.60
  -9   6  -9   44.60   12.20
  -9   6  -9   31.70    5.90
  -6  -3   9   47.50    8.60
  -3   9   9   19.00    5.00
  -3   9   9   33.90    6.10
  -3   9   9   33.00    5.10
  -9   7  -9    2.90    5.60
  -9   7  -9   14.40    4.40
   2  -9  -9   19.30    5.10
  -9   7  -9   20.50   13.30
  -7  -2   9   14.40    7.40
  -2   9   9   13.50    4.10
  -2   9   9    9.00    4.20
  -9   8  -9  115.99   10.20
  -9   8  -9  114.29   11.50
  -8  -1   9  142.49   17.70
  -1   9   9  111.49    7.90
  -1   9   9  105.19   10.40
  -9   9  -9   10.50    4.80
  -9   0   9   21.50    7.30
   0   9   9   17.60    4.20
  -9  10  -9    9.30    4.60
   1   9   9    8.60    3.20
 -10   1   9    3.40    4.90
  -9  11  -9    4.90    3.40
   2   9   9    4.30    2.50
 -11   2   9    2.70    3.70
  -9  12  -9    6.40    2.60
   3   9   9   -2.40    1.40
   9 -12   9   -1.20    2.00
 -12   3   9   -0.10    2.50
  -9  13  -9    4.50    2.00
   4   9   9    6.40    1.60
 -13   4   9    6.70    2.70
   9 -13   9    5.40    1.70
  -9  14  -9    0.40    0.80
   5   9   9    0.00    0.80
   4 -14   9    0.00    0.70
 -10  -3  -9    1.50    2.70
   3 -13   9    6.80    1.50
 -10  -2  -9    0.10    2.70
   2 -12   9    6.50    1.70
 -12  10   9    1.80    2.80
  -1  11  -9   -2.10    2.50
 -10  -1  -9    1.10    3.20
 -11  10   9    1.80    2.40
   1 -11   9   -0.10    1.60
   0  10  -9    1.50    2.00
 -10   0  -9   -0.70    4.90
 -10  10   9   -0.30    2.80
   1   9  -9    5.10    2.90
 -10   1  -9    7.30    5.30
  -1  -9   9    8.20    2.90
  -9  10   9    5.70    3.80
   2   8  -9   22.20    4.10
 -10   2  -9    9.00    5.50
  -8  10   9   20.30    5.40
  -2  -8   9   13.70    3.40
 -10   3  -9   -0.30    4.90
   7 -10  -9    5.00    3.00
   3   7  -9    5.60    3.60
  -3  -7   9    4.10    3.20
  -7  10   9    3.00    3.60
   4   6  -9    8.80    3.50
   6 -10  -9    8.60    3.50
 -10   4  -9    9.90    4.20
 -10   4  -9    2.90    5.80
  -6  10   9    3.20    3.40
   5 -10  -9   20.20    4.80
 -10   5  -9   14.60    4.90
 -10   5  -9    8.40   10.90
   5   5  -9   18.60    4.40
  -5  -5   9   20.80   10.10
  -5  10   9   18.10    5.10
 -10   6  -9   22.40   10.30
   4 -10  -9   38.00    5.90
 -10   6  -9   29.70    5.60
  -6  -4   9   28.90    7.70
  -4  10   9   35.00    5.70
   3 -10  -9   84.49    8.00
 -10   7  -9   67.79   12.20
  -3  10   9   77.09    7.40
  -7  -3   9   85.99   10.00
   2 -10  -9   31.80    5.20
 -10   8  -9   25.40    6.70
  -8  -2   9   35.00    7.80
  -2  10   9   42.00    5.40
  -2  10   9   32.20    4.50
 -10   9  -9    9.30    4.30
  -9  -1   9    6.60    4.70
  -1  10   9    3.30    2.60
 -10  10  -9   -0.50    3.40
 -10   0   9    2.50    4.20
   0  10   9    1.20    2.50
 -10  11  -9    4.70    3.00
 -11   1   9   15.80    4.80
   1  10   9    5.00    2.00
 -10  12  -9    2.10    1.70
 -12   2   9    0.50    2.20
   2  10   9    3.70    1.60
 -10  13  -9    1.90    1.60
   3  10   9    2.60    1.30
 -13   3   9    1.60    1.80
 -10  14  -9    2.20    0.90
   4  10   9    1.10    0.70
 -14   4   9    2.20    1.60
 -11  -2  -9    1.80    1.90
   2 -13   9    1.60    1.00
 -11  -1  -9    1.50    2.30
 -12  11   9   -0.40    1.60
   1 -12   9   -1.10    0.90
   0  11  -9    1.90    1.50
 -11   0  -9    4.00    3.30
 -11  11   9    0.10    2.70
   0 -11   9    2.70    1.50
 -11   1  -9   -0.80    3.00
   1  10  -9    0.10    1.50
 -10  11   9   -3.00    2.20
  -1 -10   9   -3.60    1.30
   2   9  -9   25.80    3.70
 -11   2  -9   28.80    6.00
  -2  -9   9   28.00    3.30
  -9  11   9   45.10    6.10
 -11   3  -9    1.50    4.20
   3   8  -9    2.60    2.40
  -3  -8   9    0.20    2.50
  -8  11   9    1.40    2.80
 -11   4  -9    3.30    5.00
   4   7  -9   11.80    3.60
  -7  11   9   14.10    4.20
   6 -11  -9   -1.20    2.40
   5   6  -9    3.10    2.80
 -11   5  -9    3.70    5.90
  -5  -6   9    1.80    4.50
  -6  11   9   -1.00    2.40
   5 -11  -9   14.40    3.70
   6   5  -9   16.20    3.80
 -11   6  -9    8.70    6.40
  -5  11   9   12.30    3.60
  -6  -5   9   18.70    5.60
   7   4  -9    1.40    2.30
   4 -11  -9    0.80    2.50
 -11   7  -9    0.40    5.70
  -7  -4   9    2.30    4.40
  -4  11   9    4.10    2.90
 -11   8  -9   -4.80    3.50
   3 -11  -9    1.50    2.20
  -8  -3   9   -2.90    3.40
 -11   9  -9    8.10    3.60
   9   2  -9    5.50    2.60
  -2  11   9    2.50    2.40
  -9  -2   9    6.30    4.20
 -11  10  -9    5.80    3.10
 -10  -1   9    3.70    3.20
  -1  11   9    6.30    2.00
 -11  11  -9    2.80    2.00
 -11   0   9    0.50    2.50
   0  11   9    0.90    2.50
 -11  12  -9    2.00    1.60
 -12   1   9    1.50    2.10
   1  11   9    2.80    1.30
 -11  13  -9    0.40    1.10
 -13   2   9    1.90    1.60
   2  11   9    1.40    0.90
 -12  -1  -9   -0.50    2.10
 -12   0  -9   -0.90    1.90
   0 -12   9    5.70    1.10
 -12  12   9    0.90    1.40
   1  11  -9   -0.80    1.00
 -12   1  -9   -0.40    2.30
 -11  12   9   -0.30    1.50
  -1 -11   9    2.80    1.60
 -12   2  -9    5.60    3.50
   2  10  -9    8.60    2.30
 -10  12   9    2.40    1.90
 -12   3  -9   12.30    4.30
   3   9  -9   10.60    2.50
  -9  12   9   10.90    3.20
   4   8  -9    1.20    1.80
 -12   4  -9   -2.30    3.40
  -8  12   9   -1.10    2.10
   5   7  -9    6.20    2.40
 -12   5  -9    2.10    4.20
  -7  12   9    3.90    2.40
 -12   6  -9   -4.60    4.00
   6   6  -9    3.20    2.20
  -6  12   9   -0.30    2.00
  -6  -6   9    2.40    3.70
 -12   7  -9   -0.40    4.00
   7   5  -9    3.30    2.20
  -7  -5   9    1.20    3.10
  -5  12   9    1.80    2.20
   8   4  -9   -1.00    1.70
  -8  -4   9    0.60    3.10
  -4  12   9   -1.80    1.70
 -12   9  -9    1.90    3.40
   9   3  -9    1.40    1.80
  -9  -3   9   -0.30    2.60
  10   2  -9    3.30    1.80
 -12  10  -9    4.10    2.60
 -10  -2   9    4.50    2.70
 -12  11  -9    1.30    2.00
 -11  -1   9    1.00    1.80
 -12  12  -9   -1.20    1.00
 -12   0   9    0.80    1.60
 -12  13  -9    2.40    1.10
 -13   1   9    2.30    1.40
 -13   1  -9   -1.70    1.20
 -12  13   9    0.00    0.90
 -13   2  -9   -3.60    1.50
   2  11  -9    0.20    0.80
 -11  13   9    1.50    1.30
   3  10  -9    6.00    1.40
 -13   3  -9    2.30    2.50
 -10  13   9    5.10    1.70
 -13   4  -9    4.00    2.90
  -9  13   9   14.80    2.70
 -13   5  -9    6.30    3.40
   5   8  -9    4.60    2.20
  -8  13   9    4.10    2.30
   6   7  -9    3.90    1.70
 -13   6  -9   -1.30    2.60
  -7  13   9    6.50    2.90
   7   6  -9    0.60    1.50
 -13   7  -9   -1.70    2.60
  -6  13   9   -1.50    1.40
   8   5  -9    0.50    1.30
  -8  -5   9    1.10    1.90
  -5  13   9    1.50    1.50
   9   4  -9    5.20    1.50
  -9  -4   9    2.60    2.00
  10   3  -9    4.80    1.20
 -10  -3   9    1.50    1.70
 -13  11  -9   -0.80    1.50
 -11  -2   9    1.80    1.40
 -12  -1   9    1.10    1.20
   4  10  -9   -0.60    0.50
 -14   4  -9    0.10    1.40
 -10  14   9   -0.40    0.80
   5   9  -9    6.80    1.30
 -14   5  -9   -1.30    1.50
  -9  14   9    4.80    1.50
 -14   6  -9   -0.70    1.80
   6   8  -9    5.70    1.20
  -8  14   9    5.70    1.40
   7   7  -9    4.90    1.20
   8   6  -9    0.90    0.90
   9   5  -9    0.20    0.70
   0   0 -10    0.90    3.20
   0   0 -10    2.10    2.00
   0   1 -10  545.25   19.10
   0   1 -10  564.14   20.60
   1  -1 -10  536.15   22.00
  -1   0 -10  554.74   20.80
  -1   0 -10  556.04   20.10
   1   0 -10   19.80    4.70
   0  -1 -10   25.10    3.40
   1   0 -10   21.10    2.50
  -1   1 -10   21.50    3.60
   0  -1 -10   14.80    4.60
  -1   2 -10   13.40    3.00
  -1  -1 -10   11.30    3.20
   2  -1 -10    9.30    4.40
  -1   2 -10    9.40    3.00
  -1  -1 -10   11.80    4.10
  -1   3 -10  180.08    8.50
   3  -2 -10  191.78   11.80
  -2  -1 -10  190.98   10.90
  -2  -1 -10  182.98   10.30
  -2   0 -10   98.89    8.40
   0   2 -10   90.09    6.10
  -2   0 -10   93.49    7.40
   2  -2 -10  104.39    9.40
   0   2 -10  101.69    7.70
  -2   1 -10   17.10    3.90
   1   1 -10   17.20    4.50
   1  -2 -10   10.70    4.70
   0  -2 -10  524.85   21.50
  -2   2 -10  553.64   20.80
   2   0 -10  556.64   22.50
  -2   2 -10  550.34   17.80
  -2   3 -10  250.97   12.10
   3  -1 -10  232.08   13.60
  -1  -2 -10  260.67   13.30
  -2   4 -10  347.97   15.40
   4  -2 -10  339.77   17.20
  -2  -2 -10  360.06   16.70
   5  -3 -10  123.89   10.90
  -2   5 -10  117.89    8.10
  -1   4 -10  531.45   18.80
   4  -3 -10  556.14   23.00
  -3  -1 -10  529.05   21.60
  -1   4 -10  521.45   20.40
   3  -3 -10 1487.95   49.99
  -3   0 -10 1498.05   47.70
   0   3 -10 1457.35   47.20
  -3   0 -10 1470.45   48.60
   1   2 -10  205.58   11.50
   2  -3 -10  203.08   12.60
  -3   1 -10  200.68    9.60
  -3   1 -10  195.48   11.20
   2   1 -10  244.68   13.20
   1  -3 -10  252.07   13.70
  -3   2 -10  228.78   12.00
   3  -2  10  242.88    9.60
   0  -3 -10   92.29    9.50
   3   0 -10  101.99    9.90
  -3   3 -10   88.89    8.10
   4  -1 -10  495.55   22.40
  -3   4 -10  546.45   21.00
  -1  -3 -10  510.65   21.70
  -2  -3 -10  371.26   18.00
  -3   5 -10  388.26   16.50
   5  -2 -10  391.76   18.80
  -3   6 -10   54.89    6.60
   6  -3 -10   78.79    8.90
   7  -4 -10   48.70    7.10
  -3   7 -10   46.90    6.20
   6  -4 -10  108.39   10.40
  -2   6 -10  103.49    8.90
  -1   5 -10   86.09    6.70
  -4  -1 -10   72.19    8.30
   5  -4 -10  104.89   10.20
   4  -4 -10  878.91   32.40
  -4   0 -10  867.71   31.40
   0   4 -10  840.82   29.80
   1   3 -10  606.34   22.90
   3  -4 -10  549.95   23.40
  -4   1 -10  554.94   22.70
  -3   4  10  553.04   16.90
  -4   2 -10  360.86   16.60
   2  -4 -10  346.37   17.20
   3   1 -10  541.45   22.90
   1  -4 -10  525.55   22.40
  -4   3 -10  533.65   21.50
  -4   4 -10 1158.98   39.40
   4   0 -10 1103.69   40.70
   0  -4 -10 1177.78   40.70
   5  -1 -10  578.74   24.70
  -4   5 -10  548.45   22.40
  -1  -4 -10  581.64   23.60
  -4   6 -10  451.85   19.10
  -4   7 -10   19.00    4.30
   7  -3 -10   19.40    5.00
   8  -4 -10   -5.00    5.60
  -4   8 -10    6.40    4.10
  -4   8 -10    4.30    4.60
   4  -8  10    5.00    3.50
   4   4  10    5.90    4.20
  -5  -4 -10    5.90    7.00
  -4   9 -10   16.70    4.20
  -4   9 -10   10.30    5.10
  -9   5  10   16.60    8.30
   5   4  10    4.90    3.80
   4  -9  10    7.50    3.70
   8  -5 -10   20.10    5.50
  -3   8 -10   30.00    7.30
   5   3  10   22.60    6.00
   3  -8  10   19.20    4.30
   7  -5 -10   22.40    5.30
  -2   7 -10   23.00    4.70
  -1   6 -10   94.09    7.30
   5  -5 -10  877.01   33.00
  -5   1 -10   82.79    8.70
   4  -5 -10   90.29    9.20
  -5   2 -10  127.29    8.90
   3  -5 -10  150.28   11.90
  -3   5  10  125.49    6.30
  -5   3 -10  371.56   17.40
   3   2 -10  388.16   18.80
   2  -5 -10  398.26   18.30
  -5   4 -10  570.64   23.10
   1  -5 -10  567.94   23.90
   4   1 -10  609.04   25.50
   0  -5 -10    2.70    3.30
   5   0 -10    5.00    4.10
  -1  -5 -10  531.45   22.80
   6  -1 -10  524.15   23.20
  -5   6 -10  518.65   21.70
  -5   7 -10  168.28   10.50
   7  -2 -10  182.38   12.40
   8  -3 -10   89.99    9.90
  -5   8 -10   74.19   10.20
   3   5  10   91.09    9.30
  -8   3  10   79.69   11.50
  -5   9 -10   10.70    5.00
  -5   9 -10   21.50    4.60
  -9   4  10   24.30    8.70
   5  -9  10   17.10    4.40
   4   5  10   16.00    4.60
  -5  10 -10   -5.70    2.80
  -5  10 -10    2.10    3.80
   5   5  10   -1.50    2.60
   5 -10  10   -2.70    2.20
 -10   5  10   -2.60    4.80
  -5  11 -10    7.40    3.30
   5 -11  10    9.90    2.90
   6   5  10    2.60    2.70
 -11   6  10    6.90    6.40
  -6  -4 -10   47.10    9.10
  -4  10 -10   62.59    7.80
  -4  10 -10   49.70    6.40
 -10   6  10   58.59   10.40
   4 -10  10   53.19    5.80
   6   4  10   53.59    6.40
  -3   9 -10    1.70    3.40
  -6  -3 -10    2.20    6.30
  -3   9 -10    6.20    3.20
   3  -9  10    9.70    3.50
   6   3  10   10.50    4.10
  -2   8 -10   90.29    8.50
  -2   8 -10   89.59   10.00
  -6  -2 -10   96.99   13.10
   8  -6 -10  110.99   10.50
  -2   8 -10   98.99    8.90
   2  -8  10  106.59    9.00
   6   2  10  105.39   10.80
   7  -6 -10   58.39    7.80
  -6   0 -10   80.39    8.40
   6  -6 -10   65.89    8.00
  -6   1 -10   92.39    9.10
  -6   2 -10  103.39    9.70
   4  -6 -10   82.19    8.80
  -4   6  10   96.09    5.70
  -6   3 -10   70.59    8.10
   3  -6 -10   72.69    8.30
   2  -6 -10  510.55   21.30
   4   2 -10  480.45   22.20
  -6   4 -10  458.65   20.50
  -6   5 -10  578.74   23.60
   1  -6 -10  581.24   23.90
   5   1 -10  559.94   25.30
  -6   6 -10  198.58   11.50
   6   0 -10  170.88   12.20
   0  -6 -10  156.78   11.10
  -6   7 -10   16.00    4.50
   7  -1 -10   23.90    6.20
  -6   8 -10   44.70    8.70
   8  -2 -10   51.59    7.60
  -6   8 -10   42.10    6.30
   2   6  10   48.30    6.90
  -8   2  10   56.79   15.70
  -6   9 -10   42.30    5.90
  -6   9 -10   24.80    6.70
   6  -9  10   35.80    5.40
  -9   3  10   29.10    8.30
   3   6  10   23.00    5.00
  -6  10 -10    7.30    4.20
  -6  10 -10    5.10    4.30
   6 -10  10   10.40    3.40
 -10   4  10   10.70    6.40
   4   6  10   11.00    3.80
  -6  11 -10   12.50    3.70
 -11   5  10   17.60    6.10
   5   6  10   14.20    3.60
   6 -11  10   12.40    3.10
  -6  12 -10    0.60    2.00
   6 -12  10   -0.60    1.60
 -12   6  10   -5.30    3.50
   6   6  10    2.50    2.10
  -6  13 -10   -0.20    1.30
   7   6  10    0.30    1.20
   6 -13  10    0.60    1.20
  -5  12 -10    4.80    2.30
   5 -12  10    2.30    1.90
   7   5  10    4.90    2.30
  -4  11 -10   14.60    3.40
  -7  -4 -10    3.60    8.70
   4 -11  10    7.00    2.80
   7   4  10    7.50    2.90
  -3  10 -10   32.90    5.50
  -7  -3 -10   22.40    6.60
   7   3  10   34.50    5.30
   3 -10  10   35.70    4.70
  -2   9 -10   68.29    7.50
  -2   9 -10   65.79    7.00
  -7  -2 -10   53.39    9.80
  -2   9 -10   49.10    6.00
   7   2  10   63.79    7.10
   2  -9  10   60.69    6.50
  -7  -1 -10   37.70    9.50
  -1   8 -10   20.30    4.70
  -1   8 -10   34.50    8.70
  -1   8 -10   40.90    5.70
   8  -7 -10   31.30    6.80
   1  -8  10   34.70    5.50
   7  -7 -10    4.90    4.50
  -7   0 -10    2.80    7.40
   0   7 -10   -0.30    3.90
  -7   7  10   -7.40    8.60
   0  -7  10    3.50    3.20
   6  -7 -10   68.29    8.20
  -7   1 -10   60.29    7.70
  -7   2 -10   35.80    6.10
   5  -7 -10   40.00    6.60
   4  -7 -10   47.70    7.20
  -7   3 -10   45.20    6.70
  -7   4 -10    8.00    4.00
   4   3 -10   18.00    5.40
   3  -7 -10   11.70    4.30
   2  -7 -10  186.88   11.60
  -7   5 -10  166.38   11.20
   5   2 -10  165.68   13.90
   6   1 -10   10.70    5.10
   1  -7 -10   11.40    4.60
  -7   6 -10   20.20    4.80
   7   0 -10    9.20    5.30
  -7   7 -10   10.10    6.60
   0  -7 -10    7.90    4.30
  -7   0  10   -0.40    5.50
   0   7  10    7.80    4.10
   0   7  10   -1.10    4.40
  -7   8 -10  126.79   12.60
  -7   8 -10  135.29    9.60
   1   7  10  134.89   10.90
  -8   1  10  125.69   13.40
   1   7  10  127.19    9.40
  -7   9 -10   47.80    8.40
  -7   9 -10   61.39    7.40
  -9   2  10   52.99    9.70
   2   7  10   41.90    6.10
   7  -9  10   58.69    6.80
  -7  10 -10    0.40    3.50
 -10   3  10    3.80    5.10
   3   7  10    0.80    2.60
   7 -10  10    2.10    2.80
  -7  11 -10    7.60    3.80
   4   7  10    4.60    2.80
   7 -11  10    5.20    2.70
 -11   4  10    8.90    4.80
  -7  12 -10   25.60    4.40
 -12   5  10   34.60    5.50
   5   7  10   29.10    3.90
   7 -12  10   26.20    3.30
  -7  13 -10    5.20    1.90
   7 -13  10    4.70    1.60
   6   7  10    5.40    2.50
 -13   6  10    3.40    3.10
   7   7  10    0.50    0.80
   7 -14  10    0.20    0.80
   8   6  10    2.30    1.00
   6 -14  10    1.00    0.90
   5 -13  10    5.20    1.60
   8   5  10    3.70    1.60
  -8  -4 -10   -0.20    3.60
   8   4  10    3.30    2.00
   4 -12  10    1.60    1.70
  -3  11 -10    2.10    2.20
  -8  -3 -10    2.90    4.40
   8   3  10    5.10    2.70
   3 -11  10   -1.40    1.70
  -2  10 -10    7.90    2.90
  -2  10 -10    3.90    4.00
  -8  -2 -10    8.00    4.90
   2 -10  10    6.80    3.00
 -10   8  10    1.80    4.60
   8   2  10    4.60    3.40
  -8  -1 -10    7.40    6.80
  -1   9 -10   -0.10    2.90
  -9   8  10    2.00    5.90
   1  -9  10    5.70    3.00
   0   8 -10  179.88   10.60
  -8   0 -10  162.08   15.10
   0  -8  10  165.78    9.70
   8   0  10  159.38   10.10
  -8   8  10  179.18   13.30
  -8   1 -10   35.60    9.70
   1   7 -10   32.50    5.50
   7  -8 -10   31.70    6.10
  -1  -7  10   31.60    5.30
  -7   8  10   21.20    6.40
  -8   2 -10  117.79   10.30
  -8   2 -10  100.79   12.90
   6  -8 -10   90.39    9.50
  -2  -6  10  102.59    8.50
  -8   3 -10   23.80    9.70
   5  -8 -10   25.20    5.80
   5  -8 -10   28.30    6.40
  -5   8  10   27.40    7.60
  -8   4 -10    9.40    9.00
   4   4 -10    2.40    3.90
   4  -8 -10    1.40    4.60
  -8   4 -10    4.70    3.80
   4  -8 -10    5.60    4.00
  -4   8  10   -5.00    3.80
   3  -8 -10   93.49    9.80
  -8   5 -10   88.09   16.10
   5   3 -10   97.49   11.20
  -3   8  10   92.69   10.20
  -5  -3  10   90.69   11.90
  -8   6 -10   46.40   14.60
   6   2 -10   40.80    7.90
   2  -8 -10   47.60    7.40
  -8   6 -10   48.60    6.90
   2  -8 -10   50.39    7.20
  -2   8  10   43.80    6.00
  -6  -2  10   43.60   14.70
   1  -8 -10  112.29   10.20
  -8   7 -10  129.69   12.30
  -8   7 -10  134.29    9.60
  -7  -1  10  120.49   12.60
  -1   8  10  130.99   10.60
  -1   8  10  121.89   10.10
   0  -8 -10   -1.70    2.40
  -8   8 -10    3.20    3.40
  -8   8 -10    4.00    5.40
   0   8  10   -1.20    3.30
  -8   0  10   10.80    7.00
   0   8  10   -3.40    3.30
  -8   9 -10   24.50    5.10
  -8   9 -10   25.10    6.60
  -9   1  10   21.20    7.20
   1   8  10   24.40    4.90
  -8  10 -10   58.89    8.00
   2   8  10   50.29    6.20
 -10   2  10   58.79    8.50
  -8  11 -10    5.00    3.40
 -11   3  10    0.80    5.10
   3   8  10    2.20    2.50
   8 -11  10    3.70    2.40
  -8  12 -10    1.30    2.00
   4   8  10    0.10    1.80
   8 -12  10    1.20    1.80
 -12   4  10    0.10    2.60
  -8  13 -10    0.40    1.30
   8 -13  10    1.80    1.30
   5   8  10    0.40    1.20
 -13   5  10    2.10    2.10
   6   8  10    1.10    1.00
   8 -14  10   -0.30    0.80
   5 -14  10    1.70    0.80
   9   5  10   -0.20    1.00
  -9  -4 -10   -0.50    3.20
   9   4  10    2.50    2.20
   4 -13  10    5.50    1.40
  -9  -3 -10    0.70    4.30
   3 -12  10    2.30    1.60
   9   3  10    4.10    2.00
  -9  -2 -10   14.70    4.90
   2 -11  10   16.40    3.10
 -11   9  10   14.20    4.30
   9   2  10   16.90    3.30
  -1  10 -10   14.50    3.10
  -9  -1 -10   15.40    5.40
   1 -10  10   13.20    3.20
 -10   9  10   14.50    4.60
  -9   0 -10   75.69   10.30
   0   9 -10   80.39    7.10
  -9   9  10   90.49    9.00
   0  -9  10  104.89    7.30
  -9   1 -10   -2.70    4.80
   1   8 -10    2.30    3.20
  -8   9  10   -0.50    3.70
  -1  -8  10    0.40    2.70
   2   7 -10   64.69    6.90
  -9   2 -10   58.59   10.00
  -2  -7  10   51.99    6.00
  -7   9  10   46.00    7.70
  -9   3 -10    0.50    6.30
   6  -9 -10    0.60    3.10
  -9   3 -10    6.10    3.60
  -6   9  10    1.70    4.00
  -3  -6  10    7.10    3.70
   5  -9 -10    2.20    3.50
  -9   4 -10    4.70    6.40
  -9   4 -10   13.90    4.50
  -5   9  10    5.10    3.80
  -4  -5  10    7.90    6.10
  -9   5 -10   25.10   10.30
   4  -9 -10   18.70    5.20
  -9   5 -10   27.20    5.30
  -5  -4  10   20.50    6.70
  -4   9  10   18.40    5.30
  -9   6 -10   14.40   10.30
   3  -9 -10   29.30    5.40
  -9   6 -10   33.40    6.30
  -6  -3  10   37.50    8.80
  -3   9  10   25.90    5.20
  -3   9  10   36.30    6.30
  -9   7 -10   43.60    6.70
  -9   7 -10   39.70    8.60
  -9   7 -10   32.70   12.30
   2  -9 -10   57.99    7.40
  -2   9  10   47.40    6.10
  -7  -2  10   41.20    9.50
  -2   9  10   49.90    6.60
  -9   8 -10   21.40    5.40
   1  -9 -10   28.80    5.10
  -9   8 -10   44.50   12.50
  -1   9  10   15.80    4.40
  -8  -1  10   26.70    7.70
  -9   9 -10    3.60    4.30
  -9   0  10    3.70    4.90
   0   9  10    2.70    2.90
  -9  10 -10   18.70    4.80
   1   9  10   12.30    3.20
 -10   1  10   26.70    7.30
  -9  11 -10   32.50    5.40
   2   9  10   16.70    3.20
 -11   2  10   22.50    5.90
  -9  12 -10    1.80    1.80
   9 -12  10    2.70    2.00
 -12   3  10    1.90    2.80
   3   9  10    3.40    1.70
  -9  13 -10    5.90    1.90
   4   9  10    4.50    1.50
 -13   4  10    3.00    2.20
   9 -13  10    6.10    1.60
  -9  14 -10    2.70    1.00
   5   9  10    2.60    0.90
   4 -14  10    0.80    0.70
 -10  -3 -10    1.90    2.00
   3 -13  10    2.30    1.10
 -10  -2 -10   -0.40    2.50
   2 -12  10    0.60    1.30
 -12  10  10    1.60    2.70
 -10  -1 -10   14.00    4.40
   1 -11  10   19.30    2.90
 -11  10  10   20.10    4.00
   0  10 -10    0.10    2.00
 -10   0 -10   -0.50    3.80
 -10  10  10    1.10    2.90
   0 -10  10    2.30    2.10
   1   9 -10    9.40    3.00
 -10   1 -10    4.40    4.50
  -9  10  10   13.30    4.10
  -1  -9  10   13.20    3.20
   2   8 -10    5.20    2.80
 -10   2 -10   -0.60    4.70
  -8  10  10    0.50    3.20
  -2  -8  10    4.60    2.80
 -10   3 -10   40.30    9.30
   3   7 -10   34.90    5.60
  -7  10  10   29.40    5.70
  -3  -7  10   29.70    4.50
   4   6 -10   49.00    6.10
 -10   4 -10   51.99    7.60
 -10   4 -10   55.99   10.20
   6 -10 -10   50.99    6.20
  -4  -6  10   55.49    8.70
  -6  10  10   49.99    7.10
   5 -10 -10    3.00    2.50
 -10   5 -10   -0.10    6.40
   5   5 -10   -2.80    2.60
 -10   5 -10    0.20    3.60
  -5  10  10   -0.10    3.10
  -5  -5  10    0.10    4.50
 -10   6 -10    4.90    7.90
   4 -10 -10   15.90    4.30
 -10   6 -10    9.70    4.70
  -6  -4  10    8.40    5.10
  -4  10  10    3.00    3.10
 -10   7 -10    7.40    8.40
   3 -10 -10   -1.40    2.60
  -7  -3  10    0.10    4.40
  -3  10  10   -2.30    2.50
   2 -10 -10   58.79    6.40
 -10   8 -10   69.89    8.50
  -2  10  10   49.40    5.30
  -8  -2  10   54.09    8.30
  -2  10  10   56.69    5.90
 -10   9 -10   16.50    4.80
  -9  -1  10   23.20    6.20
  -1  10  10   20.70    3.70
 -10  10 -10    2.10    2.90
 -10   0  10    2.30    3.80
   0  10  10   -3.50    1.70
 -10  11 -10    2.40    2.10
   1  10  10    1.30    1.60
 -11   1  10    1.00    3.00
 -10  12 -10    1.00    1.90
   2  10  10    1.80    2.00
 -12   2  10    1.40    2.30
 -10  13 -10    1.80    1.40
 -13   3  10   -1.10    1.40
   3  10  10    1.00    1.00
 -10  14 -10    2.70    0.90
   4  10  10    2.10    0.80
 -11  -2 -10   -0.30    1.50
   2 -13  10    2.00    1.10
 -11  -1 -10   -0.20    2.30
 -12  11  10   -0.60    2.90
   1 -12  10    1.90    1.20
 -11   0 -10   -1.30    2.80
   0  11 -10    0.00    1.40
   0 -11  10    1.20    1.90
 -11  11  10   -0.50    2.00
   1  10 -10   23.10    2.90
 -11   1 -10   16.50    4.70
 -10  11  10   24.00    4.60
  -1 -10  10   22.70    3.00
   2   9 -10   13.60    2.90
 -11   2 -10   11.00    5.20
  -2  -9  10   16.50    2.70
  -9  11  10   13.50    3.80
 -11   3 -10    1.50    4.90
   3   8 -10    3.10    2.70
  -8  11  10    0.90    3.10
  -3  -8  10    4.10    3.40
   4   7 -10    7.10    3.10
 -11   4 -10    4.90    5.30
  -7  11  10    3.80    3.00
 -11   5 -10    7.20    5.90
   5   6 -10    6.20    3.00
  -6  11  10    5.30    3.10
  -5  -6  10    4.40    4.80
 -11   6 -10   18.30    6.90
   6   5 -10   11.90    3.40
  -6  -5  10   12.30    5.20
  -5  11  10   18.10    4.20
   7   4 -10    8.50    2.90
  -7  -4  10    5.50    4.20
  -4  11  10    9.20    3.20
 -11   8 -10    1.30    4.00
   8   3 -10    3.30    2.20
  -3  11  10    0.90    2.40
  -8  -3  10    4.40    4.20
 -11   9 -10   20.10    4.40
   9   2 -10   25.60    3.50
  -2  11  10   26.00    3.40
  -9  -2  10   30.40    6.10
 -11  10 -10    3.90    2.40
  10   1 -10    3.90    2.70
 -10  -1  10    3.30    3.00
  -1  11  10    1.80    1.90
 -11  11 -10   -0.20    2.00
   0  11  10    0.70    1.40
 -11   0  10    0.30    2.40
 -11  12 -10    1.10    1.80
   1  11  10   -0.40    1.00
 -12   1  10    0.00    1.70
 -11  13 -10    1.30    1.20
   2  11  10   -0.40    0.80
 -13   2  10   -0.90    1.20
 -12  -1 -10    0.20    1.60
 -12   0 -10    2.90    2.00
   0 -12  10    1.70    1.00
 -12  12  10   -0.30    1.10
   1  11 -10    1.90    1.20
 -12   1 -10   -0.60    2.30
 -11  12  10    2.90    1.70
  -1 -11  10    2.10    1.20
   2  10 -10   -2.70    2.10
 -12   2 -10    4.40    3.40
 -10  12  10    0.90    2.70
 -12   3 -10    0.90    3.70
   3   9 -10    2.20    1.70
  -9  12  10    1.40    2.20
 -12   4 -10    0.20    3.70
   4   8 -10    3.00    1.80
  -8  12  10    3.70    2.40
   5   7 -10    0.70    1.90
 -12   5 -10    4.10    4.30
  -7  12  10    3.40    2.20
   6   6 -10   -1.70    1.70
 -12   6 -10    1.40    4.10
  -6  -6  10    0.50    4.10
  -6  12  10    3.60    2.30
 -12   7 -10    7.00    4.10
   7   5 -10   29.20    3.90
  -7  -5  10   32.50    4.90
  -5  12  10   30.80    4.20
   8   4 -10    3.00    2.10
  -4  12  10    2.30    1.80
  -8  -4  10    0.90    2.60
   9   3 -10    6.00    2.80
 -12   9 -10    2.80    3.20
  -9  -3  10    4.50    3.10
  10   2 -10    5.80    1.70
 -12  10 -10   -0.40    2.10
 -10  -2  10    1.70    2.80
 -12  11 -10    0.30    1.30
 -11  -1  10   -1.00    1.40
 -12  12 -10    1.30    1.30
 -12   0  10    0.90    1.60
 -13   1  10    1.20    1.40
 -13   1 -10    0.90    1.60
 -13   2 -10    1.30    1.80
 -11  13  10    0.50    1.10
 -13   3 -10    2.30    2.40
   3  10 -10    1.10    1.00
 -10  13  10    4.40    1.80
 -13   4 -10    3.30    2.60
   4   9 -10    6.70    1.60
  -9  13  10    4.30    1.70
 -13   5 -10   -2.80    2.40
   5   8 -10    7.20    1.90
  -8  13  10    0.40    1.70
 -13   6 -10   -2.30    2.30
  -7  13  10    2.60    1.80
 -13   7 -10   -0.50    2.60
   7   6 -10    5.80    1.80
  -6  13  10    6.70    1.80
   8   5 -10    1.70    1.30
  -5  13  10    1.70    1.70
  -8  -5  10    1.10    1.90
   9   4 -10    2.30    1.20
  -9  -4  10    0.80    1.80
  10   3 -10    1.50    0.90
 -10  -3  10    0.60    1.40
 -13  11 -10    0.80    1.40
 -11  -2  10    0.00    1.10
 -12  -1  10    0.10    1.10
   4  10 -10    1.40    0.70
 -14   4 -10   -0.70    1.20
 -10  14  10   -1.30    0.60
 -14   5 -10   -0.30    1.40
   5   9 -10    0.70    0.80
  -9  14  10    0.40    0.90
 -14   6 -10   -0.70    2.00
   6   8 -10    4.50    1.90
  -8  14  10    0.70    0.90
   7   7 -10   -0.60    1.20
   8   6 -10    0.90    0.80
   9   5 -10    2.70    0.80
   0   0 -11    0.00    3.10
   0   0 -11    0.50    2.10
   0   1 -11  350.76   15.40
   0   1 -11  367.56   13.90
   1  -1 -11  382.46   17.00
  -1   0 -11  371.46   14.80
  -1   0 -11  360.66   15.60
   0  -1 -11  489.35   20.00
  -1   1 -11  447.56   17.60
   1   0 -11  476.75   15.40
   1   0 -11  464.85   19.30
  -1   1 -11  483.25   17.70
  -1  -1 -11 1040.90   35.80
   2  -1 -11 1056.79   36.80
  -1   2 -11 1023.60   34.10
  -1  -1 -11 1049.09   34.30
   3  -2 -11  563.94   24.00
  -2  -1 -11  583.34   22.70
  -1   3 -11  594.34   21.70
  -2   0 -11  310.87   14.20
   2  -2 -11  322.47   15.90
   0   2 -11  328.47   13.80
  -2   0 -11  306.57   13.80
   0   2 -11  298.17   12.80
   1   1 -11 1042.00   32.80
  -2   1 -11 1050.59   35.20
   1   1 -11 1063.29   36.10
   1  -2 -11 1053.19   37.00
  -2   1 -11 1036.20   33.70
   0  -2 -11  137.29    9.60
  -2   2 -11  143.29    6.80
   2   0 -11  155.48   10.40
   2   0 -11  149.99    5.90
  -2   2 -11  157.48    8.90
   3  -1 -11  325.17   16.00
  -2   3 -11  299.17    9.50
  -2   3 -11  330.87   14.40
  -2  -2 -11  198.68   11.80
  -2   4 -11  221.38   11.20
   4  -2 -11  187.98   12.50
   5  -3 -11   31.60    6.10
  -2   5 -11   27.20    4.80
  -1   4 -11   49.70    6.00
  -1   4 -11   47.80    4.80
  -3  -1 -11   43.10    6.30
  -3  -1 -11   58.29    6.90
   4  -3 -11   53.69    7.50
  -3   0 -11  828.12   29.90
   3  -3 -11  837.52   31.40
   0   3 -11  797.32   28.30
  -3   0 -11  831.42   28.90
   2  -3 -11  598.54   24.70
   1   2 -11  594.74   23.30
  -3   1 -11  612.84   23.40
  -3   1 -11  600.34   21.30
   1  -3 -11  297.87   15.40
   2   1 -11  289.77   14.90
  -3   2 -11  307.27   14.20
   0  -3 -11  113.99   10.20
  -3   3 -11  115.09    9.10
   3   0 -11  100.19   10.10
  -3   4 -11   40.00    5.80
  -1  -3 -11   29.80    6.10
   4  -1 -11   35.70    6.70
   5  -2 -11  227.18   13.70
  -2  -3 -11  248.38   13.60
  -3   5 -11  232.48   12.10
   6  -3 -11  180.68   11.90
  -3   6 -11  172.38   10.30
   7  -4 -11   17.50    5.30
  -3   7 -11    9.30    3.50
  -2   6 -11    6.50    3.00
   6  -4 -11    3.60    3.50
  -1   5 -11  198.68   10.70
  -4  -1 -11  192.58   11.70
  -1   5 -11  200.08    9.40
   5  -4 -11  206.68   12.70
  -4   0 -11  294.57   15.00
   0   4 -11  335.17   14.30
   4  -4 -11  318.57   16.50
   3  -4 -11   52.09    7.40
  -4   1 -11   55.29    7.10
   1   3 -11   55.89    6.90
   2  -4 -11  187.78   12.10
   2   2 -11  175.68   11.30
  -4   2 -11  195.98   11.50
   3   1 -11   33.10    6.80
   1  -4 -11   35.50    6.40
  -4   3 -11   34.00    5.40
   4   0 -11 1206.58   42.50
  -4   4 -11 1154.28   40.10
   0  -4 -11 1195.78   41.50
  -1  -4 -11  189.28   11.60
   5  -1 -11  166.68   11.90
  -4   5 -11  167.58   10.40
  -2  -4 -11  257.07   14.00
  -4   6 -11  213.88   12.10
   6  -2 -11  244.68   14.40
  -4   7 -11   74.89    7.80
   7  -3 -11   75.29    8.90
  -4   8 -11   29.10    5.00
   8  -4 -11   42.40    7.40
  -8   4  11   39.70    9.80
   4   4  11   36.10    6.20
   4  -8  11   33.80    5.00
  -4   9 -11   54.99    7.50
  -4   9 -11   59.39    7.00
  -5  -4 -11   54.29   11.20
   5   4  11   46.80    6.50
  -9   5  11   57.19   10.10
   4  -9  11   52.09    6.40
  -3   8 -11   26.20    4.80
  -5  -3 -11   32.30   10.00
   8  -5 -11   14.30    5.50
   5   3  11   18.00    4.90
  -2   7 -11   18.70    4.00
   7  -5 -11   17.60    5.40
  -1   6 -11   10.00    3.50
   6  -5 -11    8.60    4.40
   5  -5 -11   29.50    6.00
  -5   0 -11   44.70    6.50
   0   5 -11   25.40    5.30
   4  -5 -11  190.28   12.20
   1   4 -11  188.88   11.00
  -5   1 -11  192.88   11.60
   2   3 -11   23.80    5.10
   3  -5 -11   19.70    5.40
  -5   2 -11   29.20    5.60
  -3   5  11   25.20    2.90
   3   2 -11  250.87   14.50
   2  -5 -11  239.08   13.60
  -5   3 -11  249.08   13.30
   1  -5 -11  161.48   11.10
  -5   4 -11  175.48   10.80
   4   1 -11  176.88   12.20
  -5   5 -11  977.00   35.90
   5   0 -11 1072.39   41.70
  -1  -5 -11   48.30    7.10
   6  -1 -11   44.30    7.40
  -5   6 -11   36.20    6.00
   7  -2 -11   37.00    6.50
  -5   7 -11   37.80    5.80
   8  -3 -11   42.90    7.50
  -5   8 -11   35.40    5.50
  -5   8 -11   33.20    8.20
   5  -8  11   23.70    4.90
  -8   3  11   31.90    9.50
  -5   9 -11   -1.20    3.90
  -5   9 -11   -1.40    2.90
  -9   4  11   -6.20    5.80
   4   5  11   -4.10    3.00
   5  -9  11   -2.90    2.30
  -5  10 -11    0.50    3.10
   5   5  11   10.70    3.60
   5 -10  11    9.50    3.40
 -10   5  11    5.20    5.90
  -5  11 -11   55.79    6.30
   6   5  11   53.69    5.90
 -11   6  11   70.39   10.70
   5 -11  11   63.19    5.80
  -4  10 -11   46.40    6.60
  -6  -4 -11   24.40    7.40
 -10   6  11   53.19   10.90
   6   4  11   52.89    6.20
   4 -10  11   55.59    6.00
  -3   9 -11    0.50    2.60
  -3   9 -11    1.00    3.50
  -6  -3 -11    0.40    6.00
   6   3  11   -3.60    3.00
   3  -9  11    3.80    3.10
  -6  -2 -11   76.79   13.30
  -2   8 -11   92.69    8.50
  -2   8 -11   62.39    8.50
   8  -6 -11   71.99    8.80
  -2   8 -11   68.99    7.70
   2  -8  11   79.29    7.80
   6   2  11   78.59    8.20
   7  -6 -11   32.30    6.00
  -1   7 -11   32.40    5.20
   1  -7  11   31.60    5.20
   0   6 -11   19.70    4.80
  -6   0 -11   18.10    4.80
   6  -6 -11   24.30    5.50
   5  -6 -11    7.00    4.00
  -6   1 -11    9.90    3.70
   1   5 -11    3.50    3.80
   2   4 -11    2.30    3.60
  -6   2 -11    5.10    3.50
   4  -6 -11    4.00    4.10
  -6   3 -11  186.28   11.50
   3   3 -11  200.88   12.50
  -3   6  11  174.58    8.20
   4   2 -11  243.68   14.60
   2  -6 -11  239.18   13.60
  -6   4 -11  235.78   13.20
   1  -6 -11   36.70    6.30
   5   1 -11   42.70    7.50
  -6   5 -11   39.80    6.30
  -6   6 -11   65.09    7.60
   6   0 -11   67.79    9.00
   0  -6 -11   67.69    8.30
  -6   7 -11    9.70    9.90
   7  -1 -11   40.40    8.20
  -6   7 -11   35.90    5.70
   1   6  11   28.20    6.00
  -7   1  11   18.50    8.80
  -6   8 -11   32.30    5.60
  -6   8 -11   32.10    7.30
   2   6  11   19.80    5.00
  -8   2  11   32.30    8.40
   6  -8  11   31.90    5.80
  -6   9 -11   14.00    4.10
  -6   9 -11   15.30    6.00
   6  -9  11   13.30    3.70
   3   6  11   20.20    5.00
  -9   3  11   24.40    8.20
  -6  10 -11   14.50    4.90
 -10   4  11   17.90    6.50
   6 -10  11   16.50    3.60
   4   6  11   13.70    4.10
  -6  11 -11    7.20    3.20
 -11   5  11   12.60    6.10
   5   6  11   18.40    4.00
   6 -11  11   21.50    3.40
  -6  12 -11    4.10    2.20
   6   6  11    4.00    2.10
 -12   6  11   -4.30    6.40
   6 -12  11    2.50    1.80
  -6  13 -11    2.90    1.40
   7   6  11    0.80    1.20
   6 -13  11    1.50    1.20
  -5  12 -11    8.70    2.40
   5 -12  11    7.20    2.10
   7   5  11    9.50    2.70
  -7  -4 -11    2.70    4.30
   4 -11  11   -1.80    2.00
  -3  10 -11    7.80    3.40
  -7  -3 -11    1.90    5.00
   7   3  11   13.20    3.90
   3 -10  11   12.70    3.10
  -2   9 -11   18.10    4.30
  -7  -2 -11   20.50    7.60
  -2   9 -11   23.30    4.90
   2  -9  11   25.30    4.70
  -9   7  11   10.70    7.30
   7   2  11   28.60    5.00
  -1   8 -11   23.90    5.00
  -1   8 -11   21.30    4.40
  -1   8 -11   26.20    5.40
  -7  -1 -11   24.40    8.30
  -8   7  11   11.00    6.20
   1  -8  11   25.00    4.60
   7  -7 -11    8.90    5.40
   0  -7  11   10.40    4.20
  -7   7  11   -2.20    4.90
   6  -7 -11   29.30    6.10
  -7   1 -11   33.90   10.10
  -7   1 -11   33.10    5.80
   1   6 -11   36.70    6.90
  -1  -6  11   23.00    5.40
   2   5 -11   16.20    5.30
   5  -7 -11    6.60    4.50
  -7   2 -11    9.60    4.00
   4  -7 -11   14.70    4.70
   3   4 -11   15.40    5.70
  -7   3 -11    8.40    3.90
   4   3 -11   83.09    9.90
  -7   4 -11   76.19    8.40
   3  -7 -11   73.89    8.60
   5   2 -11   35.50    6.90
  -7   5 -11   34.00    5.90
   2  -7 -11   33.30    6.00
   1  -7 -11   30.40    6.30
   6   1 -11   31.80    6.60
  -7   6 -11   35.90    5.90
   1  -7 -11   21.20    5.10
  -6  -1  11   51.09   11.70
   0  -7 -11   67.59    8.20
  -7   7 -11   89.19    8.80
  -7   7 -11   78.89   11.10
   7   0 -11   81.49    9.70
   0   7  11   69.39    8.10
  -7   0  11   73.79   12.50
  -7   8 -11   60.79   10.20
  -7   8 -11   88.29    8.80
   1   7  11   70.49    8.00
   1   7  11   65.79    7.50
  -8   1  11   65.99    9.70
  -7   9 -11    9.60    4.90
   2   7  11   11.30    4.10
  -9   2  11   20.60    7.80
   7  -9  11   21.90    4.30
  -7  10 -11   47.70    7.60
   3   7  11   49.60    6.20
 -10   3  11   49.80    8.50
   7 -10  11   43.30    5.10
  -7  11 -11    5.10    3.00
   4   7  11    6.80    2.70
 -11   4  11    7.60    7.10
  -7  12 -11    5.30    2.60
 -12   5  11   10.00    3.80
   7 -12  11    8.20    2.10
   5   7  11   16.40    3.10
  -7  13 -11    0.80    1.40
   7 -13  11   -1.00    1.00
   6   7  11    0.10    1.20
 -13   6  11   -0.10    3.10
   7   7  11    2.60    1.00
   7 -14  11    2.30    0.90
   6 -14  11   -0.30    0.60
   8   6  11    0.30    0.80
   5 -13  11    4.50    1.40
   8   5  11    6.50    1.70
  -8  -4 -11   -1.90    2.70
   8   4  11    6.80    2.10
   4 -12  11    7.80    2.20
  -3  11 -11   68.59    4.50
   8   3  11   73.39    6.40
   3 -11  11   67.99    7.70
  -8  -2 -11   13.60    5.80
  -2  10 -11   14.50    3.10
   2 -10  11   17.40    3.70
   8   2  11   22.50    4.30
 -10   8  11   16.60    5.60
  -1   9 -11    5.40    3.20
  -8  -1 -11   -0.60    5.20
  -1   9 -11    0.70    2.80
  -9   8  11    6.00    4.60
   1  -9  11    2.50    2.30
   0   8 -11  108.99    8.90
  -8   0 -11   95.39   12.40
   0   8 -11  103.09    9.00
   8   0  11   96.69    8.20
   0  -8  11  102.69    8.50
  -8   8  11  100.39   10.50
   1   7 -11   20.20    4.70
  -8   1 -11   27.20    8.50
  -1  -7  11   23.30    4.70
  -7   8  11   23.80    6.60
  -8   2 -11   82.29    9.00
   6  -8 -11   60.29    7.90
  -8   2 -11   83.89   12.70
  -6   8  11   67.59    9.00
  -2  -6  11   87.49    7.70
  -8   3 -11   24.10    5.30
   5  -8 -11   19.80    5.30
   5  -8 -11   35.10    7.00
  -8   3 -11   44.90   17.00
  -3  -5  11   28.60    5.20
  -3  -5  11   43.60   10.90
  -5   8  11   29.30   10.40
   4   4 -11   43.70    7.20
  -8   4 -11   42.30   13.10
   4  -8 -11   50.89    6.90
   4  -8 -11   36.50    6.40
  -8   4 -11   26.80    5.50
  -4  -4  11   33.60    8.70
   3  -8 -11   34.50    5.80
  -8   5 -11   34.40   13.50
  -8   5 -11   29.50    5.60
   5   3 -11   32.30    7.10
  -3   8  11   20.40    8.00
  -5  -3  11   37.50    8.10
  -8   6 -11   28.30    9.40
  -8   6 -11    7.50   11.70
  -8   6 -11   29.40    5.80
   2  -8 -11   23.30    5.40
  -2   8  11   21.60    5.70
  -6  -2  11   31.30    8.70
   1  -8 -11   66.59    7.90
  -8   7 -11  106.49   10.00
  -8   7 -11   61.79   10.50
  -1   8  11   75.49    7.90
  -1   8  11   88.19    8.80
  -7  -1  11   92.19   11.90
  -8   8 -11    4.40    5.30
  -8   8 -11   -1.80    2.80
   0   8  11    0.80    3.50
   0   8  11   -3.00    3.10
  -8   0  11    0.70    5.70
  -8   9 -11   71.69    9.20
  -9   1  11   72.39   10.10
   1   8  11   70.89    7.40
  -8  10 -11   25.90    5.60
 -10   2  11   14.40    5.40
   8 -10  11   27.00    4.20
   2   8  11   23.40    4.30
  -8  11 -11    3.40    3.90
   3   8  11    0.80    3.10
   8 -11  11    0.50    2.10
 -11   3  11   -1.20    2.70
  -8  12 -11   -1.20    1.80
   4   8  11    1.10    1.80
 -12   4  11    0.00    2.70
   8 -12  11    1.50    2.70
  -8  13 -11    0.50    1.40
 -13   5  11    0.20    1.90
   8 -13  11    2.00    1.20
   5   8  11    2.90    1.40
   6   8  11    0.10    0.70
   5 -14  11    0.40    0.60
   4 -13  11    2.80    1.00
   9   4  11    5.40    2.00
  -9  -3 -11   -4.30    3.00
   3 -12  11    5.00    1.90
   9   3  11    7.00    2.10
  -9  -2 -11    2.20    3.90
 -11   9  11    1.30    3.40
   9   2  11    1.50    2.40
   2 -11  11    2.80    2.00
  -9  -1 -11   37.10    7.40
   1 -10  11   33.00    4.30
 -10   9  11   29.20    7.00
  -9   0 -11    0.20    4.90
   0   9 -11   -0.80    2.50
  -9   9  11   -4.80    3.00
   0  -9  11    0.10    2.30
  -9   1 -11    0.70    5.30
   1   8 -11    2.00    2.90
  -8   9  11    4.10    3.60
   9  -1  11    0.30    3.40
  -1  -8  11   -0.90    2.40
  -9   2 -11   25.60    8.90
   2   7 -11   24.20    4.70
  -7   9  11   19.30    5.20
  -2  -7  11   18.80    4.10
  -9   3 -11   -0.70    2.90
  -9   3 -11    3.90    6.30
  -3  -6  11   -8.90    5.70
  -3  -6  11    0.10    3.20
  -6   9  11   -0.30    3.70
   5  -9 -11   45.20    6.60
  -9   4 -11   54.19    6.90
  -9   4 -11   56.89   11.70
  -4  -5  11   50.49    9.60
  -5   9  11   44.50    7.60
  -9   5 -11   -0.90    2.90
   4  -9 -11    6.80    3.70
  -9   5 -11   -7.60    7.90
  -4   9  11    1.80    3.90
  -5  -4  11   -2.80    5.00
  -9   6 -11   15.20    4.80
  -9   6 -11   19.60    9.60
   3  -9 -11    7.20    3.60
  -6  -3  11   10.20    5.80
  -3   9  11    7.50    4.40
  -3   9  11    8.90    4.30
  -9   7 -11   19.40    7.20
  -9   7 -11   11.00    9.80
   2  -9 -11   15.90    4.50
  -2   9  11   27.10    4.90
  -7  -2  11   14.30    6.40
  -2   9  11   13.30    4.10
  -9   8 -11   59.39    9.70
  -9   8 -11   75.59    8.20
  -8  -1  11   68.79    9.70
  -1   9  11   65.59    6.20
  -1   9  11   60.29    6.40
  -9   9 -11    0.40    4.00
   0   9  11   -0.20    2.30
  -9   0  11   -0.10    3.90
  -9  10 -11   23.50    5.60
 -10   1  11   35.50    7.00
   1   9  11   23.90    3.90
  -9  11 -11    8.20    3.10
   2   9  11   12.70    2.90
 -11   2  11    8.20    3.60
  -9  12 -11    3.50    2.40
 -12   3  11   -0.80    2.10
   3   9  11    0.60    1.50
   9 -12  11   -0.20    1.80
  -9  13 -11    0.90    1.30
   4   9  11    2.70    1.30
   9 -13  11   -0.10    1.20
 -13   4  11    2.20    1.90
  -9  14 -11    2.80    0.90
   5   9  11    1.70    0.80
 -10  -3 -11    0.60    1.70
   3 -13  11    0.90    0.90
 -10  -2 -11   -1.70    2.10
 -12  10  11    0.30    2.60
 -10  -1 -11    1.20    3.20
   1 -11  11    8.10    2.10
 -11  10  11    3.30    2.70
   0  10 -11    1.40    2.00
 -10   0 -11    1.50    4.00
 -10  10  11    1.20    2.60
   0 -10  11    6.30    2.40
   1   9 -11   39.30    4.90
 -10   1 -11   38.20    7.40
  -1  -9  11   42.80    4.80
  -9  10  11   32.50    5.80
   2   8 -11   16.20    3.70
 -10   2 -11   14.80    5.80
  -2  -8  11   17.50    3.60
  -8  10  11   12.20    4.10
 -10   3 -11    6.50    5.60
   3   7 -11   10.20    3.80
  -3  -7  11    5.40    3.20
  -7  10  11    7.00    3.70
   4   6 -11   55.39    6.50
 -10   4 -11   52.69   10.20
  -4  -6  11   38.20    7.60
  -6  10  11   45.60    6.70
 -10   5 -11    2.40    7.40
   5 -10 -11    7.00    3.10
  -5  -5  11   13.10    5.60
  -5  10  11    7.80    3.90
   4 -10 -11   22.40    4.40
 -10   6 -11   16.70    8.40
  -6  -4  11   16.40    6.00
  -4  10  11   14.20    4.50
 -10   7 -11   13.40    7.80
 -10   7 -11   36.50    9.50
  -7  -3  11   32.90    7.30
  -3  10  11   37.30    5.40
 -10   8 -11   30.90    6.00
  -2  10  11   25.70    4.00
  -2  10  11   15.10    3.60
  -8  -2  11   14.10    5.40
 -10   9 -11   14.70    4.40
  -9  -1  11   36.70    7.30
  -1  10  11   17.80    3.50
 -10  10 -11    7.10    3.10
   0  10  11    4.20    2.20
 -10   0  11    8.50    4.50
 -10  11 -11    1.30    2.20
   1  10  11    1.00    1.60
 -11   1  11   -3.70    1.90
 -10  12 -11   -1.20    1.70
 -12   2  11    2.40    3.60
   2  10  11    2.80    1.90
 -10  13 -11    2.80    1.50
   3  10  11    2.30    1.10
 -13   3  11   -0.50    1.40
 -11  -2 -11   -1.90    1.20
   2 -13  11    1.60    0.90
 -11  -1 -11   -0.20    2.20
 -12  11  11    2.10    1.80
   1 -12  11    3.70    1.20
   0  11 -11    3.30    1.50
 -11   0 -11    1.80    3.20
   0 -11  11    4.20    1.70
 -11  11  11    1.70    1.90
   1  10 -11    2.50    1.60
 -11   1 -11    2.30    3.60
 -10  11  11    2.40    2.40
  -1 -10  11    2.70    1.70
   2   9 -11    2.00    1.80
 -11   2 -11    0.90    4.00
  -2  -9  11    2.50    1.80
  -9  11  11    4.60    3.00
   3   8 -11   77.39    8.30
 -11   3 -11   79.29   12.10
  -8  11  11   89.19    9.80
   4   7 -11    3.90    2.70
 -11   4 -11    1.10    4.90
  -7  11  11    1.10    2.50
 -11   5 -11   72.99    9.80
   5   6 -11   51.59    5.70
  -6  11  11   67.49    6.70
  -5  -6  11   47.50    9.00
   6   5 -11   16.30    3.50
 -11   6 -11   14.20    6.70
  -6  -5  11    6.60    5.20
  -5  11  11   11.70    3.40
   7   4 -11    8.70    3.20
 -11   7 -11    5.40    5.40
  -7  -4  11    8.00    7.80
  -4  11  11    2.40    2.60
   8   3 -11    1.50    2.10
 -11   8 -11    3.40    4.00
  -3  11  11    2.60    2.20
  -8  -3  11    2.60    3.80
   9   2 -11    8.60    2.50
 -11   9 -11    9.50    4.00
  -9  -2  11   11.60    4.90
  -2  11  11   14.70    3.50
 -11  10 -11    2.90    2.70
  10   1 -11   -0.70    2.00
 -10  -1  11    4.80    3.20
  -1  11  11    2.70    1.80
 -11  11 -11    0.40    2.10
 -11   0  11   -2.40    1.90
   0  11  11   -0.20    1.20
 -11  12 -11    1.40    1.50
 -12   1  11    1.30    1.90
   1  11  11    2.20    1.10
 -11  13 -11    0.30    1.00
   2  11  11    2.30    1.10
 -13   2  11    1.60    1.40
 -12   0 -11   -0.70    2.50
 -12  12  11   -0.40    1.10
 -12   1 -11    0.60    2.40
   1  11 -11    2.50    1.20
  -1 -11  11    1.70    1.70
 -11  12  11    4.00    2.00
   2  10 -11    0.10    1.20
 -12   2 -11   -0.50    3.50
 -10  12  11    3.40    2.10
 -12   3 -11    0.80    3.50
   3   9 -11    7.80    2.10
  -9  12  11    2.50    2.00
   4   8 -11    8.30    2.30
 -12   4 -11    4.30    3.80
  -8  12  11    6.90    2.60
   5   7 -11    9.00    2.40
 -12   5 -11    5.70    4.20
  -7  12  11    6.80    2.50
 -12   6 -11    1.40    3.60
   6   6 -11    3.20    2.10
  -6  12  11    1.60    2.00
  -6  -6  11    6.10    6.20
 -12   7 -11    4.10    3.80
   7   5 -11   10.70    2.60
  -7  -5  11    7.90    3.30
  -5  12  11   11.40    2.70
   8   4 -11    1.70    1.70
  -4  12  11   -1.20    1.60
  -8  -4  11    0.70    2.40
   9   3 -11    0.20    1.50
 -12   9 -11   -0.30    2.80
  -9  -3  11    2.10    2.30
 -12  10 -11   -0.30    1.80
  10   2 -11   -2.20    1.10
 -10  -2  11   -0.20    2.50
 -12  11 -11    3.00    1.70
 -11  -1  11    2.70    2.00
 -12  12 -11   -0.60    1.00
 -12   0  11    2.30    1.60
 -13   2 -11   -1.30    1.60
 -11  13  11    3.80    1.30
   3  10 -11   -0.10    0.90
 -13   3 -11    1.10    2.20
 -10  13  11    0.70    1.30
   4   9 -11    0.20    1.00
 -13   4 -11    0.00    2.20
  -9  13  11    2.10    1.60
   5   8 -11    4.30    1.40
 -13   5 -11    1.80    2.60
  -8  13  11    6.90    2.00
   6   7 -11    0.80    1.20
 -13   6 -11   -0.30    2.40
  -7  13  11    1.80    1.50
   7   6 -11    0.50    1.10
 -13   7 -11   -3.50    2.70
  -6  13  11    1.20    1.30
   8   5 -11    1.40    1.20
  -8  -5  11    1.30    2.10
   9   4 -11    2.20    1.20
  -9  -4  11    1.30    1.60
  10   3 -11    2.80    1.10
 -10  -3  11    1.40    1.50
 -11  -2  11    0.30    1.20
   5   9 -11    0.50    0.60
 -14   5 -11   -0.50    1.70
  -9  14  11   -0.70    0.70
   6   8 -11    0.20    0.70
  -8  14  11    0.60    0.90
   7   7 -11    3.00    1.00
   8   6 -11    0.40    0.70
   9   5 -11    3.00    1.40
   0   0 -12   11.50    4.00
   0   0 -12   12.40    2.90
  -1   0 -12   87.39    7.80
   0   1 -12   87.79    5.70
   1  -1 -12   97.99    9.00
  -1   0 -12   88.89    6.40
   0   1 -12  104.69    8.40
  -1   1 -12 1347.27   43.40
   0  -1 -12 1391.56   42.40
  -1   1 -12 1364.76   43.90
   1   0 -12 1362.46   41.00
   1   0 -12 1380.86   45.80
   0  -1 -12 1431.36   46.30
  -1  -1 -12  742.73   27.30
  -1  -1 -12  730.63   25.70
  -1   2 -12  744.43   25.10
  -1   2 -12  719.23   25.40
   2  -1 -12  766.32   28.60
  -2  -1 -12  564.24   22.10
   3  -2 -12  573.34   24.00
  -2  -1 -12  590.74   22.60
  -1   3 -12  581.24   20.00
  -1   3 -12  588.44   21.50
   0   2 -12   -1.90    2.20
  -2   0 -12    0.00    2.80
   0   2 -12    2.10    3.10
  -2   0 -12    2.60    3.10
   2  -2 -12    0.10    4.00
   1   1 -12  720.13   24.10
   1   1 -12  743.43   27.60
   1  -2 -12  747.73   28.60
  -2   1 -12  767.62   25.50
  -2   1 -12  761.42   26.70
  -2   2 -12 1633.14   52.59
  -2   2 -12 1605.14   48.30
   2   0 -12 1634.44   53.09
   2   0 -12 1553.94   46.70
  -2   3 -12  837.52   24.80
  -2   3 -12  835.22   29.10
   3  -1 -12  813.92   31.40
  -1  -2 -12  834.72   30.80
  -2   4 -12  112.69    7.90
   4  -2 -12  106.59   10.40
  -2  -2 -12  113.29    9.80
  -2   5 -12  647.04   24.60
  -3  -2 -12  660.33   25.80
   5  -3 -12  663.63   26.80
  -3  -1 -12  209.88   11.60
  -1   4 -12  209.28    9.30
   4  -3 -12  218.08   13.20
  -1   4 -12  206.48   10.90
  -3  -1 -12  208.88   11.60
   3  -3 -12  212.48   13.30
  -3   0 -12  235.98   11.80
   0   3 -12  233.98   11.50
   0   3 -12  221.58   10.70
  -3   0 -12  235.68   12.30
   2  -3 -12  621.34   25.30
   1   2 -12  633.84   24.20
  -3   1 -12  620.44   22.00
  -3   1 -12  616.94   23.80
   1  -3 -12  809.02   30.70
   2   1 -12  796.62   32.10
  -3   2 -12  834.52   29.20
   3  -2  12  815.32   26.40
  -3   3 -12  105.89    8.90
   0  -3 -12  114.59   10.50
   3   0 -12  113.09   10.60
   4  -1 -12 1083.09   38.60
  -1  -3 -12 1075.79   37.70
  -3   4 -12 1019.40   36.20
   5  -2 -12  322.37   16.60
  -2  -3 -12  316.47   15.80
  -3   5 -12  315.07   14.70
   6  -3 -12   24.00    5.60
  -3   6 -12   26.60    4.80
  -3   7 -12  165.48   10.20
   7  -4 -12  172.88   11.80
   6  -4 -12  256.17   14.70
  -2   6 -12  250.07   12.80
  -4  -1 -12   88.29    9.00
   5  -4 -12   87.89    9.50
  -1   5 -12   78.89    6.10
  -1   5 -12   83.69    7.60
   0   4 -12  409.46   17.10
   4  -4 -12  428.86   19.60
  -4   0 -12  430.26   18.50
   3  -4 -12  206.18   12.90
  -4   1 -12  228.78   12.40
  -4   2 -12  125.69    9.10
   2  -4 -12  114.99   10.60
   2   2 -12  127.69   10.90
  -4   3 -12 1094.69   37.40
   3   1 -12 1063.99   38.80
   1  -4 -12 1061.89   38.50
  -4   4 -12  502.65   20.90
   4   0 -12  529.15   23.00
   0  -4 -12  521.65   22.10
  -4   5 -12   42.10    6.70
  -1  -4 -12   40.10    6.70
   5  -1 -12   42.80    7.20
  -2  -4 -12  282.27   15.40
   6  -2 -12  283.87   15.90
  -4   6 -12  312.87   14.60
   7  -3 -12  127.89   11.50
  -4   7 -12  131.59    9.10
  -4   8 -12   39.70    5.80
  -4   8 -12   37.40    7.70
   8  -4 -12   32.30    6.40
   4   4  12   41.80   10.60
  -8   4  12   31.60    9.30
  -4   9 -12  101.79    9.00
  -4   9 -12  102.69    9.00
  -5  -4 -12   74.39   11.60
  -9   5  12   85.19   11.70
   4  -9  12  103.29    8.50
   5   4  12   95.39    8.90
  -3   8 -12    9.20    3.40
  -5  -3 -12   25.90    9.20
  -3   8 -12   12.30    5.40
   8  -5 -12    9.50    4.90
  -8   5  12    7.70    9.30
   3  -8  12    9.70    3.40
   7  -5 -12   66.39    8.60
  -2   7 -12   55.99    6.70
   6  -5 -12   10.70    4.60
  -1   6 -12   10.80    3.70
   0   5 -12   65.59    6.80
  -5   0 -12   58.09    7.40
   5  -5 -12   62.19    8.00
   4  -5 -12   69.39    8.60
   1   4 -12   90.29    8.50
  -5   2 -12  671.13   26.30
   2   3 -12  667.13   26.50
   3  -5 -12  689.53   27.30
  -5   3 -12  304.27   15.50
   2  -5 -12  312.37   15.80
   3   2 -12  315.37   16.50
   1  -5 -12   40.40    6.50
   4   1 -12   50.39    7.60
  -5   4 -12   30.30    5.50
   5   0 -12  126.39   11.90
   0  -5 -12  127.89   11.00
  -5   5 -12  132.49    9.30
   6  -1 -12  246.68   14.70
  -1  -5 -12  256.57   14.40
  -5   6 -12  252.97   13.40
  -5   7 -12   69.39    7.60
   7  -2 -12   58.29    8.00
  -5   8 -12   98.19    9.10
  -5   8 -12   92.49   10.60
  -8   3  12   83.79   10.60
   5  -8  12   76.29    8.20
   3   5  12   85.69    9.10
  -5   9 -12   25.80    5.00
  -5   9 -12   19.80    5.40
   4   5  12   35.80    5.80
  -9   4  12   30.80    8.10
   5  -9  12   27.20    4.60
  -5  10 -12   58.69    7.20
   5   5  12   52.39    6.50
   5 -10  12   55.69    5.90
 -10   5  12   52.49    9.00
  -5  11 -12    7.80    4.40
   6   5  12    9.80    3.90
   5 -11  12    5.90    2.60
 -11   6  12    9.30    5.80
  -6  -4 -12    7.60    5.80
  -4  10 -12    7.50    3.80
   4 -10  12   14.10    3.60
 -10   6  12    8.70    9.50
   6   4  12    9.50    3.80
  -6  -3 -12   50.69    9.80
  -3   9 -12   49.30    6.30
  -3   9 -12   49.10    7.20
   6   3  12   54.89    6.60
   3  -9  12   49.00    5.90
  -2   8 -12   10.60    3.90
  -2   8 -12   10.60    4.40
  -6  -2 -12    8.00    7.10
   2  -8  12    5.70    3.50
   7  -6 -12   52.19    8.60
  -1   7 -12   95.39    8.40
  -1   7 -12   72.39    8.00
  -6  -1 -12   63.09   11.30
  -1   7 -12   71.19   11.10
   1  -7  12   69.09    7.20
  -6   0 -12    3.90    3.30
   6  -6 -12   -5.40    3.10
   1   5 -12    2.50    4.00
   5  -6 -12   12.80    5.30
  -6   1 -12   13.30    4.10
  -6   2 -12  244.48   13.20
   2   4 -12  239.48   13.80
   4  -6 -12  222.28   13.40
   3  -6 -12   15.40    4.90
   3   3 -12   26.70    6.90
  -6   3 -12   10.90    3.90
  -6   4 -12  304.07   15.50
   4   2 -12  291.37   16.30
   2  -6 -12  288.87   15.40
   5   1 -12  254.37   15.00
  -6   5 -12  256.57   13.70
   1  -6 -12  259.97   14.30
  -6   6 -12    1.00    3.00
   0  -6 -12   -2.60    3.00
   6   0 -12   -0.30    3.70
  -6   7 -12   11.80    6.50
  -6   7 -12    4.00    3.70
   7  -1 -12    4.50    4.10
  -7   1  12    3.30    5.70
   1   6  12    2.20    4.40
  -6   8 -12  230.58   12.50
  -6   8 -12  233.58   15.90
   2   6  12  205.68   12.30
   2   6  12  199.18   12.40
  -8   2  12  199.98   16.10
  -6   9 -12    8.60    5.00
  -6   9 -12   10.20    3.70
   6  -9  12    0.90    3.00
  -9   3  12    2.80    5.80
   3   6  12    3.10    3.50
  -6  10 -12    8.80    4.30
 -10   4  12   15.90    6.20
   6 -10  12   17.20    3.60
   4   6  12   17.40    4.30
  -6  11 -12    6.20    3.20
   5   6  12   -1.50    2.20
 -11   5  12    2.00    3.90
  -6  12 -12    3.50    2.10
 -12   6  12    4.00    4.10
   6   6  12    6.90    2.10
   6 -12  12    7.60    2.20
   6 -13  12   13.10    1.80
   7   6  12   19.00    2.40
  -5  12 -12   18.10    3.10
   7   5  12   19.20    3.00
   5 -12  12   14.50    2.60
  -4  11 -12    4.00    2.60
  -7  -4 -12   -0.80    3.80
   7   4  12    3.10    2.50
  -3  10 -12   80.19    6.80
  -7  -3 -12   60.99    9.60
   3 -10  12   85.99    6.10
   7   3  12   86.49    7.50
  -2   9 -12   71.79    6.80
  -2   9 -12   71.19    7.60
  -9   7  12   59.29    9.70
   2  -9  12   73.89    8.20
   7   2  12   54.09    7.40
  -1   8 -12    9.70    4.30
  -1   8 -12    9.80    3.70
  -7  -1 -12   -0.40    5.40
  -1   8 -12   10.20    4.00
  -8   7  12    1.50    5.10
   7   1  12   15.80    4.80
   7   1  12   13.90    5.20
   1  -8  12    4.30    3.10
   7  -7 -12    2.50    4.70
   0   7 -12   -2.00    3.90
   0   7 -12   -3.00    3.70
  -7   0 -12   -0.20    6.50
   0  -7  12   -1.90    3.00
  -7   7  12    8.10    7.70
  -7   1 -12   91.49   10.10
  -7   1 -12   74.29   12.10
   1   6 -12   71.29    8.20
   6  -7 -12   51.99    7.40
  -6   7  12   88.89   10.40
  -1  -6  12   77.09    8.10
   5  -7 -12   62.19    8.20
   2   5 -12   65.89    8.40
  -7   2 -12   56.89    7.10
   3   4 -12  190.88   12.60
  -7   3 -12  180.58   11.40
   4  -7 -12  179.88   12.10
   3  -7 -12  150.48   10.60
   4   3 -12  123.89   12.00
  -7   4 -12  126.39   11.00
   5   2 -12   66.79    9.30
  -7   5 -12   62.59    7.80
   2  -7 -12   48.90    7.10
   6   1 -12    2.90    4.40
   1  -7 -12   10.90    4.60
   1  -7 -12    6.60    3.60
  -7   6 -12   -0.90    2.90
  -6  -1  12   -5.50    6.00
  -1   7  12    7.90    4.70
  -1   7  12    4.30    3.90
  -7   7 -12  160.08   16.40
  -7   7 -12  225.58   12.60
   0   7  12  210.18   12.50
  -7   0  12  214.28   17.10
  -7   8 -12  121.59   12.50
  -7   8 -12  132.49    9.50
   1   7  12  122.69   10.70
   1   7  12  112.19    9.10
  -8   1  12  123.39   12.10
  -7   9 -12    7.90    3.70
  -7   9 -12    9.60    6.80
  -9   2  12   23.40   11.00
   2   7  12    6.90    3.70
   7  -9  12   13.90    4.00
  -7  10 -12   43.40    7.10
   7 -10  12   46.60    5.20
 -10   3  12   53.29    8.50
   3   7  12   61.09    6.80
  -7  11 -12   17.80    5.20
   7 -11  12   15.50    2.90
 -11   4  12   11.60    4.70
  -7  12 -12   11.80    2.90
   5   7  12   13.70    2.70
   7 -12  12   10.10    2.20
 -12   5  12    5.70    3.50
  -7  13 -12    0.20    1.20
   7 -13  12    0.60    1.00
   6   7  12    0.00    1.10
   7   7  12    0.80    0.70
   7 -14  12    1.00    0.70
   6 -14  12    3.60    0.90
   8   6  12    2.60    1.10
   8   5  12    8.70    1.70
   5 -13  12   10.10    1.80
  -8  -4 -12    2.30    3.40
   4 -12  12    9.00    2.10
   8   4  12   11.00    3.00
  -3  11 -12    5.40    2.70
  -8  -3 -12    4.10    4.20
   8   3  12   12.40    2.70
   3 -11  12    9.20    2.60
  -8  -2 -12    3.70    5.00
  -2  10 -12    0.80    3.30
 -10   8  12   -5.90    3.80
   2 -10  12    1.70    2.20
   8   2  12    3.50    2.70
  -8  -1 -12    9.40    5.80
  -1   9 -12    7.90    3.50
   1  -9  12   10.70    3.10
  -9   8  12   11.50    4.90
  -8   0 -12   44.20   10.40
   0   8 -12   58.39    6.80
   0   8 -12   45.50    6.80
   0  -8  12   46.20    5.80
  -8   8  12   32.80    7.00
   8   0  12   49.80    6.60
   1   7 -12   20.70    5.00
  -8   1 -12   10.10    6.70
  -7   8  12   11.20    5.50
  -1  -7  12   13.70    4.20
  -8   2 -12   11.10    4.50
  -8   2 -12   16.10    8.30
   2   6 -12    3.80    5.60
  -2  -6  12    9.50    3.90
  -6   8  12    9.30    5.10
  -8   3 -12   10.00    8.20
   3   5 -12    5.80    4.90
  -8   3 -12   15.50    4.50
   5  -8 -12   11.40    5.30
  -5   8  12   11.80    5.60
  -3  -5  12    7.40    3.90
   4  -8 -12   38.90    6.80
   4  -8 -12   34.10    5.90
  -8   4 -12   38.30    6.10
  -8   4 -12   56.79   14.00
   4   4 -12   31.20    7.20
  -4   8  12   30.20    6.10
   3  -8 -12   72.19    8.30
   3  -8 -12   86.29    9.40
  -8   5 -12   79.39    8.70
  -3   8  12   75.89    8.60
  -5  -3  12   64.89   10.70
  -3   8  12   94.99    8.60
   2  -8 -12  197.88   12.10
  -8   6 -12  239.18   13.40
  -8   6 -12  215.08   23.80
  -8   6 -12  221.88   20.00
  -2   8  12  218.48   13.20
  -2   8  12  207.38   12.00
  -6  -2  12  206.18   16.50
  -8   7 -12  111.29   10.10
  -8   7 -12   84.49   12.10
  -8   7 -12  112.59   16.20
  -1   8  12  114.89    9.80
  -1   8  12  132.59   10.20
  -7  -1  12  121.39   12.80
  -8   8 -12   29.90    7.20
  -8   0  12   33.70    8.50
   0   8  12   41.40    6.10
   0   8  12   43.00    5.80
  -8   9 -12   -0.20    4.00
  -9   1  12    4.20    5.30
   1   8  12    2.40    3.10
  -8  10 -12    9.90    4.00
 -10   2  12    3.40    4.30
   8 -10  12   13.70    3.30
   2   8  12    9.20    3.00
  -8  11 -12    6.40    3.00
   3   8  12   10.00    2.90
   8 -11  12   14.90    2.80
 -11   3  12   13.10    4.80
  -8  12 -12   16.10    3.30
   4   8  12   14.00    2.60
 -12   4  12   20.40    4.40
   8 -12  12   16.60    2.90
  -8  13 -12    6.60    1.90
   8 -13  12   12.20    1.70
   5   8  12    9.80    1.80
 -13   5  12    4.70    2.40
   8 -14  12    1.30    1.10
   6   8  12    1.20    0.80
   5 -14  12   -0.20    0.50
   9   4  12    5.10    1.40
   4 -13  12    4.10    1.30
  -9  -3 -12   -0.60    2.40
   9   3  12    4.20    1.70
   3 -12  12    2.50    1.50
  -9  -2 -12   -1.00    3.10
   2 -11  12   -0.80    1.60
   9   2  12    0.40    2.00
 -11   9  12   -0.20    3.40
  -9  -1 -12    3.40    5.00
  -1  10 -12    5.30    2.50
   1 -10  12    2.50    2.10
 -10   9  12   10.10    4.10
  -9   0 -12    8.20    5.40
   0   9 -12    3.10    2.80
   0  -9  12    3.00    2.70
  -9   9  12    1.20    3.40
   1   8 -12    8.90    3.90
  -9   1 -12    7.00    5.80
  -1  -8  12   17.20    3.70
   9  -1  12    9.90    3.50
  -8   9  12    6.30    3.90
  -9   2 -12   60.49   12.60
   2   7 -12   66.69    8.50
  -7   9  12   85.59   12.90
  -9   3 -12   50.09   11.20
  -9   3 -12   65.59    8.60
  -3  -6  12   41.50    8.60
  -6   9  12   56.19    8.00
  -3  -6  12   56.39    6.00
  -9   4 -12   82.49    8.80
  -9   4 -12   96.49   13.90
  -5   9  12  101.29    9.90
  -4  -5  12  100.49   10.70
   4  -9 -12   30.80    5.10
  -9   5 -12   18.40   10.50
  -9   5 -12   26.50    5.40
  -5  -4  12   28.60    7.50
  -4   9  12   34.40    7.00
   3  -9 -12    0.70    2.60
  -9   6 -12   -3.80    7.50
  -9   6 -12    6.40    4.60
  -3   9  12    4.50    4.00
  -3   9  12   -1.40    4.10
  -6  -3  12    3.80    4.90
  -9   7 -12   -0.10    5.20
  -9   7 -12    8.50    4.10
  -9   7 -12    2.60    8.90
  -7  -2  12    8.30    7.00
  -9   8 -12    3.80    4.10
  -1   9  12    4.20    3.10
  -1   9  12   -3.50    2.60
  -8  -1  12    1.00    4.60
  -9   9 -12    3.30    3.60
  -9   0  12    6.40    4.70
   0   9  12    0.50    2.50
  -9  10 -12   -4.50    2.50
 -10   1  12    2.80    3.80
   1   9  12    1.00    2.10
  -9  11 -12    4.60    2.80
   2   9  12    5.50    2.10
 -11   2  12    3.80    3.20
  -9  12 -12    0.80    1.80
   3   9  12    2.00    1.50
 -12   3  12   -0.40    2.10
   9 -12  12    3.10    1.90
  -9  13 -12    3.10    1.50
   4   9  12   -0.20    0.90
   9 -13  12    0.90    1.90
 -13   4  12    1.20    1.80
   5   9  12    0.40    0.70
 -10  -3 -12    1.40    2.60
   3 -13  12    2.80    1.00
 -10  -2 -12    2.70    2.50
   2 -12  12   10.50    1.80
 -12  10  12   18.00    3.50
 -10  -1 -12    0.60    3.30
 -11  10  12    8.70    4.00
   1 -11  12    6.50    1.80
   0  10 -12   -0.50    1.70
 -10   0 -12    3.50    3.90
 -10  10  12    0.50    2.60
   0 -10  12   -2.70    1.50
 -10   1 -12   16.50    6.10
   1   9 -12    3.30    3.90
  -1  -9  12    4.10    3.50
 -10   2 -12    5.10    5.40
   2   8 -12    5.30    2.90
  -2  -8  12    1.40    2.40
  -8  10  12    4.20    3.20
  10  -2  12    6.30    3.00
 -10   3 -12   92.69   11.90
   3   7 -12   94.09    8.20
  -7  10  12   87.19    8.30
  -3  -7  12   79.09    6.50
   4   6 -12   13.10    3.90
 -10   4 -12   12.50    8.00
  -4  -6  12   21.70    6.40
  -6  10  12   15.20    4.20
 -10   5 -12   54.09   11.00
  -5  -5  12   44.00    7.80
  -5  10  12   46.30    6.70
 -10   6 -12    9.00    6.70
  -4  10  12   16.90    4.30
  -6  -4  12   21.20    6.70
 -10   7 -12   48.40   10.00
 -10   7 -12   34.30    7.40
  -7  -3  12   44.00    7.50
  -3  10  12   42.80    5.70
 -10   8 -12    9.60    4.40
  -2  10  12    9.00    3.00
  -8  -2  12    3.50    4.20
  -2  10  12    8.60    3.00
 -10   9 -12   -1.30    4.00
  -9  -1  12    1.60    3.90
 -10  10 -12    2.20    2.50
 -10   0  12    1.10    3.40
   0  10  12    0.50    1.80
 -10  11 -12    1.30    2.10
   1  10  12    3.20    1.70
 -11   1  12    1.70    2.70
 -10  12 -12    8.10    2.50
 -12   2  12    3.60    2.50
   2  10  12    3.00    1.30
 -10  13 -12    1.50    1.20
   3  10  12    1.60    1.00
   2 -13  12    5.70    1.00
 -11  -1 -12   -1.70    1.90
 -12  11  12   -1.20    1.20
   1 -12  12   -0.50    0.90
   0  11 -12   18.40    3.30
 -11  11  12   23.40    3.70
   0 -11  12   21.80    2.50
 -11   1 -12    1.40    3.40
   1  10 -12    4.70    1.70
  -1 -10  12    8.90    1.90
 -10  11  12    3.90    2.10
   2   9 -12    2.00    1.60
 -11   2 -12   -1.00    3.80
  -9  11  12   -1.70    2.10
  -2  -9  12    1.10    1.70
 -11   3 -12    7.10    5.40
   3   8 -12    2.40    2.30
  -8  11  12    6.70    3.20
  11  -3  12    7.60    2.50
 -11   4 -12    4.00    5.20
   4   7 -12   13.60    5.90
  -7  11  12    0.80    2.90
   5   6 -12   10.20    3.00
 -11   5 -12   -0.10    8.70
  -6  11  12    7.80    3.50
  -5  -6  12    8.60    4.30
 -11   6 -12    4.60    6.30
   6   5 -12    6.20    2.90
  -5  11  12    5.70    2.90
  -6  -5  12   -0.50    4.50
   7   4 -12   20.60    4.70
 -11   7 -12   -1.90    4.40
  -7  -4  12   16.10    5.50
  -4  11  12   15.80    4.80
   8   3 -12   10.00    2.70
 -11   8 -12    8.50    4.50
  -8  -3  12    4.30    3.40
  -3  11  12   12.20    3.00
   9   2 -12    9.70    2.40
 -11   9 -12    9.60    3.50
  -9  -2  12    8.60    4.40
 -11  10 -12    2.10    2.30
  10   1 -12    1.50    2.10
 -10  -1  12   11.30    3.80
  -1  11  12    7.60    2.20
 -11  11 -12    0.80    1.90
 -11   0  12    0.60    2.90
   0  11  12   -1.90    1.20
 -11  12 -12    0.10    1.30
 -12   1  12   -0.90    1.30
   1  11  12   -0.50    1.10
 -11  13 -12    0.50    0.90
 -13   2  12    0.40    1.20
   2  11  12   -0.50    0.70
 -12   0 -12    0.50    1.50
 -12  12  12    0.40    1.00
 -12   1 -12   -1.20    1.90
   1  11 -12    0.50    1.20
 -11  12  12    0.70    1.50
 -12   2 -12    7.00    3.60
   2  10 -12    9.70    1.70
 -10  12  12    7.10    2.10
 -12   3 -12    3.50    3.30
   3   9 -12    3.20    1.60
  -9  12  12    3.50    2.00
 -12   4 -12    6.00    4.30
   4   8 -12    8.50    2.30
  -8  12  12    6.60    2.40
 -12   5 -12   10.40    4.20
   5   7 -12   18.80    3.00
  -7  12  12    6.80    2.50
   6   6 -12    6.40    2.40
 -12   6 -12    3.10    3.90
  -6  12  12    5.20    2.30
  -6  -6  12    5.30    3.60
 -12   7 -12   -1.30    3.30
   7   5 -12   11.90    2.60
  -5  12  12   14.80    2.80
  -7  -5  12    9.50    3.20
   8   4 -12   13.60    2.50
  -4  12  12   14.80    3.40
  -8  -4  12   17.50    3.80
   9   3 -12    1.90    1.50
 -12   9 -12   -2.90    2.60
  -9  -3  12    0.80    2.20
 -12  10 -12    6.00    2.50
  10   2 -12    5.40    1.50
 -10  -2  12    5.20    2.60
 -12  11 -12    0.40    1.50
 -11  -1  12   -0.90    1.40
 -12  12 -12    0.90    1.00
 -12   0  12    0.60    2.30
 -13   2 -12   -0.50    1.40
 -11  13  12   10.30    1.70
 -13   3 -12    1.30    1.90
   3  10 -12    4.10    1.60
 -10  13  12    2.70    1.40
   4   9 -12    4.10    1.10
 -13   4 -12   -0.50    2.00
  -9  13  12    4.60    1.70
   5   8 -12    3.70    1.30
 -13   5 -12    0.90    2.40
  -8  13  12   14.10    2.60
   6   7 -12   15.00    2.10
  -7  13  12   17.50    2.60
 -13   7 -12    0.20    2.70
   7   6 -12    1.00    1.20
  -6  13  12    1.20    1.20
   8   5 -12   13.70    2.00
  -8  -5  12    5.50    2.00
   9   4 -12   -0.60    1.00
  -9  -4  12    0.40    1.70
  10   3 -12    0.20    1.30
 -10  -3  12   -0.10    1.30
 -11  -2  12   -0.30    1.00
   5   9 -12    0.00    0.60
  -9  14  12    0.20    0.80
   6   8 -12    2.20    0.70
  -8  14  12    1.60    1.00
   7   7 -12   -0.20    0.70
   8   6 -12    0.30    0.60
   9   5 -12   -0.60    0.60
   0   0 -13    0.10    3.30
   0   0 -13    1.10    2.30
   0   1 -13 1751.92   53.89
   1  -1 -13 1810.92   57.99
  -1   0 -13 1812.62   56.39
  -1   0 -13 1742.43   54.79
   0   1 -13 1772.42   56.19
   0  -1 -13 3379.86  103.69
   0  -1 -13 3369.16   99.89
   1   0 -13 3490.05  103.99
  -1   1 -13 3406.56  101.79
  -1   1 -13 3468.85  101.19
   1   0 -13 3362.56   98.49
  -1   2 -13   73.49    6.40
  -1  -1 -13   70.19    7.50
   2  -1 -13   77.79    8.50
  -1  -1 -13   82.69    6.90
  -1   2 -13   73.19    6.20
   3  -2 -13   55.69    7.90
  -1   3 -13   54.29    5.00
  -2  -1 -13   51.29    6.00
  -2  -1 -13   43.20    5.90
  -1   3 -13   43.70    5.50
   2  -2 -13  462.15   20.80
  -2   0 -13  480.85   19.00
   0   2 -13  487.45   18.80
   0   2 -13  481.25   17.70
   1  -2 -13   83.09    8.90
   1   1 -13   75.19    7.60
  -2   1 -13   68.99    6.20
   1   1 -13   70.49    4.80
   2   0 -13  512.85   15.50
   2   0 -13  524.05   21.60
  -2   2 -13  477.95   19.30
   0  -2 -13  488.45   20.80
  -2   3 -13  368.76   15.70
   3  -1 -13  359.76   17.60
  -1  -2 -13  343.37   16.70
  -2   3 -13  375.16   12.00
  -2   4 -13  896.01   30.50
   4  -2 -13  830.92   32.30
  -2  -2 -13  848.72   31.30
  -2   5 -13    4.50    3.00
   5  -3 -13    3.30    3.60
  -3  -2 -13   -0.40    3.20
  -1   4 -13  127.19    8.00
   4  -3 -13  110.19   10.70
  -3  -1 -13  128.29    8.80
  -3  -1 -13  131.49    9.00
  -1   4 -13  116.29    6.50
  -3   0 -13   30.60    5.00
  -3   0 -13   29.70    4.80
   0   3 -13   33.30    4.90
   0   3 -13   29.60    4.40
   3  -3 -13   37.60    6.60
  -3   1 -13   46.50    6.20
  -3   1 -13   54.69    5.50
   1   2 -13   43.30    6.10
   2  -3 -13   54.89    7.40
   1   2 -13   47.30    4.80
   1  -3 -13  376.76   18.00
   2   1 -13  384.86   14.00
   2   1 -13  372.06   17.70
  -3   2 -13  378.96   16.70
   3  -2  13  419.16   18.00
  -3   3 -13   17.20    4.10
   3   0 -13   22.50    5.40
   3   0 -13   22.90    2.20
   0  -3 -13   23.30    5.50
   4  -1 -13  100.79   10.30
  -1  -3 -13  131.89   10.90
  -3   4 -13  121.09    8.50
  -2  -3 -13  271.27   14.20
   5  -2 -13  245.38   16.10
  -3   6 -13   54.69    6.60
   6  -3 -13   43.80    7.00
  -3   7 -13   38.10    5.60
  -3   7 -13   41.30    8.00
   7  -4 -13   31.90    6.10
  -2   6 -13  116.89    8.30
   6  -4 -13  141.79   12.30
   5  -4 -13    2.50    3.40
  -1   5 -13    6.80    2.70
   0   4 -13   27.00    4.40
   4  -4 -13   16.50    5.10
   0   4 -13   14.90    3.80
  -4   0 -13   14.20    4.50
   1   3 -13  131.29    9.20
   3  -4 -13  127.99   11.10
  -4   1 -13  125.59   10.10
   2   2 -13  912.61   33.30
   2  -4 -13  899.41   33.80
  -4   2 -13  901.61   32.50
  -4   3 -13  118.09    8.50
   1  -4 -13  125.59   11.00
   3   1 -13  117.69   10.90
   4   0 -13   51.09    7.40
   0  -4 -13   37.60    6.30
  -4   4 -13   48.50    6.30
  -4   5 -13  231.48   12.30
  -1  -4 -13  209.58   14.00
   5  -1 -13  207.78   13.40
  -2  -4 -13    2.50    3.90
   6  -2 -13   12.90    4.80
  -4   6 -13    5.20    3.10
  -4   7 -13   79.89    8.00
  -4   7 -13   48.40    8.80
   7  -3 -13   77.99    9.60
  -4  -4 -13   -2.80   17.00
  -4   8 -13   39.30    6.90
  -4   8 -13   35.10    5.50
   4   4  13   38.50    7.10
  -8   4  13   35.20   12.10
   4  -8  13   31.40    5.10
   4   4  13   28.30    5.70
  -5  -4 -13   25.00    8.80
  -4   9 -13   56.29    7.80
  -9   5  13   43.80    9.80
   4  -9  13   46.70    5.70
   5   4  13   51.19    7.00
  -3   8 -13   26.20    6.70
  -5  -3 -13    3.40    8.40
  -3   8 -13   26.60    4.90
  -8   5  13   21.00   10.50
   5   3  13   11.00    6.40
   3  -8  13   16.30    3.90
   5   3  13   28.80    5.80
   7  -5 -13    9.00    5.00
  -2   7 -13   20.80    6.30
  -2   7 -13   15.80    3.80
   2  -7  13   13.30    4.10
   6  -5 -13  142.89   12.00
  -1   6 -13  140.89    9.00
  -5   0 -13   60.29    7.40
   0   5 -13   61.69    6.60
   5  -5 -13   57.69    7.80
   0   5 -13   49.90    6.00
   4  -5 -13   -0.20    3.20
   1   4 -13    1.10    3.20
  -5   1 -13    0.50    3.00
   3  -5 -13    9.20    4.40
  -5   2 -13    9.30    4.00
   2   3 -13    7.20    4.10
   3   2 -13  254.07   14.60
  -5   3 -13  264.47   13.90
   2  -5 -13  262.97   14.40
  -5   4 -13  204.38   11.90
   4   1 -13  233.68   14.00
   1  -5 -13  218.78   12.90
  -5   5 -13   -0.70    2.60
   0  -5 -13   -1.10    3.00
   5   0 -13    0.40    3.60
   6  -1 -13  107.09   10.90
  -1  -5 -13  119.99   11.00
  -5   6 -13  114.59    9.70
  -5   7 -13   76.39   10.30
  -5   7 -13   80.49    8.10
   7  -2 -13   98.19   16.10
   2   5  13   70.79    9.00
  -7   2  13   81.99   11.40
  -5   8 -13   42.10    7.80
  -5   8 -13   31.10    5.50
   3   5  13   31.80    6.30
   3   5  13   29.90    5.70
   5  -8  13   27.80    5.00
  -8   3  13   41.70    8.60
  -5   9 -13   85.19    8.90
   5  -9  13   96.19    8.10
   4   5  13   97.19    9.30
  -9   4  13   88.99   10.90
  -5  10 -13   58.99    7.40
 -10   5  13   55.19    8.60
   5   5  13   52.39    6.50
   5 -10  13   60.09    6.10
  -5  11 -13   18.50    4.60
 -11   6  13   17.20    5.80
   5 -11  13   18.90    3.30
   6   5  13   16.80    3.60
  -4  10 -13   15.70    4.10
  -6  -4 -13    2.50    5.20
   4 -10  13   11.70    3.20
   6   4  13   16.00    4.00
  -3   9 -13   53.99    6.60
  -6  -3 -13   46.90   10.00
   6   3  13   41.40    6.10
  -2   8 -13    8.10    4.50
  -6  -2 -13    0.70    6.80
  -2   8 -13    6.90    4.30
  -2   8 -13   -2.70    2.30
   6   2  13    5.30    4.20
   2  -8  13    4.30    3.10
   6   2  13    4.30    4.00
  -6  -1 -13   51.59   11.50
  -1   7 -13   38.10    6.60
   7  -6 -13   47.10    7.50
  -1   7 -13   45.50    6.80
   6   1  13   53.39   12.50
  -6   0 -13   87.29    9.10
   6  -6 -13   75.99    8.80
   0   6 -13   84.39    7.90
   5  -6 -13  143.19   11.90
   1   5 -13  130.29   10.50
  -6   1 -13  140.89    9.70
   4  -6 -13  132.49   11.60
   2   4 -13  104.09   10.30
  -6   2 -13  114.69   10.10
   3  -6 -13   37.00    6.40
   3   3 -13   48.80    7.80
  -6   3 -13   34.70    5.80
   2  -6 -13    4.90    3.90
  -6   4 -13    1.80    3.30
   4   2 -13    8.50    4.90
   5   1 -13   99.89   10.70
  -6   5 -13  104.09    9.50
   1  -6 -13  113.59   10.30
  -6   6 -13    7.50    3.50
   6   0 -13   17.40    5.30
   0  -6 -13    9.70    4.20
   7  -1 -13   64.89    9.10
  -1  -6 -13   73.99    8.60
  -6   7 -13   80.89   14.80
  -6   7 -13   79.09    8.30
   1   6  13   57.39    7.80
   1   6  13   94.89   10.90
  -6   8 -13    8.70    3.80
  -6   8 -13    8.00    5.10
   2   6  13   12.60    4.40
  -8   2  13    4.50    5.90
   2   6  13    6.70    4.30
   6  -8  13   11.00    3.90
  -6   9 -13    9.50    3.70
  -9   3  13    2.90    7.50
   6  -9  13    7.70    3.30
  -6  10 -13   36.20    6.20
   4   6  13   33.10    5.30
   6 -10  13   31.30    4.60
 -10   4  13   16.40    5.90
 -11   5  13   -0.90    3.80
   6 -11  13    2.20    2.10
   5   6  13    0.70    3.10
  -6  12 -13   19.80    3.60
   6 -12  13   19.50    2.90
   6   6  13   18.00    2.90
 -12   6  13   15.20    4.30
   6 -13  13    0.40    1.00
   7   6  13    2.40    1.20
  -5  12 -13    1.00    1.80
   7   5  13   -0.50    1.50
   5 -12  13    0.00    1.40
  -4  11 -13    8.00    2.90
  -7  -4 -13    0.80    3.90
   4 -11  13    8.80    2.50
   7   4  13    7.60    2.50
  -3  10 -13   25.90    4.80
  -7  -3 -13   12.10    5.70
   7   3  13   32.20    4.90
   3 -10  13   24.80    3.80
  -2   9 -13    5.70    3.90
  -7  -2 -13    4.00    6.00
  -2   9 -13   10.60    3.90
  -2   9 -13    3.10    3.60
   7   2  13    7.90    3.60
   2  -9  13   11.50    3.50
  -9   7  13    8.60    7.60
  -1   8 -13    3.80    3.60
  -1   8 -13    5.60    3.50
  -7  -1 -13    2.20    5.80
  -1   8 -13    5.20    3.80
  -8   7  13    7.50    5.60
   7   1  13    6.40    4.10
   1  -8  13    5.30    3.20
   7   1  13    0.60    3.90
  -7   0 -13    2.40    6.20
   0   7 -13    0.20    2.60
   7   0  13    3.70    4.30
   0  -7  13    5.30    3.70
  -7   7  13   -0.70    5.50
  -7   1 -13   87.79   17.20
  -7   1 -13   48.80    6.90
   6  -7 -13   47.40    7.50
  -6   7  13   49.60    8.80
   5  -7 -13   16.40    4.80
   2   5 -13   10.20    5.30
  -7   2 -13   18.10    4.50
  -7   2 -13   20.90   10.60
  -2  -5  13   14.40    5.20
  -5   7  13   15.20    6.70
   4  -7 -13   26.80    5.70
  -7   3 -13   32.90   14.00
   3   4 -13   37.40    6.90
  -7   3 -13   40.20    6.30
  -4   7  13   40.30    8.10
   3  -7 -13   67.99    8.20
  -7   4 -13   71.39    8.30
   4   3 -13   87.99   10.30
  -3   7  13   66.49    9.40
  -7   5 -13  109.79   10.10
   5   2 -13   78.49   10.90
  -2   7  13   83.49    9.50
  -7   6 -13   71.69   11.30
  -7   6 -13   72.59    8.30
   6   1 -13   76.49    9.70
  -7   6 -13   90.29   18.60
   1  -7 -13   64.39    8.10
  -1   7  13   64.99    8.10
  -1   7  13   66.09   11.00
  -7   7 -13    2.00    3.10
  -7   7 -13    0.20    5.10
   0   7  13    2.60    3.30
  -7   0  13    5.20    5.80
   0   7  13   -1.20    3.80
  -7   8 -13    0.20    2.70
  -7   8 -13    5.10    5.20
   1   7  13    4.30    3.50
   1   7  13    2.90    3.60
  -8   1  13    7.40    5.90
  -7   9 -13   84.49    9.80
  -7   9 -13   84.09    8.50
  -9   2  13   84.19   10.90
   2   7  13   85.99    8.20
   7  -9  13   81.79    8.00
  -7  10 -13   22.10    5.20
 -10   3  13   12.10    5.40
   3   7  13   26.20    4.60
   7 -10  13   20.70    3.80
  -7  11 -13   26.40    5.00
 -11   4  13   27.90    5.70
   4   7  13   19.70    3.80
   7 -11  13   20.80    3.00
  -7  12 -13    7.50    2.50
   5   7  13    5.10    2.10
   7 -12  13    5.70    1.90
 -12   5  13    7.30    3.60
  -7  13 -13    2.50    1.30
   6   7  13    3.20    1.30
   7 -13  13    0.40    1.00
   7 -14  13    1.10    0.70
   7   7  13    1.20    0.80
   8   6  13    1.10    0.70
   6 -14  13    0.30    0.60
   8   5  13    0.90    1.20
   5 -13  13    1.10    1.10
  -8  -4 -13   -1.60    2.70
   4 -12  13    0.00    1.30
   8   4  13    1.40    2.10
  -8  -3 -13    0.50    3.30
   8   3  13   20.20    3.30
   3 -11  13   17.00    3.00
  -8  -2 -13    6.50    5.30
 -10   8  13   10.30    6.20
   2 -10  13   23.20    3.70
  -1   9 -13   42.50    4.90
  -8  -1 -13   43.70    8.60
   1  -9  13   47.20    5.30
  -9   8  13   46.50    7.40
   8   1  13   43.30    5.50
  -8   0 -13    5.70    9.30
   0   8 -13    0.90    3.40
   0  -8  13    5.40    4.20
  -8   8  13    2.80    6.60
   1   7 -13    4.70    3.90
  -8   1 -13   -2.10    6.10
  -7   8  13    1.50    4.90
  -1  -7  13    6.10    3.50
  -8   2 -13    2.80    7.30
  -8   2 -13    3.80    3.50
  -6   8  13   -3.70    4.10
  -2  -6  13    4.30    3.40
  -8   3 -13   25.30    5.40
  -8   3 -13   45.70   12.60
   3   5 -13   22.00    6.30
  -3  -5  13   27.20    4.70
  -5   8  13   13.50    5.50
  -8   4 -13   50.89   12.40
  -8   4 -13   30.90    5.70
  -4   8  13   24.90    6.00
  -8   5 -13   42.90   12.90
  -8   5 -13   30.20    5.70
  -3   8  13   36.00    6.70
  -5  -3  13   37.90    9.70
  -8   6 -13    7.70    4.10
  -8   6 -13    5.50   10.00
  -8   6 -13   10.30    6.50
  -2   8  13    7.40    3.90
  -2   8  13   -0.10    3.50
  -6  -2  13   11.10    6.50
  -8   7 -13    6.20    8.90
  -8   7 -13   -1.90    3.10
  -8   7 -13   -4.90    4.70
  -7  -1  13    3.40    5.60
  -1   8  13   -0.30    3.70
  -1   8  13   -0.70    3.40
  -8   8 -13  181.38   11.10
   0   8  13  115.09   13.80
  -8   0  13  199.58   18.10
  -8   9 -13   17.10    5.50
   1   8  13   10.70    3.60
  -9   1  13   16.20    6.10
  -8  10 -13   -2.50    2.60
 -10   2  13    3.70    4.50
   2   8  13    1.90    2.50
  -8  11 -13    1.90    2.70
   8 -11  13    4.40    2.30
 -11   3  13    1.00    3.10
   3   8  13    1.00    1.90
  -8  12 -13    2.40    2.00
 -12   4  13    0.00    2.80
   8 -12  13    2.30    1.70
   4   8  13    2.50    1.70
  -8  13 -13    2.40    1.40
   5   8  13    3.60    1.30
   8 -13  13    6.30    2.10
 -13   5  13    3.00    2.10
   6   8  13    0.30    0.70
   4 -13  13    3.50    1.10
   9   4  13    1.20    1.10
  -9  -3 -13   -1.30    2.10
   9   3  13    3.50    1.60
   3 -12  13    1.90    1.40
  -9  -2 -13    1.40    3.10
 -11   9  13    4.50    5.70
   9   2  13   -0.60    2.40
   2 -11  13    2.60    1.80
  -1  10 -13    4.30    2.40
  -9  -1 -13    3.90    5.40
   1 -10  13    7.40    3.70
 -10   9  13    8.10    3.80
   0   9 -13    9.20    3.10
  -9   0 -13    7.80    5.60
  -9   9  13    3.90    3.10
   0  -9  13   10.20    3.30
   1   8 -13   37.30    5.40
  -9   1 -13   33.00    9.00
   9  -1  13   38.90    5.20
  -8   9  13   38.20    6.40
  -1  -8  13   33.50    4.70
   2   7 -13   10.20    3.90
  -9   2 -13    4.00    5.70
  -2  -7  13   11.70    3.60
  -7   9  13    8.80    4.10
  -9   3 -13   36.40   16.20
  -9   3 -13   39.00    6.30
  -3  -6  13   33.60    4.90
  -3  -6  13   31.70    7.70
  -9   4 -13   63.99   11.20
  -5   9  13   53.99    8.10
  -4  -5  13   50.19    8.40
  -9   5 -13  138.89   15.10
  -5  -4  13   82.39   10.30
  -4   9  13   92.89    9.40
  -9   6 -13   -3.90    8.00
  -9   6 -13    2.40    3.70
  -3   9  13    0.40    4.10
  -6  -3  13   -0.70    6.90
  -9   7 -13   86.69    8.70
  -9   7 -13   72.29    9.90
  -9   7 -13   67.39   11.70
  -2   9  13   70.99    7.40
  -7  -2  13   76.69    9.50
  -2   9  13   57.49    6.20
  -9   8 -13   12.50    4.80
  -1   9  13   11.00    3.40
  -8  -1  13   18.10    6.50
  -1   9  13   10.60    3.50
  -9   9 -13    1.00    3.40
   0   9  13   -1.80    2.20
  -9   0  13    4.30    4.40
  -9  10 -13    6.10    3.50
 -10   1  13    0.50    5.60
   1   9  13    1.60    2.50
  -9  11 -13    0.00    2.50
 -11   2  13   -3.10    2.30
   2   9  13    3.30    2.00
  -9  12 -13    0.50    1.60
   3   9  13    0.50    1.30
   9 -12  13    3.30    2.20
 -12   3  13    2.50    2.40
  -9  13 -13   -1.40    0.90
 -13   4  13    0.10    1.50
   4   9  13    0.40    0.90
   9 -13  13    4.10    2.10
   3 -13  13    0.30    0.70
 -10  -2 -13   -1.10    2.10
   2 -12  13   -0.80    1.00
 -12  10  13   -0.80    2.20
 -10  -1 -13    5.10    3.50
   1 -11  13    7.70    2.00
 -11  10  13    8.10    3.00
 -10   0 -13   -0.60    3.30
   0  10 -13    1.80    1.80
   0 -10  13   -0.60    1.60
 -10  10  13    2.10    2.60
   1   9 -13    3.40    2.40
 -10   1 -13    0.80    4.60
  -9  10  13    7.10    3.60
  -1  -9  13    6.10    2.30
 -10   2 -13   20.20    7.20
   2   8 -13   10.40    3.10
  -2  -8  13   10.10    2.90
  10  -2  13   11.10    3.60
  -8  10  13   12.90    4.10
 -10   3 -13   13.00    7.10
   3   7 -13   27.70    4.40
  -3  -7  13   27.90    4.10
  -7  10  13   26.20    5.10
   4   6 -13    9.10    3.50
 -10   4 -13    9.50    6.90
  -6  10  13   13.80    4.10
  -4  -6  13    3.80    4.80
 -10   5 -13   46.20   10.10
  -5  -5  13   52.29    8.10
  -5  10  13   55.39    6.80
 -10   6 -13   23.40    8.10
  -4  10  13   14.20    3.80
  -6  -4  13   32.00    7.90
 -10   7 -13   14.00    5.30
 -10   7 -13    8.50    6.20
  -3  10  13   19.10    4.10
  -7  -3  13   22.40    6.50
 -10   8 -13    2.30    4.20
  -8  -2  13    2.20    3.70
  -2  10  13    0.70    2.20
 -10   9 -13    1.30    3.10
  -9  -1  13    2.10    4.50
  -1  10  13    2.00    2.20
 -10  10 -13    3.00    2.90
 -10   0  13    3.50    3.70
   0  10  13    1.90    1.90
 -10  11 -13    0.90    2.10
 -11   1  13   -0.80    2.30
   1  10  13   -0.10    1.30
 -10  12 -13    8.50    2.20
 -12   2  13   10.30    2.90
   2  10  13    9.50    1.90
 -10  13 -13    1.90    1.30
 -13   3  13    1.80    1.50
   3  10  13   -0.80    0.90
   2 -13  13    2.20    0.90
 -11  -1 -13   -2.10    1.50
   1 -12  13    1.40    1.40
 -12  11  13    1.30    1.60
 -11   0 -13   -0.60    2.50
   0 -11  13   -0.50    1.00
 -11  11  13    2.00    1.80
 -11   1 -13    2.80    3.60
   1  10 -13    4.70    1.90
 -10  11  13    8.40    2.80
  -1 -10  13    7.60    2.70
   2   9 -13    6.90    2.20
 -11   2 -13    4.20    4.30
  -9  11  13    5.10    2.60
  -2  -9  13    6.90    2.00
 -11   3 -13   11.90    5.50
   3   8 -13   21.90    3.60
  -8  11  13   26.70    4.60
  11  -3  13   22.80    3.40
   4   7 -13    6.90    2.90
 -11   4 -13    7.80    5.60
  -7  11  13    6.40    3.20
 -11   5 -13   22.80    6.80
   5   6 -13   17.60    5.70
  -5  -6  13   19.40    5.20
   6   5 -13    1.80    3.20
 -11   6 -13   -1.60    4.60
  -5  11  13    3.80    3.60
  -6  -5  13    0.30    3.00
   7   4 -13   20.70    3.60
 -11   7 -13    6.30    4.90
  -7  -4  13   19.50    5.30
  -4  11  13   29.10    4.10
 -11   8 -13    1.90    3.90
   8   3 -13    1.10    2.00
  -3  11  13    2.50    2.20
  -8  -3  13    2.10    3.10
 -11   9 -13    2.00    2.60
   9   2 -13    1.60    1.70
  -9  -2  13   -2.10    2.50
 -11  10 -13   -0.30    2.80
  10   1 -13   -0.10    1.70
  -1  11  13    2.70    1.60
 -10  -1  13    1.40    2.30
 -11  11 -13    0.30    1.60
 -11   0  13    0.60    2.30
   0  11  13    3.00    1.30
 -11  12 -13    0.50    1.30
   1  11  13    1.00    0.90
 -12   1  13   -0.50    1.40
 -11  13 -13    0.70    0.90
 -13   2  13    1.40    1.20
 -12   0 -13    0.10    1.30
 -12  12  13    0.00    0.90
 -12   1 -13    0.00    1.90
 -11  12  13   -0.70    1.30
   2  10 -13    1.20    1.20
 -12   2 -13    0.30    2.60
 -10  12  13    3.30    1.90
   3   9 -13    1.40    1.60
 -12   3 -13    0.70    3.10
  -9  12  13    3.80    2.20
   4   8 -13   -0.40    1.50
 -12   4 -13    2.50    3.40
  -8  12  13    1.50    2.00
 -12   5 -13   -3.60    3.20
   5   7 -13    2.50    1.80
  -7  12  13    0.60    1.80
 -12   6 -13    1.90    3.20
   6   6 -13   13.40    2.60
  -6  12  13   10.80    2.60
  -6  -6  13   16.00    4.00
   7   5 -13    8.00    2.30
 -12   7 -13   -2.70    3.60
  -5  12  13    9.40    2.40
   8   4 -13    1.00    1.60
  -8  -4  13   -0.90    3.20
  -4  12  13    1.70    1.80
 -12   9 -13    5.20    3.50
   9   3 -13    0.60    1.30
  -9  -3  13   -1.00    1.90
  10   2 -13   16.20    3.20
 -12  10 -13    7.90    2.90
 -10  -2  13    8.10    2.70
 -12  11 -13    2.80    1.50
 -11  -1  13    1.80    1.80
 -12  12 -13   -0.40    1.00
 -12   0  13    1.40    1.30
 -13   2 -13    0.10    1.30
 -11  13  13    1.70    0.90
 -13   3 -13    0.30    1.40
   3  10 -13    0.30    0.70
 -10  13  13    0.00    1.30
 -13   4 -13   -1.20    1.70
   4   9 -13    1.50    0.90
  -9  13  13    4.50    1.60
   5   8 -13    2.10    1.10
 -13   5 -13    0.60    1.90
  -8  13  13    1.90    1.40
 -13   6 -13   -0.80    2.20
   6   7 -13    1.80    1.20
  -7  13  13    1.40    1.30
 -13   7 -13    0.00    2.40
   7   6 -13    1.80    1.30
  -6  13  13    1.30    1.30
   8   5 -13    4.40    1.40
  -8  -5  13    0.90    1.50
   9   4 -13    1.00    1.10
  -9  -4  13    0.20    1.30
  10   3 -13   -1.10    0.80
 -10  -3  13   -0.60    1.00
 -11  -2  13   -0.20    0.90
   6   8 -13    0.50    0.60
   7   7 -13    1.10    0.70
   8   6 -13    0.60    0.60
   0   0 -14   -0.60    3.10
   0   0 -14   -0.20    2.10
  -1   0 -14   32.00    4.50
   0   1 -14   38.30    4.20
   0   1 -14   37.00    5.60
  -1   0 -14   24.40    4.80
   1  -1 -14   37.20    6.20
  -1   1 -14  935.21   32.20
  -1   1 -14  920.61   31.60
   1   0 -14  994.60   29.30
   1   0 -14  993.50   34.80
   0  -1 -14  962.50   30.40
   2  -1 -14  179.68   11.80
  -1   2 -14  171.68   10.50
  -1  -1 -14  204.38   11.60
  -1   2 -14  210.58    9.90
  -1  -1 -14  183.48    9.80
  -2  -1 -14   99.49    8.80
  -1   3 -14   94.09    6.70
  -1   3 -14   94.69    6.40
  -2  -1 -14  107.49    8.60
   3  -2 -14  111.79   10.60
  -2   0 -14  712.13   26.10
  -2   0 -14  705.63   25.90
   0   2 -14  739.93   24.80
   0   2 -14  739.53   26.10
   2  -2 -14  740.13   28.40
   1   1 -14  190.08   11.20
   1   1 -14  176.48    8.10
  -2   1 -14  199.78   10.30
  -2   1 -14  184.88    9.70
   1  -2 -14  200.28   12.30
   2   0 -14  765.92   29.20
   0  -2 -14  746.23   28.90
  -2   2 -14  764.22   25.00
  -2   2 -14  778.02   27.20
  -1  -2 -14  298.07   14.80
   3  -1 -14  303.17   15.50
  -2   3 -14  301.97   13.50
  -2   3 -14  279.37   10.00
  -2  -2 -14  224.28   12.30
  -2   4 -14  218.18   11.30
   4  -2 -14  220.08   13.40
   5  -3 -14  210.78   13.10
  -2   5 -14  212.88   11.40
  -3  -2 -14  216.58   12.70
  -3  -1 -14   43.20    5.90
  -3  -1 -14   67.39    7.40
   4  -3 -14   40.80    6.90
  -1   4 -14   43.20    5.40
  -1   4 -14   49.80    4.60
   0   3 -14  358.46   14.70
  -3   0 -14  355.06   16.10
   0   3 -14  346.57   14.80
   3  -3 -14  353.76   17.60
   1   2 -14   92.29    6.00
  -3   1 -14   86.89    8.10
  -3   1 -14   91.59    6.50
   1   2 -14  123.59   10.70
   2  -3 -14   94.49    9.70
   2   1 -14  309.47   11.30
   2   1 -14  272.07   14.50
   1  -3 -14  292.37   15.20
  -3   2 -14  277.37   13.80
   3   0 -14    8.90    4.40
  -3   3 -14   14.20    4.00
   0  -3 -14   18.20    5.40
   4  -1 -14    5.20    4.50
  -3   4 -14    7.90    3.40
  -1  -3 -14    6.20    4.00
   5  -2 -14   82.49    9.40
  -3   5 -14   77.49    7.60
   6  -3 -14  226.18   13.50
  -3   6 -14  193.98   11.10
  -3   7 -14   42.50    5.90
  -3   7 -14   51.29    8.70
   7  -4 -14   47.00    8.10
   4   3  14   31.10    6.10
   3  -7  14   45.20    6.50
  -2   6 -14   48.20    6.10
   6  -4 -14   48.60    7.20
  -1   5 -14  131.79    8.50
   5  -4 -14  160.78   12.90
   4  -4 -14   11.40    4.70
   0   4 -14    9.40    3.10
   0   4 -14   19.60    4.00
  -4   0 -14   15.80    4.20
   1   3 -14   40.50    4.80
  -4   1 -14   57.69    6.90
   1   3 -14   47.10    6.10
   3  -4 -14   46.60    7.10
   2   2 -14  233.68   13.00
   2   2 -14  224.98   10.00
  -4   2 -14  220.48   12.20
   2  -4 -14  243.28   13.70
  -4   3 -14    7.10    3.30
   3   1 -14   10.30    4.70
   1  -4 -14   10.20    4.60
   0  -4 -14    8.50    4.20
   4   0 -14    9.50    4.40
   5  -1 -14   32.20    6.60
  -4   5 -14   21.50    4.70
  -1  -4 -14   25.30    5.30
  -2  -4 -14  164.48   11.60
  -4   6 -14  176.88   10.60
   6  -2 -14  194.88   12.60
   7  -3 -14    3.60    4.60
  -4   7 -14    9.30    3.30
  -4   7 -14    2.70    4.80
   4  -7  14   10.90    4.00
   3   4  14    8.00    4.20
  -7   3  14    0.70    7.20
  -4   8 -14   93.39   10.00
  -4   8 -14  100.49    9.00
  -8   4  14   69.59   11.40
   4   4  14   99.59    9.30
   4   4  14   79.49    7.90
   4  -8  14   97.69    8.50
  -4   9 -14   12.90    7.10
  -5  -4 -14   10.10    6.40
  -4   9 -14   14.30    4.10
  -9   5  14    3.90    9.00
  -3   8 -14  252.87   12.40
  -3   8 -14  216.08   13.90
  -5  -3 -14  171.98   16.80
   5   3  14  196.08   12.10
   3  -8  14  195.68   10.60
  -8   5  14  212.98   16.30
   5   3  14  198.38   11.30
  -5  -2 -14  279.77   22.30
   7  -5 -14  281.27   15.90
  -2   7 -14  251.77   15.80
   2  -7  14  272.27   17.40
   5   2  14  242.98   19.30
   5   2  14  276.27   14.60
   6  -5 -14   30.60    6.00
  -1   6 -14   21.90    4.50
   5  -5 -14    2.30    3.70
  -5   0 -14    0.60    3.50
   0   5 -14    0.90    2.50
   0   5 -14    0.90    3.30
   4  -5 -14  162.08   12.90
  -5   1 -14  146.79   10.20
   1   4 -14  165.98   10.40
   2   3 -14  197.78   12.00
   3  -5 -14  188.38   12.30
  -5   2 -14  190.38   11.50
  -5   3 -14   94.49    9.00
   2  -5 -14   83.19    9.00
   3   2 -14   98.99   10.10
   4   1 -14   20.40    5.80
   1  -5 -14   22.20    5.20
  -5   4 -14   22.10    4.60
   5   0 -14   29.90    6.20
   0  -5 -14   25.60    5.50
  -5   5 -14   28.10    5.30
  -5   6 -14   28.30    5.30
  -1  -5 -14   22.00    5.70
   6  -1 -14   14.90    5.30
  -5   7 -14   43.60    9.00
   7  -2 -14   36.10    6.70
   2   5  14   32.90    6.10
  -7   2  14   34.60    9.00
  -5   8 -14   12.20    5.40
  -5   8 -14   27.30    5.00
   3   5  14   24.30    5.00
  -8   3  14   20.80    7.10
   5  -8  14   19.50    4.20
   3   5  14   34.10    6.10
  -5   9 -14   53.89    8.60
  -5   9 -14   60.09    7.20
  -9   4  14   48.70   11.00
   4   5  14   52.69   11.00
  -5  10 -14   39.70    6.50
   5   5  14   40.60    5.80
   5 -10  14   34.30    4.60
 -10   5  14   32.80    7.20
  -5  11 -14    9.40    3.00
   6   5  14    2.80    2.00
   5 -11  14    9.00    2.30
 -11   6  14    9.10    5.20
  -4  10 -14   42.10    6.00
   4 -10  14   45.70    5.00
   6   4  14   40.00    5.40
  -3   9 -14  136.59    9.30
  -3   9 -14  151.28   10.50
   6   3  14  130.29    9.10
   3  -9  14  134.09    8.90
  -2   8 -14   19.90    4.20
  -2   8 -14   26.00    5.20
  -2   8 -14   31.90    5.70
  -6  -2 -14   31.20   10.00
   2  -8  14   31.70    5.20
   6   2  14   29.80    5.50
   6   2  14   29.10    5.20
  -1   7 -14   42.50   10.10
  -6  -1 -14   55.89   12.10
  -1   7 -14   57.79    6.70
   7  -6 -14   36.10    7.60
   1  -7  14   47.20    5.90
   6   1  14   55.79    7.10
  -7   6  14   52.39    9.90
  -6   0 -14    6.70    8.70
   0   6 -14   21.40    4.40
   0  -6  14    9.10    3.70
   5  -6 -14   27.20    5.80
  -6   1 -14   30.40    5.40
   1   5 -14   25.50    5.20
   4  -6 -14   40.60    6.60
   2   4 -14   33.00    6.10
  -6   2 -14   42.00    6.30
  -6   3 -14  184.48   11.70
   3   3 -14  187.88   12.90
   3  -6 -14  206.88   12.60
  -6   4 -14  198.28   12.00
   2  -6 -14  186.08   12.10
   4   2 -14  182.98   12.60
   1  -6 -14   18.30    5.10
  -6   5 -14   21.10    4.90
   5   1 -14   29.50    6.30
  -6   6 -14   13.90    6.10
   0  -6 -14   -1.60    6.00
  -6   6 -14   21.60    4.90
   0   6  14    9.90    4.40
   0   6  14   15.90    5.10
  -6   7 -14   40.50    6.30
  -6   7 -14   32.00    7.80
  -7   1  14   39.50    9.50
   1   6  14   36.80    6.30
   6  -7  14   32.30    5.90
  -6   8 -14   15.10    4.40
  -6   8 -14   20.60    5.70
   2   6  14   16.50    4.80
   2   6  14   26.70    5.60
   6  -8  14   18.00    4.20
  -8   2  14   24.50    7.50
  -6   9 -14   15.50    4.90
  -6   9 -14   18.80    4.50
  -9   3  14   11.20    6.50
   6  -9  14   25.60    4.40
   3   6  14   23.60    4.90
  -6  10 -14    9.40    4.10
 -10   4  14   10.30    5.10
   6 -10  14    8.50    3.00
   4   6  14    4.50    3.10
  -6  11 -14   37.10    5.30
   5   6  14   35.00    4.40
 -11   5  14   29.10    5.90
   6 -11  14   34.50    3.80
  -6  12 -14   11.80    2.40
   6   6  14   12.50    2.30
 -12   6  14   12.00    6.30
   6 -12  14    9.50    2.10
   6 -13  14    3.90    1.30
   7   6  14    2.40    1.30
  -5  12 -14    0.20    1.50
   7   5  14    1.30    1.50
   5 -12  14   -0.20    1.40
  -4  11 -14   24.60    3.70
  -7  -4 -14    4.70    4.60
   7   4  14   23.60    3.60
   4 -11  14   19.50    3.20
  -7  -3 -14    2.90    4.60
  -3  10 -14   15.40    3.50
   3 -10  14   16.60    3.40
   7   3  14   23.90    4.10
  -7  -2 -14   17.40    7.00
  -2   9 -14   11.30    3.80
  -2   9 -14   19.50    3.90
   7   2  14   23.50    4.40
   2  -9  14   19.80    4.00
  -9   7  14    9.00    5.20
  -1   8 -14   21.80    4.30
  -7  -1 -14   18.10    7.50
  -1   8 -14   17.60    4.60
  -1   8 -14   17.30    4.20
   1  -8  14   20.00    4.30
   7   1  14   19.50    4.40
  -8   7  14   15.20    6.40
   7   1  14   16.30    4.70
   0   7 -14    0.90    3.80
   0   7 -14   -4.50    2.50
  -7   0 -14  -11.80    5.40
   0  -7  14    0.90    2.80
   7   0  14   -1.00    3.80
  -7   7  14   -1.80    5.30
  -7   1 -14   28.90   10.90
   6  -7 -14   42.90    7.50
   1   6 -14   40.50    6.90
  -7   1 -14   50.99    7.20
  -1  -6  14   57.19    6.60
  -6   7  14   47.20    9.40
   5  -7 -14  261.17   14.80
  -7   2 -14  262.47   15.60
  -7   2 -14  265.37   33.30
  -5   7  14  257.47   16.50
  -2  -5  14  262.87   13.00
  -7   3 -14   43.80    6.60
   4  -7 -14   43.80    8.10
   3   4 -14   37.40    7.00
  -7   3 -14   49.80   12.60
  -4   7  14   42.90    8.50
  -7   4 -14    7.30    3.60
   3  -7 -14   13.70    4.90
   4   3 -14    9.40    4.60
  -7   4 -14   11.50   11.00
  -3   7  14    4.60    5.00
   5   2 -14   37.10    6.90
   2  -7 -14   28.90    6.10
  -7   5 -14   43.10   13.90
  -7   5 -14   41.90    6.40
  -2   7  14   27.70    9.60
  -2   7  14   30.20    6.30
  -7   6 -14   36.40   10.10
  -7   6 -14   55.19    7.10
  -7   6 -14   16.70   11.20
  -1   7  14   32.70    6.40
  -1   7  14   35.90    6.10
  -7   7 -14   95.49   10.20
  -7   7 -14  114.09   10.00
  -7   0  14   88.79   11.40
   0   7  14   90.59    9.00
   0   7  14   96.89    9.00
  -7   8 -14    9.00    4.40
  -7   8 -14    2.80    3.90
  -8   1  14    5.60    5.40
   1   7  14    7.90    3.80
   1   7  14    0.70    3.00
  -7   9 -14   35.40    6.50
  -9   2  14   23.10    7.30
   7  -9  14   28.00    4.20
   2   7  14   24.00    4.80
  -7  10 -14   17.90    4.70
 -10   3  14   21.50    6.30
   7 -10  14   23.50    4.00
   3   7  14   25.00    4.40
  -7  11 -14    5.20    3.00
 -11   4  14    1.50    3.30
   7 -11  14    3.20    2.10
   4   7  14    5.40    2.50
  -7  12 -14   11.60    2.70
   5   7  14    7.00    1.90
 -12   5  14   12.10    3.50
   7 -12  14   11.50    2.70
  -7  13 -14    0.90    1.00
   7 -13  14    0.70    1.00
   6   7  14    1.50    1.10
   5 -13  14    1.20    0.90
   8   5  14    1.20    1.80
  -8  -4 -14   -0.90    3.00
   8   4  14    2.30    1.50
   4 -12  14    3.60    1.50
  -8  -3 -14    3.10    3.40
   8   3  14   -0.90    1.60
   3 -11  14   -0.50    1.60
  -8  -2 -14    6.10    7.00
 -10   8  14   20.90    5.10
   8   2  14   18.70    3.70
   2 -10  14   18.50    3.20
  -1   9 -14   10.10    3.10
  -8  -1 -14   15.80    7.00
   8   1  14   11.30    3.70
   1  -9  14    7.30    2.80
  -9   8  14    6.20    4.30
  -8   0 -14   -5.40    5.50
   0   8 -14    2.40    2.80
   0   8 -14    2.00    3.20
   0  -8  14    1.40    2.80
   8   0  14   -2.90    2.90
  -8   8  14   -1.00    3.60
   1   7 -14   18.10    4.50
   1   7 -14   28.20    4.80
  -8   1 -14   35.90   10.40
  -7   8  14   14.90    5.50
  -1  -7  14   24.00    4.60
  -8   2 -14   28.80    5.80
  -8   2 -14   30.40   11.00
  -2  -6  14   21.80    4.50
  -6   8  14   19.90    6.10
  -8   3 -14  225.98   12.80
  -8   3 -14  215.08   19.60
  -5   8  14  204.38   13.90
  -3  -5  14  201.58   10.90
  -8   4 -14   91.69    9.30
  -8   4 -14  115.59   15.10
  -4   8  14   95.49    9.40
  -8   5 -14   21.80    5.20
  -8   5 -14   10.70    9.40
  -3   8  14   11.60    4.50
  -3   8  14   12.10    5.00
  -8   6 -14   19.30    8.10
  -8   6 -14   26.50    9.80
  -8   6 -14   20.60    5.10
  -2   8  14   17.70    4.90
  -6  -2  14   21.30    7.70
  -2   8  14   18.20    4.80
  -8   7 -14    0.90    4.20
  -8   7 -14   -6.70    7.90
  -8   7 -14    9.90    5.40
  -7  -1  14   -0.40    4.70
  -1   8  14    1.70    3.40
  -1   8  14    4.40    3.40
  -8   8 -14   -1.20    3.80
  -8   8 -14    4.40    3.30
   0   8  14    0.70    3.00
   0   8  14    8.40    3.50
  -8   0  14    4.40    5.10
  -8   9 -14    2.50    3.60
   1   8  14    3.10    2.90
  -9   1  14    4.80    4.70
  -8  10 -14    1.30    3.00
   2   8  14    7.60    3.00
   8 -10  14    1.80    2.40
 -10   2  14    6.20    4.20
  -8  11 -14    2.50    2.60
 -11   3  14    4.50    3.60
   8 -11  14    1.90    1.90
   3   8  14    5.40    2.40
  -8  12 -14    1.60    1.90
 -12   4  14    6.50    3.00
   8 -12  14    3.30    1.60
   4   8  14    7.80    2.00
  -8  13 -14    0.00    1.00
 -13   5  14    3.40    2.00
   8 -13  14    1.10    1.00
   5   8  14    0.30    1.00
   4 -13  14    2.50    1.00
   9   4  14    2.30    1.10
  -9  -3 -14    0.00    2.20
   3 -12  14    5.80    2.70
   9   3  14    7.30    1.80
  -9  -2 -14    4.40    3.10
 -11   9  14   21.80    4.20
   2 -11  14   20.00    2.90
   9   2  14   17.50    2.90
  -9  -1 -14    7.90    5.20
  -1  10 -14   -0.40    2.10
   1 -10  14    2.50    1.90
 -10   9  14    1.70    3.20
  -9   0 -14    0.10    5.00
   0   9 -14    2.00    2.40
   0  -9  14    3.40    2.30
  -9   9  14   -0.10    3.10
  -9   1 -14    8.20    7.20
   1   8 -14   14.60    3.80
  -1  -8  14    7.60    3.00
   9  -1  14    7.40    3.10
  -8   9  14   10.60    4.50
   2   7 -14   14.30    4.00
  -9   2 -14   18.90    8.70
  -7   9  14   20.20    5.00
  -2  -7  14   17.50    3.50
  -9   3 -14  154.08   15.00
  -9   3 -14  158.18   11.20
  -3  -6  14  159.38    9.70
  -6   9  14  146.99   12.00
  -9   4 -14   17.20    4.80
  -4  -5  14   18.00    9.20
  -5   9  14   21.80    7.70
  -9   5 -14   48.00    7.10
  -9   5 -14   23.30   15.10
  -4   9  14   52.99    9.40
  -9   6 -14   14.40    4.70
  -9   6 -14   25.10    9.20
  -6  -3  14   18.00    6.00
  -3   9  14   12.00    4.10
  -9   7 -14   22.50    7.60
  -9   7 -14   22.30    6.70
  -2   9  14   23.70    4.10
  -2   9  14   28.90    5.40
  -7  -2  14   24.50    6.70
  -9   8 -14    6.90    4.70
  -1   9  14    7.40    3.20
  -1   9  14   -0.10    2.50
  -8  -1  14    2.70    4.40
  -9   9 -14   -2.10    3.20
   0   9  14   -0.30    2.30
  -9   0  14    0.70    3.80
  -9  10 -14    0.90    2.80
 -10   1  14    4.20    4.10
   1   9  14    1.70    2.10
  -9  11 -14    1.00    2.20
 -11   2  14   -3.40    1.90
   2   9  14   -0.40    1.60
  -9  12 -14   -0.50    1.60
   9 -12  14    2.40    1.70
   3   9  14    0.70    1.50
 -12   3  14    0.90    2.10
  -9  13 -14    4.90    1.40
   4   9  14    3.40    1.20
 -13   4  14    1.70    1.60
   3 -13  14    1.30    0.80
 -10  -2 -14   -1.00    1.80
   2 -12  14    1.40    1.00
 -12  10  14   -1.20    2.10
 -10  -1 -14    3.60    3.20
 -11  10  14    0.20    2.10
   1 -11  14    3.40    1.50
   0  10 -14    2.40    1.80
 -10   0 -14    3.50    3.80
 -10  10  14    2.60    2.60
   0 -10  14    7.30    2.10
 -10   1 -14   -1.10    4.60
   1   9 -14    1.40    2.00
  -9  10  14   -0.40    2.50
  -1  -9  14    7.30    2.30
   2   8 -14   17.00    3.60
 -10   2 -14    9.90    5.80
  -2  -8  14   21.00    4.70
  -8  10  14   24.50    4.80
   3   7 -14   15.60    3.60
 -10   3 -14    5.30    6.00
  -7  10  14   17.00    4.50
  -3  -7  14    9.90    3.00
 -10   4 -14   30.10    8.40
   4   6 -14   62.49    6.60
  -4  -6  14   34.60    7.10
  -6  10  14   51.39    6.60
 -10   5 -14   20.80    7.40
  -5  10  14   34.50    5.60
  -5  -5  14   23.90    6.30
 -10   6 -14    6.80    6.30
  -6  -4  14    3.50    4.50
  -4  10  14    3.50    2.80
 -10   7 -14   34.20    8.20
  -3  10  14   30.50    4.70
  -7  -3  14   36.50    6.70
 -10   8 -14    8.00    4.20
  -2  10  14    3.10    2.60
  -8  -2  14   10.00    5.00
 -10   9 -14    0.90    2.70
  -9  -1  14    5.00    4.10
  -1  10  14    1.00    2.00
 -10  10 -14   13.40    3.70
 -10   0  14    9.70    4.10
   0  10  14   13.00    2.50
 -10  11 -14   -0.30    1.80
   1  10  14    4.20    2.90
 -11   1  14    5.60    2.80
 -10  12 -14    2.60    1.50
   2  10  14    3.00    1.30
 -12   2  14    1.40    1.90
 -10  13 -14    1.20    1.10
   3  10  14   -0.60    0.70
 -13   3  14    1.00    1.30
 -11  -1 -14    0.10    2.20
   1 -12  14    1.00    0.90
 -12  11  14    2.60    1.70
 -11   0 -14   -2.00    2.00
   0 -11  14    4.20    1.30
 -11  11  14    2.80    1.70
 -11   1 -14   -1.80    2.90
   1  10 -14    3.50    1.50
  -1 -10  14    6.80    1.60
   2   9 -14   16.30    2.60
 -11   2 -14    8.50    4.40
  -9  11  14   25.90    4.30
  -2  -9  14   18.50    2.70
 -11   3 -14    5.30    4.60
   3   8 -14    0.60    1.80
  -8  11  14   -1.60    1.80
  11  -3  14    0.30    1.80
   4   7 -14   23.70    3.70
 -11   4 -14   23.90    6.40
  -7  11  14   15.70    3.50
   5   6 -14    5.10    2.40
 -11   5 -14    4.70    5.00
  -5  -6  14    5.90    3.60
  -6  11  14    1.40    2.20
   6   5 -14   35.40    4.40
 -11   6 -14   35.40    7.20
  -6  -5  14   36.00    5.80
  -5  11  14   44.50    5.00
 -11   7 -14   -1.90    4.00
   7   4 -14    4.20    2.30
  -7  -4  14    4.40    3.60
  -4  11  14    4.80    2.20
   8   3 -14    3.00    2.10
 -11   8 -14    5.60    3.70
  -3  11  14    2.80    1.90
  -8  -3  14    2.60    3.40
   9   2 -14    0.60    1.60
 -11   9 -14   -1.40    2.50
  -9  -2  14    2.50    2.90
  10   1 -14    5.20    2.00
 -11  10 -14    0.90    1.90
 -10  -1  14    8.40    3.20
  -1  11  14    1.90    1.60
 -11  11 -14   20.10    3.30
 -11   0  14   17.00    3.60
   0  11  14   22.80    3.50
 -11  12 -14    1.40    1.20
 -12   1  14    0.20    1.40
   1  11  14    1.80    1.10
 -12   0 -14   -1.10    1.20
 -12   1 -14   -1.10    1.50
 -11  12  14    0.30    1.40
 -12   2 -14    4.10    2.90
   2  10 -14    0.20    1.00
 -10  12  14    1.60    1.50
   3   9 -14    3.70    1.40
 -12   3 -14    4.30    3.50
  -9  12  14    1.10    1.60
   4   8 -14    2.20    1.60
 -12   4 -14    0.10    2.80
  -8  12  14   -0.30    1.60
   5   7 -14    2.20    1.70
 -12   5 -14    2.50    3.30
  -7  12  14    1.00    1.80
   6   6 -14   13.20    2.50
 -12   6 -14    4.80    3.70
  -6  12  14   12.70    2.70
  -6  -6  14   11.70    3.30
   7   5 -14    7.00    2.00
 -12   7 -14    0.00    3.00
  -7  -5  14    5.40    2.40
  -5  12  14    7.00    2.10
  -4  12  14    7.00    1.70
  -8  -4  14    9.90    3.10
   9   3 -14   -0.70    1.10
 -12   9 -14    1.30    2.30
  -9  -3  14   -1.00    1.70
 -12  10 -14    3.70    1.90
  10   2 -14    1.30    1.20
 -10  -2  14    1.10    2.00
 -12  11 -14    0.10    1.30
 -11  -1  14    1.80    1.60
 -12  12 -14   11.70    1.60
   3  10 -14    0.00    0.90
 -13   3 -14   -0.90    1.40
 -10  13  14    1.80    1.10
 -13   4 -14   -1.40    1.70
   4   9 -14    3.90    1.00
  -9  13  14    3.40    1.40
   5   8 -14    2.20    1.00
 -13   5 -14   -0.40    1.80
  -8  13  14    0.10    1.00
 -13   6 -14   -1.20    2.90
   6   7 -14    3.40    1.30
  -7  13  14    1.50    1.20
   7   6 -14    1.20    1.10
  -6  13  14    3.10    1.30
   8   5 -14    0.70    1.00
  -8  -5  14    0.10    1.40
   9   4 -14    1.40    1.00
  -9  -4  14    1.90    1.40
 -10  -3  14    0.80    1.20
   0   0 -15 3076.69   94.49
   0   0 -15 3120.39   91.09
  -1   0 -15 1153.78   39.30
   0   1 -15 1185.68   39.70
   1  -1 -15 1171.98   40.90
   0   1 -15 1190.68   37.10
  -1   0 -15 1184.48   37.90
   0  -1 -15   38.90    6.00
  -1   1 -15   46.00    5.40
   1   0 -15   47.10    6.60
   1   0 -15   41.30    3.30
  -1   1 -15   43.40    4.90
   2  -1 -15    8.30    4.20
  -1  -1 -15    5.80    2.90
  -1   2 -15    7.00    2.60
  -1  -1 -15   10.80    4.10
  -1   2 -15    8.00    3.00
  -1   3 -15  404.06   16.60
   3  -2 -15  429.46   19.60
  -2  -1 -15  414.46   17.00
  -2  -1 -15  416.46   17.80
  -1   3 -15  416.36   15.60
   2  -2 -15  601.94   25.20
   0   2 -15  659.93   27.00
   0   2 -15  618.84   23.30
  -2   0 -15  634.74   23.20
  -2   0 -15  628.64   23.30
   1  -2 -15   12.40    4.70
  -2   1 -15    5.30    3.10
   1   1 -15   15.20    2.80
  -2   1 -15    7.00    3.10
   1   1 -15   13.30    4.40
  -2   2 -15  339.17   14.60
   0  -2 -15  329.77   16.30
   2   0 -15  358.36   16.70
  -2   2 -15  329.67   12.90
   3  -1 -15  516.65   22.40
  -2   3 -15  508.15   19.70
  -2   3 -15  491.35   16.20
  -1  -2 -15  517.25   21.50
  -2  -2 -15  395.56   17.70
  -2   4 -15  379.46   16.30
   4  -2 -15  406.66   19.10
   5  -3 -15  140.29   12.40
  -2   5 -15  146.19    9.20
  -1   4 -15   78.49    5.90
  -1   4 -15   96.39    8.10
  -3  -1 -15   80.39    8.10
  -3  -1 -15  103.99    9.00
  -3   0 -15   38.90    5.20
   3  -3 -15   39.70    6.70
   0   3 -15   34.90    4.50
   0   3 -15   40.40    5.20
  -3   0 -15   37.80    5.50
   2  -3 -15  400.46   19.30
  -3   1 -15  431.86   16.30
   1   2 -15  427.16   18.10
   1   2 -15  413.16   16.50
  -3   1 -15  406.56   17.50
  -3   2 -15  511.55   20.60
   2   1 -15  504.15   21.80
   2   1 -15  524.75   17.60
   1  -3 -15  521.15   22.30
  -3   2 -15  521.45   17.70
  -3   3 -15  330.57   15.10
   0  -3 -15  328.77   16.60
   3   0 -15  347.87   17.00
   4  -1 -15  358.06   18.00
  -3   4 -15  367.66   16.00
  -1  -3 -15  344.67   16.70
   5  -2 -15   26.30    5.70
  -3   5 -15   18.60    4.20
  -2  -3 -15   17.40    4.50
  -3   6 -15  185.28   10.70
   6  -3 -15  180.88   12.60
  -4  -3 -15  243.88   19.50
   7  -4 -15  257.27   15.10
  -3   7 -15  268.27   13.10
  -3   7 -15  222.88   17.00
  -7   4  15  235.18   18.40
   4   3  15  236.28   13.40
   4   3  15  252.77   14.80
  -2   6 -15   98.39    8.70
   6  -4 -15   95.39   10.20
  -1   5 -15  122.59    8.20
   5  -4 -15  138.19   11.80
   0   4 -15  205.88   10.50
   4  -4 -15  219.28   13.30
   1   3 -15  102.79    8.60
  -4   1 -15   87.89    8.20
   1   3 -15   87.69    6.20
   2   2 -15  378.06   18.40
   2  -4 -15  421.26   19.40
   2   2 -15  424.36   15.50
  -4   2 -15  405.96   17.80
  -4   3 -15  351.76   16.30
   1  -4 -15  356.76   17.60
   3   1 -15  373.36   17.90
   0  -4 -15  411.56   19.10
   4   0 -15  414.16   19.60
  -4   4 -15  419.06   18.10
  -1  -4 -15    3.70    3.40
  -4   5 -15    3.40    3.00
   5  -1 -15    4.00    3.90
   6  -2 -15   34.40    6.70
  -2  -4 -15   36.20    6.20
  -4   6 -15   29.50    5.20
  -4   7 -15   14.30    4.20
   7  -3 -15   16.20    5.00
  -4   7 -15    6.90    6.10
   4  -7  15   13.10    3.60
   3   4  15   10.70    5.00
  -4   8 -15   11.30    3.80
  -4   8 -15    7.90    5.50
  -4  -4 -15   15.00    9.60
   4   4  15    8.60    4.40
   4  -8  15    8.50    3.40
   4   4  15    8.80    4.00
  -8   4  15   13.70    7.40
  -5  -4 -15   35.10    9.20
  -4   9 -15   76.79    7.70
  -4   9 -15   55.39    7.40
  -9   5  15   64.19    9.40
   4  -9  15   59.19    6.00
   5   4  15   68.79    7.10
  -3   8 -15   95.59    8.30
  -3   8 -15   79.09    9.00
  -5  -3 -15   66.79   12.10
   5   3  15   88.69    8.60
   5   3  15   83.59    8.00
  -8   5  15   59.79   10.80
   3  -8  15   90.09    7.80
   7  -5 -15   18.10    9.50
  -2   7 -15   40.60    6.40
  -2   7 -15   22.60    6.00
  -2   7 -15   38.60    5.40
   2  -7  15   29.20    5.30
   5   2  15   39.70    6.00
   5   2  15   25.00    8.90
   6  -5 -15   91.89    9.60
  -1   6 -15   92.79    8.30
   1  -6  15   81.19    8.10
  -5   0 -15   88.69    8.80
   0   5 -15   74.99    7.30
   5  -5 -15   89.59    9.50
  -5   1 -15  130.99    9.40
   4  -5 -15  159.98   12.60
   1   4 -15  142.99    9.80
   2   3 -15  132.79    7.70
   3  -5 -15  145.59   12.10
   2   3 -15  135.89    9.70
  -5   2 -15  136.69   11.00
   2  -5 -15   28.50    5.60
  -5   3 -15   27.00    5.20
   4   1 -15    9.70    4.60
  -5   4 -15    5.70    3.30
   1  -5 -15    6.10    3.90
   0  -5 -15  137.89   11.80
   5   0 -15  151.98   13.00
  -5   5 -15  153.28    9.90
  -5   6 -15   79.09    8.10
   6  -1 -15   83.39   11.00
  -5   6 -15   44.40   10.30
  -1  -5 -15   70.39    8.60
   1   5  15   54.89    7.30
  -5   7 -15   29.70    7.50
  -5   7 -15   34.80    5.70
   2   5  15   30.50    6.00
   5  -7  15   17.10    4.40
  -5   8 -15    3.00    3.00
  -5   8 -15    4.30    4.80
   3   5  15    9.30    4.00
   5  -8  15    7.80    3.50
  -8   3  15    2.40    5.80
   3   5  15    5.00    3.80
  -5   9 -15   27.70    5.10
  -5   9 -15   39.40    6.90
   5  -9  15   33.50    4.50
   4   5  15   27.80    5.20
  -9   4  15   19.70    6.70
  -5  10 -15    2.30    3.00
   5 -10  15   -0.40    2.00
   5   5  15    2.50    2.30
 -10   5  15   -1.60    4.20
  -5  11 -15    1.70    2.20
   6   5  15    0.70    1.80
 -11   6  15    1.90    6.70
   5 -11  15    3.80    1.90
  -4  10 -15    1.20    2.70
  -6  -4 -15   -1.30    5.00
   4 -10  15   -2.80    1.80
   6   4  15   -0.60    2.10
  -3   9 -15   87.19    7.60
  -6  -3 -15   50.29   10.00
   6   3  15   72.39    6.90
   3  -9  15   77.69    7.40
  -2   8 -15   40.80    6.40
  -2   8 -15   30.10    5.30
  -2   8 -15   31.80    5.30
  -6  -2 -15   28.30    9.40
   6   2  15   25.00    4.80
   2  -8  15   29.90    4.80
   6   2  15   22.00    4.60
  -1   7 -15   60.29    6.90
  -6  -1 -15   59.99   12.70
  -1   7 -15   51.39    7.30
   6   1  15   51.99    7.90
   6   1  15   50.49    8.00
   1  -7  15   66.29    6.90
   6  -6 -15    5.10    4.10
   0   6 -15   -2.40    2.30
  -6   0 -15   -7.00   11.20
   0   6 -15    1.70    4.10
  -6   6  15    3.30    6.20
  -6   1 -15   86.49    8.70
  -6   1 -15   64.69   14.10
   5  -6 -15   70.69    8.70
   1   5 -15   76.69    7.30
  -1  -5  15   76.59    8.50
   4  -6 -15   94.29    9.70
  -6   2 -15   93.09    9.10
   2   4 -15   77.89    8.70
   3   3 -15  203.18   12.70
   3  -6 -15  194.58   12.70
  -6   3 -15  181.88   11.60
  -6   4 -15   31.30    5.80
   4   2 -15   37.30    6.90
   2  -6 -15   38.60    6.50
   5   1 -15   62.69    8.60
  -6   5 -15   67.49    7.90
   1  -6 -15   65.99    9.00
  -1   6  15   66.19    8.90
  -1   6  15   54.09    8.60
   0  -6 -15   15.50    4.70
  -6   6 -15   14.00    4.30
   6   0 -15   15.60    5.20
  -6   6 -15   28.00    7.50
   0   6  15   21.50    6.00
  -6   7 -15   38.90    8.20
  -6   7 -15   42.40    6.30
  -7   1  15   43.40   10.30
   1   6  15   33.00    6.20
   1   6  15   39.10    6.20
  -6   8 -15    5.80    5.10
  -6   8 -15    2.50    3.40
   6  -8  15    5.30    3.20
   2   6  15   11.70    4.20
   2   6  15    4.60    3.50
  -8   2  15    9.70    6.30
  -6   9 -15   16.30    5.10
  -9   3  15   11.60    6.00
   3   6  15   19.70    4.50
   6  -9  15   18.70    3.70
  -6  10 -15   38.80    6.10
   4   6  15   28.00    4.20
   6 -10  15   39.00    4.70
 -10   4  15   31.40    7.10
  -6  11 -15    3.90    2.50
 -11   5  15    0.10    3.30
   6 -11  15    2.20    1.80
   5   6  15    2.80    2.30
  -6  12 -15    0.90    1.70
   6 -12  15    0.30    1.50
   6   6  15    1.30    1.40
   7   6  15    1.30    1.10
   6 -13  15    4.60    1.20
  -5  12 -15    3.10    1.60
   7   5  15    4.30    2.30
   5 -12  15    2.40    1.50
  -7  -4 -15    5.80    3.80
  -4  11 -15    4.10    2.00
   4 -11  15    4.30    2.10
   7   4  15    6.50    2.40
  -7  -3 -15    5.70    6.80
  -3  10 -15   11.50    3.40
   7   3  15   11.20    3.70
   3 -10  15    5.40    2.60
  -2   9 -15   51.19    5.40
  -7  -2 -15   26.70    7.70
   7   2  15   42.30    5.40
  -9   7  15   43.40    7.90
   2  -9  15   42.40    5.20
  -1   8 -15   17.20    4.70
  -1   8 -15   10.90    4.50
  -7  -1 -15    7.30    8.40
  -1   8 -15   12.10    4.50
   7   1  15    9.10    4.10
   7   1  15   11.90    4.40
  -8   7  15    2.90    5.20
  -7   0 -15   27.90    9.70
   0   7 -15   34.90    5.90
   0   7 -15   41.80    5.70
  -7   7  15   49.20    8.70
   7   0  15   33.50    6.00
   0  -7  15   38.40    5.20
  -7   1 -15   59.89   11.90
  -7   1 -15   48.10    6.90
   1   6 -15   73.59    7.10
  -1  -6  15   64.09    6.60
  -6   7  15   59.59    8.80
  -7   2 -15   30.20    5.60
  -7   2 -15   64.79   13.80
   5  -7 -15   23.90    6.80
   2   5 -15   41.10    7.20
  -2  -5  15   31.30    5.70
  -5   7  15   43.10    8.00
   3   4 -15  298.47   16.10
  -7   3 -15  276.57   29.70
  -7   3 -15  297.27   15.10
   4  -7 -15  266.87   16.00
  -3  -4  15  264.07   13.20
  -7   4 -15   15.60    4.60
   3  -7 -15    2.80    4.00
   4   3 -15   11.10    5.30
  -3   7  15    1.90    5.20
  -3   7  15   10.10    7.80
  -7   5 -15   33.40    9.80
   5   2 -15   32.60    6.80
  -7   5 -15   22.10   16.70
  -7   5 -15   29.00    5.80
  -2   7  15   27.10    6.30
  -7   6 -15   45.20    9.20
  -7   6 -15   39.60    6.50
  -7   6 -15   29.80   10.90
  -1   7  15   43.30    6.20
  -1   7  15   35.00    6.60
  -7   7 -15   -2.40    4.60
  -7   7 -15   -2.60    2.90
   0   7  15   -0.70    2.90
  -7   0  15   -2.70    4.90
   0   7  15    0.50    3.40
  -7   8 -15   38.50    5.80
  -8   1  15   67.49   17.10
   1   7  15   45.30    6.90
   7  -8  15   41.10    5.40
  -7   9 -15    8.40    4.60
  -9   2  15    1.40    4.40
   2   7  15    4.90    3.00
   7  -9  15    9.80    3.00
  -7  10 -15    1.80    3.10
 -10   3  15    5.00    4.30
   3   7  15    5.40    2.70
  -7  11 -15    2.90    2.60
 -11   4  15    1.50    3.20
   7 -11  15    1.10    1.60
   4   7  15    2.80    2.10
  -7  12 -15   -0.30    1.40
   7 -12  15    1.90    1.60
 -12   5  15    0.40    2.60
   5   7  15    3.10    1.60
  -7  13 -15    4.70    1.70
   6   7  15    4.10    1.20
   7 -13  15    6.70    2.00
   5 -13  15    1.10    0.90
   8   5  15    2.80    1.10
   4 -12  15    2.80    2.50
   8   4  15    4.60    1.60
  -8  -3 -15   -0.10    3.10
   8   3  15    5.90    2.20
   3 -11  15    5.00    2.00
  -8  -2 -15   -2.40    4.10
   8   2  15   -0.90    2.20
 -10   8  15    7.50    3.70
  -1   9 -15   35.70    4.30
  -8  -1 -15   20.60    7.10
   1  -9  15   36.80    4.70
  -9   8  15   40.60    6.90
   8   1  15   28.20    4.50
   0   8 -15   26.00    4.60
  -8   0 -15   16.80    7.80
  -8   8  15   25.90    5.90
   0  -8  15   15.40    3.70
   8   0  15   15.90    3.90
  -8   1 -15   16.10   13.60
  -8   2 -15   40.80    6.70
  -8   2 -15   39.80   10.80
   2   6 -15   37.40    5.70
  -2  -6  15   34.00    4.90
  -6   8  15   26.80    6.80
  -8   3 -15   81.49    8.70
  -8   3 -15   74.29   14.30
  -5   8  15   78.89    9.20
  -3  -5  15   79.79    7.20
  -8   4 -15   13.10    4.40
  -8   4 -15   13.20    9.90
  -4   8  15    4.20    4.10
  -8   5 -15    4.50    3.40
  -8   5 -15   10.70    8.90
  -3   8  15    3.10    4.10
  -3   8  15    7.40    4.10
  -8   6 -15   10.20    8.40
  -8   6 -15   20.40    7.00
  -8   6 -15    7.90    4.00
  -6  -2  15    7.30    5.50
  -2   8  15    3.90    3.70
  -2   8  15   10.20    4.10
  -8   7 -15   54.29    7.20
  -8   7 -15   37.80   10.30
  -8   7 -15   36.80   10.20
  -7  -1  15   43.00   13.00
  -8   8 -15   73.59    9.00
   0   8  15   61.79    6.20
  -8   0  15   63.09    9.00
   0   8  15   62.29    6.60
  -8   9 -15   14.90    4.80
   1   8  15   18.80    4.10
  -9   1  15   19.10    6.90
  -8  10 -15    4.10    3.50
   8 -10  15    1.90    2.20
 -10   2  15    1.40    3.90
  -8  11 -15    4.50    2.90
   3   8  15    8.40    2.60
   8 -11  15    4.10    1.90
 -11   3  15    3.20    3.10
  -8  12 -15    1.50    2.10
   8 -12  15    2.10    1.30
   4   8  15   -0.50    2.10
 -12   4  15   -1.60    2.00
  -8  13 -15    2.90    1.10
   5   8  15    1.40    1.00
   8 -13  15    1.00    0.90
   4 -13  15    3.30    1.30
   9   4  15    1.60    1.00
  -9  -3 -15   -0.90    2.10
   3 -12  15    4.50    1.40
   9   3  15    6.80    2.80
  -9  -2 -15    0.30    2.90
   2 -11  15    1.20    1.50
   9   2  15    1.80    1.90
 -11   9  15    2.20    2.80
  -9  -1 -15    3.60    4.00
  -1  10 -15    2.40    1.90
   9   1  15    6.90    2.80
   1 -10  15    3.90    1.90
 -10   9  15    7.60    3.30
   0   9 -15    5.80    3.00
  -9   0 -15    0.70    5.50
  -9   9  15   -3.60    3.70
   0  -9  15    1.30    2.00
   1   8 -15   47.10    5.40
  -9   1 -15   30.00    8.00
   9  -1  15   37.50    5.20
  -8   9  15   36.00    6.10
  -1  -8  15   35.70    4.30
  -9   2 -15   49.80   10.70
   2   7 -15   46.40    6.00
  -2  -7  15   55.49    5.30
  -7   9  15   36.70    6.70
  -9   3 -15   70.59   12.10
  -3  -6  15   58.29    8.60
  -3  -6  15   77.29    6.50
  -6   9  15   76.69    9.10
  -9   4 -15   66.99    9.00
  -9   4 -15   60.79   11.60
  -4  -5  15   67.79    8.70
  -5   9  15   74.79    8.40
  -9   5 -15   25.30    6.20
  -9   5 -15   25.40    9.60
  -4   9  15   42.30    7.00
  -5  -4  15   23.90    7.00
  -9   6 -15   19.40    7.40
  -9   6 -15    2.00    5.40
  -3   9  15   17.20    4.60
  -3   9  15   15.50    4.10
  -6  -3  15   23.70    6.70
  -9   7 -15    5.30    5.10
  -9   7 -15    4.80    6.70
  -2   9  15    5.30    3.20
  -7  -2  15   11.40    5.30
  -2   9  15    9.80    3.90
  -9   8 -15   16.40    4.60
  -8  -1  15   14.30    6.00
  -1   9  15   12.90    3.10
  -1   9  15   14.70    3.50
  -9   0  15   -1.40    3.10
   0   9  15    1.10    2.80
  -9  10 -15    4.70    3.10
 -10   1  15    0.80    3.30
   1   9  15    0.70    1.80
  -9  11 -15    1.50    2.10
 -11   2  15    1.40    2.50
   2   9  15    2.60    1.80
  -9  12 -15    6.20    2.20
   3   9  15    1.80    1.30
   9 -12  15    6.90    1.70
 -12   3  15    4.70    2.30
  -9  13 -15   -0.40    1.50
   4   9  15   -0.40    0.90
 -13   4  15    0.30    1.30
   3 -13  15    1.80    0.70
 -10  -2 -15   -0.30    2.00
   2 -12  15    1.70    1.00
 -10  -1 -15   -1.80    2.80
   1 -11  15    0.80    1.90
 -11  10  15    0.90    2.10
 -10   0 -15   -0.30    3.60
   0 -10  15    5.40    1.80
 -10  10  15    6.70    2.90
 -10   1 -15    1.30    4.30
   1   9 -15    3.40    2.10
  -1  -9  15    2.20    1.80
  -9  10  15    3.40    2.90
   2   8 -15    5.00    4.40
 -10   2 -15   -4.00    4.50
  -2  -8  15    1.90    1.90
  -8  10  15    0.40    3.60
  10  -2  15    3.90    2.40
   3   7 -15    8.70    3.00
 -10   3 -15    6.40    6.30
  -7  10  15    7.30    3.20
  -3  -7  15    8.10    3.40
   4   6 -15   -1.40    2.30
 -10   4 -15    2.60    5.60
  -4  -6  15   -0.40    3.80
  -6  10  15   -2.20    2.50
 -10   5 -15   -6.30    5.10
  -5  -5  15    3.90    3.70
  -5  10  15   -0.60    2.30
 -10   6 -15   20.40    6.80
  -4  10  15   37.80    5.10
  -6  -4  15   15.60    5.20
 -10   7 -15    1.90    4.30
  -7  -3  15    2.70    3.80
  -3  10  15    1.00    2.50
 -10   8 -15    4.60    3.50
  -8  -2  15    2.90    4.10
  -2  10  15    1.00    2.20
  -2  10  15    0.60    2.10
 -10   9 -15    2.40    2.90
  -9  -1  15    4.60    3.60
  -1  10  15    4.90    2.20
 -10  10 -15   -1.10    2.00
 -10   0  15   -0.40    2.30
   0  10  15    0.10    1.60
 -10  11 -15    2.40    2.40
 -11   1  15   -1.20    2.00
   1  10  15    0.00    1.30
 -10  12 -15   -0.20    1.20
 -12   2  15    0.00    1.50
   2  10  15   -0.60    0.90
 -10  13 -15    3.90    1.10
   3  10  15    2.50    0.80
 -13   3  15    3.30    1.60
 -11  -1 -15   -2.00    1.40
   1 -12  15    7.10    1.10
 -12  11  15    2.30    1.80
 -11   0 -15    0.10    2.10
 -11  11  15    0.50    1.40
   0 -11  15   -0.90    0.90
 -11   1 -15    0.10    3.10
   1  10 -15    0.80    1.10
 -10  11  15   -1.10    1.60
  -1 -10  15    3.00    1.30
 -11   2 -15    1.10    3.60
   2   9 -15    1.60    1.50
  -2  -9  15   -0.20    1.50
  -9  11  15    0.80    1.80
   3   8 -15    9.30    2.30
 -11   3 -15    0.50    3.90
  -8  11  15    1.30    2.20
  11  -3  15    6.30    2.00
 -11   4 -15    5.30    4.30
   4   7 -15    1.40    2.20
  -7  11  15    5.90    2.70
 -11   5 -15    0.00    4.00
   5   6 -15    2.20    2.10
  -5  -6  15    3.00    3.30
  -6  11  15    2.50    2.20
 -11   6 -15    3.10    4.20
   6   5 -15    5.60    2.40
  -6  -5  15    1.60    2.90
  -5  11  15    3.00    2.20
   7   4 -15    0.80    2.00
 -11   7 -15   -1.50    3.40
  -7  -4  15    1.60    2.70
  -4  11  15    2.20    1.90
   8   3 -15    6.30    2.30
 -11   8 -15    2.80    3.50
  -3  11  15    4.10    1.90
  -8  -3  15    4.40    3.30
 -11   9 -15   -0.10    2.20
   9   2 -15    1.20    1.80
  -9  -2  15   -1.20    2.30
 -11  10 -15    1.60    1.80
  10   1 -15    0.10    1.40
  -1  11  15    0.50    1.80
 -10  -1  15    2.80    2.40
 -11  11 -15    0.20    1.40
 -11   0  15   -0.40    1.70
   0  11  15    0.80    1.20
 -11  12 -15    0.20    1.00
 -12   1  15   -0.90    2.00
 -12   1 -15    1.20    2.40
 -11  12  15    4.60    1.60
 -12   2 -15    1.70    2.00
 -10  12  15    4.00    1.80
   3   9 -15    2.20    1.20
 -12   3 -15   -0.20    2.40
  -9  12  15    2.10    1.60
   4   8 -15   -0.50    1.50
 -12   4 -15    2.80    4.30
  -8  12  15    3.00    2.10
 -12   5 -15    3.50    3.40
   5   7 -15    5.40    1.90
  -7  12  15    2.80    1.90
   6   6 -15    2.50    1.60
 -12   6 -15    0.30    3.10
  -6  12  15   -2.00    1.10
  -6  -6  15    0.00    2.10
   7   5 -15    2.70    1.70
 -12   7 -15    0.90    2.70
  -7  -5  15    1.40    1.90
   8   4 -15    1.10    1.50
  -4  12  15    0.30    1.20
  -8  -4  15    1.00    1.70
   9   3 -15    2.90    1.30
 -12   9 -15    3.80    2.10
  -9  -3  15    2.20    1.90
  10   2 -15    0.70    1.00
 -12  10 -15   -0.10    1.50
 -10  -2  15   -0.30    1.60
 -12  11 -15   -0.30    1.20
 -11  -1  15    0.50    1.30
 -13   3 -15    0.40    1.40
 -10  13  15    1.00    1.00
   4   9 -15    1.60    1.00
 -13   4 -15    0.70    1.70
  -9  13  15    3.50    1.70
 -13   5 -15   -0.50    2.10
   5   8 -15    0.30    0.80
  -8  13  15    0.90    1.00
 -13   6 -15    0.30    1.80
   6   7 -15    0.30    1.00
  -7  13  15    3.50    1.30
   7   6 -15    6.20    1.30
  -6  13  15    5.40    1.50
   8   5 -15    0.90    1.00
  -8  -5  15    3.20    2.80
   9   4 -15   -0.60    0.70
  -9  -4  15    0.70    1.20
 -10  -3  15    2.00    1.20
   0   0 -16    1.00    2.90
   0   0 -16   -1.40    1.90
   0   1 -16  171.58   11.50
  -1   0 -16  134.19    8.00
   0   1 -16  144.59    7.40
  -1   0 -16  153.28    9.70
   1  -1 -16  156.98   10.60
   0  -1 -16    1.90    3.70
  -1   1 -16    0.90    2.80
  -1   1 -16   -1.60    2.20
   1   0 -16    0.70    3.80
  -1  -1 -16  121.89    9.90
  -1  -1 -16  117.59    7.30
  -1   2 -16  116.49    7.30
   2  -1 -16  116.79   10.50
  -1   2 -16  125.99    7.70
  -1   3 -16  126.89    7.50
  -2  -1 -16  154.28    8.60
  -1   3 -16  151.48    8.60
  -2  -1 -16  141.09    9.50
   3  -2 -16  132.09   11.60
   0   2 -16   50.29    5.00
   2  -2 -16   58.59    7.60
  -2   0 -16   58.49    6.20
   0   2 -16   50.09    6.00
  -2   0 -16   52.09    6.10
   1  -2 -16  142.29   11.50
  -2   1 -16  134.09    7.80
   1   1 -16  127.79   10.40
   1   1 -16  114.69    6.30
  -2   1 -16  122.39    8.00
   2   0 -16   23.60    5.00
   0  -2 -16   20.10    5.10
  -2   2 -16   21.00    3.40
  -2   2 -16   26.30    4.30
  -1  -2 -16   50.29    6.70
  -2   3 -16   48.80    3.70
   3  -1 -16   45.50    6.70
  -2   3 -16   59.59    6.30
  -2  -2 -16   13.70    4.30
   4  -2 -16    9.80    4.40
  -2   4 -16   18.50    4.00
   5  -3 -16    5.70    4.00
  -2   5 -16    4.70    3.10
  -3  -2 -16    0.70    3.80
   4  -3 -16   15.70    5.00
  -1   4 -16   22.20    4.00
  -3  -1 -16   16.10    4.50
  -3   0 -16  144.19    9.10
  -3   0 -16  129.69    8.60
   3  -3 -16  147.29   12.40
   0   3 -16  145.99    8.10
   0   3 -16  151.88    9.70
  -3   1 -16  150.08    8.20
   2  -3 -16  137.59   12.00
   1   2 -16  159.18    9.60
  -3   1 -16  125.79    8.70
  -3   2 -16   42.10    5.90
   2   1 -16   51.69    7.00
  -3   2 -16   45.80    4.20
   1  -3 -16   40.30    6.40
   3   0 -16   -2.90    3.00
   0  -3 -16    2.30    4.00
  -3   3 -16   -0.90    2.70
   4  -1 -16   46.80    7.00
  -3   4 -16   56.19    6.50
  -1  -3 -16   48.90    7.60
   5  -2 -16   94.49   10.10
  -2  -3 -16   94.99    9.30
  -3   5 -16   94.89    8.40
   6  -3 -16   22.30    5.90
  -3   6 -16   21.70    6.60
  -3   6 -16   16.30    4.00
  -4  -3 -16   99.19   16.30
  -3   7 -16  112.09    9.50
  -3   7 -16   95.19   10.10
  -7   4  16   98.59   13.00
   3  -7  16   98.49    8.70
   4   3  16   88.49    9.40
   4   3  16  110.49    9.90
  -2   6 -16   40.40    7.90
  -2   6 -16   44.90    5.80
   2  -6  16   49.00    6.00
   4   2  16   42.50    9.50
   5  -4 -16   78.79    9.30
  -1   5 -16   77.39    7.30
  -4   0 -16   35.30    5.50
   4  -4 -16   28.10    6.10
   0   4 -16   25.50    4.50
   0   4 -16   36.00    4.70
   1   3 -16   22.30    4.80
   3  -4 -16   19.30    5.50
  -4   1 -16   24.40    5.20
   1   3 -16   18.30    3.60
   2   2 -16    9.80    4.40
   2  -4 -16   19.00    5.30
   2   2 -16   12.00    3.00
   1  -4 -16   51.79    7.30
  -4   3 -16   55.69    6.60
   3   1 -16   62.89    8.00
   0  -4 -16   14.50    5.00
   4   0 -16    5.40    4.20
  -4   4 -16   10.90    3.70
   5  -1 -16   27.80    6.10
  -4   5 -16   24.90    4.90
  -1  -4 -16   28.70    5.60
  -4   6 -16   63.09   10.20
  -4   6 -16   54.89    6.80
  -2  -4 -16   70.19    8.50
   2   4  16   62.39    8.20
   2   4  16   64.79   10.20
  -4   7 -16   12.50    4.00
  -4   7 -16   14.00    6.10
   4  -7  16   20.70    4.20
   3   4  16   20.10    5.00
   3   4  16   14.30    5.20
  -4   8 -16   90.09    8.20
  -4  -4 -16   63.29   11.10
  -4   8 -16   90.19    9.30
  -8   4  16   63.49   10.10
   4  -8  16   66.49    6.90
   4   4  16   71.49    7.70
   4   4  16   70.19    6.90
  -5  -4 -16    6.40    6.20
  -4   9 -16    0.70    3.10
   4  -9  16    2.70    2.70
  -9   5  16    7.10    6.00
   5   4  16    2.50    2.80
  -3   8 -16  116.29    9.50
  -3   8 -16  107.49    9.80
  -5  -3 -16  128.89   13.90
   5   3  16  108.19    8.60
   3  -8  16  111.69    7.60
  -8   5  16  118.19   12.50
   5   3  16  132.09   10.30
  -2   7 -16  180.28   12.50
  -2   7 -16  186.18   10.50
  -5  -2 -16  167.68   16.90
   5   2  16  161.38   11.30
   5   2  16  176.78   11.80
   2  -7  16  171.38   10.10
   6  -5 -16   66.89    8.90
  -5  -1 -16   46.50   13.20
  -1   6 -16   56.59    8.50
  -1   6 -16   56.99    6.60
   5   1  16   61.09    8.80
   1  -6  16   64.29    7.40
  -5   0 -16   12.40    4.10
   0   5 -16    7.10    2.80
   5  -5 -16    1.20    3.70
   1   4 -16   67.49    6.40
   1   4 -16   81.59    8.10
  -5   1 -16   64.59    7.50
   4  -5 -16   75.29    8.90
   2   3 -16    6.10    3.70
  -5   2 -16    3.60    3.40
   3  -5 -16   -1.00    3.90
   2   3 -16    5.50    2.70
   3   2 -16   81.99    9.00
  -5   3 -16   94.39    8.90
   2  -5 -16   95.39    9.60
   4   1 -16   25.80    5.80
   1  -5 -16   17.40    5.30
  -5   4 -16   20.00    4.50
   0  -5 -16  167.68   13.20
  -5   5 -16  154.08   10.30
   5   0 -16  186.28   12.80
   6  -1 -16  124.09   11.70
  -5   6 -16  113.69   13.40
  -5   6 -16  149.19    9.60
  -1  -5 -16  140.09   11.80
   1   5  16  134.89   11.00
   1   5  16  111.79   10.60
  -5   7 -16    8.10    6.20
  -5   7 -16    4.30    3.10
   5  -7  16   14.90    4.00
   2   5  16    4.60    4.00
   2   5  16   12.90    4.20
  -5   8 -16   43.90    7.90
  -5   8 -16   36.30    5.40
   3   5  16   26.30    5.10
   5  -8  16   31.10    4.80
   3   5  16   28.30    5.00
  -8   3  16   41.50    8.80
  -5   9 -16   10.00    4.20
   5  -9  16    8.30    2.80
  -9   4  16    3.30    5.60
   4   5  16   13.70    3.80
  -5  10 -16   -0.50    2.30
 -10   5  16    0.50    7.10
   5 -10  16    4.00    2.50
   5   5  16    4.80    2.60
  -5  11 -16    9.50    2.80
   5 -11  16   13.70    2.40
   6   5  16   22.80    3.50
  -6  -4 -16    7.00    5.90
  -4  10 -16   36.70    5.20
   6   4  16   39.50    5.00
   4 -10  16   46.20    4.70
  -6  -3 -16   21.80    7.10
  -3   9 -16   56.99    6.70
   6   3  16   70.09    6.90
   3  -9  16   61.39    6.20
  -2   8 -16   39.30    6.20
  -6  -2 -16   34.00    9.60
  -2   8 -16   44.10    5.80
   6   2  16   31.90    5.30
   2  -8  16   38.10    6.00
   6   2  16   36.50    5.60
  -6  -1 -16   67.29   12.90
  -1   7 -16   53.79    6.40
  -1   7 -16   64.69    7.40
   6   1  16   79.59    8.40
  -7   6  16   80.29    9.80
   1  -7  16   74.09    7.00
   6   1  16   74.49    8.10
  -6   0 -16  128.39   15.40
   6   0  16  100.09   10.50
   0  -6  16  124.49    9.60
   6   0  16  116.89   10.70
  -6   6  16   98.89   12.60
   1   5 -16   65.59    6.50
   5  -6 -16   70.89    9.00
   1   5 -16   67.59    8.50
  -6   1 -16   67.19   14.10
  -6   1 -16   57.89    7.40
  -1  -5  16   66.29    7.00
  -5   6  16   55.49   10.20
  -6   2 -16   63.09   13.00
  -6   2 -16   53.39    7.20
   2   4 -16   45.30    5.40
   2   4 -16   48.30    7.00
   4  -6 -16   61.29    8.90
  -4   6  16   41.90    8.70
   3  -6 -16   29.60    5.90
  -6   3 -16   22.00    4.80
  -6   3 -16   24.70   12.70
   3   3 -16   26.20    5.90
  -3   6  16   12.90    5.90
  -6   4 -16   60.59   12.70
   4   2 -16   65.29    8.70
  -6   4 -16   66.39    8.00
  -2   6  16   48.70    7.80
  -6   5 -16   97.99   15.00
  -6   5 -16  120.09   11.60
   5   1 -16  129.09   11.80
   1  -6 -16  119.29   10.70
  -6   5 -16   85.19   15.30
  -1   6  16  121.69   10.60
  -1   6  16  114.79   10.70
  -6   6 -16   59.59    7.30
  -6   6 -16   53.69   10.40
  -6   6 -16   79.39   15.40
   6  -6  16   53.59    7.00
   0   6  16   54.19    7.10
   0   6  16   59.49    7.80
  -6   7 -16  145.69    9.80
  -6   7 -16  143.59   13.40
   1   6  16  147.39   10.10
   1   6  16  144.59   10.20
   6  -7  16  130.39    9.10
  -6   8 -16   16.90    6.40
   2   6  16    6.80    3.60
   2   6  16   10.20    4.60
  -8   2  16    9.90    6.30
   6  -8  16   16.20    4.00
  -6   9 -16   20.70    5.30
  -9   3  16   36.60    8.30
   6  -9  16   31.90    4.30
   3   6  16   25.10    4.90
  -6  10 -16   11.10    4.20
   4   6  16   15.50    3.70
 -10   4  16   16.80    6.80
   6 -10  16   15.30    3.30
  -6  11 -16    6.00    2.40
 -11   5  16    6.00    3.70
   6 -11  16    4.30    1.90
   5   6  16    2.80    2.30
  -6  12 -16    1.90    1.50
   6   6  16   -1.40    2.20
   6 -12  16    3.90    1.50
   6 -13  16    0.10    1.20
  -5  12 -16    7.70    1.80
   5 -12  16    2.90    1.70
   7   5  16    3.50    1.50
  -4  11 -16    0.00    1.50
   7   4  16   -0.80    1.40
   4 -11  16    1.40    1.60
  -7  -3 -16    3.00    4.60
  -3  10 -16    5.90    2.60
   7   3  16   12.50    3.20
   3 -10  16   17.00    3.50
  -7  -2 -16   12.10    6.40
  -2   9 -16   12.90    3.10
   2  -9  16    9.90    3.00
   7   2  16   11.50    3.40
  -9   7  16    1.40    3.80
  -7  -1 -16   11.00    7.30
  -1   8 -16    9.10    3.70
  -1   8 -16    4.90    3.40
  -1   8 -16    1.60    3.00
  -8   7  16    2.20    5.10
   1  -8  16    7.10    3.20
   7   1  16    2.20    3.20
   7   1  16    5.40    3.40
  -7   0 -16    7.90    8.00
   0   7 -16    1.90    3.20
   0   7 -16    0.40    3.10
   0  -7  16    8.50    3.50
   7   0  16   -1.50    3.70
   7   0  16    2.80    3.50
  -7   7  16    1.30    5.20
   1   6 -16   57.99    6.70
   1   6 -16   73.69    7.20
  -7   1 -16   66.19    7.60
  -7   1 -16   70.69   12.60
  -1  -6  16   79.19    7.20
  -6   7  16   75.39    9.60
   2   5 -16  164.98   10.20
  -7   2 -16  190.78   11.30
  -7   2 -16  185.78   18.90
  -5   7  16  178.08   13.10
  -2  -5  16  167.98    9.80
  -7   3 -16   98.29   14.70
  -7   3 -16  100.99    9.70
   3   4 -16  104.49   10.90
  -4   7  16  126.49   11.20
  -7   4 -16   13.80    4.30
  -7   4 -16   25.20   11.10
   4   3 -16   15.70    5.90
  -3   7  16   10.80    5.00
  -3   7  16   19.40    5.50
  -7   5 -16    8.80    9.40
  -7   5 -16   10.30    4.20
  -2   7  16    2.80    3.90
  -2   7  16    8.20    4.30
  -7   6 -16  143.59   13.90
  -7   6 -16  149.49   15.80
  -7   6 -16  181.18   11.40
  -1   7  16  141.79   10.90
  -1   7  16  151.58   10.50
  -7   7 -16   12.40    6.30
  -7   7 -16   21.40    5.20
   0   7  16   13.80    4.40
  -7   0  16    7.00    5.60
   0   7  16   15.00    4.30
  -7   8 -16   19.80    6.10
  -7   8 -16   29.10    5.80
   1   7  16   17.60    4.10
   7  -8  16   20.70    4.30
  -8   1  16   24.50    6.80
   1   7  16   22.40    4.80
  -7   9 -16    2.50    3.80
   7  -9  16    3.10    2.40
  -9   2  16   -1.80    4.20
   2   7  16    0.20    2.50
  -7  10 -16    4.40    3.80
 -10   3  16   -3.20    3.50
   7 -10  16    1.00    2.30
   3   7  16    0.90    2.40
  -7  11 -16    0.20    2.00
   7 -11  16    1.80    1.60
 -11   4  16   -0.10    2.80
   4   7  16    4.10    2.20
  -7  12 -16    4.10    1.90
 -12   5  16    4.90    2.60
   7 -12  16    2.20    1.40
   5   7  16    5.90    1.90
  -7  13 -16   -0.30    1.10
   7 -13  16    0.60    0.80
   6   7  16    0.50    0.90
   8   5  16    0.50    0.80
   5 -13  16    1.40    0.90
   8   4  16    4.80    1.60
   4 -12  16    9.30    1.80
  -8  -3 -16    1.10    4.30
   8   3  16    8.90    2.20
   3 -11  16    8.10    2.00
  -8  -2 -16   -1.90    3.50
   8   2  16    5.10    2.50
   2 -10  16    3.80    2.00
 -10   8  16    7.60    3.80
  -1   9 -16   -0.30    2.30
  -8  -1 -16   -0.40    4.80
  -9   8  16   -2.40    3.00
   1  -9  16    1.70    2.10
   8   1  16   -1.20    3.60
   0   8 -16   -1.00    2.90
  -8   0 -16   -2.20    5.20
  -8   8  16   -1.00    3.40
   8   0  16   -5.90    4.30
   0  -8  16    2.70    2.60
   8   0  16    1.00    2.90
  -8   1 -16    5.60    7.80
   1   7 -16    6.20    3.60
  -7   8  16    0.80    3.90
   8  -1  16    3.30    3.60
  -1  -7  16    4.30    3.00
   2   6 -16   38.90    5.60
  -8   2 -16   55.39   12.30
  -6   8  16   44.00    8.00
  -2  -6  16   42.50    5.50
  -8   3 -16  139.09   15.10
  -8   3 -16  116.19   10.10
  -5   8  16  118.59   10.70
  -3  -5  16  116.19    8.00
  -8   4 -16   82.39    8.50
  -8   4 -16   75.59   13.40
  -4   8  16   69.59    8.70
  -8   5 -16   44.90   10.90
  -8   5 -16   30.70    6.00
  -3   8  16   41.40    5.70
  -3   8  16   36.60    6.70
  -8   6 -16    7.30    7.60
  -8   6 -16    6.20    5.40
  -2   8  16    8.90    3.80
  -6  -2  16   13.20    7.80
  -2   8  16   10.10    5.70
  -8   7 -16   19.00    6.20
  -8   7 -16   21.70    5.10
  -1   8  16   24.70    4.90
  -7  -1  16   27.30    7.70
  -1   8  16   19.60    4.30
  -8   8 -16   50.69    8.10
   0   8  16   55.89    5.90
   0   8  16   44.70    5.90
  -8   0  16   59.99    8.60
  -8   9 -16    9.50    4.20
   1   8  16   17.90    3.70
  -9   1  16   16.30    5.20
  -8  10 -16    2.70    3.00
 -10   2  16    9.80    3.90
   8 -10  16   18.70    3.10
   2   8  16   13.50    3.10
  -8  11 -16    5.50    2.70
   3   8  16    1.60    1.70
   8 -11  16    6.20    2.70
 -11   3  16    5.20    3.20
  -8  12 -16    0.80    1.40
   8 -12  16    1.30    1.20
 -12   4  16    0.60    2.10
   4   8  16    0.80    1.30
  -8  13 -16    1.90    1.00
   8 -13  16    2.70    1.00
   5   8  16    0.30    0.90
   4 -13  16    0.80    0.70
  -9  -3 -16   -0.40    1.70
   9   3  16    4.90    1.40
   3 -12  16    2.10    1.20
  -9  -2 -16    5.30    3.60
   9   2  16    2.80    1.80
   2 -11  16    3.90    1.50
 -11   9  16    3.30    2.80
  -9  -1 -16   -3.60    3.20
 -10   9  16    7.20    2.80
   1 -10  16    3.30    1.80
   0   9 -16   13.60    2.90
  -9   0 -16   20.70    7.90
  -9   9  16   10.50    3.90
   0  -9  16   11.00    2.70
  -9   1 -16    5.80    5.40
   1   8 -16   -1.30    2.30
   9  -1  16    0.40    2.50
  -8   9  16    2.80    3.40
  -1  -8  16    0.40    1.90
  -9   2 -16    7.70    6.40
   2   7 -16    7.10    3.40
  -7   9  16   10.30    4.00
  -2  -7  16    8.30    2.80
  -9   3 -16   79.99   12.10
  -6   9  16   64.59    8.50
  -3  -6  16   55.19    5.40
  -3  -6  16   62.09    8.20
  -9   4 -16   -3.60    5.50
  -5   9  16   10.80    4.10
  -4  -5  16    3.40    4.30
  -9   5 -16    1.30    6.50
  -4   9  16    5.50    3.90
  -5  -4  16    5.80    4.80
  -9   6 -16   23.10    6.60
  -9   6 -16   21.60    7.70
  -3   9  16   20.40    4.10
  -3   9  16   31.60    5.70
  -6  -3  16   28.90    7.10
  -9   7 -16   -6.30    5.80
  -9   7 -16    3.00    4.40
  -2   9  16   -3.10    2.50
  -2   9  16   -1.10    2.50
  -7  -2  16    1.20    4.00
  -9   8 -16   17.80    4.80
  -1   9  16   22.00    3.90
  -1   9  16   17.00    3.60
  -8  -1  16   20.90    6.00
  -9   9 -16    0.30    3.00
  -9   0  16   -0.60    5.20
   0   9  16   -1.60    1.90
  -9  10 -16   -1.00    2.40
   1   9  16    1.60    1.90
 -10   1  16    2.10    3.40
  -9  11 -16    0.00    1.70
 -11   2  16    0.10    2.20
   2   9  16   -0.70    1.30
  -9  12 -16    5.70    1.80
   3   9  16    3.30    1.40
   9 -12  16    4.40    1.50
 -12   3  16    6.50    2.50
  -9  13 -16    1.80    0.90
   4   9  16    0.80    0.70
 -10  -2 -16    0.10    1.60
   2 -12  16    0.80    0.80
 -10  -1 -16   -0.60    2.40
 -11  10  16    1.20    2.00
   1 -11  16    3.00    1.30
 -10   0 -16   -1.60    2.80
   0  10 -16   -1.00    1.20
 -10  10  16    2.40    2.40
   0 -10  16    0.20    1.30
 -10   1 -16    0.50    3.70
   1   9 -16    5.30    2.10
  -1  -9  16    7.50    2.00
  -9  10  16    8.50    3.00
 -10   2 -16    1.60    4.50
   2   8 -16    3.70    2.30
  10  -2  16    1.30    2.30
  -8  10  16    3.70    2.90
  -2  -8  16    5.30    2.00
   3   7 -16   12.50    3.00
 -10   3 -16   12.00    6.30
  -7  10  16   10.10    5.00
  -3  -7  16    8.60    2.70
 -10   4 -16   29.40    7.60
  -4  -6  16   42.30    7.10
  -6  10  16   39.80    5.80
 -10   5 -16    1.60    5.60
  -5  10  16    7.30    3.30
  -5  -5  16    3.70    3.40
 -10   6 -16    4.20    5.60
  -6  -4  16   13.90    5.20
  -4  10  16    9.80    3.10
 -10   7 -16    1.00    5.20
 -10   7 -16   -1.10    3.60
  -3  10  16    6.50    4.70
  -7  -3  16    3.90    4.80
 -10   8 -16   11.90    4.10
  -2  10  16   13.70    2.80
  -2  10  16    9.30    2.40
  -8  -2  16   17.10    4.90
 -10   9 -16    4.30    2.70
  -1  10  16    1.20    1.70
  -9  -1  16    1.80    3.00
 -10  10 -16   28.20    4.60
 -10   0  16   37.80    5.40
   0  10  16   26.60    3.80
 -10  11 -16   -0.30    1.40
 -11   1  16    0.30    1.90
   1  10  16    2.80    1.30
 -10  12 -16    1.60    1.30
 -12   2  16    2.50    1.80
   2  10  16    1.00    1.00
 -11  -1 -16    0.00    1.40
   1 -12  16   -0.50    0.80
 -11   0 -16   -1.80    1.50
 -11  11  16    0.90    1.90
   0 -11  16    2.10    1.30
   1  10 -16    1.80    1.20
 -11   1 -16   -1.60    2.40
  -1 -10  16    1.90    1.20
 -10  11  16    4.50    2.10
 -11   2 -16    2.60    3.40
   2   9 -16    4.00    1.70
  -2  -9  16    4.50    1.70
  -9  11  16    3.70    2.00
   3   8 -16    9.40    2.30
 -11   3 -16    8.30    4.30
  11  -3  16    6.80    2.10
  -8  11  16    8.80    2.80
 -11   4 -16    0.70    3.80
   4   7 -16   -2.80    1.50
  -7  11  16    0.20    1.80
   5   6 -16   14.30    3.00
 -11   5 -16    5.80    4.10
  -6  11  16    7.90    2.50
  -5  -6  16   15.20    3.90
   6   5 -16    7.10    2.40
 -11   6 -16    1.60    4.20
  -5  11  16    3.60    2.20
  -6  -5  16    2.50    2.70
   7   4 -16    3.50    2.00
 -11   7 -16    2.60    3.80
  -7  -4  16    3.40    2.90
  -4  11  16    3.70    2.00
   8   3 -16    3.60    1.90
 -11   8 -16    6.00    3.20
  -8  -3  16    3.10    3.00
  -3  11  16    4.90    1.90
 -11   9 -16    0.40    2.00
   9   2 -16    0.40    1.40
  -9  -2  16   -0.20    2.20
  10   1 -16    2.10    1.30
 -11  10 -16    0.30    1.50
 -10  -1  16    0.50    2.30
 -11  11 -16    6.40    1.90
 -11   0  16    3.50    2.10
 -11  12 -16    3.30    1.00
 -12   1  16    2.10    1.40
 -12   1 -16   -2.20    1.20
 -11  12  16    0.50    1.10
 -12   2 -16    0.00    1.60
   2  10 -16    1.50    0.90
 -10  12  16    0.30    1.30
 -12   3 -16   -0.80    2.00
   3   9 -16    2.70    1.20
  -9  12  16   -0.30    1.20
 -12   4 -16    3.70    2.60
   4   8 -16    7.10    1.70
  -8  12  16   12.60    2.60
   5   7 -16    1.20    1.90
 -12   5 -16    0.00    2.60
  12  -5  16    7.50    1.80
   6   6 -16    0.20    1.90
 -12   6 -16    1.10    2.50
  -6  -6  16   -1.00    2.00
   7   5 -16    9.30    2.70
  -5  12  16    7.40    1.90
  -7  -5  16    6.30    2.40
   8   4 -16   -0.30    1.20
  -8  -4  16    0.60    1.70
  -4  12  16    2.00    1.40
 -12   9 -16    2.20    2.10
   9   3 -16    4.40    1.30
  -9  -3  16    2.00    1.70
 -12  10 -16    2.20    1.40
  10   2 -16    3.80    1.10
 -10  -2  16    1.00    1.70
 -12  11 -16    2.50    1.10
 -11  -1  16    2.20    1.30
 -13   3 -16   -0.40    1.60
 -13   4 -16   -0.60    1.40
   4   9 -16    1.30    0.80
  -9  13  16    0.90    1.10
   5   8 -16    2.70    1.30
 -13   5 -16    1.10    1.70
  -8  13  16    1.40    1.70
   6   7 -16    1.20    0.90
  -7  13  16    0.30    1.20
   7   6 -16   -0.80    0.80
  13  -7  16    0.90    1.00
  -6  13  16    0.80    0.90
   8   5 -16    1.90    1.00
   9   4 -16   -0.20    0.70
  -9  -4  16    0.60    2.00
 -10  -3  16    1.70    1.80
   0   0 -17   -3.10    2.60
   0   0 -17   -0.60    2.20
  -1   0 -17 1061.29   36.60
   0   1 -17 1058.39   36.60
  -1   0 -17 1055.69   34.60
   0   1 -17 1110.59   34.30
   1  -1 -17 1061.49   37.90
   0  -1 -17   19.60    4.90
  -1   1 -17   29.90    4.20
   1   0 -17   22.80    5.10
  -1   1 -17   27.90    4.50
  -1  -1 -17   74.29    7.90
  -1   2 -17   68.69    6.20
   2  -1 -17   54.99    7.40
  -1   2 -17   78.29    6.50
  -1   3 -17  128.89    8.00
  -1   3 -17  115.39    7.00
  -2  -1 -17  122.79    9.70
   2  -2 -17    6.20    4.30
   0   2 -17    5.30    2.40
  -2   0 -17    0.40    2.40
   0   2 -17    4.70    3.20
  -2   0 -17    0.00    3.00
  -2   1 -17   68.69    6.70
   1  -2 -17   78.59    8.90
  -2   1 -17   82.49    6.80
   1   1 -17   78.99    8.00
   1   1 -17   65.49    4.70
  -2   2 -17  426.96   15.50
  -2   2 -17  419.06   17.00
   0  -2 -17  396.36   18.50
   2   0 -17  405.06   18.80
  -2   3 -17  264.27   12.40
  -1  -2 -17  255.07   13.70
   3  -1 -17  237.58   14.10
  -2   4 -17  256.37   12.50
   4  -2 -17  254.57   14.70
   5  -3 -17   98.29   10.10
  -2   5 -17   89.09    8.20
  -3  -2 -17   96.49    9.50
   4  -3 -17  186.28   12.70
  -3  -1 -17  207.38   11.70
   3  -3 -17   87.99    9.50
   0   3 -17   93.79    7.70
   0   3 -17   77.69    6.80
  -3   0 -17   85.49    7.70
  -3   0 -17   80.49    7.50
   1   2 -17  129.49    9.10
  -3   1 -17  127.69    8.40
   1   2 -17  128.89    7.20
  -3   1 -17  111.69    7.50
  -3   2 -17  254.77   12.70
   2   1 -17  238.48   13.60
  -3   2 -17  259.37   10.50
   1  -3 -17  301.77   17.10
  -3   3 -17  355.96   15.60
   0  -3 -17  353.06   17.20
  -1  -3 -17    1.60    3.70
   4  -1 -17   -3.50    3.00
  -3   4 -17    0.30    2.80
  -3   5 -17   40.80    5.80
   5  -2 -17   34.30    6.40
  -2  -3 -17   45.40    6.60
  -3   6 -17   63.99    7.10
   6  -3 -17   66.19    8.80
  -3   6 -17   53.89    9.00
   3  -6  17   50.49    6.30
   3   3  17   50.79    8.60
   3   3  17   58.49    7.60
  -4  -3 -17   23.90    9.30
  -3   7 -17   34.00    7.00
  -3   7 -17   30.10    5.00
   4   3  17   27.10    6.20
   3  -7  17   23.90    4.60
   4   3  17   30.80    5.50
   6  -4 -17  103.09   10.60
  -2   6 -17   85.49   10.40
  -2   6 -17  102.99    8.50
  -4  -2 -17   83.39   14.10
   2  -6  17   78.29    7.50
   4   2  17   82.69    9.90
   4   2  17   78.89    8.70
   5  -4 -17  118.09   11.10
  -1   5 -17  126.09    8.20
  -4   0 -17  583.84   23.30
   4  -4 -17  564.64   24.90
   0   4 -17  626.94   23.50
   1   3 -17  230.48   12.00
  -4   1 -17  202.88   11.80
   3  -4 -17  201.98   13.00
   1   3 -17  214.48   10.20
   2  -4 -17  251.87   14.30
  -4   2 -17  276.07   13.40
   2   2 -17  250.97   13.60
   3   1 -17    0.00    3.90
  -4   3 -17    5.50    3.60
   1  -4 -17    3.70    3.80
  -4   4 -17    5.10    3.20
   0  -4 -17   10.20    4.50
   4   0 -17    6.60    4.10
   5  -1 -17   27.20    6.10
  -1  -4 -17   15.80    5.20
  -4   5 -17   19.50    4.40
  -2  -4 -17   38.00    6.50
  -4   6 -17   46.00    9.30
   6  -2 -17   46.90    7.70
  -4   6 -17   51.19    6.30
   4  -6  17   47.00    6.00
   2   4  17   35.30    6.90
   2   4  17   38.00    7.10
  -4   7 -17   20.30    6.60
  -4   7 -17   21.10    4.60
   3   4  17   24.40    5.60
   4  -7  17   23.50    4.30
   3   4  17   19.40    4.90
  -4  -4 -17   23.10    8.20
  -4   8 -17   26.00    6.80
   4  -8  17   43.20    5.40
   4   4  17   33.10    5.40
   4   4  17   32.60    5.40
  -8   4  17   27.50    8.30
  -5  -4 -17    0.40    5.40
  -4   9 -17   -0.30    2.90
   5   4  17    2.00    2.60
   4  -9  17    2.40    2.40
  -9   5  17    3.60    5.30
  -3   8 -17    0.70    2.90
  -5  -3 -17    5.00    7.20
   5   3  17    8.70    3.90
  -8   5  17   12.20    6.90
   5   3  17   13.60    4.60
  -2   7 -17  111.49    8.90
  -5  -2 -17   90.29   13.50
  -2   7 -17  119.19   10.10
  -2   7 -17  119.49    8.60
   5   2  17  111.19    9.60
   5   2  17  105.39    9.60
   2  -7  17  121.49    8.10
  -1   6 -17   11.40    5.40
  -1   6 -17    6.80    3.80
   1  -6  17   10.80    3.90
   5   1  17   10.30    4.70
  -6   5  17    4.90    7.30
   5   1  17   16.20    5.90
   0   5 -17   -0.60    4.00
  -5   0 -17    1.20    2.80
  -5   0 -17    2.30    9.50
   0   5 -17    1.90    3.00
   0  -5  17    4.80    3.30
   5   0  17    1.90    5.10
   1   4 -17  130.59   10.10
   1   4 -17  119.59    7.70
   4  -5 -17  111.79   10.90
  -5   1 -17  125.09    8.90
   2   3 -17   84.49    8.50
  -5   2 -17   93.79    9.00
   3  -5 -17   94.49    9.70
   2   3 -17   84.09    6.90
  -5   3 -17   43.00    6.40
   2  -5 -17   49.30    7.20
   3   2 -17   58.99    7.80
   4   1 -17   20.20    5.40
  -5   4 -17   26.90    4.90
   1  -5 -17    9.90    4.50
   5   0 -17   91.99   15.30
  -5   5 -17   81.19   13.00
  -5   5 -17   91.39    8.50
   0   5  17   73.79    9.60
   0   5  17   74.49    8.60
  -5   6 -17    2.10    5.90
  -1  -5 -17   17.80    6.30
  -5   6 -17   11.10    3.90
   1   5  17   15.60    4.70
   1   5  17   12.90    5.20
   5  -6  17   10.50    3.70
  -5   7 -17    2.80    3.40
  -5   7 -17   11.30    5.60
   2   5  17   10.30    3.90
   2   5  17    7.10    4.10
   5  -7  17    6.20    3.50
  -5   8 -17   18.10    5.00
  -8   3  17   13.90    8.80
   3   5  17   16.40    4.20
   5  -8  17   14.80    4.00
  -5   9 -17   22.10    5.40
   5  -9  17   17.40    3.50
  -9   4  17    5.90    5.00
   4   5  17   15.50    3.90
  -5  10 -17   11.70    4.40
   5   5  17   16.00    5.20
 -10   5  17   13.40    5.20
  -5  11 -17    1.20    1.80
   5 -11  17    7.70    1.90
   6   5  17    5.80    2.20
  -4  10 -17    2.10    3.50
  -6  -4 -17   -0.90    3.80
   6   4  17    1.10    2.60
   4 -10  17    1.30    2.90
  -3   9 -17   28.40    4.90
  -6  -3 -17   -1.40    4.90
   6   3  17   22.90    4.40
   3  -9  17   23.70    4.00
  -6  -2 -17   12.20    7.40
  -2   8 -17   17.90    4.40
  -2   8 -17   21.80    4.70
   6   2  17   16.60    5.40
   6   2  17   23.20    4.40
   2  -8  17   19.30    3.80
  -1   7 -17    3.90    3.80
  -1   7 -17    2.70    3.20
  -6  -1 -17    4.20    7.70
   6   1  17    1.50    3.80
  -7   6  17   -1.00    5.20
   6   1  17    3.10    3.70
   1  -7  17    2.00    3.00
  -6   0 -17   48.80   13.00
   0   6 -17   41.90    6.80
   0   6 -17   51.39    6.10
   0  -6  17   44.20    5.70
   6   0  17   28.40    6.10
   6   0  17   47.20    8.10
  -6   6  17   60.19    9.80
  -6   1 -17    7.60   10.50
   1   5 -17   12.00    4.60
  -6   1 -17   14.90    4.60
   5  -6 -17   10.80    8.40
   1   5 -17   19.70    4.10
  -1  -5  17   10.00    4.00
   2   4 -17   76.59    8.60
   4  -6 -17   92.69    9.70
   2   4 -17   85.69    7.10
  -6   2 -17  103.09    9.50
   2   4 -17   80.09    9.20
  -6   2 -17   89.39   20.20
  -2  -4  17   89.79    7.90
  -4   6  17   87.59   10.30
   3   3 -17   68.79    8.60
  -6   3 -17   46.00   13.10
  -6   3 -17   66.59    7.70
   3  -6 -17   58.59    8.10
  -3   6  17   59.79    9.60
  -6   4 -17   60.89    8.30
   2  -6 -17   52.09    7.50
  -6   4 -17   52.89   13.10
   4   2 -17   44.40    6.40
  -2   6  17   57.59   11.80
  -2   6  17   47.00    6.70
  -6   5 -17   14.70    6.90
  -6   5 -17    7.60   13.80
   5   1 -17    6.70    4.90
  -6   5 -17   19.80    5.10
  -1   6  17    9.40    5.50
  -1   6  17   12.50    4.40
  -6   6 -17    4.20    5.60
  -6   6 -17    5.10    3.40
   0   6  17    6.30    3.70
   0   6  17    5.50    4.10
  -6   7 -17    6.80    5.70
  -6   7 -17    3.60    3.40
   1   6  17   12.70    4.50
   6  -7  17    1.10    3.10
   1   6  17    9.50    3.80
  -6   8 -17   20.20    5.60
  -6   8 -17   22.30    5.00
  -8   2  17   17.10    6.50
   6  -8  17   18.80    4.00
   2   6  17   23.40    4.70
   2   6  17   25.20    4.70
  -6   9 -17   14.90    4.80
  -9   3  17   13.70    5.90
   6  -9  17   24.60    3.90
   3   6  17   25.80    4.60
  -6  10 -17    8.00    4.20
   6 -10  17    5.20    2.50
   4   6  17    0.10    3.90
 -10   4  17    4.10    4.10
  -6  11 -17   -0.40    1.70
   5   6  17    0.10    1.60
   6 -11  17    0.40    1.30
 -11   5  17    3.10    4.20
  -6  12 -17    4.80    1.60
   6   6  17    2.50    1.50
   6 -12  17    4.70    1.50
   7   6  17    0.30    0.70
   6 -13  17   -0.10    0.60
   7   5  17    4.20    1.60
   5 -12  17    4.30    1.40
  -7  -4 -17   -3.00    3.00
  -4  11 -17    0.50    1.60
   7   4  17    1.20    1.70
   4 -11  17    1.50    1.50
  -7  -3 -17   -5.10    3.20
  -3  10 -17    1.80    2.00
   3 -10  17    2.40    2.00
   7   3  17    2.30    2.30
  -2   9 -17    4.00    2.70
  -7  -2 -17    6.20    5.10
  -9   7  17    5.00    4.10
   2  -9  17    3.10    2.50
   7   2  17    2.50    2.60
  -7  -1 -17   24.60    8.40
  -1   8 -17   27.10    4.70
  -1   8 -17   36.20    4.90
   1  -8  17   30.00    4.90
   7   1  17   29.00    4.70
  -8   7  17   22.80    6.10
   7   1  17   25.00    4.70
   0   7 -17    4.90    3.00
  -7   0 -17    7.80   13.10
   7   0  17   13.00    4.70
   7   0  17    9.60    6.10
  -7   7  17    1.60    4.50
   1   6 -17    7.90    3.30
  -7   1 -17   -2.10    6.80
   1   6 -17    7.50    3.80
  -1  -6  17    5.10    2.90
  -6   7  17    3.00    4.30
  -7   2 -17  119.89   14.90
  -7   2 -17  107.29    9.70
   2   5 -17  109.29    7.70
   2   5 -17  125.99    8.40
  -5   7  17  109.89   11.40
  -2  -5  17  109.39    7.60
  -7   3 -17   33.80   11.70
   3   4 -17   23.10    7.90
   3   4 -17   27.40    9.90
  -7   3 -17   33.80    5.80
  -3  -4  17   19.70    4.40
  -4   7  17   33.10    7.40
  -7   4 -17   31.30   11.60
  -7   4 -17   24.30    5.20
  -3   7  17   21.90    5.20
  -3   7  17   21.40    6.40
  -7   5 -17   -0.10    6.00
  -7   5 -17    1.30    3.00
  -7   5 -17    4.00    7.50
  -2   7  17    1.70    3.90
  -2   7  17    3.50    4.20
  -7   6 -17   13.10    6.20
  -7   6 -17    0.30    7.90
  -7   6 -17   14.00    4.60
  -1   7  17    8.40    4.00
  -1   7  17    5.40    3.70
  -7   7 -17  168.38   14.40
  -7   7 -17  165.68   10.70
  -7   0  17  160.98   18.30
   0   7  17  168.58   15.30
   7  -7  17  172.18    9.80
  -7   8 -17   40.50    7.30
   7  -8  17   49.90    5.40
  -8   1  17   55.89    8.70
   1   7  17   42.40    5.80
   1   7  17   43.40    5.90
  -7   9 -17   16.50    4.70
   7  -9  17   13.00    2.90
  -9   2  17   10.50    5.20
   2   7  17   14.60    3.70
  -7  10 -17   -3.30    2.30
   3   7  17    4.50    2.40
 -10   3  17    0.80    3.40
   7 -10  17   -1.20    1.80
  -7  11 -17   15.20    3.20
   7 -11  17   12.40    2.20
 -11   4  17   19.90    4.30
   4   7  17   16.10    2.90
  -7  12 -17    0.60    1.30
   5   7  17   -0.20    1.20
 -12   5  17    1.60    4.30
   7 -12  17    0.70    1.10
   6   7  17   -0.10    0.80
   7 -13  17    0.60    0.70
   5 -13  17    2.50    0.80
   8   5  17    4.40    1.00
   8   4  17    0.70    1.10
   4 -12  17   -0.20    0.90
  -8  -3 -17    0.80    2.50
   8   3  17    3.90    2.40
   3 -11  17    3.00    1.60
  -8  -2 -17    4.80    4.00
   8   2  17    1.40    2.20
 -10   8  17    9.40    3.70
   2 -10  17    3.60    1.80
  -1   9 -17   15.40    3.20
  -8  -1 -17    4.80    5.30
  -9   8  17    5.90    3.70
   8   1  17   14.70    3.40
   1  -9  17   13.50    2.90
  -8   0 -17   -1.20    5.10
   0   8 -17   -1.20    2.40
   8   0  17   -1.10    2.90
  -8   8  17   -3.90    3.30
   0  -8  17    0.30    2.30
   8   0  17    2.30    2.90
  -8   1 -17   31.00    9.40
   8  -1  17   20.80    4.50
  -1  -7  17   27.40    4.10
  -7   8  17   34.50    6.60
  -8   2 -17   21.90    8.70
  -8   2 -17   31.10    6.00
  -2  -6  17   27.00    4.20
  -6   8  17   25.60    6.40
  -8   3 -17   -3.20    8.70
  -8   3 -17    5.30    3.70
  -3  -5  17    1.80    3.20
  -8   4 -17   30.70    9.60
  -4   8  17   32.00    6.80
  -8   5 -17   33.70   11.80
  -8   5 -17   23.20    4.90
  -8   5 -17   19.80    7.30
  -3   8  17   16.70    4.40
  -8   6 -17   32.90    8.90
  -8   6 -17   14.00    8.10
  -8   6 -17   25.30    5.20
  -2   8  17   25.20    5.30
  -2   8  17   20.90    4.40
  -6  -2  17   17.00    6.10
  -8   7 -17   45.20    7.50
  -1   8  17   40.30    5.60
  -1   8  17   48.20    6.00
  -7  -1  17   48.20    7.80
  -8   8 -17   -2.30    3.40
   0   8  17    1.50    2.70
   0   8  17   -4.00    2.20
  -8   0  17   -2.80    3.50
  -8   9 -17    3.80    3.60
   8  -9  17   16.20    3.00
  -9   1  17    7.00    4.70
   1   8  17   11.00    3.20
  -8  10 -17    8.40    3.50
   8 -10  17    7.40    2.40
   2   8  17   13.60    3.00
 -10   2  17   10.60    4.30
  -8  11 -17    5.00    2.40
 -11   3  17    3.90    2.80
   3   8  17    5.80    2.00
   8 -11  17    7.70    1.90
  -8  12 -17   -0.90    1.10
   8 -12  17   -0.40    1.30
 -12   4  17    1.00    1.90
   4   8  17   -1.40    1.00
  -8  13 -17    1.70    0.90
   8 -13  17   -0.60    1.00
   5   8  17    0.30    0.70
   4 -13  17    1.60    0.70
  -9  -3 -17    1.60    2.10
   3 -12  17    2.00    1.10
   9   3  17    2.30    1.10
  -9  -2 -17   -1.00    2.20
   2 -11  17    0.40    1.20
 -11   9  17    1.40    3.70
   9   2  17    0.20    1.40
  -9  -1 -17   -0.70    3.20
 -10   9  17    4.00    2.70
   9   1  17    2.50    2.00
   1 -10  17    0.70    1.50
  -9   0 -17   -1.10    4.00
   0   9 -17    3.80    2.00
   0  -9  17    0.70    1.80
  -9   9  17    1.90    2.70
  -9   1 -17   10.20    5.90
   1   8 -17   13.50    3.20
  -1  -8  17   15.40    3.00
  -8   9  17    9.30    3.60
   2   7 -17    1.70    2.90
  -9   2 -17    0.80    5.00
   9  -2  17    3.40    3.20
  -2  -7  17    5.70    2.40
  -7   9  17    6.40    3.90
  -9   3 -17   33.00    8.60
  -3  -6  17   12.80    5.40
  -6   9  17   31.00    6.10
  -3  -6  17   23.00    3.70
  -9   4 -17    4.40    6.60
  -4  -5  17    3.30    4.10
  -5   9  17    2.00    3.50
  -9   5 -17   18.30    7.40
  -4   9  17   27.70    6.20
  -5  -4  17    9.80    4.60
  -9   6 -17   16.20    5.50
  -9   6 -17    9.10    6.50
  -3   9  17   17.30    4.30
  -6  -3  17   36.50    6.70
  -9   7 -17    7.30    4.30
  -7  -2  17   29.10    6.50
  -2   9  17    3.10    2.60
  -2   9  17   14.40    3.80
  -9   8 -17    7.60    4.70
  -1   9  17    8.60    4.00
  -8  -1  17    8.50    4.90
  -1   9  17   10.60    4.30
  -9   9 -17   -0.70    2.80
   0   9  17    3.50    2.30
  -9   0  17   -0.10    3.10
  -9  10 -17   -1.20    1.90
 -10   1  17   -2.40    2.60
   1   9  17   -0.30    1.60
  -9  11 -17    9.10    2.70
   2   9  17    8.10    2.40
 -11   2  17    8.20    3.00
   9 -11  17    9.40    2.80
  -9  12 -17    2.90    1.40
   3   9  17    0.80    1.00
 -12   3  17    0.00    1.70
   9 -12  17    0.60    1.30
  -9  13 -17   -0.10    0.70
   4   9  17    0.60    0.60
 -10  -2 -17   -1.50    1.30
   2 -12  17    0.60    0.80
 -10  -1 -17   -2.00    1.70
 -11  10  17    4.90    2.40
   1 -11  17    3.40    1.20
 -10   0 -17    3.40    3.30
   0  10 -17    7.00    1.70
   0 -10  17   10.80    3.30
 -10  10  17    6.20    2.60
   1   9 -17    0.80    1.60
 -10   1 -17   -1.50    3.20
  -9  10  17    0.60    1.80
  -1  -9  17    2.20    1.50
   2   8 -17    7.60    2.50
 -10   2 -17   -0.60    3.80
  -8  10  17    4.60    3.00
  10  -2  17    1.30    2.00
  -2  -8  17    4.20    1.90
   3   7 -17    2.10    2.00
 -10   3 -17    3.40    4.90
  -7  10  17    1.60    2.40
  -3  -7  17    3.00    2.30
  10  -3  17    2.30    2.60
  -4  -6  17    1.00    3.00
  -6  10  17   -1.80    4.10
 -10   5 -17    6.50    6.40
  -5  -5  17    9.50    4.20
  -5  10  17   11.60    3.50
 -10   6 -17    2.40    4.80
  -6  -4  17    1.40    4.20
 -10   7 -17    3.00    4.70
 -10   7 -17   -5.10    2.90
  -3  10  17   -1.10    1.90
  -7  -3  17    4.40    3.60
 -10   8 -17    6.80    3.30
  -2  10  17    5.20    2.30
  -8  -2  17    6.20    3.40
  -2  10  17    6.80    2.20
 -10   9 -17   -0.60    2.20
  -9  -1  17    1.70    2.80
  -1  10  17   -0.80    1.50
 -10  10 -17    1.90    2.30
 -10   0  17    0.20    2.30
   0  10  17    0.00    1.30
 -10  11 -17    5.40    2.00
   1  10  17    3.80    1.30
 -11   1  17    3.00    2.00
 -10  12 -17   -0.30    1.00
   2  10  17    0.40    0.80
 -11  -1 -17    0.60    1.60
 -11   0 -17   -1.70    1.50
   0 -11  17    2.00    0.90
 -11  11  17    0.70    1.30
   1  10 -17    1.00    2.00
 -11   1 -17    1.20    2.20
  -1 -10  17    1.20    1.20
 -10  11  17    2.70    1.80
   2   9 -17   -1.00    1.20
 -11   2 -17    3.00    2.80
  -9  11  17    1.10    3.30
 -11   3 -17   -1.50    2.90
   3   8 -17    0.90    1.60
  11  -3  17    2.90    1.60
  -8  11  17   -0.20    1.80
 -11   4 -17    0.70    3.30
   4   7 -17   -1.00    1.60
  11  -4  17    1.80    2.10
  -7  11  17    1.40    1.90
 -11   5 -17    4.00    3.70
   5   6 -17    7.70    2.30
  -5  -6  17    3.90    4.90
  -6  11  17    9.30    2.70
   6   5 -17    3.70    2.10
 -11   6 -17   -1.30    3.20
  -6  -5  17    1.40    2.40
  -5  11  17    2.30    1.80
   7   4 -17   16.20    2.70
  -4  11  17   20.90    3.20
  -7  -4  17   13.50    3.90
   8   3 -17   11.60    2.50
 -11   8 -17    4.40    2.80
  -8  -3  17   12.40    3.70
   9   2 -17    7.70    1.90
 -11   9 -17    2.20    2.20
  -9  -2  17   12.50    4.40
  10   1 -17    5.70    2.40
 -11  10 -17    2.20    1.70
 -10  -1  17    1.20    1.80
 -11  11 -17    1.10    1.80
 -11   0  17    0.80    1.60
 -11  12 -17    1.10    0.90
 -12   1  17    0.20    1.00
 -12   1 -17   -0.30    1.20
 -11  12  17    0.90    1.20
 -12   2 -17   -0.40    1.60
   2  10 -17   -0.60    1.00
 -10  12  17   -0.20    1.30
   3   9 -17    0.40    0.90
 -12   3 -17   -1.60    1.70
  -9  12  17    0.90    1.10
 -12   4 -17    0.10    2.00
   4   8 -17   -0.80    1.00
  -8  12  17   -0.10    1.30
 -12   5 -17    1.90    2.30
   5   7 -17    3.30    1.40
  -7  12  17    3.80    1.70
  12  -5  17    5.10    1.50
 -12   6 -17   -2.80    2.10
   6   6 -17    2.10    1.40
  -6  -6  17    1.60    2.20
  -6  12  17    0.70    1.30
   7   5 -17    0.20    1.30
  -5  12  17    0.90    1.20
  -7  -5  17    0.90    1.70
   8   4 -17    1.20    1.30
  -4  12  17    1.10    1.60
  -8  -4  17    0.70    1.60
   9   3 -17    0.40    1.00
 -12   9 -17    2.30    2.10
  -9  -3  17    0.70    1.40
 -12  10 -17    0.20    1.90
  10   2 -17    0.50    1.40
 -10  -2  17   -0.10    1.60
 -11  -1  17    0.60    1.20
 -13   4 -17   -1.30    1.20
   4   9 -17    0.50    1.20
  -9  13  17    1.70    0.90
 -13   5 -17    0.10    1.50
   5   8 -17    4.20    1.00
  -8  13  17    3.10    1.10
   6   7 -17    0.20    0.90
  -7  13  17    2.30    1.00
   7   6 -17    1.30    1.20
  13  -7  17    1.00    1.00
   8   5 -17   -0.20    0.60
  13  -8  17    1.00    1.00
   9   4 -17    1.10    1.20
   0   0 -18  259.17   13.20
   1  -1 -18    5.30    3.60
   0   1 -18   10.40    3.00
  -1   0 -18    9.60    3.50
   0   1 -18    9.80    3.80
   0  -1 -18    1.10    3.40
  -1   1 -18    5.90    2.90
   1   0 -18    2.90    3.50
  -1   1 -18    5.40    2.70
  -1   2 -18  357.76   14.70
  -1  -1 -18  363.06   16.50
   2  -1 -18  354.36   17.40
  -1   2 -18  355.36   14.50
  -2  -1 -18   45.50    6.30
   3  -2 -18   54.69    7.50
  -1   3 -18   36.50    4.80
   0   2 -18  194.48    9.30
   0   2 -18  196.58   10.70
  -2   0 -18  184.08    9.80
  -2   0 -18  178.58   10.10
   1   1 -18  354.06   16.50
   1  -2 -18  365.96   17.20
  -2   1 -18  360.96   15.30
  -2   1 -18  359.06   15.00
   2   0 -18   32.10    5.70
  -2   2 -18   22.60    4.40
   0  -2 -18   31.80    5.90
  -2   2 -18   27.40    3.90
  -2   3 -18  177.68    9.80
   3  -1 -18  174.58   11.80
  -2  -2 -18   35.30    6.20
   4  -2 -18   40.60    6.90
  -2   4 -18   38.80    5.40
  -2   5 -18  151.98    9.20
   5  -3 -18  165.28   13.30
  -2   5 -18  156.48   12.70
  -3  -2 -18  142.39   10.00
   3   2  18  149.09   14.20
   2  -5  18  130.29   12.00
  -3  -1 -18   65.49   10.60
   4  -3 -18   78.59    9.20
  -1   4 -18   94.89    7.90
  -3   0 -18   68.09    7.00
  -3   0 -18   77.69    7.20
   0   3 -18   67.59    6.10
   0   3 -18   54.79    6.00
   3  -3 -18   65.29    8.30
   2  -3 -18   43.90    7.10
   1   2 -18   41.10    4.60
  -3   1 -18   37.10    4.90
  -3   1 -18   39.30    5.40
   1   2 -18   39.30    6.10
   2   1 -18  169.58   11.20
  -3   2 -18  192.18   10.70
   1  -3 -18  183.18   11.80
  -3   3 -18   14.00    3.80
   0  -3 -18   10.60    4.40
   3   0 -18   15.20    4.40
   4  -1 -18  119.29   10.90
  -1  -3 -18   93.69    9.20
  -3   4 -18  122.19    8.40
   5  -2 -18   40.80    7.20
  -2  -3 -18   50.89    7.30
  -3   5 -18   41.00    8.20
  -3   5 -18   42.10    5.70
   2   3  18   38.30    6.60
   2   3  18   38.40    8.20
  -3   6 -18   54.29    8.40
  -3  -3 -18   54.89   11.50
   3  -6  18   63.79    6.70
   3   3  18   62.59    7.40
   3   3  18   47.70    8.40
  -4  -3 -18   52.59   10.40
  -3   7 -18   50.99    6.50
  -3   7 -18   48.40    7.50
   4   3  18   59.79    6.80
   4   3  18   49.50    7.60
   3  -7  18   55.79    6.10
  -2   6 -18   95.89   10.20
   4   2  18  119.59   10.80
   4   2  18  118.19   10.40
   2  -6  18  109.29    7.50
   5  -4 -18  209.68   14.80
  -4  -1 -18  206.98   19.20
  -1   5 -18  229.38   14.30
  -1   5 -18  208.58   10.90
   4   1  18  178.08   14.10
   1  -5  18  192.88   11.30
  -4   0 -18   45.20    6.10
   0   4 -18   45.80    5.30
   4  -4 -18   37.30    6.50
   1   3 -18   74.39    6.30
   1   3 -18   83.19    7.90
   3  -4 -18   87.59    9.50
  -4   1 -18   86.49    8.30
  -4   2 -18   33.10    5.30
   2   2 -18   30.20    6.40
   2  -4 -18   39.30    6.60
  -4   3 -18  113.09    9.60
   1  -4 -18  125.19   11.30
   3   1 -18  134.09   11.40
  -4   4 -18    2.00    3.10
   4   0 -18   -1.40    3.50
   0  -4 -18    4.40    3.80
  -1  -4 -18  118.59   10.50
  -4   5 -18  107.79   12.20
  -4   5 -18  122.09    8.40
   1   4  18  102.49   10.20
   1   4  18  105.29   11.20
  -2  -4 -18   88.49   10.70
  -4   6 -18   81.49    8.20
  -4   6 -18   87.49   10.20
   2   4  18   95.59    9.20
   2   4  18   80.39    9.70
   4  -6  18   74.09    8.50
  -4   7 -18   61.89    8.70
  -4   7 -18   63.79    7.10
   3   4  18   61.09    7.80
   4  -7  18   51.79    6.00
   3   4  18   63.19    7.80
  -4   8 -18    2.30    3.60
  -4  -4 -18   -3.80    8.60
  -4   8 -18    3.60    3.30
   4   4  18    2.40    3.20
   4  -8  18    3.10    2.80
  -8   4  18    2.60    5.30
   4   4  18   -0.90    2.70
  -5  -4 -18   -2.70    5.20
  -4   9 -18   10.20    3.70
  -9   5  18   11.90    6.00
   4  -9  18   14.40    3.20
   5   4  18   15.60    3.70
  -5  -3 -18   14.30    6.70
  -3   8 -18   30.10    5.70
  -3   8 -18   38.30    5.60
   5   3  18   40.10    5.40
   5   3  18   36.30    5.60
   3  -8  18   35.10    4.90
  -8   5  18   40.10    8.60
  -5  -2 -18   -2.80    6.80
  -2   7 -18   10.30    3.70
  -2   7 -18   13.30    4.50
  -2   7 -18    9.60    4.40
   5   2  18    2.10    3.70
   2  -7  18    7.60    3.30
   5   2  18    2.70    3.30
  -5  -1 -18  137.59   16.50
  -1   6 -18  129.79   10.50
  -1   6 -18  141.49    8.90
   5   1  18  128.99   11.40
   1  -6  18  143.59    9.10
   5   1  18  144.69   11.20
   5  -5 -18   92.09   10.20
   0   5 -18   66.99   10.00
  -5   0 -18   84.39    8.30
   0   5 -18   87.89    7.50
  -5   5  18   73.29   11.60
   5   0  18   80.69    9.20
  -5   1 -18  221.58   12.10
   4  -5 -18  219.48   14.80
   1   4 -18  220.48   10.60
  -5   1 -18  201.68   19.30
   1   4 -18  193.28   13.00
  -1  -4  18  195.88   10.90
   3  -5 -18  178.78   13.70
  -5   2 -18  136.39   17.40
  -5   2 -18  146.69    9.80
   2  -5 -18   36.00    6.60
   3   2 -18   43.20    6.70
  -5   3 -18   42.80   14.00
  -5   3 -18   44.60    6.40
  -2   5  18   30.80    8.20
   4   1 -18  122.99   11.50
  -5   4 -18  116.49   10.00
   4   1 -18  100.99    9.50
  -5   4 -18  107.99   14.40
  -1   5  18  108.19   10.60
  -1   5  18  112.29   11.10
   0  -5 -18   90.69    9.10
  -5   5 -18   64.19   10.90
   5   0 -18   90.49   10.20
   5  -5  18   86.79    7.90
  -5   6 -18   82.79   11.00
  -5   6 -18   68.49    7.30
   1   5  18   64.49    7.90
   1   5  18   51.19    7.70
   5  -6  18   55.29    6.20
  -5   7 -18   19.80    4.80
  -5   7 -18   30.10    7.20
   2   5  18   35.10    6.10
   5  -7  18   23.30    4.20
   2   5  18   20.60    4.70
  -5   8 -18   17.30    5.60
  -5   8 -18   23.20    5.00
   5  -8  18   19.50    3.90
  -8   3  18   21.70    7.30
   3   5  18   16.20    4.00
   3   5  18   23.20    4.70
  -5   9 -18   33.90    5.60
  -9   4  18   20.30    6.00
   4   5  18   23.00    4.30
   5  -9  18   26.80    4.00
  -5  10 -18    3.30    2.60
 -10   5  18    5.40    4.10
   5   5  18    9.00    2.80
   5 -10  18    7.10    2.40
  -5  11 -18    1.60    1.70
   5 -11  18    4.70    1.60
   6   5  18    1.30    1.70
  -4  10 -18    0.50    1.90
  -6  -4 -18    0.90    3.70
   6   4  18   -0.40    2.00
   4 -10  18    0.40    1.80
  -3   9 -18    1.10    2.40
  -6  -3 -18   -1.80    4.40
   6   3  18    6.60    2.90
   3  -9  18    5.40    2.70
  -6  -2 -18    3.00    5.60
  -2   8 -18    2.10    3.20
   6   2  18    3.00    3.10
   2  -8  18   -0.60    2.00
   6   2  18   -3.30    2.80
  -1   7 -18   27.60    5.20
  -1   7 -18   21.70    4.70
  -6  -1 -18   17.90    8.40
   1  -7  18   19.40    4.00
   6   1  18   16.30    5.00
  -7   6  18   22.20    6.10
   6   1  18   28.80    5.10
  -6   0 -18   67.69   12.10
   0   6 -18   56.79    6.40
   0   6 -18   58.09    7.40
   0  -6  18   65.99    6.80
  -6   6  18   72.79    9.40
   6   0  18   61.59    7.60
   6   0  18   59.39    7.90
  -6   1 -18  139.29   16.60
   1   5 -18  147.79    9.60
  -6   1 -18  135.19   11.00
   1   5 -18  125.49    9.40
  -5   6  18  116.09   11.50
  -1  -5  18  142.59    9.40
   6  -1  18   81.99   13.00
  -6   2 -18  122.79   16.90
  -6   2 -18  124.19   10.10
  -2  -4  18  106.79    9.10
   6  -2  18  118.49   10.10
  -4   6  18  111.79   11.70
  -6   3 -18   68.49   12.50
  -6   3 -18   75.69    8.00
   3   3 -18   53.49    6.80
  -3   6  18   57.09    9.60
  -3   6  18   50.29    6.80
  -3  -3  18   66.69    6.80
  -6   4 -18   81.59   14.00
  -6   4 -18   60.89   10.80
   4   2 -18   89.09   10.00
  -6   4 -18   89.29    8.90
   6  -4  18   81.59    8.80
  -2   6  18   80.39    9.70
  -6   5 -18   68.09   12.80
  -6   5 -18   47.60    9.40
  -6   5 -18   74.49    8.20
  -1   6  18   46.50    8.00
   6  -5  18   72.59    7.40
  -1   6  18   56.39    7.20
  -6   6 -18  110.99   11.60
  -6   6 -18   87.49    8.70
   0   6  18   86.99    8.50
   0   6  18   86.69    9.00
   6  -6  18  110.19    8.60
  -6   7 -18   50.09    9.10
  -6   7 -18   53.89    7.40
   6  -7  18   44.70    5.60
   1   6  18   37.60    6.20
   1   6  18   47.20    6.50
  -6   8 -18   32.00    6.50
   2   6  18   28.50    4.90
   2   6  18   28.00    4.90
  -8   2  18   44.20    8.00
   6  -8  18   29.50    4.40
  -6   9 -18    5.10    3.20
   6  -9  18    0.60    2.10
  -9   3  18   -2.60    3.70
   3   6  18   -1.40    2.20
  -6  10 -18    6.10    3.00
 -10   4  18    2.40    3.50
   4   6  18    5.80    2.50
   6 -10  18    5.50    2.30
  -6  11 -18    2.10    1.90
   5   6  18   -0.20    1.50
   6 -11  18    2.70    1.60
 -11   5  18    4.80    3.30
  -6  12 -18    1.00    1.20
   6 -12  18   -0.20    0.90
   6   6  18    0.50    1.20
   7   6  18    8.20    1.10
   7   5  18    7.60    1.60
   5 -12  18    4.60    1.30
  -4  11 -18    1.00    1.50
   4 -11  18    1.30    1.40
   7   4  18    0.70    1.60
  -3  10 -18    2.00    1.80
  -7  -3 -18   -5.40    3.10
   7   3  18    3.20    2.30
   3 -10  18    1.90    1.70
  -7  -2 -18   13.20    5.40
  -2   9 -18   13.00    3.40
   7   2  18   15.80    3.60
   2  -9  18   11.90    3.10
  -9   7  18    5.40    4.40
  -1   8 -18    2.20    2.40
  -7  -1 -18    0.00    5.50
  -1   8 -18   -1.90    2.60
  -8   7  18   -3.10    3.80
   7   1  18    2.00    2.90
   7   1  18    2.10    3.10
   1  -8  18    0.60    2.70
   0   7 -18    1.90    3.50
  -7   0 -18    0.20    6.50
   0   7 -18    4.00    2.90
   7   0  18    4.80    3.90
   0  -7  18    5.50    2.90
  -7   7  18    9.30    5.50
   7   0  18   15.80    4.30
   1   6 -18   23.80    4.60
   1   6 -18   20.90    4.00
  -7   1 -18   22.30    8.70
  -1  -6  18   18.10    3.90
  -6   7  18    9.60    5.30
   7  -1  18   21.10    5.90
   7  -1  18   16.20    4.50
   2   5 -18    2.40    3.40
  -7   2 -18    5.20    7.90
  -7   2 -18    6.50    3.90
  -2  -5  18    9.10    3.50
  -5   7  18    6.70    5.30
  -7   3 -18   65.59   12.70
   3   4 -18   55.59    6.30
  -7   3 -18   58.99    7.20
  -3  -4  18   54.29    5.80
  -4   7  18   42.70    8.00
  -7   4 -18   59.89    7.30
  -7   4 -18   51.29   11.30
  -3   7  18   67.99    7.10
  -3   7  18   63.89    8.20
  -7   5 -18   28.80    6.70
  -7   5 -18   30.60    5.80
  -7   5 -18   40.80   11.40
  -2   7  18   29.10    6.10
  -2   7  18   19.40    4.60
  -7   6 -18   42.50    7.10
  -7   6 -18   43.90    8.20
  -7   6 -18   41.70   11.10
  -1   7  18   59.19    7.00
  -1   7  18   42.00    6.50
  -7   7 -18   52.49    7.70
  -7   7 -18   22.20    5.20
   0   7  18   32.50    5.60
   0   7  18   37.20    5.60
  -7   0  18   33.50    8.20
   7  -7  18   36.00    5.60
  -7   8 -18   10.10    4.80
   7  -8  18   21.90    3.80
   1   7  18   16.00    3.90
  -8   1  18   16.60    5.80
   1   7  18   20.60    4.30
  -7   9 -18    5.10    3.60
   2   7  18   12.80    3.30
  -9   2  18    2.10    3.90
  -7  10 -18   -0.20    2.00
   3   7  18    2.10    2.20
 -10   3  18    3.50    3.40
   7 -10  18   -0.40    1.80
  -7  11 -18    0.00    1.70
   4   7  18    0.40    1.70
   7 -11  18   -2.00    2.00
  -7  12 -18    0.40    1.10
   5   7  18    0.00    1.20
 -12   5  18    0.10    2.30
   7 -12  18    0.60    1.00
   6   7  18    0.30    0.70
   7 -13  18    0.10    0.60
   8   5  18    0.90    0.70
   5 -13  18    1.50    0.70
   4 -12  18    0.80    0.90
   8   4  18   -0.30    1.30
  -8  -3 -18    1.00    2.40
   8   3  18    4.40    1.70
   3 -11  18    4.40    1.60
  -8  -2 -18    2.60    3.20
 -10   8  18   15.50    4.40
   8   2  18   10.10    2.50
   2 -10  18   10.90    2.30
  -1   9 -18    3.20    2.40
  -8  -1 -18    4.70    4.90
   8   1  18    4.90    2.50
   1  -9  18    4.10    3.60
  -9   8  18    4.50    3.40
  -8   0 -18    8.60    5.80
   0   8 -18    2.90    2.80
   8   0  18    1.60    2.60
   8   0  18    2.10    2.60
  -8   8  18    4.70    4.20
   0  -8  18    1.80    2.30
  -8   1 -18   -0.10    5.80
   8  -1  18   -0.80    2.70
  -7   8  18   -2.60    3.20
  -1  -7  18    1.90    2.30
  -8   2 -18    9.10    7.60
  -6   8  18    4.90    3.80
  -2  -6  18    1.50    2.60
  -8   3 -18   34.50    6.00
  -8   3 -18   29.90   10.00
  -5   8  18   19.10    5.10
  -3  -5  18   39.40    4.80
  -8   4 -18   -0.90    3.20
  -8   4 -18    4.30    6.50
  -4   8  18    5.50    3.90
  -8   5 -18    2.20    6.70
  -8   5 -18   22.80    5.10
  -8   5 -18   13.30    7.10
  -3   8  18   11.20    4.10
  -3   8  18   15.50    4.60
  -8   6 -18   20.40    7.90
  -8   6 -18   31.80    6.80
  -2   8  18   26.20    5.40
  -6  -2  18   34.20    7.10
  -2   8  18   20.70    4.00
  -8   7 -18   21.70    5.50
  -1   8  18   16.70    3.90
  -1   8  18   14.10    3.70
  -7  -1  18   11.80    5.30
  -8   8 -18    1.30    3.40
   0   8  18   10.50    3.30
   8  -8  18    9.50    4.40
   0   8  18   12.50    3.40
  -8   0  18   12.70    5.40
  -8   9 -18   17.90    5.00
   1   8  18   15.00    5.20
   8  -9  18   12.60    2.70
  -9   1  18   12.30    6.50
  -8  10 -18   12.20    3.60
   8 -10  18   10.80    2.30
   2   8  18    9.20    2.60
 -10   2  18    5.80    3.60
  -8  11 -18   -0.70    1.50
 -11   3  18   -0.70    2.20
   3   8  18   -0.60    1.30
   8 -11  18    3.00    1.50
  -8  12 -18    1.70    1.20
 -12   4  18    2.70    1.70
   4   8  18    2.10    1.20
   8 -12  18    0.90    1.00
   5   8  18    0.20    0.60
   3 -12  18    1.70    0.90
   9   3  18    3.40    1.80
  -9  -2 -18   -1.40    1.80
 -11   9  18    2.90    2.30
   9   2  18    1.90    2.20
   2 -11  18    1.40    1.10
  -9  -1 -18   -0.10    2.70
   9   1  18    0.50    1.80
 -10   9  18   -0.30    2.00
   1 -10  18    0.40    1.40
  -9   0 -18   -0.80    4.10
   0   9 -18    3.20    1.90
  -9   9  18    2.30    2.40
   0  -9  18    0.00    1.60
   1   8 -18    2.60    2.60
  -9   1 -18   -0.60    6.50
  -1  -8  18    2.40    1.90
  -8   9  18    3.20    3.10
   9  -1  18    3.80    2.40
   2   7 -18   12.90    3.50
  -9   2 -18    9.30    6.10
   9  -2  18   15.60    3.60
  -2  -7  18   14.20    2.90
  -2  -7  18   18.50    7.20
  -7   9  18   23.70    5.50
  -9   3 -18    4.30    5.90
  -3  -6  18   -0.30    3.70
  -3  -6  18    3.60    2.50
  -6   9  18    0.90    3.10
  -9   4 -18    8.50    6.50
  -4  -5  18   11.60    4.60
  -5   9  18   12.00    4.10
  -9   5 -18   24.70    7.60
  -5  -4  18   16.30    5.20
  -4   9  18   34.00    6.10
  -9   6 -18   -2.00    4.10
  -9   6 -18    1.70    5.30
  -6  -3  18   -0.90    3.30
  -3   9  18    0.90    3.10
  -9   7 -18    5.40    5.80
  -7  -2  18    5.90    3.90
  -2   9  18   12.10    3.40
  -9   8 -18   10.30    4.20
  -1   9  18    9.80    2.60
  -8  -1  18   12.60    5.40
  -1   9  18    5.10    2.30
  -9   9 -18    3.20    2.90
   0   9  18    1.30    2.00
  -9   0  18    3.80    3.60
  -9  10 -18    5.50    2.20
   1   9  18    4.20    1.80
 -10   1  18    5.80    3.40
  -9  11 -18    0.30    1.60
 -11   2  18    2.00    1.90
   9 -11  18    2.10    1.60
   2   9  18    1.50    1.30
  -9  12 -18    0.60    1.10
 -12   3  18    0.10    2.30
   3   9  18    1.00    0.90
   2 -12  18    1.00    0.70
 -10  -1 -18   -0.10    1.80
   1 -11  18    0.40    1.00
 -11  10  18    1.00    1.80
 -10   0 -18    0.20    2.40
 -10  10  18    0.90    1.90
   0 -10  18    2.30    1.30
 -10   1 -18   -0.60    2.90
   1   9 -18   -0.30    1.60
  -9  10  18   -0.70    1.70
  -1  -9  18   -0.10    1.40
   2   8 -18   10.50    2.50
 -10   2 -18   -2.30    3.60
  -2  -8  18    8.60    2.10
  -8  10  18   13.60    3.50
  10  -2  18    6.60    2.30
 -10   3 -18    4.00    4.80
   3   7 -18    3.80    2.10
  10  -3  18    2.60    2.20
  -3  -7  18   -1.70    4.30
  -7  10  18    2.50    2.50
 -10   4 -18   -0.70    3.60
  -6  10  18    1.40    2.40
  -4  -6  18    0.50    2.80
 -10   5 -18    3.20    4.50
  -5  10  18    2.70    2.40
  -5  -5  18    2.70    3.00
 -10   6 -18    3.70    4.60
  -4  10  18    0.50    1.90
  -6  -4  18    0.70    3.10
 -10   7 -18    1.30    3.30
  -7  -3  18    0.20    2.90
  -3  10  18    1.30    2.00
 -10   8 -18    7.20    3.10
  -2  10  18    7.00    2.50
  -2  10  18    8.40    2.20
  -8  -2  18    1.60    2.90
 -10   9 -18    7.50    2.90
  -1  10  18    6.30    2.10
  -9  -1  18    4.00    3.00
 -10  10 -18    3.30    1.80
 -10   0  18    3.10    3.30
   0  10  18    2.30    1.30
 -10  11 -18   -0.40    1.20
   1  10  18    0.70    1.10
 -11   1  18    3.00    2.00
 -10  12 -18    3.50    1.20
 -12   2  18    3.40    1.60
   2  10  18    1.30    0.80
 -11   0 -18    0.30    1.50
   0 -11  18    1.50    1.20
 -11  11  18    0.00    1.20
 -11   1 -18    0.40    1.90
   1  10 -18    1.10    1.80
 -10  11  18   -1.20    1.30
  -1 -10  18    0.20    1.20
 -11   2 -18    0.40    2.50
   2   9 -18   -0.90    1.10
  -9  11  18   -0.70    1.30
 -11   3 -18    2.00    2.60
   3   8 -18    3.20    1.50
  11  -3  18    3.60    1.70
  -8  11  18    1.00    1.70
 -11   4 -18   -0.10    3.00
   4   7 -18   -0.10    1.40
  -7  11  18   -1.80    1.40
  11  -4  18    1.60    1.60
 -11   5 -18   -0.50    3.00
   5   6 -18    2.90    1.80
  -5  -6  18    1.90    2.50
  -6  11  18    2.60    1.90
   6   5 -18    2.90    1.80
 -11   6 -18    0.00    2.90
  -5  11  18    1.60    1.70
  -6  -5  18    2.10    2.50
   7   4 -18   -0.10    1.50
  -7  -4  18   -1.00    1.90
  -4  11  18   -0.60    1.30
 -11   8 -18    3.40    2.70
  -3  11  18   -0.20    1.30
  -8  -3  18    1.00    2.20
 -11   9 -18    2.10    1.80
   9   2 -18    3.70    1.50
  -9  -2  18    2.40    2.30
 -11  10 -18    0.50    1.40
  10   1 -18    2.20    1.20
 -10  -1  18   -0.30    1.40
 -11  11 -18    0.40    1.00
 -11   0  18    0.40    1.50
 -12   2 -18   -0.90    1.40
 -10  12  18    2.00    1.10
   3   9 -18    3.80    1.80
 -12   3 -18   -0.30    1.60
  -9  12  18    2.90    1.50
   4   8 -18    0.70    1.00
 -12   4 -18    1.70    2.20
  -8  12  18    1.00    1.30
 -12   5 -18    5.20    2.30
   5   7 -18    8.20    1.60
  -7  12  18    7.00    1.90
  12  -5  18    4.90    1.40
   6   6 -18    1.10    1.20
  -6  -6  18    0.20    1.90
  -6  12  18    0.60    1.10
  12  -6  18    0.20    1.20
   7   5 -18   -1.50    1.00
  -5  12  18   -0.50    1.00
  -7  -5  18    1.00    1.60
   8   4 -18    3.10    1.20
  -8  -4  18    1.80    1.60
   9   3 -18    0.60    1.00
  -9  -3  18    1.90    1.60
  10   2 -18    2.10    1.00
 -10  -2  18    3.90    1.60
   5   8 -18    0.60    0.60
  -8  13  18    2.00    0.90
   6   7 -18   10.70    1.30
  -7  13  18   12.80    1.50
   7   6 -18    0.20    0.60
   8   5 -18    0.00    0.50
  13  -8  18   -0.50    0.80
   0   0 -19    4.40    3.30
   1  -1 -19   13.90    4.60
   0   1 -19    3.50    3.30
  -1   0 -19    5.60    4.90
  -1   0 -19    6.20    3.30
   1   0 -19   78.29    8.40
  -1   1 -19   95.69    7.30
  -1   1 -19   90.29    7.70
   0  -1 -19   81.99    8.30
  -1  -1 -19   49.00    6.40
  -1   2 -19   40.70    5.10
  -1   2 -19   39.40    4.90
   2  -1 -19   42.10    6.60
  -2  -1 -19   31.30    6.00
  -1   3 -19   34.70    4.90
   3  -2 -19   45.40    7.00
  -2   0 -19  120.19    8.30
   0   2 -19  110.59    7.00
   2  -2 -19  108.09   10.40
   0   2 -19  114.19    8.10
  -2   0 -19  118.19    7.70
   1  -2 -19   38.50    6.60
  -2   1 -19   49.90    5.70
  -2   1 -19   40.40    5.20
   1   1 -19   41.10    6.40
  -2   2 -19  341.07   14.70
   2   0 -19  335.67   22.30
   0  -2 -19  336.77   16.70
   3  -1 -19   12.80    4.60
  -1  -2 -19   10.00    4.60
   4  -2 -19   69.59    8.90
  -2  -2 -19   50.19    6.90
  -2   4 -19   49.80    5.90
  -3  -2 -19   12.60    9.40
   5  -3 -19    6.80    4.40
  -2   5 -19   12.30    5.70
  -3  -2 -19    9.20    4.60
  -2   5 -19    7.50    3.30
   3   2  19   10.80    4.50
   3   2  19   17.20    5.80
   2  -5  19    8.70    4.00
   4  -3 -19    9.50    4.10
  -3  -1 -19   10.60    4.20
  -1   4 -19    8.10    3.40
   0   3 -19  145.69    8.20
  -3   0 -19  127.19    9.00
   3  -3 -19  140.19   11.80
  -3   0 -19  142.09    9.00
   1   2 -19   35.80    5.50
   2  -3 -19   29.10    5.80
  -3   1 -19   17.60    3.80
  -3   2 -19   13.70    3.80
   2   1 -19   14.50    4.50
   1  -3 -19   10.70    4.70
  -3   3 -19  135.19    8.90
   3   0 -19  124.39   11.00
   0  -3 -19  149.49   10.50
  -3   4 -19   34.40    5.30
  -1  -3 -19   28.30    5.50
   4  -1 -19   35.30    6.40
   5  -2 -19   47.10    7.60
  -3   5 -19   44.60    8.40
  -2  -3 -19   58.79    8.40
  -3   5 -19   53.99    6.50
   2   3  19   45.50    6.90
   2   3  19   46.80    8.90
   3  -5  19   59.19    7.10
  -3  -3 -19  110.29   14.60
  -3   6 -19  105.89   10.50
  -3   6 -19  116.99    8.20
   3   3  19  125.99   11.10
   3   3  19  116.89   10.30
   3  -6  19  105.69    9.00
  -3   7 -19   56.29    7.60
  -4  -3 -19   34.00    9.00
  -3   7 -19   52.29    6.60
   4   3  19   51.39    7.30
   3  -7  19   49.70    5.80
   4   3  19   50.39    7.00
  -2   6 -19   20.50    6.00
  -4  -2 -19   15.60    8.50
  -2   6 -19   11.20    3.80
   2  -6  19    8.90    3.20
   4   2  19    9.20    5.00
   4   2  19   20.80    4.70
  -4  -1 -19   -0.20    8.50
  -1   5 -19    0.00    2.90
   5  -4 -19    2.60    4.20
   4   1  19   -0.70    3.80
   1  -5  19    1.80    4.10
   0   4 -19   22.90    4.20
   0   4 -19   18.40    5.70
  -4   0 -19   12.80    9.40
  -4   0 -19   19.00    4.40
   0  -4  19   17.60    4.20
   4   0  19   26.60    6.80
   3  -4 -19    7.20    4.20
   1   3 -19   14.20    4.50
  -4   1 -19    7.20    3.50
  -4   2 -19   50.99    6.50
   2  -4 -19   52.99    7.60
   2   2 -19   61.99    7.60
  -4   3 -19   32.40    5.30
   3   1 -19   32.90    6.30
   1  -4 -19   29.60    6.40
   0  -4 -19    8.90    4.40
  -4   4 -19    3.40    2.90
   4   0 -19    0.00    4.20
   4   0 -19    9.50    4.50
   0   4  19    7.30    6.30
   0   4  19    5.50    4.60
   5  -1 -19   21.60    5.70
  -4   5 -19   19.30    4.40
  -1  -4 -19   14.90    4.90
   1   4  19    5.40    4.40
   4  -5  19    6.80    3.80
  -4   6 -19   55.99    9.20
  -4   6 -19   69.69    7.20
   2   4  19   69.59    7.90
   4  -6  19   72.59    7.40
   2   4  19   68.09    9.20
  -4   7 -19   14.50    4.10
  -3  -4 -19   -1.80   10.10
  -4   7 -19    5.80    4.00
   3   4  19   10.10    4.00
   4  -7  19    8.70    3.20
   3   4  19   11.80    4.40
  -4  -4 -19    4.10    6.30
  -4   8 -19   12.80    4.40
   4  -8  19   15.70    3.60
   4   4  19   17.30    3.90
   4   4  19   16.10    4.30
  -8   4  19   11.50    6.20
  -4   9 -19   39.20    5.30
  -5  -4 -19    8.00    6.40
   5   4  19   39.80    5.10
  -9   5  19   53.19   10.00
   4  -9  19   31.20    4.10
  -3   8 -19    5.60    3.70
  -5  -3 -19    9.40    5.90
   5   3  19    4.60    3.30
   5   3  19    6.20    3.00
   3  -8  19    8.20    3.00
  -8   5  19   -0.20    5.10
  -2   7 -19   16.60    4.70
  -2   7 -19    7.70    4.50
  -2   7 -19   15.30    3.90
  -5  -2 -19    6.10    6.60
   5   2  19    8.30    4.20
  -7   5  19   12.20    8.50
   5   2  19   12.90    4.00
   2  -7  19   13.40    3.70
  -5  -1 -19   23.10    8.70
  -1   6 -19    7.90    4.80
  -1   6 -19   19.70    4.30
   5   1  19    9.00    4.20
  -6   5  19   18.50    7.60
   5   1  19    7.70    4.40
   1  -6  19   12.90    3.70
   0   5 -19  121.79    8.20
[truncated: 221,811 more chars]
