# Supplementary material for: Discovery of Secondary Metabolites from the Sponge-Derived Fungus Aspergillus templicola
Source: Mar Drugs. 2025 Jul 9;23(7):285. doi: 10.3390/md23070285 (PMC12300295; doi:10.3390/md23070285)
Supplement: Supplementary file 1 [file marinedrugs-23-00285-s001.zip › marinedrugs-3745227-supplementary/colachalasin J.cif]

data_cu_20241219a_0m
_audit_creation_date               2024-12-20
_audit_creation_method
;
Olex2 1.5
(compiled 2024.02.16 svn.r378c4104 for OlexSys, GUI svn.r6928)
;
_shelx_SHELXL_version_number       '2019/3'
_audit_contact_author_address      ?
_audit_contact_author_email        ?
_audit_contact_author_name         ''
_audit_contact_author_phone        ?
_publ_contact_author_id_orcid      ?
_publ_section_references
;
Bourhis, L.J., Dolomanov, O.V., Gildea, R.J., Howard, J.A.K., Puschmann, H.
 (2015). Acta Cryst. A71, 59-75.

Dolomanov, O.V., Bourhis, L.J., Gildea, R.J, Howard, J.A.K. & Puschmann, H.
 (2009), J. Appl. Cryst. 42, 339-341.

Sheldrick, G.M. (2015). Acta Cryst. C71, 3-8.
;
_chemical_name_common              ?
_chemical_name_systematic          ?
_chemical_formula_moiety           'C29 H39 N O5, C2 H6 O, H2 O'
_chemical_formula_sum              'C31 H47 N O7'
_chemical_formula_weight           545.69
_chemical_absolute_configuration   rmad
_chemical_melting_point            ?
loop_
  _atom_type_symbol
  _atom_type_description
  _atom_type_scat_dispersion_real
  _atom_type_scat_dispersion_imag
  _atom_type_scat_source
 'C' 'C' 0.0181 0.0091 'International Tables Vol C Tables 4.2.6.8 and 6.1.1.4'
 'H' 'H' 0.0000 0.0000 'International Tables Vol C Tables 4.2.6.8 and 6.1.1.4'
 'N' 'N' 0.0311 0.0180 'International Tables Vol C Tables 4.2.6.8 and 6.1.1.4'
 'O' 'O' 0.0492 0.0322 'International Tables Vol C Tables 4.2.6.8 and 6.1.1.4'

_shelx_space_group_comment
;
The symmetry employed for this shelxl refinement is uniquely defined
by the following loop, which should always be used as a source of
symmetry information in preference to the above space-group names.
They are only intended as comments.
;
_space_group_crystal_system        'orthorhombic'
_space_group_IT_number             19
_space_group_name_H-M_alt          'P 21 21 21'
_space_group_name_Hall             'P 2ac 2ab'
loop_
  _space_group_symop_operation_xyz
 'x, y, z'
 '-x+1/2, -y, z+1/2'
 '-x, y+1/2, -z+1/2'
 'x+1/2, -y+1/2, -z'

_cell_length_a                     6.9307(11)
_cell_length_b                     14.161(2)
_cell_length_c                     32.047(3)
_cell_angle_alpha                  90
_cell_angle_beta                   90
_cell_angle_gamma                  90
_cell_volume                       3145.3(8)
_cell_formula_units_Z              4
_cell_measurement_reflns_used      591
_cell_measurement_temperature      300.00
_cell_measurement_theta_max        61.63
_cell_measurement_theta_min        28.17
_shelx_estimated_absorpt_T_max     0.950
_shelx_estimated_absorpt_T_min     0.903
_exptl_absorpt_coefficient_mu      0.651
_exptl_absorpt_correction_T_max    0.7538
_exptl_absorpt_correction_T_min    0.6484
_exptl_absorpt_correction_type     multi-scan
_exptl_absorpt_process_details
;
SADABS-2016/2 (Bruker,2016/2) was used for absorption correction.
wR2(int) was 0.1789 before and 0.0793 after correction.
The Ratio of minimum to maximum transmission is 0.8602.
The \l/2 correction factor is Not present.
;
_exptl_absorpt_special_details     ?
_exptl_crystal_colour              colourless
_exptl_crystal_colour_primary      colourless
_exptl_crystal_density_diffrn      1.152
_exptl_crystal_density_meas        ?
_exptl_crystal_density_method      ?
_exptl_crystal_description         block
_exptl_crystal_F_000               1184
_exptl_crystal_size_max            0.16
_exptl_crystal_size_mid            0.08
_exptl_crystal_size_min            0.08
_exptl_transmission_factor_max     ?
_exptl_transmission_factor_min     ?
_diffrn_reflns_av_R_equivalents    0.0963
_diffrn_reflns_av_unetI/netI       0.0408
_diffrn_reflns_Laue_measured_fraction_full  0.999
_diffrn_reflns_Laue_measured_fraction_max  0.999
_diffrn_reflns_limit_h_max         8
_diffrn_reflns_limit_h_min         -8
_diffrn_reflns_limit_k_max         17
_diffrn_reflns_limit_k_min         -17
_diffrn_reflns_limit_l_max         40
_diffrn_reflns_limit_l_min         -38
_diffrn_reflns_number              46514
_diffrn_reflns_point_group_measured_fraction_full  0.999
_diffrn_reflns_point_group_measured_fraction_max  0.997
_diffrn_reflns_theta_full          67.679
_diffrn_reflns_theta_max           74.788
_diffrn_reflns_theta_min           3.412
_diffrn_ambient_temperature        300.00
_diffrn_detector_area_resol_mean   ?
_diffrn_measured_fraction_theta_full  0.999
_diffrn_measured_fraction_theta_max  0.999
_diffrn_measurement_device_type    'Bruker APEX-II CCD'
_diffrn_measurement_method         '\f and \w scans'
_diffrn_radiation_type             CuK\a
_diffrn_radiation_wavelength       1.54178
_diffrn_source                     ?
_diffrn_source_current             1.1
_diffrn_source_power               0.05500000000000001
_diffrn_source_voltage             50.0
_diffrn_standards_number           0
_reflns_Friedel_coverage           0.748
_reflns_Friedel_fraction_full      1.000
_reflns_Friedel_fraction_max       0.994
_reflns_number_gt                  5156
_reflns_number_total               6449
_reflns_special_details
;
 Reflections were merged by SHELXL according to the crystal
 class for the calculation of statistics and refinement.
 
 _reflns_Friedel_fraction is defined as the number of unique
 Friedel pairs measured divided by the number that would be
 possible theoretically, ignoring centric projections and
 systematic absences.
;
_reflns_threshold_expression       'I > 2\s(I)'
_computing_cell_refinement         'SAINT V8.40B (?, 2016)'
_computing_data_collection         ?
_computing_data_reduction          'SAINT V8.40B (?, 2016)'
_computing_molecular_graphics      'Olex2 1.5 (Dolomanov et al., 2009)'
_computing_publication_material    'Olex2 1.5 (Dolomanov et al., 2009)'
_computing_structure_refinement    'SHELXL 2019/3 (Sheldrick, 2015)'
_computing_structure_solution      'olex2.solve 1.5 (Bourhis et al., 2015)'
_refine_diff_density_max           0.670
_refine_diff_density_min           -0.363
_refine_diff_density_rms           0.066
_refine_ls_abs_structure_details
;
 Flack x determined using 1846 quotients [(I+)-(I-)]/[(I+)+(I-)]
 (Parsons, Flack and Wagner, Acta Cryst. B69 (2013) 249-259).
;
_refine_ls_abs_structure_Flack     0.03(11)
_refine_ls_extinction_coef         .
_refine_ls_extinction_method       none
_refine_ls_goodness_of_fit_ref     1.058
_refine_ls_hydrogen_treatment      constr
_refine_ls_matrix_type             full
_refine_ls_number_parameters       363
_refine_ls_number_reflns           6449
_refine_ls_number_restraints       35
_refine_ls_R_factor_all            0.0693
_refine_ls_R_factor_gt             0.0567
_refine_ls_restrained_S_all        1.106
_refine_ls_shift/su_max            0.001
_refine_ls_shift/su_mean           0.000
_refine_ls_structure_factor_coef   Fsqd
_refine_ls_weighting_details      
 'w=1/[\s^2^(Fo^2^)+(0.1123P)^2^+0.0349P] where P=(Fo^2^+2Fc^2^)/3'
_refine_ls_weighting_scheme        calc
_refine_ls_wR_factor_gt            0.1618
_refine_ls_wR_factor_ref           0.1762
_refine_special_details            ?
_olex2_refinement_description
;
1. Fixed Uiso
 At 1.2 times of:
  All C(H) groups, All C(H,H) groups, All N(H) groups
 At 1.5 times of:
  All C(H,H,H) groups, All O(H) groups, All O(H,H) groups
2. Restrained distances
 O6-C25
 1.4 with sigma of 0.02
 C26-C25
 1.54 with sigma of 0.01
3. Rigid bond restraints
 C26, C25, O6
 with sigma for 1-2 distances of 0.005 and sigma for 1-3 distances of 0.005
4. Uiso/Uaniso restraints and constraints
C26 \\sim C25 \\sim O6: within 2A with sigma of 0.005 and sigma for terminal
atoms of 0.01 within 2A
Uanis(C26) \\sim Ueq, Uanis(C25) \\sim Ueq, Uanis(O6) \\sim Ueq: with sigma of
0.01 and sigma for terminal atoms of 0.02
5.a Free rotating group:
 O7(H7A,H7B)
5.b Ternary CH refined with riding coordinates:
 C4(H4), C17(H17), C3(H3A), C8(H8), C16(H16), C5(H5), C18(H18)
5.c Secondary CH2 refined with riding coordinates:
 C15(H15A,H15B), C10(H10A,H10B), C25(H25A,H25B)
5.d Aromatic/amide H refined with riding coordinates:
 N1(H1), C13(H13), C14(H14), C7(H7), C19(H19), C6'(H6'), C20(H20), C2'(H2'),
 C5'(H5'), C3'(H3'), C4'(H4')
5.e Tetrahedral OH refined with riding coordinates:
 O6(H6)
5.f Idealised Me refined as rotating group:
 C12(H12A,H12B,H12C), C23(H23A,H23B,H23C), C11(H11A,H11B,H11C), C24(H24A,H24B,
 H24C), C22(H22A,H22B,H22C), C26(H26A,H26B,H26C)
5.g Idealised tetrahedral OH refined as rotating group:
 O2(H2), O3(H3)
;
_atom_sites_solution_hydrogens     mixed
_atom_sites_solution_primary       iterative
_atom_sites_solution_secondary     ?
loop_
  _atom_site_label
  _atom_site_type_symbol
  _atom_site_fract_x
  _atom_site_fract_y
  _atom_site_fract_z
  _atom_site_U_iso_or_equiv
  _atom_site_adp_type
  _atom_site_occupancy
  _atom_site_site_symmetry_order
  _atom_site_calc_flag
  _atom_site_refinement_flags_posn
  _atom_site_refinement_flags_adp
  _atom_site_refinement_flags_occupancy
  _atom_site_disorder_assembly
  _atom_site_disorder_group
 O1 O 0.0861(3) 0.28838(17) 0.49540(6) 0.0495(5) Uani 1 1 d . . . . .
 O2 O 0.3514(3) 0.27565(17) 0.56907(7) 0.0488(5) Uani 1 1 d . . . . .
 H2 H 0.406532 0.266470 0.546793 0.073 Uiso 1 1 calc R U . . .
 O3 O 0.7823(4) 0.56884(18) 0.37900(8) 0.0602(6) Uani 1 1 d . . . . .
 H3 H 0.693921 0.597940 0.367869 0.090 Uiso 1 1 calc R U . . .
 N1 N -0.1136(4) 0.2991(2) 0.55137(8) 0.0477(6) Uani 1 1 d . . . . .
 H1 H -0.215101 0.280390 0.538350 0.057 Uiso 1 1 calc R U . . .
 O4 O 1.2525(5) 0.7789(3) 0.30777(10) 0.0804(9) Uani 1 1 d . . . . .
 O5 O 1.0383(6) 0.8859(3) 0.28681(10) 0.0863(10) Uani 1 1 d . . . . .
 C1 C 0.0544(4) 0.3078(2) 0.53244(9) 0.0409(6) Uani 1 1 d . . . . .
 C4 C 0.0911(4) 0.3560(2) 0.60502(9) 0.0413(6) Uani 1 1 d . . . . .
 H4 H 0.147253 0.313363 0.625827 0.050 Uiso 1 1 calc R U . . .
 C17 C 0.8296(5) 0.6124(2) 0.41771(10) 0.0506(7) Uani 1 1 d . . . . .
 H17 H 0.954001 0.586204 0.426504 0.061 Uiso 1 1 calc R U . . .
 C9 C 0.2053(4) 0.3449(2) 0.56355(8) 0.0399(6) Uani 1 1 d . . . . .
 C3 C -0.1174(5) 0.3229(2) 0.59555(9) 0.0443(6) Uani 1 1 d . . . . .
 H3A H -0.206760 0.375633 0.600028 0.053 Uiso 1 1 calc R U . . .
 C8 C 0.2923(5) 0.4401(2) 0.54852(10) 0.0469(7) Uani 1 1 d . . . . .
 H8 H 0.391059 0.457511 0.569002 0.056 Uiso 1 1 calc R U . . .
 C13 C 0.3909(5) 0.4393(2) 0.50665(11) 0.0526(7) Uani 1 1 d . . . . .
 H13 H 0.319980 0.420833 0.483408 0.063 Uiso 1 1 calc R U . . .
 C16 C 0.6833(5) 0.5885(2) 0.45231(10) 0.0503(7) Uani 1 1 d . . . . .
 H16 H 0.731497 0.617317 0.478087 0.060 Uiso 1 1 calc R U . . .
 C5 C 0.1020(5) 0.4592(2) 0.62219(10) 0.0519(7) Uani 1 1 d . . . . .
 H5 H 0.238871 0.471811 0.627528 0.062 Uiso 1 1 calc R U . . .
 C14 C 0.5733(5) 0.4636(3) 0.50131(11) 0.0547(8) Uani 1 1 d . . . . .
 H14 H 0.648353 0.470154 0.525194 0.066 Uiso 1 1 calc R U . . .
 C18 C 0.8600(6) 0.7197(3) 0.41155(12) 0.0566(8) Uani 1 1 d . . . . .
 H18 H 0.734711 0.748914 0.405625 0.068 Uiso 1 1 calc R U . . .
 C1' C -0.2322(6) 0.2610(3) 0.66561(11) 0.0591(9) Uani 1 1 d . . . . .
 O6 O 0.4548(8) 0.6209(3) 0.33634(14) 0.1184(15) Uani 1 1 d D U . . .
 H6 H 0.510551 0.662341 0.323157 0.178 Uiso 1 1 calc R U . . .
 C6 C 0.0428(6) 0.5255(2) 0.58711(12) 0.0570(8) Uani 1 1 d . . . . .
 C21 C 1.0998(7) 0.8189(3) 0.31190(12) 0.0633(9) Uani 1 1 d . . . . .
 C7 C 0.1371(5) 0.5145(2) 0.55138(12) 0.0546(8) Uani 1 1 d . . . . .
 H7 H 0.107888 0.552176 0.528444 0.065 Uiso 1 1 calc R U . . .
 C15 C 0.6704(6) 0.4815(3) 0.46019(12) 0.0597(9) Uani 1 1 d . . . . .
 H15A H 0.597442 0.451712 0.437958 0.072 Uiso 1 1 calc R U . . .
 H15B H 0.798916 0.454375 0.460431 0.072 Uiso 1 1 calc R U . . .
 C10 C -0.1866(5) 0.2366(3) 0.62079(10) 0.0546(8) Uani 1 1 d . . . . .
 H10A H -0.301135 0.210637 0.607681 0.066 Uiso 1 1 calc R U . . .
 H10B H -0.087241 0.188355 0.620216 0.066 Uiso 1 1 calc R U . . .
 C19 C 0.9921(6) 0.7390(3) 0.37590(11) 0.0569(8) Uani 1 1 d . . . . .
 H19 H 1.106137 0.704558 0.374653 0.068 Uiso 1 1 calc R U . . .
 C6' C -0.1059(8) 0.2403(3) 0.69753(13) 0.0729(11) Uani 1 1 d . . . . .
 H6' H 0.007327 0.207666 0.691684 0.087 Uiso 1 1 calc R U . . .
 C20 C 0.9605(6) 0.8011(3) 0.34590(12) 0.0636(9) Uani 1 1 d . . . . .
 H20 H 0.845596 0.835056 0.346186 0.076 Uiso 1 1 calc R U . . .
 C12 C -0.1141(7) 0.5972(3) 0.59298(18) 0.0809(13) Uani 1 1 d . . . . .
 H12A H -0.235117 0.565521 0.596935 0.121 Uiso 1 1 calc R U . . .
 H12B H -0.121521 0.636871 0.568733 0.121 Uiso 1 1 calc R U . . .
 H12C H -0.086003 0.635230 0.617039 0.121 Uiso 1 1 calc R U . . .
 C2' C -0.4037(7) 0.3075(4) 0.67521(13) 0.0749(12) Uani 1 1 d . . . . .
 H2' H -0.493351 0.319648 0.654301 0.090 Uiso 1 1 calc R U . . .
 C23 C 0.4848(6) 0.6305(3) 0.44414(14) 0.0707(11) Uani 1 1 d . . . . .
 H23A H 0.494007 0.698083 0.443458 0.106 Uiso 1 1 calc R U . . .
 H23B H 0.398059 0.611761 0.465983 0.106 Uiso 1 1 calc R U . . .
 H23C H 0.437101 0.607998 0.417828 0.106 Uiso 1 1 calc R U . . .
 C5' C -0.1453(11) 0.2676(4) 0.73851(14) 0.0938(18) Uani 1 1 d . . . . .
 H5' H -0.058840 0.253573 0.759818 0.113 Uiso 1 1 calc R U . . .
 C11 C -0.0013(8) 0.4731(3) 0.66383(13) 0.0750(12) Uani 1 1 d . . . . .
 H11A H -0.137575 0.464682 0.659991 0.113 Uiso 1 1 calc R U . . .
 H11B H 0.023287 0.535726 0.674032 0.113 Uiso 1 1 calc R U . . .
 H11C H 0.045456 0.427725 0.683643 0.113 Uiso 1 1 calc R U . . .
 C24 C 0.9440(8) 0.7652(4) 0.45144(14) 0.0811(13) Uani 1 1 d . . . . .
 H24A H 0.849650 0.762794 0.473346 0.122 Uiso 1 1 calc R U . . .
 H24B H 0.977225 0.829793 0.445864 0.122 Uiso 1 1 calc R U . . .
 H24C H 1.057362 0.731261 0.459896 0.122 Uiso 1 1 calc R U . . .
 O7 O 0.7988(11) 0.3706(3) 0.36079(16) 0.1279(18) Uani 1 1 d G . . . .
 H7A H 0.769914 0.428823 0.362032 0.192 Uiso 1 1 d G U . . .
 H7B H 0.827223 0.355741 0.385741 0.192 Uiso 1 1 d G U . . .
 C3' C -0.4412(9) 0.3358(5) 0.71610(16) 0.0955(17) Uani 1 1 d . . . . .
 H3' H -0.554021 0.368523 0.722158 0.115 Uiso 1 1 calc R U . . .
 C4' C -0.3143(12) 0.3158(5) 0.74708(15) 0.0996(19) Uani 1 1 d . . . . .
 H4' H -0.341028 0.334711 0.774263 0.120 Uiso 1 1 calc R U . . .
 C22 C 1.1649(12) 0.9062(5) 0.25128(18) 0.109(2) Uani 1 1 d . . . . .
 H22A H 1.118908 0.961196 0.236881 0.163 Uiso 1 1 calc R U . . .
 H22B H 1.164958 0.853254 0.232558 0.163 Uiso 1 1 calc R U . . .
 H22C H 1.293703 0.917316 0.261130 0.163 Uiso 1 1 calc R U . . .
 C25 C 0.4082(18) 0.5415(8) 0.3082(4) 0.178(3) Uani 1 1 d D U . . .
 H25A H 0.389625 0.562607 0.279673 0.213 Uiso 1 1 calc R U . . .
 H25B H 0.507094 0.493045 0.308873 0.213 Uiso 1 1 calc R U . . .
 C26 C 0.231(2) 0.5091(9) 0.3265(5) 0.216(5) Uani 1 1 d D U . . .
 H26A H 0.181182 0.457046 0.310646 0.324 Uiso 1 1 calc R U . . .
 H26B H 0.138236 0.559631 0.326515 0.324 Uiso 1 1 calc R U . . .
 H26C H 0.254169 0.489184 0.354716 0.324 Uiso 1 1 calc R U . . .

loop_
  _atom_site_aniso_label
  _atom_site_aniso_U_11
  _atom_site_aniso_U_22
  _atom_site_aniso_U_33
  _atom_site_aniso_U_23
  _atom_site_aniso_U_13
  _atom_site_aniso_U_12
 O1 0.0461(11) 0.0631(14) 0.0394(10) -0.0069(9) 0.0013(9) -0.0041(10)
 O2 0.0454(11) 0.0571(13) 0.0439(10) -0.0009(10) -0.0005(9) 0.0100(10)
 O3 0.0735(17) 0.0542(13) 0.0528(13) -0.0055(11) 0.0125(12) -0.0012(12)
 N1 0.0378(12) 0.0639(16) 0.0414(12) -0.0036(12) -0.0019(10) -0.0056(12)
 O4 0.082(2) 0.086(2) 0.0737(18) 0.0197(16) 0.0203(15) 0.0050(17)
 O5 0.106(3) 0.0795(19) 0.0733(18) 0.0283(16) 0.0122(17) 0.0070(19)
 C1 0.0399(14) 0.0417(14) 0.0411(13) 0.0007(12) -0.0026(11) -0.0001(11)
 C4 0.0412(14) 0.0448(15) 0.0378(12) -0.0019(11) 0.0024(11) -0.0004(12)
 C17 0.0520(17) 0.0500(17) 0.0498(16) 0.0027(14) 0.0073(14) 0.0000(14)
 C9 0.0369(13) 0.0437(14) 0.0390(13) -0.0012(11) -0.0005(11) -0.0006(11)
 C3 0.0420(15) 0.0504(16) 0.0406(13) -0.0006(12) 0.0009(11) -0.0027(12)
 C8 0.0482(16) 0.0487(16) 0.0438(14) -0.0006(13) 0.0039(13) -0.0052(13)
 C13 0.0594(19) 0.0494(17) 0.0489(16) -0.0016(13) 0.0097(14) -0.0099(15)
 C16 0.0515(17) 0.0524(17) 0.0472(15) 0.0021(14) 0.0086(14) 0.0032(14)
 C5 0.0553(17) 0.0518(17) 0.0486(16) -0.0108(14) 0.0076(14) -0.0066(15)
 C14 0.0542(18) 0.0521(17) 0.0579(18) 0.0084(15) 0.0102(15) 0.0007(15)
 C18 0.0580(19) 0.0508(18) 0.0610(19) 0.0018(15) 0.0097(15) -0.0046(15)
 C1' 0.063(2) 0.066(2) 0.0476(16) 0.0061(16) 0.0036(15) -0.0183(17)
 O6 0.149(4) 0.096(3) 0.110(3) -0.006(2) -0.055(3) 0.008(3)
 C6 0.0588(19) 0.0438(16) 0.068(2) -0.0050(16) 0.0104(16) -0.0061(15)
 C21 0.079(3) 0.0536(19) 0.0573(19) 0.0041(16) 0.0045(19) -0.0088(19)
 C7 0.0598(19) 0.0454(17) 0.0585(18) 0.0060(15) 0.0025(15) -0.0016(14)
 C15 0.063(2) 0.0511(19) 0.065(2) 0.0069(16) 0.0224(17) 0.0038(16)
 C10 0.0566(19) 0.0545(18) 0.0527(17) 0.0028(15) 0.0037(15) -0.0127(15)
 C19 0.0558(18) 0.0532(18) 0.0616(19) 0.0028(16) 0.0072(16) -0.0069(15)
 C6' 0.090(3) 0.067(2) 0.061(2) 0.0143(19) -0.012(2) -0.006(2)
 C20 0.067(2) 0.057(2) 0.067(2) 0.0066(18) 0.0083(18) -0.0002(17)
 C12 0.079(3) 0.057(2) 0.107(3) -0.011(2) 0.019(3) 0.013(2)
 C2' 0.060(2) 0.103(3) 0.061(2) 0.000(2) 0.0110(18) -0.011(2)
 C23 0.064(2) 0.077(3) 0.071(2) 0.017(2) 0.0214(19) 0.011(2)
 C5' 0.141(5) 0.088(3) 0.052(2) 0.016(2) -0.016(3) -0.017(4)
 C11 0.095(3) 0.070(2) 0.060(2) -0.021(2) 0.025(2) -0.015(2)
 C24 0.099(3) 0.075(3) 0.069(2) -0.016(2) 0.017(2) -0.026(3)
 O7 0.186(5) 0.088(3) 0.109(3) -0.014(2) 0.009(4) 0.008(3)
 C3' 0.087(3) 0.124(4) 0.076(3) -0.015(3) 0.030(3) -0.017(3)
 C4' 0.139(5) 0.108(4) 0.052(2) -0.004(2) 0.020(3) -0.030(4)
 C22 0.138(5) 0.107(4) 0.081(3) 0.040(3) 0.024(3) -0.006(4)
 C25 0.175(6) 0.129(5) 0.229(7) -0.027(5) -0.048(6) 0.004(5)
 C26 0.191(8) 0.140(7) 0.317(11) -0.017(8) -0.021(9) -0.008(6)

_geom_special_details
;
 All esds (except the esd in the dihedral angle between two l.s. planes)
 are estimated using the full covariance matrix.  The cell esds are taken
 into account individually in the estimation of esds in distances, angles
 and torsion angles; correlations between esds in cell parameters are only
 used when they are defined by crystal symmetry.  An approximate (isotropic)
 treatment of cell esds is used for estimating esds involving l.s. planes.
;
loop_
  _geom_bond_atom_site_label_1
  _geom_bond_atom_site_label_2
  _geom_bond_distance
  _geom_bond_site_symmetry_2
  _geom_bond_publ_flag
 O1 C1 1.238(4) . ?
 O2 H2 0.8200 . ?
 O2 C9 1.421(4) . ?
 O3 H3 0.8200 . ?
 O3 C17 1.424(4) . ?
 N1 H1 0.8600 . ?
 N1 C1 1.319(4) . ?
 N1 C3 1.456(4) . ?
 O4 C21 1.208(6) . ?
 O5 C21 1.315(5) . ?
 O5 C22 1.466(7) . ?
 C1 C9 1.537(4) . ?
 C4 H4 0.9800 . ?
 C4 C9 1.555(4) . ?
 C4 C3 1.550(4) . ?
 C4 C5 1.564(4) . ?
 C17 H17 0.9800 . ?
 C17 C16 1.540(4) . ?
 C17 C18 1.547(5) . ?
 C9 C8 1.553(4) . ?
 C3 H3A 0.9800 . ?
 C3 C10 1.543(5) . ?
 C8 H8 0.9800 . ?
 C8 C13 1.506(4) . ?
 C8 C7 1.509(5) . ?
 C13 H13 0.9300 . ?
 C13 C14 1.321(5) . ?
 C16 H16 0.9800 . ?
 C16 C15 1.539(5) . ?
 C16 C23 1.521(6) . ?
 C5 H5 0.9800 . ?
 C5 C6 1.521(5) . ?
 C5 C11 1.527(5) . ?
 C14 H14 0.9300 . ?
 C14 C15 1.501(5) . ?
 C18 H18 0.9800 . ?
 C18 C19 1.489(5) . ?
 C18 C24 1.545(6) . ?
 C1' C10 1.511(5) . ?
 C1' C6' 1.378(6) . ?
 C1' C2' 1.393(7) . ?
 O6 H6 0.8200 . ?
 O6 C25 1.477(11) . ?
 C6 C7 1.328(5) . ?
 C6 C12 1.499(6) . ?
 C21 C20 1.477(6) . ?
 C7 H7 0.9300 . ?
 C15 H15A 0.9700 . ?
 C15 H15B 0.9700 . ?
 C10 H10A 0.9700 . ?
 C10 H10B 0.9700 . ?
 C19 H19 0.9300 . ?
 C19 C20 1.321(5) . ?
 C6' H6' 0.9300 . ?
 C6' C5' 1.396(7) . ?
 C20 H20 0.9300 . ?
 C12 H12A 0.9600 . ?
 C12 H12B 0.9600 . ?
 C12 H12C 0.9600 . ?
 C2' H2' 0.9300 . ?
 C2' C3' 1.395(6) . ?
 C23 H23A 0.9600 . ?
 C23 H23B 0.9600 . ?
 C23 H23C 0.9600 . ?
 C5' H5' 0.9300 . ?
 C5' C4' 1.383(10) . ?
 C11 H11A 0.9600 . ?
 C11 H11B 0.9600 . ?
 C11 H11C 0.9600 . ?
 C24 H24A 0.9600 . ?
 C24 H24B 0.9600 . ?
 C24 H24C 0.9600 . ?
 O7 H7A 0.8500 . ?
 O7 H7B 0.8498 . ?
 C3' H3' 0.9300 . ?
 C3' C4' 1.356(9) . ?
 C4' H4' 0.9300 . ?
 C22 H22A 0.9600 . ?
 C22 H22B 0.9600 . ?
 C22 H22C 0.9600 . ?
 C25 H25A 0.9700 . ?
 C25 H25B 0.9700 . ?
 C25 C26 1.439(11) . ?
 C26 H26A 0.9600 . ?
 C26 H26B 0.9600 . ?
 C26 H26C 0.9600 . ?

loop_
  _geom_angle_atom_site_label_1
  _geom_angle_atom_site_label_2
  _geom_angle_atom_site_label_3
  _geom_angle
  _geom_angle_site_symmetry_1
  _geom_angle_site_symmetry_3
  _geom_angle_publ_flag
 C9 O2 H2 109.5 . . ?
 C17 O3 H3 109.5 . . ?
 C1 N1 H1 121.9 . . ?
 C1 N1 C3 116.2(3) . . ?
 C3 N1 H1 121.9 . . ?
 C21 O5 C22 115.0(5) . . ?
 O1 C1 N1 125.2(3) . . ?
 O1 C1 C9 125.2(3) . . ?
 N1 C1 C9 109.5(2) . . ?
 C9 C4 H4 108.5 . . ?
 C9 C4 C5 111.8(2) . . ?
 C3 C4 H4 108.5 . . ?
 C3 C4 C9 106.1(2) . . ?
 C3 C4 C5 113.3(3) . . ?
 C5 C4 H4 108.5 . . ?
 O3 C17 H17 106.8 . . ?
 O3 C17 C16 112.4(3) . . ?
 O3 C17 C18 110.2(3) . . ?
 C16 C17 H17 106.8 . . ?
 C16 C17 C18 113.4(3) . . ?
 C18 C17 H17 106.8 . . ?
 O2 C9 C1 109.2(2) . . ?
 O2 C9 C4 109.0(2) . . ?
 O2 C9 C8 111.2(2) . . ?
 C1 C9 C4 104.1(2) . . ?
 C1 C9 C8 111.1(2) . . ?
 C8 C9 C4 112.0(2) . . ?
 N1 C3 C4 104.1(2) . . ?
 N1 C3 H3A 109.3 . . ?
 N1 C3 C10 109.4(3) . . ?
 C4 C3 H3A 109.3 . . ?
 C10 C3 C4 115.3(3) . . ?
 C10 C3 H3A 109.3 . . ?
 C9 C8 H8 106.4 . . ?
 C13 C8 C9 116.5(3) . . ?
 C13 C8 H8 106.4 . . ?
 C13 C8 C7 112.5(3) . . ?
 C7 C8 C9 108.1(3) . . ?
 C7 C8 H8 106.4 . . ?
 C8 C13 H13 118.4 . . ?
 C14 C13 C8 123.2(3) . . ?
 C14 C13 H13 118.4 . . ?
 C17 C16 H16 106.9 . . ?
 C15 C16 C17 111.9(3) . . ?
 C15 C16 H16 106.9 . . ?
 C23 C16 C17 112.7(3) . . ?
 C23 C16 H16 106.9 . . ?
 C23 C16 C15 111.1(3) . . ?
 C4 C5 H5 106.1 . . ?
 C6 C5 C4 107.7(3) . . ?
 C6 C5 H5 106.1 . . ?
 C6 C5 C11 116.1(3) . . ?
 C11 C5 C4 113.9(3) . . ?
 C11 C5 H5 106.1 . . ?
 C13 C14 H14 117.0 . . ?
 C13 C14 C15 125.9(4) . . ?
 C15 C14 H14 117.0 . . ?
 C17 C18 H18 108.6 . . ?
 C19 C18 C17 111.2(3) . . ?
 C19 C18 H18 108.6 . . ?
 C19 C18 C24 109.1(3) . . ?
 C24 C18 C17 110.8(3) . . ?
 C24 C18 H18 108.6 . . ?
 C6' C1' C10 121.6(4) . . ?
 C6' C1' C2' 118.6(4) . . ?
 C2' C1' C10 119.8(4) . . ?
 C25 O6 H6 109.5 . . ?
 C7 C6 C5 115.6(3) . . ?
 C7 C6 C12 123.0(4) . . ?
 C12 C6 C5 121.4(4) . . ?
 O4 C21 O5 123.8(4) . . ?
 O4 C21 C20 125.0(4) . . ?
 O5 C21 C20 111.2(4) . . ?
 C8 C7 H7 120.5 . . ?
 C6 C7 C8 119.0(3) . . ?
 C6 C7 H7 120.5 . . ?
 C16 C15 H15A 109.7 . . ?
 C16 C15 H15B 109.7 . . ?
 C14 C15 C16 109.7(3) . . ?
 C14 C15 H15A 109.7 . . ?
 C14 C15 H15B 109.7 . . ?
 H15A C15 H15B 108.2 . . ?
 C3 C10 H10A 109.1 . . ?
 C3 C10 H10B 109.1 . . ?
 C1' C10 C3 112.5(3) . . ?
 C1' C10 H10A 109.1 . . ?
 C1' C10 H10B 109.1 . . ?
 H10A C10 H10B 107.8 . . ?
 C18 C19 H19 117.3 . . ?
 C20 C19 C18 125.3(4) . . ?
 C20 C19 H19 117.3 . . ?
 C1' C6' H6' 119.5 . . ?
 C1' C6' C5' 121.0(5) . . ?
 C5' C6' H6' 119.5 . . ?
 C21 C20 H20 118.6 . . ?
 C19 C20 C21 122.8(4) . . ?
 C19 C20 H20 118.6 . . ?
 C6 C12 H12A 109.5 . . ?
 C6 C12 H12B 109.5 . . ?
 C6 C12 H12C 109.5 . . ?
 H12A C12 H12B 109.5 . . ?
 H12A C12 H12C 109.5 . . ?
 H12B C12 H12C 109.5 . . ?
 C1' C2' H2' 119.9 . . ?
 C1' C2' C3' 120.1(5) . . ?
 C3' C2' H2' 119.9 . . ?
 C16 C23 H23A 109.5 . . ?
 C16 C23 H23B 109.5 . . ?
 C16 C23 H23C 109.5 . . ?
 H23A C23 H23B 109.5 . . ?
 H23A C23 H23C 109.5 . . ?
 H23B C23 H23C 109.5 . . ?
 C6' C5' H5' 120.4 . . ?
 C4' C5' C6' 119.3(5) . . ?
 C4' C5' H5' 120.4 . . ?
 C5 C11 H11A 109.5 . . ?
 C5 C11 H11B 109.5 . . ?
 C5 C11 H11C 109.5 . . ?
 H11A C11 H11B 109.5 . . ?
 H11A C11 H11C 109.5 . . ?
 H11B C11 H11C 109.5 . . ?
 C18 C24 H24A 109.5 . . ?
 C18 C24 H24B 109.5 . . ?
 C18 C24 H24C 109.5 . . ?
 H24A C24 H24B 109.5 . . ?
 H24A C24 H24C 109.5 . . ?
 H24B C24 H24C 109.5 . . ?
 H7A O7 H7B 104.5 . . ?
 C2' C3' H3' 119.8 . . ?
 C4' C3' C2' 120.5(6) . . ?
 C4' C3' H3' 119.8 . . ?
 C5' C4' H4' 119.8 . . ?
 C3' C4' C5' 120.4(5) . . ?
 C3' C4' H4' 119.8 . . ?
 O5 C22 H22A 109.5 . . ?
 O5 C22 H22B 109.5 . . ?
 O5 C22 H22C 109.5 . . ?
 H22A C22 H22B 109.5 . . ?
 H22A C22 H22C 109.5 . . ?
 H22B C22 H22C 109.5 . . ?
 O6 C25 H25A 111.7 . . ?
 O6 C25 H25B 111.7 . . ?
 H25A C25 H25B 109.5 . . ?
 C26 C25 O6 100.3(10) . . ?
 C26 C25 H25A 111.7 . . ?
 C26 C25 H25B 111.7 . . ?
 C25 C26 H26A 109.5 . . ?
 C25 C26 H26B 109.5 . . ?
 C25 C26 H26C 109.5 . . ?
 H26A C26 H26B 109.5 . . ?
 H26A C26 H26C 109.5 . . ?
 H26B C26 H26C 109.5 . . ?

loop_
  _geom_torsion_atom_site_label_1
  _geom_torsion_atom_site_label_2
  _geom_torsion_atom_site_label_3
  _geom_torsion_atom_site_label_4
  _geom_torsion
  _geom_torsion_site_symmetry_1
  _geom_torsion_site_symmetry_2
  _geom_torsion_site_symmetry_3
  _geom_torsion_site_symmetry_4
  _geom_torsion_publ_flag
 O1 C1 C9 O2 -63.0(4) . . . . ?
 O1 C1 C9 C4 -179.3(3) . . . . ?
 O1 C1 C9 C8 60.0(4) . . . . ?
 O2 C9 C8 C13 63.0(4) . . . . ?
 O2 C9 C8 C7 -169.2(2) . . . . ?
 O3 C17 C16 C15 59.2(4) . . . . ?
 O3 C17 C16 C23 -66.8(4) . . . . ?
 O3 C17 C18 C19 -49.1(4) . . . . ?
 O3 C17 C18 C24 -170.6(3) . . . . ?
 N1 C1 C9 O2 116.5(3) . . . . ?
 N1 C1 C9 C4 0.2(3) . . . . ?
 N1 C1 C9 C8 -120.5(3) . . . . ?
 N1 C3 C10 C1' -168.7(3) . . . . ?
 O4 C21 C20 C19 0.8(7) . . . . ?
 O5 C21 C20 C19 -177.8(4) . . . . ?
 C1 N1 C3 C4 2.1(4) . . . . ?
 C1 N1 C3 C10 -121.6(3) . . . . ?
 C1 C9 C8 C13 -58.9(4) . . . . ?
 C1 C9 C8 C7 69.0(3) . . . . ?
 C4 C9 C8 C13 -174.7(3) . . . . ?
 C4 C9 C8 C7 -46.9(3) . . . . ?
 C4 C3 C10 C1' 74.5(4) . . . . ?
 C4 C5 C6 C7 -52.7(4) . . . . ?
 C4 C5 C6 C12 126.5(4) . . . . ?
 C17 C16 C15 C14 163.7(3) . . . . ?
 C17 C18 C19 C20 132.6(4) . . . . ?
 C9 C4 C3 N1 -1.8(3) . . . . ?
 C9 C4 C3 C10 118.0(3) . . . . ?
 C9 C4 C5 C6 52.0(3) . . . . ?
 C9 C4 C5 C11 -177.7(3) . . . . ?
 C9 C8 C13 C14 -121.6(4) . . . . ?
 C9 C8 C7 C6 52.4(4) . . . . ?
 C3 N1 C1 O1 178.0(3) . . . . ?
 C3 N1 C1 C9 -1.5(4) . . . . ?
 C3 C4 C9 O2 -115.5(3) . . . . ?
 C3 C4 C9 C1 1.0(3) . . . . ?
 C3 C4 C9 C8 121.1(3) . . . . ?
 C3 C4 C5 C6 -67.8(3) . . . . ?
 C3 C4 C5 C11 62.5(4) . . . . ?
 C8 C13 C14 C15 -168.1(3) . . . . ?
 C13 C8 C7 C6 -177.6(3) . . . . ?
 C13 C14 C15 C16 100.2(5) . . . . ?
 C16 C17 C18 C19 -176.1(3) . . . . ?
 C16 C17 C18 C24 62.4(4) . . . . ?
 C5 C4 C9 O2 120.6(3) . . . . ?
 C5 C4 C9 C1 -123.0(3) . . . . ?
 C5 C4 C9 C8 -2.9(4) . . . . ?
 C5 C4 C3 N1 121.2(3) . . . . ?
 C5 C4 C3 C10 -119.0(3) . . . . ?
 C5 C6 C7 C8 -0.6(5) . . . . ?
 C18 C17 C16 C15 -174.9(3) . . . . ?
 C18 C17 C16 C23 59.0(4) . . . . ?
 C18 C19 C20 C21 178.3(4) . . . . ?
 C1' C6' C5' C4' 0.3(8) . . . . ?
 C1' C2' C3' C4' -2.0(9) . . . . ?
 C7 C8 C13 C14 112.7(4) . . . . ?
 C10 C1' C6' C5' 176.6(4) . . . . ?
 C10 C1' C2' C3' -175.8(5) . . . . ?
 C6' C1' C10 C3 -101.7(4) . . . . ?
 C6' C1' C2' C3' 2.7(7) . . . . ?
 C6' C5' C4' C3' 0.5(9) . . . . ?
 C12 C6 C7 C8 -179.8(4) . . . . ?
 C2' C1' C10 C3 76.8(4) . . . . ?
 C2' C1' C6' C5' -1.9(7) . . . . ?
 C2' C3' C4' C5' 0.4(9) . . . . ?
 C23 C16 C15 C14 -69.4(4) . . . . ?
 C11 C5 C6 C7 178.3(3) . . . . ?
 C11 C5 C6 C12 -2.5(5) . . . . ?
 C24 C18 C19 C20 -104.9(5) . . . . ?
 C22 O5 C21 O4 3.3(7) . . . . ?
 C22 O5 C21 C20 -178.1(5) . . . . ?

_shelx_res_file
;
TITL cu_20241219a_0m_a.res in P2(1)2(1)2(1)
    cu_20241219a_0m.res
    created by SHELXL-2019/3 at 14:10:07 on 20-Dec-2024
REM Old TITL cu_20241219A_0m in P2(1)2(1)2(1)
REM SHELXT solution in P2(1)2(1)2(1): R1 0.170, Rweak 0.032, Alpha 0.005
REM <I/s> 0.305 for 32 systematic absences, Orientation as input
REM Flack x = -0.069 ( 0.115 ) from 1987 Parsons' quotients
REM Formula found by SHELXT: C29 N5 O4
CELL 1.54178 6.9307 14.1611 32.0469 90 90 90
ZERR 4 0.0011 0.0021 0.0034 0 0 0
LATT -1
SYMM 0.5-X,-Y,0.5+Z
SYMM -X,0.5+Y,0.5-Z
SYMM 0.5+X,0.5-Y,-Z
SFAC C H N O
UNIT 124 188 4 28
DFIX 1.4 O6 C25
DFIX 1.54 0.01 C26 C25
ISOR 0.01 0.02 C26 C25 O6
DELU 0.005 0.005 C26 C25 O6
SIMU 0.005 0.01 2 C26 C25 O6

L.S. 30 0 33
PLAN  8
SIZE 0.16 0.08 0.08
TEMP 26.85
CONF
BOND
list 4
MORE -1
BOND $H
fmap 2 53
acta
OMIT 0 0 6
OMIT 1 0 1
REM <olex2.extras>
REM <HklSrc "%.\\cu_20241219A_0m.hkl">
REM </olex2.extras>

WGHT    0.112300    0.034900
FVAR       0.33176
O1    4    0.086139    0.288378    0.495397    11.00000    0.04606    0.06308 =
         0.03935   -0.00691    0.00127   -0.00407
O2    4    0.351396    0.275650    0.569066    11.00000    0.04538    0.05712 =
         0.04391   -0.00087   -0.00046    0.01004
AFIX 147
H2    2    0.406532    0.266470    0.546793    11.00000   -1.50000
AFIX   0
O3    4    0.782303    0.568837    0.379004    11.00000    0.07349    0.05425 =
         0.05281   -0.00553    0.01247   -0.00117
AFIX 147
H3    2    0.693921    0.597940    0.367869    11.00000   -1.50000
AFIX   0
N1    3   -0.113553    0.299097    0.551370    11.00000    0.03783    0.06388 =
         0.04142   -0.00364   -0.00194   -0.00563
AFIX  43
H1    2   -0.215101    0.280390    0.538350    11.00000   -1.20000
AFIX   0
O4    4    1.252542    0.778859    0.307774    11.00000    0.08154    0.08584 =
         0.07368    0.01967    0.02030    0.00505
O5    4    1.038298    0.885949    0.286813    11.00000    0.10608    0.07952 =
         0.07331    0.02825    0.01220    0.00697
C1    1    0.054445    0.307795    0.532436    11.00000    0.03989    0.04167 =
         0.04114    0.00070   -0.00255   -0.00006
C4    1    0.091138    0.356001    0.605021    11.00000    0.04124    0.04481 =
         0.03783   -0.00190    0.00236   -0.00041
AFIX  13
H4    2    0.147253    0.313363    0.625827    11.00000   -1.20000
AFIX   0
C17   1    0.829610    0.612409    0.417709    11.00000    0.05203    0.05000 =
         0.04984    0.00272    0.00729   -0.00003
AFIX  13
H17   2    0.954001    0.586204    0.426504    11.00000   -1.20000
AFIX   0
C9    1    0.205306    0.344910    0.563553    11.00000    0.03686    0.04374 =
         0.03896   -0.00121   -0.00050   -0.00061
C3    1   -0.117448    0.322946    0.595553    11.00000    0.04201    0.05041 =
         0.04057   -0.00060    0.00090   -0.00273
AFIX  13
H3A   2   -0.206760    0.375633    0.600028    11.00000   -1.20000
AFIX   0
C8    1    0.292283    0.440103    0.548517    11.00000    0.04823    0.04873 =
         0.04379   -0.00060    0.00391   -0.00524
AFIX  13
H8    2    0.391059    0.457511    0.569002    11.00000   -1.20000
AFIX   0
C13   1    0.390933    0.439310    0.506647    11.00000    0.05938    0.04942 =
         0.04885   -0.00162    0.00973   -0.00985
AFIX  43
H13   2    0.319980    0.420833    0.483408    11.00000   -1.20000
AFIX   0
C16   1    0.683284    0.588531    0.452306    11.00000    0.05151    0.05235 =
         0.04715    0.00211    0.00856    0.00320
AFIX  13
H16   2    0.731497    0.617317    0.478087    11.00000   -1.20000
AFIX   0
C5    1    0.102030    0.459235    0.622194    11.00000    0.05533    0.05181 =
         0.04857   -0.01082    0.00765   -0.00661
AFIX  13
H5    2    0.238871    0.471811    0.627528    11.00000   -1.20000
AFIX   0
C14   1    0.573305    0.463572    0.501313    11.00000    0.05422    0.05207 =
         0.05792    0.00839    0.01017    0.00066
AFIX  43
H14   2    0.648353    0.470154    0.525194    11.00000   -1.20000
AFIX   0
C18   1    0.859964    0.719735    0.411550    11.00000    0.05797    0.05080 =
         0.06096    0.00183    0.00965   -0.00462
AFIX  13
H18   2    0.734711    0.748914    0.405625    11.00000   -1.20000
AFIX   0
C1'   1   -0.232181    0.260971    0.665610    11.00000    0.06348    0.06622 =
         0.04763    0.00608    0.00355   -0.01826

O6    4    0.454832    0.620875    0.336339    11.00000    0.14880    0.09583 =
         0.11050   -0.00564   -0.05471    0.00840
AFIX  83
H6    2    0.510551    0.662341    0.323157    11.00000   -1.50000
AFIX   0

C6    1    0.042781    0.525541    0.587113    11.00000    0.05878    0.04379 =
         0.06841   -0.00505    0.01041   -0.00607
C21   1    1.099782    0.818897    0.311901    11.00000    0.07911    0.05365 =
         0.05725    0.00411    0.00446   -0.00880
C7    1    0.137073    0.514548    0.551375    11.00000    0.05979    0.04539 =
         0.05851    0.00598    0.00248   -0.00163
AFIX  43
H7    2    0.107888    0.552176    0.528444    11.00000   -1.20000
AFIX   0
C15   1    0.670390    0.481483    0.460189    11.00000    0.06332    0.05108 =
         0.06464    0.00689    0.02244    0.00379
AFIX  23
H15A  2    0.597442    0.451712    0.437958    11.00000   -1.20000
H15B  2    0.798916    0.454375    0.460431    11.00000   -1.20000
AFIX   0
C10   1   -0.186637    0.236561    0.620788    11.00000    0.05661    0.05452 =
         0.05266    0.00280    0.00365   -0.01266
AFIX  23
H10A  2   -0.301135    0.210637    0.607681    11.00000   -1.20000
H10B  2   -0.087241    0.188355    0.620216    11.00000   -1.20000
AFIX   0
C19   1    0.992069    0.739030    0.375897    11.00000    0.05579    0.05324 =
         0.06163    0.00285    0.00715   -0.00692
AFIX  43
H19   2    1.106137    0.704558    0.374653    11.00000   -1.20000
AFIX   0
C6'   1   -0.105919    0.240318    0.697528    11.00000    0.09019    0.06742 =
         0.06105    0.01428   -0.01185   -0.00589
AFIX  43
H6'   2    0.007327    0.207666    0.691684    11.00000   -1.20000
AFIX   0
C20   1    0.960452    0.801107    0.345896    11.00000    0.06689    0.05741 =
         0.06655    0.00662    0.00830   -0.00019
AFIX  43
H20   2    0.845596    0.835056    0.346186    11.00000   -1.20000
AFIX   0
C12   1   -0.114070    0.597238    0.592983    11.00000    0.07875    0.05671 =
         0.10735   -0.01061    0.01920    0.01279
AFIX 137
H12A  2   -0.235117    0.565521    0.596935    11.00000   -1.50000
H12B  2   -0.121521    0.636871    0.568733    11.00000   -1.50000
H12C  2   -0.086003    0.635230    0.617039    11.00000   -1.50000
AFIX   0
C2'   1   -0.403671    0.307457    0.675205    11.00000    0.06031    0.10326 =
         0.06111    0.00041    0.01098   -0.01116
AFIX  43
H2'   2   -0.493351    0.319648    0.654301    11.00000   -1.20000
AFIX   0
C23   1    0.484814    0.630459    0.444141    11.00000    0.06422    0.07653 =
         0.07135    0.01702    0.02143    0.01133
AFIX 137
H23A  2    0.494007    0.698083    0.443458    11.00000   -1.50000
H23B  2    0.398059    0.611761    0.465983    11.00000   -1.50000
H23C  2    0.437101    0.607998    0.417828    11.00000   -1.50000
AFIX   0
C5'   1   -0.145290    0.267635    0.738511    11.00000    0.14140    0.08832 =
         0.05180    0.01588   -0.01625   -0.01709
AFIX  43
H5'   2   -0.058840    0.253573    0.759818    11.00000   -1.20000
AFIX   0
C11   1   -0.001293    0.473132    0.663830    11.00000    0.09521    0.06985 =
         0.05996   -0.02060    0.02456   -0.01469
AFIX 137
H11A  2   -0.137575    0.464682    0.659991    11.00000   -1.50000
H11B  2    0.023287    0.535726    0.674032    11.00000   -1.50000
H11C  2    0.045456    0.427725    0.683643    11.00000   -1.50000
AFIX   0
C24   1    0.944009    0.765201    0.451442    11.00000    0.09940    0.07478 =
         0.06911   -0.01560    0.01727   -0.02565
AFIX 137
H24A  2    0.849650    0.762794    0.473346    11.00000   -1.50000
H24B  2    0.977225    0.829793    0.445864    11.00000   -1.50000
H24C  2    1.057362    0.731261    0.459896    11.00000   -1.50000
AFIX   6

O7    4    0.798804    0.370553    0.360791    11.00000    0.18620    0.08828 =
         0.10934   -0.01432    0.00923    0.00813
H7A   2    0.769914    0.428823    0.362032    11.00000   -1.50000
H7B   2    0.827223    0.355741    0.385741    11.00000   -1.50000
AFIX   0

C3'   1   -0.441163    0.335754    0.716095    11.00000    0.08701    0.12379 =
         0.07572   -0.01459    0.02998   -0.01735
AFIX  43
H3'   2   -0.554021    0.368523    0.722158    11.00000   -1.20000
AFIX   0
C4'   1   -0.314260    0.315835    0.747077    11.00000    0.13917    0.10811 =
         0.05167   -0.00448    0.01961   -0.03025
AFIX  43
H4'   2   -0.341028    0.334711    0.774263    11.00000   -1.20000
AFIX   0
C22   1    1.164887    0.906173    0.251280    11.00000    0.13792    0.10719 =
         0.08097    0.04042    0.02389   -0.00650
AFIX 137
H22A  2    1.118908    0.961196    0.236881    11.00000   -1.50000
H22B  2    1.164958    0.853254    0.232558    11.00000   -1.50000
H22C  2    1.293703    0.917316    0.261130    11.00000   -1.50000
AFIX   0

C25   1    0.408206    0.541493    0.308186    11.00000    0.17494    0.12851 =
         0.22940   -0.02705   -0.04768    0.00378
AFIX  23
H25A  2    0.389625    0.562607    0.279673    11.00000   -1.20000
H25B  2    0.507094    0.493045    0.308873    11.00000   -1.20000
AFIX   0
C26   1    0.230683    0.509148    0.326542    11.00000    0.19122    0.14024 =
         0.31705   -0.01688   -0.02104   -0.00816
AFIX 137
H26A  2    0.181182    0.457046    0.310646    11.00000   -1.50000
H26B  2    0.138236    0.559631    0.326515    11.00000   -1.50000
H26C  2    0.254169    0.489184    0.354716    11.00000   -1.50000
AFIX   0
HKLF 4


REM  cu_20241219a_0m_a.res in P2(1)2(1)2(1)
REM wR2 = 0.1762, GooF = S = 1.058, Restrained GooF = 1.106 for all data
REM R1 = 0.0567 for 5156 Fo > 4sig(Fo) and 0.0693 for all 6449 data
REM 363 parameters refined using 35 restraints

END

WGHT      0.1123      0.0349

REM Highest difference peak  0.670,  deepest hole -0.363,  1-sigma level  0.066
Q1    1   0.3240  0.5178  0.2807  11.00000  0.05    0.67
Q2    1   0.3339  0.5376  0.3364  11.00000  0.05    0.36
Q3    1   0.1672  0.3590  0.5819  11.00000  0.05    0.25
Q4    1   0.2405  0.3939  0.5621  11.00000  0.05    0.25
Q5    1   0.3701  0.6800  0.3286  11.00000  0.05    0.22
Q6    1   0.2275  0.5218  0.5633  11.00000  0.05    0.21
Q7    1   0.1756  0.4042  0.5980  11.00000  0.05    0.21
Q8    1   0.0944  0.5116  0.5961  11.00000  0.05    0.19
;
_shelx_res_checksum                88064
_shelx_hkl_file
;
  -1   0   0 0.76650 0.53682   4
  -1   0   0 0.35877 1.52601  12
   1   0   0 2.60488 2.76117  14
  -1   0   0 0.70506 2.80334  14
  -1   0   0 2.83435 3.54375  14
  -1   0   0 0.64663 0.90757   1
   1   0   0 0.19551 0.73652  10
  -2   0   0 65.6706 4.83462  12
  -2   0   0 50.7517 3.33591   4
   2   0   0 67.7521 4.11217  10
  -3   0   0 2.48672 3.65021  14
   3   0   0 0.21918 1.46540  10
  -3   0   0 0.31044 0.83853   4
  -3   0   0 -0.7751 1.43609   1
  -3   0   0 0.04421 2.44394  12
   3   0   0 1.37907 4.46520  14
  -4   0   0 164.774 9.89860   4
  -4   0   0 200.442 11.5298  12
   4   0   0 213.186 11.5568  10
  -5   0   0 -0.0311 1.74441   9
  -5   0   0 1.37097 2.80210   1
  -5   0   0 0.15305 0.38639   3
   5   0   0 0.55114 0.96057   6
   5   0   0 -2.5587 2.19012  10
   5   0   0 0.32402 7.05673  14
   6   0   0 20.6208 4.92312  10
   6   0   0 3.21786 9.23748  14
  -6   0   0 11.1351 1.04448   3
   6   0   0 14.0476 2.02087   6
  -6   0   0 8.05438 3.88240   1
  -6   0   0 12.3094 3.44978   9
  -7   0   0 -0.3674 0.34658   3
  -7   0   0 -0.4886 1.64942   9
   7   0   0 -0.3880 0.86380   6
  -8   0   0 0.13956 0.77687   7
   0  -1   0 0.18005 0.17774   4
   0   1   0 -0.3197 0.42214  10
   1  -1   0 146.372 6.87380   4
  -1   1   0 136.148 7.88141  12
   1   1   0 121.679 8.02120  14
   1   1   0 131.236 7.13575  12
   1  -1   0 135.294 7.38222  10
  -1  -1   0 150.247 7.09297   4
   1  -1   0 142.375 10.0431  14
  -1  -1   0 124.074 7.21283  12
   1   1   0 135.435 7.00531  10
  -1   1   0 147.621 6.92261   4
  -2   1   0 4.93854 1.66801   1
  -2  -1   0 7.67080 1.99159  12
  -2   1   0 3.66904 6.29584  14
   2  -1   0 2.76909 1.56936  10
   2  -1   0 4.56611 4.43741  14
  -2   1   0 4.66713 2.57264  12
  -2  -1   0 4.73835 2.08265   1
   2   1   0 3.66933 3.79162  14
  -2   1   0 5.29474 0.78810   4
   2   1   0 6.62134 1.35628  10
  -2  -1   0 5.32184 1.02124   4
  -3   1   0 141.648 15.9292  14
  -3  -1   0 131.234 7.25572   4
   3   1   0 134.176 7.90648  10
   3  -1   0 129.322 8.22389  10
  -3  -1   0 130.901 8.18842  12
   3   1   0 140.100 13.0937  14
  -3   1   0 144.972 9.90305   1
  -3   1   0 129.804 8.72999  12
  -3  -1   0 141.554 10.7251   1
   3  -1   0 130.171 14.0288  14
  -3   1   0 133.175 7.08830   4
   4   1   0 215.894 12.0739  10
   4  -1   0 184.740 19.7739  14
  -4  -1   0 194.801 11.8293  12
  -4   1   0 204.105 12.6078  12
  -4   1   0 180.608 14.2872  14
   4  -1   0 223.659 12.5499  10
  -4   1   0 236.115 10.7605   4
   4   1   0 181.432 18.2681  14
  -5   1   0 13.4060 4.02036   1
   5   1   0 2.22952 9.78195  14
  -5   1   0 11.8872 1.08134   6
   5  -1   0 6.12345 3.08359  10
   5   1   0 9.47958 2.87605  10
   5  -1   0 10.0434 7.99465  14
  -5   1   0 9.68746 3.78878  12
  -5  -1   0 14.9097 1.92389   4
  -5   1   0 13.4727 2.80452   9
   5  -1   0 11.6909 1.81072   6
  -5  -1   0 14.4127 1.04962   3
  -5   1   0 14.0080 1.00620   3
  -5  -1   0 21.9202 5.73001   1
  -5  -1   0 13.4788 2.69317   9
   5   1   0 14.5363 1.81967   6
   6  -1   0 33.9407 2.90296   6
  -6   1   0 53.4937 6.93856   1
  -6   1   0 37.7723 2.14398   3
  -6  -1   0 33.4858 4.46542   9
  -6   1   0 32.7150 4.74010   9
   6   1   0 36.8062 2.85947   6
   6   1   0 23.3217 4.80020  10
  -6  -1   0 39.7153 2.22101   3
  -6  -1   0 43.8525 7.60206   1
   7   1   0 0.25023 0.85743   6
  -7  -1   0 0.95667 2.23547   9
  -7  -1   0 0.49604 0.42775   3
  -7   1   0 2.12034 1.56801   9
  -7   1   0 0.97363 0.36933   3
   7  -1   0 -0.5826 0.94843   6
  -8   1   0 -0.3933 0.76337   7
  -8  -1   0 0.24268 0.24695   3
  -8  -1   0 -0.2905 0.88983   7
  -8  -1   0 -0.0695 0.85595   9
   0   2   0 1362.22 71.0824  10
   0   2   0 1522.58 71.8565  14
   0   2   0 1402.61 71.0666  12
   1  -2   0 1144.36 54.8990  14
   1   2   0 1029.41 52.2128  12
   1   2   0 1030.59 52.0090  12
   1  -2   0 957.635 51.9470   4
  -1   2   0 1064.32 52.6862  12
   1  -2   0 1059.59 52.4678  10
  -1   2   0 1051.34 59.5188  14
  -2   2   0 52.1950 5.18276  12
  -2  -2   0 52.7872 3.46128  12
  -2   2   0 66.6647 13.6020  14
   2  -2   0 67.4099 9.69195  14
   2   2   0 60.6621 6.74378  14
   2   2   0 54.6596 3.50679  10
   2  -2   0 55.8238 4.39848  10
   3   2   0 80.8034 10.3949  14
   3   2   0 76.4970 5.00127  10
  -3  -2   0 72.8139 7.82752   1
   3  -2   0 74.2424 5.82708  10
  -3  -2   0 74.4681 4.92858  12
   3  -2   0 77.4259 11.8697  14
  -3  -2   0 79.1988 4.84199   4
  -3   2   0 73.0259 4.05319   4
  -3   2   0 81.5206 14.6136  14
  -4  -2   0 13.1735 4.44596   1
  -4  -2   0 18.7733 2.17735   4
  -4   2   0 14.8997 3.51876   1
   4   2   0 32.9069 11.2662  14
   4  -2   0 26.1419 4.63871  10
   4   2   0 22.5002 3.34159  10
  -4   2   0 28.2810 5.18593  12
   4  -2   0 25.2460 8.31079  14
  -5   2   0 -0.4751 0.33124   3
   5  -2   0 -2.5369 7.25216  14
   5  -2   0 -1.1796 0.95540   6
  -5   2   0 5.24720 4.00093  12
   5   2   0 0.22189 0.93756   6
   5   2   0 2.74109 2.28574  10
  -5  -2   0 2.39045 1.29102   4
   5  -2   0 -3.4295 2.47040  10
  -5   2   0 1.13229 2.57205   9
  -5  -2   0 -0.3499 1.79852   9
  -5   2   0 0.86492 1.93037   1
  -5  -2   0 0.35763 0.43920   3
  -5  -2   0 -1.3906 2.61707   1
   5   2   0 -1.2287 6.82235  14
  -5   2   0 0.53335 0.50334   6
   6  -2   0 8.57816 1.48218   6
   6  -2   0 0.48912 9.04382  14
   6   2   0 3.59387 3.19628  10
   6  -2   0 1.04616 4.24675  10
  -6   2   0 5.16833 0.73721   3
  -6  -2   0 4.89364 0.88645   3
  -6  -2   0 4.94381 3.95474   1
  -6   2   0 7.82551 2.20748   9
   6   2   0 7.24527 1.22562   6
   6   2   0 -0.8629 10.2669  14
  -6  -2   0 8.52192 2.72705   9
  -7   2   0 1.17707 1.23392   9
  -7  -2   0 1.76707 0.50419   3
   7  -2   0 2.13138 0.95146   6
  -7   2   0 1.63507 0.35283   3
   7   2   0 0.94618 0.93078   6
  -7  -2   0 2.07494 1.13356   5
  -7  -2   0 1.35875 2.48133   9
  -7  -2   0 0.82403 1.41028   7
  -8   2   0 1.45382 0.88619   7
  -8  -2   0 1.71001 1.05881   9
  -8  -2   0 1.02538 0.94516   7
  -8  -2   0 3.04225 0.43881   3
   0   3   0 -0.7593 1.29692  10
   0   3   0 -1.7770 4.68521  14
   0   3   0 -2.0714 2.62740  12
   1   3   0 764.553 39.4843  12
  -1   3   0 808.948 40.3268  12
  -1   3   0 786.922 45.7494  14
   1  -3   0 815.287 40.2234  10
   1  -3   0 794.715 43.0463  14
  -2  -3   0 137.119 10.8585   1
   2  -3   0 151.346 14.0370  14
  -2   3   0 152.379 17.5254  14
  -2   3   0 154.052 9.24864  12
   2  -3   0 142.692 8.63887  10
   2   3   0 143.281 7.52863  10
  -2  -3   0 136.155 7.67399   4
  -3   3   0 1.75074 1.34297   1
   3   3   0 0.53450 1.25689  10
   3  -3   0 2.35846 2.61855  10
   3   3   0 3.75597 4.31733  14
   3  -3   0 2.32849 5.75981  14
  -3   3   0 -2.3519 7.84062  14
  -3  -3   0 -0.1909 2.10965   1
  -3  -3   0 -1.0895 0.99120   4
  -3   3   0 0.76836 2.93403  12
   4  -3   0 17.5059 8.08675  14
  -4  -3   0 22.5439 2.36803   4
  -4   3   0 26.5694 3.68073   1
   4   3   0 20.7143 3.23753  10
  -4  -3   0 21.4021 2.62261   9
  -4   3   0 24.1654 4.50350  12
   4  -3   0 22.2758 4.00503  10
   4  -3   0 18.1852 1.89053   6
   4   3   0 15.8104 7.31039  14
  -4   3   0 9.11502 9.50174  14
  -4  -3   0 23.1859 5.63438   1
  -4  -3   0 21.8001 1.56146   3
  -5  -3   0 15.2861 2.14641   4
   5   3   0 9.36126 8.00508  14
   5  -3   0 13.6348 2.03632   6
   5   3   0 13.9898 1.78964   6
   5  -3   0 6.65129 8.41917  14
  -5   3   0 8.32193 5.58954  14
  -5   3   0 12.6929 2.61748   9
  -5   3   0 11.4520 4.36878  12
   5  -3   0 7.29438 3.54158  10
  -5  -3   0 19.6290 6.09550   1
   5   3   0 13.7468 2.97377  10
  -5   3   0 13.5254 1.22921   6
  -5   3   0 15.9246 0.98779   3
  -5  -3   0 15.2777 2.71790   9
  -5  -3   0 16.2736 1.25385   3
   6   3   0 11.5190 1.67972   6
  -6   3   0 8.81303 0.76893   3
   6  -3   0 8.56128 1.41941   6
   6  -3   0 5.31319 9.75260  14
   6   3   0 5.25865 3.45144  10
  -6  -3   0 8.59575 2.61916   9
  -6  -3   0 8.92610 1.01064   3
  -6   3   0 9.37877 1.05279   6
   6  -3   0 5.39007 4.85925  10
  -6   3   0 8.36069 1.95819   9
  -6  -3   0 7.75068 4.75111   1
   7  -3   0 15.2696 1.95754   6
   7   3   0 17.5279 1.97488   6
  -7  -3   0 15.4584 1.94156   5
  -7  -3   0 12.9358 2.32593   7
  -7  -3   0 17.8268 3.92069   9
  -7  -3   0 18.8602 1.28267   3
  -8  -3   0 0.33494 0.80334   7
  -8  -3   0 0.22531 0.83572   9
  -8  -3   0 0.17754 0.26485   3
   0   4   0 1264.75 61.4720  12
   0   4   0 1255.04 69.6148  14
   0   4   0 1166.56 62.0371  10
  -1   4   0 422.958 22.1040  12
  -1  -4   0 425.587 21.2319   4
   1  -4   0 422.857 22.0466  10
   1  -4   0 418.762 24.9883  14
  -1   4   0 443.787 28.9012  14
   1  -4   0 415.503 20.9306   4
   1   4   0 397.071 21.1168  12
   1  -4   0 432.549 27.0143  14
  -2  -4   0 30.3722 4.87686   1
  -2  -4   0 26.6553 2.15853   4
  -2   4   0 21.5364 3.68430  12
   2   4   0 24.2270 2.23372  12
  -2   4   0 23.2864 9.34913  14
   2  -4   0 25.4049 1.43331   4
   2  -4   0 22.1916 6.89381  14
   2  -4   0 30.8865 4.03794  10
  -3  -4   0 14.9371 4.44155   1
   3  -4   0 9.13379 2.71005  10
   3   4   0 13.3209 5.10106  14
   3   4   0 15.8989 2.19517  10
  -3   4   0 9.21218 9.27230  14
  -3  -4   0 16.2100 2.10006   4
  -3   4   0 15.3204 4.11269  12
   3  -4   0 7.05578 6.68467  14
  -4  -4   0 10.2168 4.25484   1
   4   4   0 11.6410 7.16398  14
  -4  -4   0 17.6662 1.32995   3
   4   4   0 17.6103 3.10739  10
   4  -4   0 15.2238 11.1346  14
   4  -4   0 21.2002 3.83816  10
  -4   4   0 27.8023 4.89447  12
  -4  -4   0 18.8230 2.69602   9
  -4   4   0 18.7708 1.39778   6
  -4  -4   0 17.3057 2.30432   4
   4  -4   0 19.6697 1.78550   6
  -5   4   0 7.08550 7.11424  14
  -5  -4   0 11.3532 5.08581   1
   5  -4   0 12.0603 1.87980   6
  -5   4   0 11.8719 1.86197   9
  -5   4   0 9.39184 0.76621   3
  -5   4   0 9.38610 4.48013  12
  -5  -4   0 12.4377 1.08727   3
  -5  -4   0 11.9754 2.85460   9
   5   4   0 11.8610 2.87440  10
  -5  -4   0 10.5326 1.93597   4
   5  -4   0 14.7654 4.92839  10
  -5  -4   0 15.6114 2.47004   7
  -5   4   0 12.4768 1.20611   6
   5  -4   0 7.73078 9.39209  14
   6   4   0 1.49262 0.89954   6
   6  -4   0 2.98925 6.11227  10
  -6  -4   0 3.92850 4.50426   1
   6   4   0 -2.1051 2.48098  10
  -6  -4   0 1.23242 2.06178   9
   6  -4   0 0.95949 9.02001  14
  -6   4   0 -0.1069 0.17629   3
   6  -4   0 0.33649 1.07006   6
  -6   4   0 0.17581 1.04106   9
  -6  -4   0 0.56333 0.57497   3
  -6  -4   0 -0.2172 1.15035   5
  -6   4   0 0.12327 0.58706   6
  -6  -4   0 1.33390 1.47500   7
  -7  -4   0 15.9497 1.24865   3
  -7  -4   0 18.2920 2.21720   7
  -7  -4   0 14.4327 3.28163   9
   7  -4   0 16.2751 1.87479   6
  -7  -4   0 14.8221 1.85087   5
  -8  -4   0 2.37965 0.89737   7
  -8  -4   0 1.06633 0.80671   9
  -8  -4   0 3.12394 0.46218   3
   0   5   0 -1.3304 5.35887  14
   0   5   0 1.65340 1.49975  10
   0   5   0 -0.9969 1.75129  12
   0   5   0 0.67581 1.70308   1
   0  -5   0 0.13246 0.57518   4
  -1   5   0 197.776 10.8918  12
   1   5   0 185.925 9.58016  12
   1   5   0 183.169 9.98485  10
  -1  -5   0 178.365 9.61529   4
   1  -5   0 165.969 12.3379  10
  -1   5   0 208.554 19.6589  14
   1  -5   0 180.652 9.26797   4
   2  -5   0 161.313 7.89728   4
  -2   5   0 157.945 10.1420  12
  -2  -5   0 159.624 8.49322   4
  -2   5   0 143.191 25.8346  14
   2   5   0 159.661 8.27884  12
   2  -5   0 169.850 15.9644  14
  -2  -5   0 140.139 12.4547   1
   2  -5   0 133.047 11.4587  10
  -3   5   0 11.0684 3.77786  12
   3  -5   0 9.02734 3.32780  10
   3   5   0 11.4173 1.98445  10
  -3   5   0 5.31034 9.46497  14
  -3  -5   0 9.23645 1.61245   4
   3  -5   0 5.55191 6.79406  14
  -3  -5   0 4.98986 3.53132   1
  -4   5   0 33.2430 2.08264   6
  -4   5   0 19.7337 11.3517  14
   4  -5   0 27.7405 5.01768  10
  -4  -5   0 41.6170 7.24335   1
  -4  -5   0 32.3637 2.78287   7
   4  -5   0 22.7052 9.07358  14
  -4   5   0 38.1066 6.01617  12
  -4  -5   0 35.1052 3.36092   9
   4   5   0 36.5351 3.52285  10
   4  -5   0 31.8320 2.46840   6
  -4  -5   0 31.7545 2.95171   4
  -4  -5   0 32.2294 2.07939   3
  -5  -5   0 2.24172 1.66283   7
   5  -5   0 1.40032 1.05453   6
  -5   5   0 -0.9847 7.51912  14
   5   5   0 1.50541 2.09993  10
  -5  -5   0 3.38032 0.69291   3
  -5  -5   0 1.17863 1.37271   4
  -5  -5   0 3.49542 4.04672   1
  -5  -5   0 1.82806 2.00759   9
  -5   5   0 1.96766 0.74541   6
  -5   5   0 3.13015 3.98914  12
   5  -5   0 6.49187 5.01454  10
   5  -5   0 1.47108 8.45778  14
  -6  -5   0 3.51333 4.91597   1
  -6  -5   0 8.00077 1.94125   7
  -6  -5   0 5.52398 0.82498   3
  -6   5   0 5.99627 0.81322   6
  -6  -5   0 3.72007 2.30622   9
   6  -5   0 4.09260 1.19350   6
   6   5   0 6.14851 3.14515  10
  -6   5   0 -4.1955 6.64285  12
  -6  -5   0 1.99474 2.25313   4
  -6  -5   0 5.18030 1.44208   5
   6  -5   0 -1.4572 8.13484  14
  -7  -5   0 21.3079 1.42274   3
  -7  -5   0 19.7981 2.26238   5
  -7  -5   0 15.8803 3.84115   9
   7  -5   0 17.8609 1.91915   6
  -8  -5   0 0.04972 0.26091   3
  -8  -5   0 -0.5327 0.68729   9
  -8  -5   0 0.17447 0.61836   7
   0   6   0 184.712 17.3028  14
   0  -6   0 166.997 8.71770   4
   0   6   0 170.746 9.80246  10
   0   6   0 179.920 9.58882  12
   0   6   0 137.650 11.8137   1
   1   6   0 141.724 8.16153  10
  -1   6   0 143.582 8.79612  12
  -1   6   0 162.310 19.1157  14
   1   6   0 134.347 7.35038  12
   1  -6   0 128.352 6.89506   4
  -1  -6   0 130.433 7.26525   4
   2  -6   0 156.266 11.0601  10
  -2   6   0 168.484 21.3844  14
  -2  -6   0 185.468 9.31846   4
   2  -6   0 151.012 15.5941  14
   2   6   0 161.960 8.96048  12
  -2  -6   0 146.066 19.9836   1
   2  -6   0 188.542 8.62429   4
  -2   6   0 170.244 10.9955  12
  -3  -6   0 16.8974 5.45382   1
  -3  -6   0 23.6440 2.45023   4
  -3   6   0 17.9049 10.6742  14
   3   6   0 27.0742 2.35744  10
   3  -6   0 14.8110 7.73903  14
  -3   6   0 27.2764 4.83258  12
   3  -6   0 23.1189 4.30273  10
  -4   6   0 11.0726 1.14916   6
   4  -6   0 9.20963 1.22252   5
   4  -6   0 3.88895 7.44157  14
   4  -6   0 9.02777 4.39956  10
  -4  -6   0 12.0136 1.08913   3
  -4  -6   0 9.84796 2.25449   9
   4   6   0 7.85044 1.89518  10
   4  -6   0 7.63733 1.27686   6
  -4   6   0 6.40681 3.73190  12
  -4  -6   0 11.3330 1.94583   4
  -4   6   0 7.36573 11.0378  14
  -4  -6   0 13.8230 5.44680   1
  -4  -6   0 11.2317 1.65051   5
  -4  -6   0 10.8179 1.78601   7
  -5  -6   0 46.6399 9.30569   1
  -5   6   0 33.6620 6.41369  12
   5   6   0 40.0222 4.63804  10
  -5   6   0 35.9619 2.35926   6
  -5  -6   0 36.3637 3.59161   4
  -5  -6   0 41.1145 2.36374   3
  -5  -6   0 38.0410 3.99116   9
  -5  -6   0 39.5394 3.39458   7
   5  -6   0 35.7761 2.90059   6
   5  -6   0 15.6357 13.1681  14
  -5  -6   0 36.2001 3.11388   5
  -6   6   0 6.12074 0.84902   6
  -6  -6   0 5.87941 1.49612   5
  -6  -6   0 1.91104 2.33881   4
   6  -6   0 0.81452 8.72735  14
  -6  -6   0 -1.9725 5.31226   1
   6   6   0 5.48917 2.97689  10
  -6  -6   0 4.47308 3.10346   9
  -6  -6   0 7.73723 2.61961   7
  -6  -6   0 4.30641 0.80449   3
  -6   6   0 -0.3374 7.42588  12
   6  -6   0 3.70029 1.50223   6
   7  -6   0 0.31338 0.74225   6
  -7   6   0 -0.3003 0.27808   6
  -7  -6   0 1.02349 1.19247   7
  -7  -6   0 0.11282 0.83929   5
  -7  -6   0 0.77299 0.40036   3
  -7  -6   0 0.36431 2.06140   9
  -8  -6   0 -0.5122 0.57792   9
  -8  -6   0 0.13896 0.20477   3
  -8  -6   0 -0.5242 0.52812   7
   0   7   0 -1.7137 2.22043  10
   0   7   0 0.35009 2.25994   1
   0   7   0 -2.0055 1.82824  12
   0  -7   0 -0.1369 0.67803   4
  -1   7   0 56.9703 16.5213  14
   1   7   0 69.8194 4.20481  12
  -1  -7   0 62.7483 3.91049   4
   1  -7   0 61.3357 3.43899   4
   1   7   0 65.8261 5.11945  10
  -1   7   0 72.6562 5.99883  12
  -2   7   0 53.2904 18.2956  14
  -2   7   0 65.0868 6.32460  12
   2   7   0 63.5949 3.80614  12
  -2  -7   0 58.5821 4.00930   4
   2   7   0 64.7369 5.62666  10
   2  -7   0 61.7293 3.20463   4
   3   7   0 75.2809 4.29251  10
   3  -7   0 59.8707 12.6284  14
  -3  -7   0 62.4259 4.44846   4
   3  -7   0 64.8147 3.87878   5
  -3   7   0 63.1496 4.10540   6
   3  -7   0 67.5042 3.93569   6
  -3  -7   0 73.0462 4.89632   9
   3  -7   0 64.9449 4.14044   7
  -3  -7   0 65.9213 4.33087   5
  -3   7   0 75.9336 19.1011  14
  -3   7   0 67.4114 7.13099  12
  -4   7   0 8.08367 1.13070   6
   4  -7   0 7.50147 1.31096   5
  -4   7   0 12.8221 4.67864  12
  -4  -7   0 9.16887 1.49110   5
   4  -7   0 7.71609 1.21087   6
  -4  -7   0 9.15862 1.87386   7
   4   7   0 13.6830 2.56190  10
  -4  -7   0 7.95426 2.12143   9
  -4  -7   0 8.37730 1.94861   4
  -4  -7   0 7.29821 1.05299   3
   4  -7   0 4.52158 8.29141  14
  -4   7   0 5.84789 11.5750  14
  -5  -7   0 0.29329 0.60448   3
  -5  -7   0 1.07288 1.42234   4
   5  -7   0 -0.3539 1.02124   6
   5   7   0 -0.9199 1.87199  10
  -5  -7   0 0.50958 1.21298   5
  -5   7   0 1.03293 3.99280  12
  -5  -7   0 0.11856 1.98092   9
   5  -7   0 -0.8316 8.23578  14
  -5   7   0 0.28678 0.71244   6
  -5  -7   0 0.46452 1.54098   7
  -6  -7   0 16.9009 3.02233   9
   6  -7   0 16.1297 1.91561   6
  -6   7   0 17.7570 1.45874   6
  -6  -7   0 19.4621 2.28326   5
  -6  -7   0 18.5161 1.44838   3
  -7  -7   0 4.82229 0.92503   5
  -7  -7   0 4.48120 0.74953   3
  -7  -7   0 2.32124 1.22027   7
   7  -7   0 4.90784 0.87196   6
  -7  -7   0 2.23166 2.71816   9
  -7   7   0 3.72996 0.64007   6
   0   8   0 5.58244 2.24681  12
   0   8   0 0.86597 10.1001  14
  -1  -8   0 5.35049 1.12308   4
   1   8   0 1.88426 1.46231  12
  -1   8   0 2.21444 2.80890  12
   1  -8   0 3.98278 0.60607   4
  -1   8   0 13.3228 10.2026  14
   1   8   0 -1.5518 1.92148  10
   2  -8   0 0.84308 0.94243   7
  -2  -8   0 1.95614 1.11358   4
  -2   8   0 5.25209 3.23326  12
   2  -8   0 1.16192 0.76753   5
  -2   8   0 -0.5536 9.66285  14
  -2  -8   0 0.05870 1.00923   5
   2   8   0 0.63183 1.22209  12
   2   8   0 2.45136 2.39069  10
  -2  -8   0 2.05773 1.25912   7
   3  -8   0 27.7589 2.03746   5
   3   8   0 29.4891 2.57558  10
  -3   8   0 25.8350 1.84056   6
  -3  -8   0 24.8272 1.76991   3
  -3  -8   0 27.4797 2.39431   5
  -3   8   0 20.2308 4.55239  12
   3  -8   0 25.8576 2.16586   7
  -3  -8   0 25.5794 2.86756   9
  -3   8   0 23.6025 12.1639  14
  -3  -8   0 25.5607 2.69651   4
   3  -8   0 24.9438 2.03528   6
  -3  -8   0 28.5668 2.58899   7
  -4  -8   0 29.1814 1.87146   3
  -4   8   0 23.2240 5.56519  12
  -4  -8   0 31.9868 3.21080   4
  -4   8   0 18.6080 13.4033  14
  -4  -8   0 29.3479 2.89384   7
  -4  -8   0 28.0358 4.22002   9
   4  -8   0 26.4654 2.70259   5
  -4  -8   0 24.4234 2.71096   5
  -4   8   0 29.6311 2.00758   6
   4   8   0 27.2931 3.05105  10
  -5  -8   0 -0.0691 1.41646   7
  -5   8   0 1.67533 3.84705  12
   5   8   0 2.57677 2.08798  10
  -5   8   0 1.04903 0.74550   6
  -5  -8   0 2.25432 0.64263   3
   5  -8   0 2.10555 1.02848   6
  -5  -8   0 0.01514 1.26707   5
  -5   8   0 -6.3579 8.18977  14
  -5  -8   0 1.04246 1.92105   9
   5  -8   0 1.04856 10.1367  14
  -5  -8   0 1.32168 1.55484   4
   6  -8   0 24.0944 2.09377   6
  -6  -8   0 22.7835 2.38806   5
  -6  -8   0 23.6618 1.67142   3
  -6   8   0 24.2269 1.68198   6
  -7  -8   0 4.27008 0.76831   5
  -7  -8   0 3.82662 1.68143   9
  -7  -8   0 4.51618 0.71543   3
  -7  -8   0 4.93299 1.19098   7
  -7   8   0 4.87708 0.64303   6
   0   9   0 1.91985 1.83751   2
   0   9   0 -4.3601 12.8854  14
   0  -9   0 -0.6742 1.03062   7
   0   9   0 0.73787 1.93188  12
   0  -9   0 -0.2706 0.81461   5
   0  -9   0 -0.9142 0.56773   4
   1  -9   0 29.6142 2.30763   5
   1   9   0 30.8813 3.09187  12
  -1   9   0 28.5525 4.64384  12
  -1   9   0 22.0385 12.5500  14
  -1  -9   0 34.8581 2.54480   4
   1  -9   0 32.1891 1.94284   4
  -1   9   0 34.3599 5.73119   2
   1   9   0 30.7521 3.84291   2
  -1  -9   0 30.1205 2.58607   7
   1  -9   0 31.0217 2.49325   7
  -2  -9   0 1.95121 1.16173   4
  -2   9   0 11.9938 12.3115  14
   2  -9   0 2.12090 1.02476   7
   2  -9   0 0.35952 0.81326   5
  -2   9   0 1.97343 1.40475   2
  -2   9   0 1.49123 0.72696   6
  -2  -9   0 0.09224 1.21263   7
  -2  -9   0 1.05807 1.04620   5
  -2   9   0 0.31600 3.00437  12
   3   9   0 36.8343 2.89170  10
  -3  -9   0 35.9273 2.97246   5
  -3   9   0 37.8202 2.27127   6
   3  -9   0 37.8877 2.48690   5
  -3  -9   0 34.6237 3.13461   4
  -3  -9   0 31.3042 3.26578   9
  -3   9   0 14.2333 13.0798  14
  -3   9   0 21.4344 4.74167  12
  -3  -9   0 38.0527 3.15222   7
   3  -9   0 32.9885 2.35404   6
   3  -9   0 33.1035 2.60215   7
  -3   9   0 35.8443 3.37100   2
   3   9   0 27.2698 3.69636   2
  -4  -9   0 1.55033 1.36685   4
  -4   9   0 2.49500 3.54308  12
  -4   9   0 1.16961 0.97680   2
   4  -9   0 0.55817 0.80235   5
  -4  -9   0 -0.0256 0.55939   3
  -4  -9   0 0.39796 1.26116   5
   4  -9   0 1.10796 0.90265   6
  -4   9   0 -2.8873 11.8481  14
  -4  -9   0 0.92880 1.80493   9
  -4   9   0 0.13176 0.68247   6
  -4  -9   0 -1.6778 1.40501   7
  -5  -9   0 -0.5110 1.81150   9
  -5  -9   0 -1.0414 1.60866   7
  -5  -9   0 1.60692 1.40087   5
  -5  -9   0 0.66237 0.55338   3
  -5   9   0 0.90959 8.84490  14
  -5  -9   0 0.01833 1.40556   4
   5  -9   0 1.43212 0.90859   6
  -5   9   0 -1.6806 3.61323  12
   5   9   0 2.89045 2.16045  10
  -6   9   0 5.67252 0.98550   6
  -6  -9   0 5.91661 1.25619   5
  -6  -9   0 6.12524 0.91294   3
   6  -9   0 4.79119 0.93498   6
  -6  -9   0 4.28980 1.47457   7
  -6  -9   0 2.55175 2.03864   9
  -7  -9   0 0.18865 0.31045   3
  -7   9   0 0.24981 0.33978   6
  -7  -9   0 0.85187 0.87512   9
  -7  -9   0 0.02649 0.77694   7
   0 -10   0 1.11371 1.12780   7
   0  10   0 2.29063 3.62999   1
   0  10   0 1.69404 2.34199  12
   0 -10   0 0.57201 0.89785   5
   0  10   0 -0.7657 1.86204   2
  -1  10   0 9.07959 12.0914  14
  -1  10   0 0.42633 0.57996   6
   1 -10   0 0.85401 0.95192   5
   1  10   0 1.07239 1.60313  12
  -1 -10   0 -0.2969 0.95038   5
   1 -10   0 -0.2784 1.01987   7
  -1 -10   0 0.53941 1.11465   7
  -1 -10   0 -0.4086 0.83392   4
   1 -10   0 -0.2357 0.43050   4
  -1  10   0 -1.2551 2.50937  12
  -1  10   0 1.42948 1.64289   2
   1  10   0 -0.0599 2.01457   2
  -2  10   0 7.80299 3.65060  12
  -2 -10   0 6.69392 1.46759   4
   2 -10   0 6.44861 1.20177   5
  -2  10   0 7.12471 1.76649   2
   2  10   0 12.4421 2.56059   2
   2 -10   0 7.24613 1.35183   7
  -2 -10   0 5.49557 1.63714   7
  -2  10   0 8.84061 1.14767   6
  -2 -10   0 8.53432 1.54334   5
  -2  10   0 10.3745 12.9500  14
  -3  10   0 33.9994 3.49910   2
  -3 -10   0 34.8861 3.20513   4
   3 -10   0 33.6571 2.72314   7
   3  10   0 30.3759 2.78331  10
  -3 -10   0 33.2720 3.21992   7
  -3 -10   0 40.0986 3.07149   5
   3 -10   0 37.0079 2.52007   5
  -3  10   0 33.3771 2.24384   6
  -3  10   0 13.2783 13.9109  14
  -3  10   0 26.0755 5.12225  12
  -4  10   0 15.5562 1.52526   6
  -4 -10   0 18.1481 2.65403   7
  -4  10   0 10.8563 13.8816  14
  -4  10   0 4.98383 3.70036  12
  -4 -10   0 16.5117 2.63652   9
   4 -10   0 16.9565 1.67436   5
  -4 -10   0 14.1914 1.36560   3
  -4 -10   0 16.4527 2.38102   5
  -4 -10   0 12.4556 2.09288   4
  -5 -10   0 -0.3455 1.60288   9
  -5  10   0 1.30470 0.74045   6
  -5 -10   0 -0.3898 1.37255   7
  -5 -10   0 0.53476 0.56629   3
   5 -10   0 -0.6883 0.58148   6
  -5 -10   0 0.89086 1.12390   5
  -6 -10   0 -0.0008 0.43183   3
  -6 -10   0 0.76842 1.83927   9
  -6 -10   0 0.05838 1.25011   7
  -6 -10   0 -0.0840 0.80451   5
  -7 -10   0 0.64763 0.60469   9
  -7 -10   0 3.85518 0.73585   7
   0  11   0 -0.2481 1.76647   2
   0 -11   0 0.24135 1.12542   7
   0 -11   0 -0.4291 0.99507   5
   0  11   0 1.19975 4.18146   1
   0 -11   0 0.00277 0.67366   4
   0  11   0 -1.1930 2.13384  12
   1 -11   0 43.2044 3.29115   7
  -1 -11   0 45.0582 3.09590   4
  -1  11   0 6.75006 16.5035  14
  -1  11   0 38.7322 5.21601  12
   1  11   0 42.2069 5.80831   2
  -1 -11   0 48.6282 3.73256   7
   1 -11   0 37.1660 2.39799   4
  -1  11   0 40.8824 2.55921   6
   1  11   0 42.1285 3.76691  12
  -1 -11   0 54.2326 3.93406   5
  -2  11   0 14.4001 4.03096  12
  -2 -11   0 21.9884 2.48832   7
   2 -11   0 19.0654 2.13958   7
  -2  11   0 20.8888 1.66333   6
  -2  11   0 20.6026 14.9555  14
  -2 -11   0 22.7415 2.39291   5
  -2  11   0 20.4830 3.25547   2
  -2 -11   0 21.0268 2.39415   4
   2 -11   0 17.5562 1.90743   5
   2  11   0 17.2565 3.45684   2
  -3  11   0 48.8896 2.85221   6
   3  11   0 43.4781 3.98740   2
  -3 -11   0 49.6597 3.75400   7
   3 -11   0 45.2366 3.04889   5
  -3 -11   0 45.0604 3.42163   5
   3 -11   0 49.6058 3.23386   7
  -3  11   0 37.8303 6.56028  12
  -3  11   0 43.2379 3.98435   2
   3  11   0 43.9625 3.31995  10
  -3 -11   0 45.8800 3.68202   4
  -3  11   0 18.1944 14.7572  14
  -4  11   0 0.05424 0.71679   6
  -4 -11   0 -0.4834 1.27309   7
  -4 -11   0 1.51054 1.47182   9
   4 -11   0 -0.4147 0.77304   5
  -4  11   0 -3.8834 3.31222  12
  -4 -11   0 0.25059 0.56305   3
  -4 -11   0 -1.1263 1.13788   4
  -4  11   0 -0.5291 0.77985   2
  -4 -11   0 -1.4639 1.04923   5
  -5 -11   0 3.77194 1.78516   9
  -5 -11   0 7.21069 1.36671   5
  -5  11   0 8.99386 1.11313   6
  -5 -11   0 9.57433 1.14419   3
  -5 -11   0 5.73833 1.47561   7
  -6 -11   0 0.45950 0.66809   5
  -6 -11   0 0.42476 0.96439   9
  -6 -11   0 -0.0914 0.43669   3
  -6  11   0 -0.0366 0.43308   6
  -6 -11   0 -0.2599 0.71061   7
   0  12   0 12.5550 3.16132  12
   0 -12   0 20.2302 2.21074   5
   0  12   0 31.2447 3.76204   2
   0 -12   0 24.5904 2.34862   7
   0 -12   0 20.8140 1.84326   4
  -1 -12   0 17.5608 2.12924   7
  -1 -12   0 13.0000 2.03771   4
  -1  12   0 10.8491 1.31446   6
   1 -12   0 10.8406 1.92105   7
   1  12   0 14.1843 2.63162   2
  -1 -12   0 12.8459 1.92223   5
   1 -12   0 12.4974 1.87414   5
  -1  12   0 10.2551 3.98622  12
  -1  12   0 14.2415 2.78756   2
   2 -12   0 28.8622 2.38232   5
  -2 -12   0 28.4613 2.74086   4
  -2  12   0 1.56436 14.5629  14
   2 -12   0 26.4941 2.57202   7
  -2 -12   0 30.9744 2.93948   7
   2  12   0 32.2252 3.83186   2
  -2  12   0 16.6276 4.13801  12
  -2 -12   0 33.7225 2.69872   5
  -2  12   0 32.5278 3.64167   2
  -2  12   0 30.2104 2.04542   6
  -3 -12   0 -0.0813 1.17115   5
  -3 -12   0 0.41997 1.71533   4
   3  12   0 -1.2957 1.45237   2
  -3 -12   0 0.74964 1.32155   7
   3 -12   0 -0.0300 0.96602   5
  -3  12   0 1.66063 14.8341  14
  -3  12   0 -1.0906 3.74188  12
  -3  12   0 -0.3111 0.78481   6
  -3  12   0 0.08354 1.85099   2
   3 -12   0 -0.3620 1.02140   7
  -4  12   0 0.38255 0.62986   6
  -4 -12   0 0.79623 1.12076   5
   4 -12   0 -0.0900 0.68857   5
  -4  12   0 -0.5803 0.67755   2
  -4 -12   0 -0.8805 0.70280   9
  -4 -12   0 2.42275 1.45222   7
  -5 -12   0 -0.1143 0.56973   9
  -5 -12   0 -0.6120 0.57719   3
  -5 -12   0 0.38521 1.01684   7
  -5 -12   0 1.46578 0.88331   5
  -5  12   0 1.05610 0.53315   6
  -6 -12   0 1.07802 0.54178   5
  -6  12   0 3.15249 0.48863   6
  -6 -12   0 1.91376 0.70981   7
   0 -13   0 0.23335 1.17903   7
   0 -13   0 -0.2878 0.95256   5
   0  13   0 -2.8116 1.73471   2
  -1 -13   0 4.99859 1.21269   4
   1  13   0 5.65719 1.96652   2
  -1  13   0 3.49283 2.95403  12
  -1  13   0 9.64934 2.32717   2
   1 -13   0 5.10169 1.15673   5
  -1 -13   0 7.11230 1.48295   7
   1 -13   0 5.81261 1.42598   7
  -1  13   0 6.63084 0.85908   6
  -1 -13   0 6.48237 1.42834   5
   2 -13   0 6.31775 1.75395   7
  -2  13   0 4.60283 3.31941  12
   2  13   0 3.53768 1.73129   2
  -2 -13   0 6.85583 1.49612   4
   2 -13   0 4.17033 1.41847   5
  -2  13   0 5.26028 0.80838   6
  -2 -13   0 8.78151 1.92376   7
   2  13   0 6.99497 1.68181  10
  -2 -13   0 4.86987 1.65856   5
   3  13   0 5.89206 1.60872   2
   3 -13   0 2.79593 0.86655   5
  -3 -13   0 1.76343 1.15116   7
  -3  13   0 2.26113 0.68930   6
  -3 -13   0 4.51848 1.31452   5
  -3  13   0 1.91632 1.31146   2
  -4 -13   0 4.23821 1.17816   5
  -4 -13   0 3.92280 1.23691   7
  -4  13   0 2.77116 0.66292   6
  -5 -13   0 8.18659 1.24808   5
  -5  13   0 6.47892 0.84435   6
   0 -14   0 2.16365 1.07590   5
   0  14   0 1.90621 1.42534   2
   0 -14   0 3.69946 1.29634   7
  -1 -14   0 24.6255 2.40251   7
  -1 -14   0 27.6209 2.29286   5
  -1  14   0 24.4301 3.28119   2
   1  14   0 25.2669 3.37422   2
  -1  14   0 26.3831 1.76674   6
   1 -14   0 23.2022 2.18792   7
  -2 -14   0 12.2004 1.76239   5
   2 -14   0 13.0906 1.60452   5
  -2  14   0 14.9583 1.29079   6
  -2 -14   0 15.7614 1.97302   7
   2  14   0 14.1657 2.78143   2
   2 -14   0 10.9537 1.73156   7
  -2  14   0 11.8010 2.56736   2
   3  14   0 2.11203 1.24748   2
  -3 -14   0 0.11429 0.92466   7
  -3  14   0 1.80807 0.61974   6
  -3 -14   0 1.49072 0.93916   5
   3 -14   0 1.32632 0.76991   5
  -3  14   0 2.35575 1.17755   2
  -4 -14   0 -0.1266 0.77532   5
  -4 -14   0 0.52177 0.79721   7
  -4  14   0 -0.7345 0.44162   6
  -4  14   0 -0.8415 0.64967   2
  -5 -14   0 0.53250 0.60625   7
  -5 -14   0 0.46983 0.49629   5
  -5  14   0 1.38582 0.41001   6
   0  15   0 0.91923 1.43107   2
   0 -15   0 -0.2494 0.81613   5
   0 -15   0 -0.0959 1.00077   7
  -1  15   0 1.57625 1.35542   2
   1  15   0 0.88409 1.49162   2
  -1 -15   0 0.27886 0.82578   5
  -1 -15   0 1.14911 1.06331   7
   1 -15   0 1.41126 0.75292   5
   1 -15   0 -0.0926 0.94354   7
   2 -15   0 0.99363 0.69321   5
  -2  15   0 1.22819 0.55271   6
  -2 -15   0 0.95050 0.92068   7
   2 -15   0 1.01222 0.97738   7
  -2  15   0 3.04376 1.29506   2
   2  15   0 1.84622 1.34944   2
  -2 -15   0 1.59988 0.81569   5
  -3  15   0 5.37346 1.20169   2
  -3  15   0 3.01916 0.54862   6
   3 -15   0 2.87378 0.71409   5
  -3 -15   0 3.85411 0.92285   7
  -3 -15   0 3.25595 0.90636   5
  -4 -15   0 0.50842 0.65178   7
  -4  15   0 0.27947 0.39128   6
  -4 -15   0 0.09885 0.64431   5
   0  16   0 0.36357 1.19725   2
   0 -16   0 0.68404 0.68499   5
   0 -16   0 0.25151 0.88097   7
  -1 -16   0 2.86642 0.77936   5
  -1 -16   0 1.73728 0.95543   7
   1  16   0 2.16599 1.36900   2
   1 -16   0 2.27039 0.90113   7
  -1  16   0 2.52777 1.32457   2
   1 -16   0 2.14878 0.72984   5
   2 -16   0 0.52804 0.56216   5
   2  16   0 -0.4315 0.81820   2
  -2 -16   0 0.31437 0.88034   7
  -2 -16   0 -0.5365 0.55138   5
  -2  16   0 0.12438 0.39841   6
  -2  16   0 0.29598 1.11371   2
  -3  16   0 0.03865 0.75308   2
  -3 -16   0 0.32162 0.52758   5
  -3 -16   0 0.78259 0.69161   7
  -3  16   0 -0.3560 0.32423   6
   0 -17   0 0.03351 0.62750   7
   0  17   0 0.20882 1.00367   2
   0 -17   0 -0.8227 0.46051   5
  -1 -17   0 0.70392 0.61360   7
  -1  17   0 0.34075 0.93871   2
   1  17   0 0.81907 1.06559   2
   1 -17   0 -0.0473 0.51465   5
  -1 -17   0 0.73584 0.51528   5
  -2  17   0 5.43224 1.19061   2
  -2 -17   0 2.32391 0.61512   7
   2 -17   0 3.69996 0.57814   5
  -1   0  -1 146.359 7.93905  12
   1   0  -1 148.474 7.70444  10
   1   0   1 148.323 7.71775  10
  -1   0   1 148.121 8.17478  12
  -2   0  -1 247.227 14.8538   1
  -2   0   1 233.666 13.5676  12
  -2   0  -1 277.061 15.3385  14
  -2   0   1 231.905 12.6162   4
   2   0   1 250.726 13.0838  10
  -2   0   1 268.501 17.8318  14
   2   0  -1 262.866 16.3866  14
  -2   0  -1 242.639 13.3931  12
  -2   0   1 239.142 14.6451   1
   2   0  -1 245.360 13.0335  10
  -2   0  -1 244.143 12.6887   4
   2   0   1 245.195 16.4834  14
  -3   0   1 -0.8776 1.48441   1
  -3   0  -1 -0.6782 2.19809  12
   3   0  -1 2.05009 1.74091  10
  -3   0  -1 3.58883 3.32575  14
  -3   0   1 2.83354 0.86859   4
   3   0   1 2.83504 1.58836  10
   3   0   1 7.85367 4.81348  14
  -3   0   1 2.25615 2.53944  12
  -3   0  -1 0.98587 1.76058   1
  -3   0  -1 3.44179 1.00073   4
  -3   0  -1 4.36770 3.33924  14
   3   0  -1 3.41650 4.93396  14
  -4   0  -1 114.025 8.77369  12
  -4   0  -1 141.156 7.46833   4
  -4   0   1 141.001 7.40602   4
   4   0   1 125.651 8.90756  10
  -4   0   1 160.554 11.7197   1
   4   0  -1 129.699 8.83226  10
  -4   0  -1 169.960 12.2579   1
  -4   0   1 125.355 9.19040  12
   4   0  -1 124.957 16.1535  14
   4   0   1 141.476 16.3177  14
   5   0   1 12.3534 1.73970   6
   5   0  -1 11.3025 3.26765  10
  -5   0  -1 12.9551 1.00642   3
   5   0   1 8.74812 3.27126  10
  -5   0  -1 18.8835 4.93457   1
  -5   0  -1 16.6393 2.67683   9
   5   0   1 5.78472 7.79439  14
  -5   0   1 13.7275 4.45926   1
  -5   0   1 12.1687 2.87008   9
   5   0  -1 15.3483 9.03736  14
  -5   0   1 12.6642 1.00948   3
   5   0  -1 12.5665 1.80732   6
  -6   0  -1 13.1970 1.07062   3
  -6   0  -1 15.5717 5.20583   1
  -6   0   1 24.6568 5.99133   1
   6   0   1 14.2236 1.94184   6
   6   0  -1 11.7544 1.93779   6
  -6   0  -1 9.76255 2.99258   9
  -6   0   1 10.3674 3.32901   9
   6   0  -1 4.37615 3.65588  10
   6   0  -1 4.73726 8.79230  14
   6   0   1 4.03590 8.92856  14
   6   0   1 7.45516 3.96300  10
  -6   0   1 11.6967 1.05420   3
  -7   0  -1 0.48471 1.83924   9
  -7   0   1 -0.0642 0.36424   3
  -7   0  -1 -0.0042 0.36816   3
  -7   0   1 -0.5028 1.45730   9
   7   0  -1 -0.0258 0.90037   6
   7   0   1 -0.2788 0.84353   6
  -8   0  -1 0.36537 0.74821   9
  -8   0  -1 2.28486 1.01566   7
  -8   0   1 1.26514 0.94395   7
   0   1  -1 469.167 24.9555  10
   0   1   1 511.032 24.7920  10
   0   1   1 463.461 24.7145  10
   0   1  -1 548.211 25.7766  14
   1   1  -1 140.929 7.32557  10
   1   1  -1 155.116 7.45444  12
   1  -1   1 156.719 7.77961  10
  -1  -1  -1 132.112 7.33396  12
  -1   1   1 155.610 8.29475  12
   1  -1   1 119.673 7.13269   4
   1  -1  -1 140.882 7.61519  10
   1   1   1 150.597 7.24200  10
  -1  -1   1 144.056 7.71623  12
   2  -1   1 815.701 42.9746  14
  -2   1   1 886.707 45.1197  14
  -2  -1  -1 784.497 39.6451  12
   2   1  -1 816.878 39.5207  10
  -2  -1  -1 771.807 39.3601   4
  -2   1   1 758.993 40.9779   1
   2   1  -1 810.270 41.7998  14
   2  -1   1 790.801 39.8024  10
  -2  -1  -1 745.715 42.0132   1
  -2   1   1 744.950 39.1752   4
  -2   1   1 792.366 40.1947  12
  -2  -1   1 759.977 39.3259   4
  -2  -1   1 738.627 41.9219   1
  -2   1  -1 762.173 41.2048   1
   2   1   1 830.782 41.7068  14
  -2   1  -1 725.004 39.2230   4
  -2   1  -1 784.229 40.0581  12
  -2   1  -1 880.569 44.6667  14
   2  -1  -1 801.939 42.6846  14
   2  -1  -1 773.778 39.7337  10
  -2  -1   1 753.621 39.7802  12
   2   1   1 793.036 39.4907  10
  -3  -1  -1 23.7296 3.25201  12
  -3   1   1 33.5005 11.5191  14
  -3   1   1 27.0425 4.48881  12
  -3  -1  -1 23.8941 4.26140   1
   3  -1   1 25.2866 3.57787  10
  -3   1   1 22.9799 2.42995   4
   3   1  -1 29.2686 3.10696  10
  -3  -1  -1 26.9311 2.21698   4
   3   1  -1 27.2477 8.57918  14
   3  -1   1 20.9729 6.60037  14
  -3  -1   1 23.2993 3.66316  12
  -3   1  -1 20.6739 3.52418  12
  -3   1  -1 21.8178 1.83666   4
   3   1   1 21.0783 5.80343  14
   3  -1  -1 19.6569 6.20267  14
  -3  -1   1 24.9078 2.05610   4
   3   1   1 25.6533 3.16129  10
  -3   1  -1 23.2865 3.79178   1
   3  -1  -1 29.2677 3.54939  10
  -3  -1   1 25.1744 4.44500   1
  -4   1   1 236.013 13.1343  12
  -4   1   1 191.228 10.8403   4
  -4   1   1 178.731 14.2529   1
   4  -1   1 215.323 12.7130  10
  -4  -1  -1 201.593 11.9526  12
  -4  -1  -1 201.971 11.1548   4
   4  -1   1 218.837 20.1410  14
   4   1  -1 230.368 12.3739  10
   4   1  -1 231.756 19.0537  14
  -4  -1   1 204.816 11.1339   4
   4  -1  -1 225.133 12.6968  10
   4   1   1 222.679 18.6588  14
  -4   1  -1 193.257 10.9318   4
  -4   1  -1 220.035 12.8130  12
  -4  -1   1 185.003 12.0459  12
  -4   1  -1 186.819 14.7892   1
  -4  -1   1 175.782 15.0601   1
   4  -1  -1 241.446 20.9984  14
  -4   1  -1 232.054 14.1722  14
   4   1   1 229.570 12.3737  10
   5  -1   1 10.5540 1.65004   6
  -5  -1  -1 8.78065 1.58866   4
  -5  -1  -1 6.75085 3.74930   1
   5  -1   1 15.8883 3.60741  10
   5   1  -1 10.1345 1.38875   6
  -5   1   1 7.12846 3.84107  12
  -5  -1  -1 9.10176 0.89283   3
   5   1  -1 11.1715 3.23458  10
  -5   1   1 9.27429 2.55705   9
  -5   1   1 10.6529 1.12409   6
  -5  -1  -1 10.2767 2.57679   9
  -5   1   1 7.57668 0.80882   3
  -5   1   1 6.95990 3.17514   1
   5  -1   1 8.30677 7.76010  14
  -5   1  -1 8.20984 0.82329   3
   5  -1  -1 10.7756 3.30267  10
  -5  -1   1 9.99139 4.15014   1
   5   1   1 9.92230 1.38881   6
  -5  -1   1 14.9142 2.70301   9
  -5   1  -1 14.2555 3.84847  12
  -5   1  -1 7.25699 0.91431   6
   5  -1  -1 7.59593 8.35274  14
  -5  -1   1 9.81221 0.92482   3
  -5   1  -1 5.52063 3.21884   1
   5   1   1 9.36310 2.99462  10
   5   1   1 4.49018 8.56267  14
  -5   1  -1 8.68015 2.31548   9
   5  -1  -1 10.1971 1.45609   6
  -5  -1   1 9.67404 1.50859   4
  -6  -1  -1 28.2815 1.83241   3
   6   1  -1 31.2293 13.1910  14
  -6  -1  -1 30.9636 4.15418   9
  -6   1   1 26.9509 1.74723   3
  -6   1   1 38.0180 4.22867   9
   6  -1   1 12.9715 10.8305  14
   6  -1   1 20.3559 4.81888  10
   6  -1   1 31.4948 2.64518   6
   6   1  -1 27.6427 5.11546  10
   6   1  -1 31.9891 2.52090   6
  -6   1   1 25.2004 5.00706   1
  -6  -1  -1 31.6977 6.84052   1
   6  -1  -1 33.8781 13.1555  14
   6   1   1 22.6630 4.71070  10
   6   1   1 18.5633 11.1244  14
   6  -1  -1 24.8700 5.20831  10
  -6  -1   1 29.1005 1.82057   3
  -6   1  -1 27.4432 1.76148   3
  -6  -1   1 26.1577 6.36063   1
   6  -1  -1 32.2172 2.61471   6
   6   1   1 31.5895 2.55265   6
  -6  -1   1 35.4536 4.41298   9
  -6   1  -1 29.4132 4.52923   9
  -6   1  -1 32.3457 6.00191   1
  -7  -1  -1 0.06946 2.29833   9
   7   1  -1 0.10666 0.83043   6
  -7  -1  -1 0.38659 0.40465   3
  -7   1   1 0.06508 1.34469   9
  -7   1   1 0.63015 0.35982   3
   7  -1   1 -0.2162 0.93430   6
  -7   1  -1 0.26419 0.35199   3
  -7   1  -1 -0.4512 1.40770   9
  -7  -1   1 -0.2618 1.75867   9
  -7  -1   1 0.11876 0.39938   3
   7  -1  -1 -0.1830 0.98515   6
   7   1   1 -0.6809 0.84036   6
  -8  -1  -1 0.25861 0.25105   3
  -8  -1  -1 0.82290 0.90118   9
  -8   1   1 0.02296 0.85228   7
  -8  -1  -1 0.08697 0.73206   7
   8  -1   1 1.23347 0.70880   6
  -8  -1   1 0.48878 0.86523   9
  -8  -1   1 -0.1842 0.73966   7
  -8   1  -1 0.78249 0.85017   7
  -8  -1   1 0.37612 0.24369   3
   0  -2   1 625.103 32.0645  10
   0   2  -1 671.841 33.7468  14
   0   2   1 634.680 32.0216  12
   0   2   1 630.417 31.9154  10
   0   2  -1 626.244 32.1931  10
   0   2  -1 651.976 32.0489  12
   1   2  -1 1333.43 68.0460  12
   1  -2   1 1339.02 68.4768  10
   1  -2   1 1429.34 70.9198  14
  -1   2   1 1353.54 68.6735  12
  -1   2  -1 1347.87 68.5594  12
   1  -2  -1 1344.25 68.3717  10
  -1   2  -1 1510.75 72.9400  14
   1   2   1 1288.05 67.9256  12
   1  -2  -1 1483.45 70.5999  14
   1   2   1 1281.84 68.1966  12
  -2   2   1 543.004 28.2200  12
   2   2  -1 558.420 29.4825  14
  -2  -2  -1 511.012 30.1825   1
   2   2  -1 539.129 27.2236  10
  -2   2   1 537.737 28.3797   1
  -2  -2  -1 524.985 27.2248   4
   2  -2   1 544.491 27.8714  10
   2  -2   1 542.651 31.7974  14
  -2   2   1 542.160 34.2037  14
  -2  -2   1 515.108 30.2510   1
   2   2   1 569.299 29.4326  14
  -2  -2   1 508.101 27.1877   4
  -2  -2   1 508.933 27.3436  12
  -2   2  -1 529.409 28.0733  12
  -2   2  -1 614.495 34.4947  14
   2   2   1 552.921 27.1890  10
   2  -2  -1 522.195 27.7388  10
   2  -2  -1 561.487 31.5001  14
  -2   2  -1 530.453 26.9645   4
  -2   2  -1 567.251 28.8544   1
  -3  -2  -1 86.3586 8.34692   1
   3   2  -1 80.2292 5.19461  10
  -3   2   1 74.8684 15.0439  14
  -3   2   1 80.2703 4.18938   4
   3  -2   1 72.7720 12.7628  14
   3  -2   1 82.1497 6.17070  10
  -3   2   1 76.6549 7.34401  12
  -3  -2  -1 76.0982 4.93810  12
   3   2  -1 67.6839 10.6373  14
   3  -2  -1 68.0350 12.2770  14
  -3  -2   1 72.8462 5.23875  12
  -3   2  -1 83.8032 4.31035   4
   3   2   1 91.0914 5.26582  10
  -3  -2   1 81.2054 7.94489   1
   3   2   1 71.7233 12.8959  14
  -3   2  -1 76.3167 7.21717  12
  -3   2  -1 77.1048 15.5416  14
  -3  -2   1 82.6322 4.71670   4
   3  -2  -1 83.3983 5.97124  10
   4  -2   1 5.60006 6.80859  14
  -4   2   1 14.2752 3.02444   1
  -4  -2  -1 13.1758 1.92127   4
  -4   2   1 11.1466 8.63429  14
  -4   2   1 4.85721 3.49057  12
   4  -2   1 10.2277 2.88724  10
  -4  -2  -1 16.1223 4.55502   1
   4   2  -1 12.9948 2.46652  10
   4   2   1 8.90487 6.12648  14
   4  -2  -1 10.0911 7.30113  14
   4  -2  -1 10.5600 2.90337  10
  -4  -2   1 15.8713 4.49235   1
   4   2   1 8.50719 2.24694  10
  -4  -2   1 14.7275 1.88374   4
  -4   2  -1 17.2323 3.64731   1
  -4   2  -1 5.81152 3.22698  12
   5   2  -1 4.92040 7.26970  14
  -5  -2  -1 5.10304 1.51901   4
   5   2  -1 0.20313 2.19594  10
  -5  -2  -1 3.54349 0.59723   3
  -5   2   1 3.33779 0.60151   3
  -5   2   1 1.06391 2.49155   9
   5  -2   1 3.49193 1.12731   6
   5  -2   1 0.59558 2.87723  10
  -5  -2  -1 4.70090 3.38664   1
  -5   2   1 5.67639 4.07220  12
   5  -2   1 4.14164 7.97854  14
   5   2  -1 5.19168 1.11505   6
  -5  -2  -1 3.86649 2.02729   9
  -5   2   1 3.31628 2.29481   1
  -5   2   1 5.00362 0.81841   6
  -5   2  -1 5.00446 0.85510   6
  -5  -2   1 5.09168 2.17442   9
   5  -2  -1 3.81269 7.25651  14
  -5  -2   1 4.66723 1.41077   4
  -5  -2   1 4.67468 3.61483   1
  -5  -2   1 3.88729 0.60736   3
   5   2   1 0.61807 2.36303  10
  -5   2  -1 5.09614 3.98676  12
  -5   2  -1 2.99100 2.44435   9
   5  -2  -1 3.99899 3.16657  10
   5   2   1 6.05637 1.15621   6
   5   2   1 1.66305 7.38964  14
   5  -2  -1 3.23819 1.19467   6
  -5   2  -1 3.54702 0.59828   3
  -5   2  -1 6.95742 2.67727   1
  -6   2   1 4.64262 1.99279   9
   6  -2   1 9.64877 1.56169   6
   6  -2   1 6.68547 4.66028  10
  -6  -2  -1 12.4398 5.06207   1
   6   2  -1 4.32788 10.1109  14
  -6  -2  -1 9.11242 0.98182   3
   6   2  -1 6.07398 3.61951  10
  -6  -2  -1 8.04032 2.58135   9
   6  -2   1 5.80835 9.97240  14
  -6   2   1 8.54543 0.79119   3
   6   2  -1 10.7204 1.44743   6
  -6   2  -1 5.12116 2.25365   9
   6  -2  -1 4.77218 4.16162  10
   6  -2  -1 7.85871 1.38848   6
  -6  -2   1 4.64013 2.87542   9
   6   2   1 9.37997 1.40942   6
  -6  -2   1 9.48445 4.69386   1
   6   2   1 8.99547 11.5370  14
  -6   2  -1 8.93125 0.83093   3
   6  -2  -1 5.92194 9.27434  14
  -6  -2   1 8.37185 0.98106   3
   6   2   1 5.88417 3.35031  10
  -7   2   1 4.32087 0.52772   3
   7   2  -1 4.84424 1.08648   6
  -7   2   1 3.55956 1.42591   9
   7  -2   1 2.98873 1.07173   6
  -7  -2  -1 4.85063 0.79975   3
  -7  -2  -1 2.22344 2.62535   9
  -7  -2  -1 3.37484 1.41573   7
  -7  -2   1 6.36426 2.60771   9
   7  -2  -1 2.54611 1.00485   6
  -7  -2   1 1.85424 1.34480   7
  -7   2  -1 3.21177 1.36774   9
   7   2   1 5.94547 1.14458   6
  -7  -2   1 4.90410 0.74995   3
  -7   2  -1 5.43121 0.57664   3
  -8  -2  -1 3.65965 1.09270   9
   8  -2   1 5.95664 0.87516   6
  -8   2   1 2.94845 0.91647   7
  -8  -2   1 2.42990 0.86337   7
  -8  -2   1 3.51500 1.13526   9
   0   3   1 583.230 27.6619  12
   0  -3   1 494.421 27.2329   4
   0  -3  -1 494.372 27.2276   4
   0   3  -1 539.031 27.8123  10
   0   3  -1 575.048 27.6642  12
   0   3  -1 614.904 30.7513  14
   0   3   1 538.670 27.4992  10
   1  -3   1 802.584 42.2405  10
  -1   3   1 830.529 42.3505  12
   1  -3   1 855.041 45.3632  14
  -1   3   1 862.382 47.9443  14
   1   3   1 796.140 41.4180  12
  -1   3  -1 837.218 42.3161  12
   1  -3  -1 881.922 44.8775  14
   1  -3  -1 798.900 42.1049  10
  -1   3  -1 856.373 47.5740  14
  -2   3   1 100.511 16.0958  14
   2   3  -1 98.7946 8.37678  14
  -2  -3  -1 109.702 8.85120   1
   2  -3   1 91.8949 12.4782  14
  -2  -3  -1 108.062 5.85328   4
  -2   3   1 99.3285 7.43140  12
   2   3  -1 105.604 5.94692  12
   2  -3   1 105.726 5.33943   4
   2  -3   1 111.002 7.01865  10
   2   3  -1 104.935 5.71007  10
  -2   3  -1 104.439 16.1464  14
   2  -3  -1 103.168 6.86680  10
   2  -3  -1 96.2431 11.3157  14
  -2  -3   1 106.937 5.79792   4
  -2   3  -1 102.842 7.23434  12
   2   3   1 107.664 5.57550  10
  -2  -3   1 109.560 9.09590   1
   3  -3   1 518.062 27.1742  10
  -3  -3  -1 502.243 30.9283   1
   3  -3   1 454.898 32.4801  14
   3   3  -1 549.691 26.1716  10
  -3   3   1 512.107 27.3878   1
   3   3  -1 483.850 29.7881  14
  -3  -3  -1 511.122 25.9940   4
  -3   3   1 508.223 35.4928  14
  -3   3   1 523.268 27.3971  12
   3  -3  -1 491.342 28.2245  10
  -3  -3   1 509.428 25.9474   4
  -3   3  -1 520.846 35.2896  14
  -3  -3   1 494.800 30.6657   1
  -3   3  -1 513.927 27.9656   1
   3   3   1 542.715 26.1126  10
   3   3   1 504.740 29.6475  14
   3  -3  -1 489.064 32.5778  14
  -3   3  -1 533.455 27.3862  12
  -4   3   1 26.1383 4.59777  12
  -4  -3  -1 22.8406 2.37130   4
  -4   3   1 22.1227 10.0101  14
  -4  -3  -1 17.2195 1.62951   3
   4  -3   1 26.8973 5.00839  10
   4  -3   1 19.8958 1.92310   6
   4   3  -1 27.1069 3.38869  10
   4   3  -1 27.4255 7.90508  14
  -4  -3  -1 22.3573 5.65263   1
  -4  -3  -1 25.7743 2.72651   9
  -4   3   1 22.0839 3.25436   1
   4  -3   1 14.9810 7.86753  14
  -4   3  -1 20.2274 4.03574  12
  -4   3  -1 18.9143 3.49878   1
  -4  -3   1 21.5128 1.49142   3
   4   3   1 21.7357 3.22297  10
   4  -3  -1 19.2953 1.90672   6
   4  -3  -1 33.6722 4.86688  10
   4   3   1 18.1993 7.27925  14
  -4  -3   1 18.8287 2.27746   4
   4  -3  -1 20.5048 8.10601  14
  -4  -3   1 23.2821 2.73926   9
  -4  -3   1 21.6734 5.47539   1
   5  -3   1 13.8905 3.95215  10
   5  -3   1 16.7375 1.98492   6
   5   3  -1 12.5964 1.72753   6
  -5  -3  -1 14.8732 2.78730   9
  -5   3   1 12.1722 0.91123   3
  -5   3   1 12.2823 1.15770   6
   5   3  -1 10.6884 8.10332  14
   5   3  -1 15.6382 3.03928  10
  -5  -3  -1 13.9062 5.48437   1
  -5   3   1 11.5896 2.44539   9
  -5  -3  -1 15.6705 2.27296   4
  -5  -3  -1 13.7065 1.14185   3
  -5   3   1 13.0900 6.26323  14
  -5   3   1 18.7571 4.82828  12
   5  -3   1 7.21767 8.49095  14
   5  -3  -1 11.2587 9.12839  14
  -5   3  -1 11.9006 0.90879   3
  -5  -3   1 13.4841 1.12914   3
   5   3   1 4.18368 7.87040  14
   5   3   1 15.3876 3.16312  10
  -5   3  -1 12.5960 4.38134  12
  -5   3  -1 14.7903 2.79380   9
  -5   3  -1 10.6290 5.10014  14
  -5   3  -1 14.4908 1.19795   6
  -5  -3   1 12.7066 2.11588   4
  -5  -3   1 4.61629 3.43378   1
   5   3   1 11.3965 1.73069   6
   5  -3  -1 14.8983 1.98114   6
  -5  -3   1 15.0049 2.71205   9
   5  -3  -1 11.7961 3.85207  10
  -6  -3  -1 1.33343 2.22946   9
   6   3  -1 -8.1006 13.1806  14
  -6  -3  -1 7.59588 0.87966   3
   6   3  -1 5.40960 3.08546  10
  -6   3   1 3.63071 1.59452   9
  -6   3   1 6.41898 0.66181   3
   6  -3   1 4.59183 1.24843   6
   6  -3   1 4.81476 9.51058  14
  -6  -3  -1 4.50703 4.29549   1
   6  -3   1 6.37079 5.06113  10
   6   3  -1 5.74721 1.21466   6
  -6   3   1 5.90329 0.97320   6
   6  -3  -1 2.88063 9.24886  14
  -6  -3   1 4.27346 1.76134   7
   6  -3  -1 7.88775 5.01014  10
  -6  -3   1 6.24665 0.90296   3
  -6   3  -1 3.05984 1.58388   9
   6  -3  -1 5.30897 1.34901   6
   6   3   1 5.15357 1.10390   6
   6   3   1 5.03597 3.09292  10
  -6   3  -1 6.59006 0.66650   3
  -6   3  -1 7.46586 0.93416   6
  -6  -3   1 7.27435 4.82125   1
  -6  -3   1 4.78460 2.57611   9
  -7  -3  -1 9.12653 1.72957   7
  -7  -3  -1 7.46681 0.89803   3
   7  -3   1 11.0746 1.74671   6
  -7  -3  -1 4.97480 2.69566   9
  -7  -3   1 7.86036 1.43435   5
  -7  -3   1 9.85635 1.93703   7
  -7  -3   1 8.28695 0.92272   3
   7   3   1 9.82367 1.66191   6
   7  -3  -1 7.18767 1.24062   6
  -7  -3   1 6.84386 2.61741   9
  -8  -3  -1 0.26796 0.86909   7
  -8  -3  -1 1.01965 0.29901   3
  -8  -3  -1 0.42340 0.88069   9
   8  -3   1 0.43534 0.59004   6
  -8  -3   1 1.08687 0.30095   3
  -8  -3   1 -0.3642 0.76111   9
  -8  -3   1 1.10083 0.80545   7
   0   4   1 11.3941 2.17129  10
   0   4   1 10.1802 5.20290  14
   0  -4   1 9.26901 1.08810   4
   0   4  -1 14.4804 2.62799  12
   0   4  -1 14.7649 2.78104  10
   0  -4  -1 8.72582 1.09597   4
   0   4   1 15.0866 2.68184  12
   0   4  -1 12.2475 5.86387  14
   1  -4   1 203.119 15.1724  14
  -1   4   1 188.924 18.6974  14
   1  -4   1 200.091 9.86809   4
  -1   4   1 200.491 11.2678  12
   1  -4   1 200.517 11.2956  10
  -1  -4  -1 191.425 10.1700   4
   1   4  -1 180.294 10.1321  12
   1  -4  -1 199.417 11.0004  10
   1  -4  -1 204.514 14.0944  14
   1   4   1 185.966 9.97050  12
  -1  -4   1 203.171 10.1699   4
  -1   4  -1 201.163 18.8906  14
   1  -4  -1 202.396 9.81953   4
  -1   4  -1 199.559 11.1892  12
   2  -4   1 47.5271 4.84074  10
   2  -4   1 44.3507 2.34749   4
  -2  -4  -1 42.4126 3.03638   4
  -2   4   1 53.5109 15.5728  14
  -2   4   1 56.0183 5.42158  12
   2   4  -1 45.4998 3.07217  12
   2  -4   1 32.1615 10.9333  14
  -2  -4  -1 34.7766 5.28712   1
  -2   4  -1 47.5618 14.8882  14
   2  -4  -1 45.7639 4.46570  10
  -2  -4   1 41.3080 2.95295   4
  -2  -4   1 35.6359 5.43230   1
   2  -4  -1 42.2469 10.8145  14
  -2   4  -1 49.6490 5.15796  12
  -3   4   1 68.6986 6.70984  12
   3   4  -1 56.7881 8.95931  14
   3  -4   1 67.2468 13.9874  14
   3   4  -1 75.9613 4.72820  10
  -3   4   1 66.6375 17.2974  14
  -3  -4  -1 75.6937 4.56680   4
  -3  -4  -1 78.4723 8.58758   1
   3  -4   1 70.2356 6.57050  10
  -3  -4   1 77.5312 8.52124   1
  -3   4  -1 75.6088 6.70985  12
  -3   4  -1 72.4334 17.3148  14
  -3  -4   1 76.7613 4.48488   4
   3   4   1 65.2772 9.34475  14
   3  -4  -1 60.1750 13.2782  14
   3  -4  -1 68.9801 6.21963  10
   3   4   1 70.2799 4.47131  10
  -4   4   1 61.8135 3.47026   6
  -4  -4  -1 66.3771 4.36723   4
   4  -4   1 37.2121 12.5597  14
   4   4  -1 63.3251 4.87093  10
  -4   4   1 62.8853 7.02056  12
   4   4  -1 66.0484 12.5683  14
  -4  -4  -1 63.6696 3.45323   3
  -4  -4  -1 70.3363 4.76074   9
   4  -4   1 63.2792 3.79828   6
  -4  -4  -1 84.4604 9.98907   1
  -4   4   1 36.7606 17.3925  14
   4  -4   1 61.1291 6.89284  10
  -4  -4   1 66.7297 4.34236   4
  -4  -4   1 63.3541 3.44299   3
   4   4   1 48.8864 15.1177  14
  -4   4  -1 61.8106 6.65195  12
  -4  -4   1 69.3409 4.71855   9
  -4   4  -1 60.4256 3.47927   6
   4   4   1 65.0444 4.97186  10
   4  -4  -1 71.3062 6.77313  10
  -4  -4   1 53.8165 8.59846   1
   4  -4  -1 59.1546 3.76971   6
  -5   4   1 1.30933 7.39863  14
  -5   4   1 6.32032 4.22053  12
  -5  -4  -1 4.93582 1.69280   4
  -5  -4  -1 3.77082 1.69548   7
  -5  -4  -1 3.33405 2.05725   9
  -5  -4  -1 8.89247 4.93019   1
  -5   4   1 4.28140 0.73803   6
   5  -4   1 -3.7942 8.09839  14
   5   4  -1 3.88980 2.37449  10
  -5  -4  -1 5.80764 0.92529   3
   5  -4   1 8.14210 4.36487  10
  -5   4   1 5.54463 0.53808   3
   5  -4   1 6.49069 1.34608   6
  -5   4   1 2.57723 1.28787   9
   5  -4  -1 7.17526 4.31202  10
  -5   4  -1 1.50278 6.18449  14
  -5  -4   1 4.23478 1.50658   4
  -5   4  -1 2.28588 1.47156   9
   5  -4  -1 5.46654 1.30820   6
  -5   4  -1 3.47364 0.76349   6
  -5  -4   1 2.62568 1.95739   9
   5  -4  -1 2.02871 8.29968  14
  -5   4  -1 6.10620 0.57136   3
  -5  -4   1 5.72480 0.92000   3
  -5  -4   1 5.22520 1.71067   7
  -5  -4   1 7.98871 4.32817   1
   5   4   1 1.54690 2.26029  10
  -5   4  -1 4.99275 4.08795  12
  -6  -4  -1 0.29477 2.02279   9
  -6   4   1 1.17781 1.10566   9
  -6  -4  -1 2.73038 4.08897   1
   6  -4   1 -2.3388 9.20660  14
  -6  -4  -1 2.38288 0.62797   3
   6  -4   1 1.12086 5.95574  10
  -6   4   1 0.74363 0.61569   6
   6  -4   1 0.36693 1.08985   6
   6   4  -1 1.74381 2.54740  10
  -6  -4  -1 1.40817 1.20400   5
  -6  -4  -1 -0.4964 1.39314   7
   6   4  -1 0.70591 0.94086   6
   6   4   1 1.91296 0.94608   6
   6  -4  -1 2.89113 6.07573  10
  -6  -4   1 1.17834 0.58101   3
   6   4   1 3.32647 2.69869  10
  -6  -4   1 -0.3979 1.44707   7
  -6   4  -1 -0.0918 1.03925   9
  -6  -4   1 1.31284 3.81520   1
   6  -4  -1 -5.9235 7.48444  14
  -6  -4   1 2.04370 2.36367   9
  -6   4  -1 0.08633 0.19427   3
   6  -4  -1 0.42129 1.13356   6
  -6   4  -1 0.33048 0.59989   6
  -7  -4  -1 1.03878 2.43610   9
  -7  -4  -1 6.54062 0.84159   3
   7  -4   1 5.81445 1.16217   6
  -7  -4  -1 3.65372 1.43104   7
  -7  -4   1 6.60123 1.60177   7
  -7  -4   1 6.42011 1.32299   5
  -7  -4   1 2.47381 2.49642   9
   7  -4  -1 3.78488 1.02688   6
  -7  -4   1 6.04342 0.84467   3
  -8  -4  -1 -0.0516 0.67840   7
   8  -4   1 0.21742 0.52593   6
  -8  -4  -1 0.38692 0.80158   9
  -8  -4  -1 0.87411 0.30725   3
  -8  -4   1 0.66708 0.29702   3
  -8  -4   1 0.53353 0.63485   7
  -8  -4   1 -0.0958 0.81267   9
   0   5   1 60.5581 3.98003  12
   0   5  -1 53.2102 3.93813  12
   0   5  -1 48.9888 4.13028  10
   0   5  -1 59.2298 11.0825  14
   0  -5   1 41.3774 2.70519   4
   0   5   1 47.7846 3.67762  10
   0  -5  -1 47.5991 2.73197   4
   0   5   1 34.5199 4.50744   1
   0   5  -1 35.4663 8.64393   1
   1  -5   1 236.342 15.7213  14
  -1   5   1 233.265 12.6700  12
   1   5  -1 222.857 12.2292  10
   1  -5   1 226.482 11.1636   4
   1  -5   1 215.765 14.2943  14
   1   5  -1 216.112 11.5428  12
  -1   5   1 216.545 20.6073  14
  -1  -5  -1 218.577 11.4666   4
  -1  -5   1 225.344 11.4757   4
   1  -5  -1 224.062 11.1186   4
  -1   5  -1 213.811 20.2944  14
  -1   5  -1 221.234 12.5744  12
   1   5   1 214.311 11.3661  12
  -2   5   1 5.31255 3.09063  12
   2  -5   1 3.69107 6.13722  14
  -2  -5  -1 7.63913 3.23907   1
   2  -5   1 4.55859 0.56457   4
  -2  -5  -1 3.41098 1.19341   4
   2  -5   1 4.34352 2.57966  10
   2   5  -1 6.12790 1.36803  12
  -2  -5   1 8.63893 3.31117   1
  -2  -5   1 6.14936 1.30525   4
  -2   5  -1 6.22135 3.30964  12
  -2   5  -1 -0.3958 8.72528  14
   2  -5  -1 4.68154 0.46388   4
   2  -5  -1 4.30215 6.02562  14
   2  -5  -1 5.83728 2.44124  10
  -3   5   1 17.4970 4.14992  12
   3  -5   1 10.3535 7.33529  14
   3   5  -1 17.1884 2.20357  10
  -3   5   1 9.29443 9.81107  14
  -3  -5  -1 18.7773 2.21457   4
  -3  -5  -1 24.8087 5.82927   1
   3  -5   1 12.8497 3.26597  10
   3  -5  -1 13.6905 3.20518  10
  -3  -5   1 15.4754 2.05971   4
   3   5   1 17.1630 2.11271  10
  -3   5  -1 6.43607 9.65232  14
   3  -5  -1 11.3247 7.37536  14
  -3  -5   1 17.9044 5.03414   1
  -3   5  -1 16.3377 3.97632  12
  -4  -5  -1 17.2278 2.41541   4
  -4  -5  -1 19.9690 2.76433   9
   4  -5   1 17.1959 4.34643  10
  -4   5   1 18.3332 1.40107   6
   4   5  -1 15.1850 2.41955  10
   4  -5   1 13.3947 8.16758  14
  -4  -5  -1 18.7449 2.38668   7
  -4   5   1 12.2376 4.52461  12
  -4  -5  -1 11.7155 5.01754   1
  -4  -5  -1 16.2188 1.48039   3
   4  -5   1 15.5743 1.82275   6
  -4   5   1 19.2143 10.8693  14
  -4   5  -1 23.9324 4.84984  12
  -4  -5   1 18.9713 2.67578   4
  -4  -5   1 19.2545 2.24395   7
   4   5   1 20.6580 2.97242  10
  -4   5  -1 16.9302 10.8466  14
  -4   5  -1 19.9650 1.43077   6
  -4  -5   1 12.5028 5.30156   1
  -4  -5   1 17.9153 1.38607   3
  -4  -5   1 19.6796 2.60953   9
   4  -5  -1 14.8601 3.94267  10
   4  -5  -1 18.4391 8.74538  14
   4  -5  -1 19.7597 1.94792   6
  -5   5   1 10.2812 4.79113  12
   5  -5   1 4.25027 4.84944  10
  -5   5   1 8.64195 1.20242   6
  -5  -5  -1 10.4042 1.14634   3
  -5  -5  -1 9.99930 1.98890   7
  -5  -5  -1 10.0427 1.83119   5
  -5  -5  -1 7.59802 5.40107   1
  -5  -5  -1 11.7454 2.11620   4
   5  -5   1 10.0002 1.48046   6
  -5  -5  -1 8.34919 2.26244   9
   5   5  -1 9.63682 2.62266  10
   5  -5   1 -1.1520 8.59515  14
  -5  -5   1 10.3474 1.06531   3
  -5   5  -1 1.48642 7.41947  14
  -5   5  -1 10.8297 1.20621   6
   5   5   1 10.4809 2.77743  10
  -5  -5   1 16.9635 6.26835   1
  -5  -5   1 9.28597 2.38031   9
   5  -5  -1 8.53500 4.83246  10
  -5   5  -1 7.22648 4.82393  12
   5  -5  -1 4.41304 8.66876  14
  -5  -5   1 8.68387 1.84324   4
  -5  -5   1 14.1897 2.29412   7
   5  -5  -1 10.8283 1.54379   6
   6  -5   1 1.34724 1.01613   6
  -6  -5  -1 2.35858 1.30210   5
  -6  -5  -1 2.50314 0.64974   3
  -6  -5  -1 3.17468 5.56375   1
   6  -5   1 0.69719 8.45793  14
  -6  -5  -1 0.87475 1.92652   9
  -6   5   1 5.86836 7.02404  12
  -6  -5  -1 2.59696 2.26394   4
  -6  -5  -1 3.23126 1.66617   7
   6   5  -1 3.78993 2.72083  10
  -6   5   1 2.20748 0.67962   6
  -6   5  -1 3.55886 7.40316  12
  -6  -5   1 8.00652 4.97072   1
  -6   5  -1 2.32232 0.66229   6
  -6  -5   1 1.28973 1.29944   5
   6  -5  -1 2.77695 1.13410   6
  -6  -5   1 2.15399 0.64824   3
   6  -5  -1 5.27520 8.71546  14
  -6  -5   1 2.68915 1.59819   7
  -6  -5   1 1.90291 2.38107   9
   6   5   1 0.92665 2.60864  10
   7  -5   1 0.41653 0.91481   6
  -7  -5  -1 0.59765 1.19199   7
  -7  -5  -1 0.90752 0.83520   5
  -7  -5  -1 0.07547 2.22454   9
  -7  -5  -1 0.16258 0.41791   3
  -7  -5   1 0.74927 2.31307   9
  -7  -5   1 0.28500 1.29154   7
  -7  -5   1 -0.9826 1.10030   5
  -7  -5   1 0.74051 0.46277   3
   7  -5  -1 0.44126 0.82871   6
  -8  -5  -1 0.18290 0.72158   9
  -8  -5  -1 0.24236 0.27519   3
  -8  -5  -1 0.52349 0.74034   7
  -8  -5   1 0.66026 0.28558   3
  -8  -5   1 0.41369 0.58915   7
  -8  -5   1 -0.0233 0.73015   9
   0  -6  -1 156.950 7.92100   4
   0  -6   1 154.968 7.92350   4
   0   6   1 146.361 9.00676  10
   0   6   1 167.831 11.3900   1
   0   6  -1 157.946 8.84829  12
   0   6   1 152.895 16.1446  14
   0   6  -1 162.855 12.5651   1
   0   6  -1 125.654 10.0901  10
   0   6  -1 147.278 16.5215  14
   0   6   1 146.864 8.80470  12
   1  -6   1 15.2927 1.13584   4
  -1   6   1 13.6774 3.08419  12
   1   6  -1 12.2413 2.61431  10
  -1   6   1 21.4471 9.25682  14
   1   6  -1 18.4865 2.28525  12
  -1  -6  -1 14.9174 1.76833   4
   1  -6  -1 17.0745 1.08259   4
   1   6   1 14.8968 2.68719  10
  -1  -6   1 15.5046 1.74660   4
  -1   6  -1 10.9604 8.80909  14
   1   6   1 16.9706 1.98201  12
  -1   6  -1 17.9740 3.31083  12
   2  -6   1 359.121 21.2522  10
   2  -6   1 362.963 25.7597  14
  -2   6   1 355.477 31.3528  14
  -2  -6  -1 387.346 19.6311   4
   2  -6   1 383.701 19.0241   4
   2   6  -1 386.308 19.4330  12
  -2   6   1 385.056 21.1217  12
   2  -6  -1 355.887 21.0784  10
  -2   6  -1 374.250 31.7082  14
  -2   6  -1 410.952 21.2669  12
   2  -6  -1 386.979 18.9681   4
  -2  -6   1 400.944 19.6282   4
   2   6   1 386.218 19.2207  12
  -2  -6   1 382.434 25.6807   1
   2  -6  -1 377.398 24.9942  14
   3   6  -1 10.7354 1.96376  10
  -3  -6  -1 19.4900 5.56352   1
  -3  -6  -1 12.4260 2.05221   4
  -3   6   1 11.2090 3.88723  12
  -3   6   1 5.62810 9.51587  14
   3  -6   1 2.37326 6.83177  14
   3  -6   1 12.4481 3.42066  10
   3  -6  -1 12.1830 3.37070  10
  -3  -6   1 14.1287 2.06748   4
   3  -6  -1 3.09694 6.81985  14
  -3   6  -1 11.3341 3.86028  12
  -3   6  -1 12.3019 9.92957  14
  -3  -6   1 14.6875 4.94857   1
   3   6   1 14.1246 1.84271  10
   4  -6   1 18.3438 1.89416   6
   4  -6   1 8.59501 4.57553  10
  -4  -6  -1 16.1817 1.32359   3
  -4  -6  -1 14.6650 2.68901   9
  -4   6   1 21.0683 5.08986  12
  -4  -6  -1 12.7158 5.73647   1
  -4  -6  -1 20.1563 2.45636   7
   4  -6   1 5.84445 8.32873  14
  -4   6   1 19.9750 1.44672   6
  -4  -6  -1 16.7874 2.14526   5
   4  -6   1 19.7483 1.58501   5
  -4   6   1 2.31715 10.4713  14
   4   6  -1 20.1386 2.91845  10
  -4  -6  -1 19.4593 2.58488   4
  -4   6  -1 19.2984 12.1278  14
  -4  -6   1 16.9497 1.33596   3
   4   6   1 20.9631 2.94448  10
  -4   6  -1 22.8448 4.94622  12
  -4  -6   1 20.3249 2.31593   7
  -4   6  -1 18.4139 1.45592   6
  -4  -6   1 15.5431 6.02422   1
   4  -6  -1 17.1939 1.96803   6
  -4  -6   1 20.3563 2.20165   5
  -4  -6   1 19.0889 2.71561   9
   4  -6  -1 15.0494 4.50696  10
   4  -6  -1 11.3452 8.65282  14
   4  -6  -1 17.5357 1.57061   5
  -4  -6   1 20.6861 2.59380   4
   5  -6   1 5.83864 1.36945   6
  -5  -6  -1 5.51094 1.52535   5
  -5  -6  -1 4.53119 0.78394   3
  -5  -6  -1 8.59975 1.92682   7
  -5  -6  -1 3.69568 5.24420   1
  -5  -6  -1 4.34832 2.25264   9
  -5   6   1 6.31004 4.42333  12
  -5   6   1 4.14473 0.83158   6
   5  -6   1 3.19255 12.1361  14
  -5  -6  -1 -0.3930 1.39203   4
   5   6  -1 2.90075 2.23924  10
  -5  -6   1 5.95523 0.91685   3
  -5  -6   1 1.08560 1.53742   7
   5  -6  -1 5.73796 1.31698   6
  -5  -6   1 3.09860 2.17708   9
   5  -6  -1 4.77383 11.2632  14
  -5  -6   1 5.02599 1.63429   4
  -5  -6   1 0.58497 4.06832   1
   5   6   1 3.15104 2.26057  10
  -5   6  -1 4.32505 0.87564   6
  -5  -6   1 3.78907 1.55223   5
  -5   6  -1 2.37576 11.2871  14
  -5   6  -1 2.80728 4.02630  12
  -6  -6  -1 6.44133 2.00144   7
   6   6  -1 2.89752 2.65968  10
   6  -6   1 4.09570 1.56866   6
  -6  -6  -1 5.12586 2.66751   4
  -6  -6  -1 14.5007 7.64089   1
  -6   6   1 5.90464 1.05822   6
  -6  -6  -1 7.32306 1.55288   5
  -6  -6  -1 6.86020 2.90130   9
   6  -6   1 -0.0807 8.76634  14
  -6  -6  -1 9.68554 1.00174   3
  -6   6   1 -5.8324 5.79686  12
  -6  -6   1 6.34099 1.40295   5
  -6   6  -1 6.29066 0.84708   6
  -6  -6   1 5.62784 2.88175   4
  -6  -6   1 6.65941 2.97572   9
  -6  -6   1 8.16893 6.08875   1
  -6  -6   1 6.37638 2.30695   7
   6   6   1 8.54747 3.18465  10
   6  -6  -1 4.31549 1.25363   6
  -6   6  -1 -5.4614 7.41852  12
   6  -6  -1 4.51641 8.76230  14
  -6  -6   1 6.86119 1.04596   3
  -7   6   1 1.15978 0.36989   6
  -7  -6  -1 1.07450 0.48915   3
   7  -6   1 0.35069 0.76443   6
  -7  -6  -1 1.71797 1.25161   7
  -7  -6  -1 0.88654 0.75655   5
  -7  -6  -1 2.48351 2.44816   9
   7  -6  -1 0.76333 0.78481   6
  -7  -6   1 0.00843 2.28562   9
  -7  -6   1 2.80319 1.04293   5
  -7  -6   1 1.37907 0.50798   3
  -7   6  -1 0.15564 0.28029   6
  -7  -6   1 0.29738 0.96602   7
  -8  -6  -1 1.46049 0.27345   3
  -8  -6  -1 -0.4854 0.51802   7
  -8  -6  -1 0.56404 0.67224   9
  -8  -6   1 0.37051 0.54524   7
  -8  -6   1 0.28309 0.61488   9
   0   7  -1 652.809 42.1347  14
   0   7   1 696.252 34.1244  12
   0  -7   1 674.195 33.3538   4
   0   7   1 624.301 34.2850  10
   0   7   1 664.320 41.9307  14
   0   7   1 638.436 37.7375   1
   0   7  -1 695.930 34.1636  12
   0   7  -1 664.898 38.9176   1
   0  -7  -1 666.213 33.3466   4
   1   7  -1 3.27651 2.14052  10
   1   7  -1 4.84213 1.57206  12
  -1   7   1 6.86204 2.88907  12
   1  -7   1 3.27331 0.57132   4
  -1  -7  -1 2.72318 1.04021   4
  -1   7   1 5.12454 8.84253  14
   1  -7  -1 3.51321 0.52458   4
  -1  -7   1 3.39719 1.01721   4
  -1   7  -1 14.8597 9.44816  14
  -1   7  -1 7.76976 2.95210  12
   1   7   1 5.70681 1.41250  12
   2   7  -1 60.9637 4.02401  12
  -2  -7  -1 69.4957 4.21001   4
  -2   7   1 40.1274 12.6729  14
   2   7  -1 60.1194 5.93263  10
   2  -7   1 66.1777 3.34428   4
  -2   7   1 54.6750 6.29425  12
  -2  -7   1 67.5547 4.13269   4
   2  -7  -1 67.6851 3.25378   4
  -2   7  -1 59.3015 17.9160  14
  -2   7  -1 53.9775 6.07212  12
   2   7   1 60.7770 3.60918  12
   2   7   1 63.3132 5.12829  10
   3  -7   1 46.2157 12.6113  14
  -3   7   1 57.2876 6.88723  12
  -3  -7  -1 63.1427 4.15685   4
  -3  -7  -1 57.9866 3.71347   5
  -3   7   1 33.9210 12.7373  14
   3   7  -1 60.7135 3.91383  10
  -3  -7  -1 54.7615 4.46784   9
   3  -7   1 56.8235 3.46190   6
   3  -7   1 55.8375 3.38783   5
  -3  -7   1 65.7187 4.16981   4
   3  -7  -1 60.3741 3.46223   5
   3  -7  -1 58.1591 3.48376   6
   3  -7  -1 60.4257 3.55907   7
  -3  -7   1 55.5132 4.45710   7
   3  -7  -1 50.4732 12.2853  14
  -3  -7   1 57.0027 4.34875   9
   3   7   1 61.2633 3.72810  10
  -3   7  -1 36.0970 13.3169  14
  -3   7  -1 47.4864 6.42403  12
  -4  -7  -1 6.43083 2.17712   9
   4  -7   1 7.01229 8.66988  14
  -4  -7  -1 11.0374 1.92637   4
  -4   7   1 11.3729 1.22209   6
   4  -7   1 11.4087 1.75830   6
   4   7  -1 10.6950 2.12387  10
  -4   7   1 7.48483 11.8775  14
  -4  -7  -1 12.5595 1.90937   5
  -4  -7  -1 13.5449 2.35110   7
   4  -7   1 10.2917 1.30313   5
  -4  -7  -1 9.66996 1.06810   3
  -4   7   1 8.12028 4.12853  12
   4  -7  -1 9.84797 1.65093   6
  -4   7  -1 8.80801 4.09707  12
  -4  -7   1 11.2863 2.42937   9
  -4  -7   1 10.7120 1.06962   3
   4  -7  -1 5.66209 8.16601  14
  -4  -7   1 11.2707 1.94434   5
   4  -7  -1 10.9475 1.42876   5
  -4   7  -1 10.2450 11.6918  14
  -4  -7   1 10.7484 1.86538   7
  -4  -7   1 12.1829 1.94984   4
   4   7   1 8.48080 1.94597  10
  -4   7  -1 9.00441 1.20177   6
  -5  -7  -1 4.52791 0.79074   3
  -5  -7  -1 5.34124 1.79052   4
   5   7  -1 5.25490 2.35322  10
  -5  -7  -1 4.91310 1.52135   5
  -5   7   1 5.62861 0.92759   6
  -5  -7  -1 6.61690 1.92516   7
   5  -7   1 6.50907 1.27726   6
   5  -7   1 2.98665 9.32381  14
  -5   7   1 6.22815 4.54639  12
  -5  -7  -1 7.97616 2.45999   9
   5  -7  -1 0.76450 8.52706  14
   5  -7  -1 4.15846 1.12992   6
  -5  -7   1 6.64846 1.81487   4
  -5   7  -1 2.19421 4.15984  12
  -5   7  -1 4.92013 0.86130   6
  -5   7  -1 6.69403 8.61911  14
  -5  -7   1 6.42660 1.60740   5
  -5  -7   1 6.24866 1.06173   3
  -5  -7   1 4.34387 1.72319   7
  -5  -7   1 5.51279 2.23572   9
   5   7   1 3.63751 2.32120  10
  -6  -7  -1 1.87248 1.19644   5
  -6  -7  -1 0.92713 1.39756   7
   6  -7   1 0.92582 0.98869   6
  -6   7   1 1.16666 0.62675   6
  -6  -7  -1 1.21324 0.57959   3
  -6  -7  -1 0.71030 1.89865   9
  -6  -7   1 1.41760 1.51359   7
  -6  -7   1 1.42146 1.19257   5
   6  -7  -1 2.25320 1.02264   6
  -6  -7   1 1.25917 2.12657   9
  -6  -7   1 0.66148 0.56835   3
  -6   7  -1 1.78169 0.64438   6
  -7   7   1 0.34623 0.38625   6
  -7  -7  -1 -1.0106 2.29147   9
  -7  -7  -1 0.28376 0.38409   3
   7  -7   1 -0.4757 0.65750   6
  -7  -7  -1 -1.4556 1.09638   7
  -7  -7  -1 -0.1177 0.62305   5
  -7  -7   1 -0.1650 1.78888   9
  -7  -7   1 0.96529 1.61730   7
   7  -7  -1 0.16320 0.67158   6
  -7  -7   1 0.36864 0.39813   3
  -7   7  -1 -0.0836 0.35448   6
  -7  -7   1 0.75666 0.81561   5
   0   8  -1 64.6278 5.07023  12
   0   8  -1 50.3162 12.5575  14
   0   8   1 51.8396 15.8949  14
   0   8   1 60.7130 4.98909  12
   0   8   1 59.5862 7.36790   1
   0  -8   1 61.8756 3.51576   4
   0  -8  -1 58.0732 3.50290   4
   0   8  -1 57.9212 8.05832   1
  -1   8   1 213.794 12.2684  12
  -1  -8  -1 203.860 10.7217   4
   1   8  -1 215.104 11.0793  12
   1  -8   1 201.812 10.3260   4
  -1   8   1 178.527 23.8407  14
  -1   8  -1 209.287 12.2747  12
   1  -8  -1 198.346 10.2823   4
  -1  -8   1 204.549 10.7310   4
  -1   8  -1 198.088 24.8083  14
   1   8   1 206.825 10.8708  12
   1   8   1 183.269 11.8969  10
  -2  -8  -1 6.10476 1.32209   4
  -2   8   1 5.25933 3.33121  12
  -2   8   1 5.89167 2.31392   2
  -2   8   1 -5.7358 9.23524  14
  -2  -8  -1 6.72447 1.43209   7
   2  -8   1 5.82521 0.59885   4
   2   8  -1 4.42604 1.38424  12
   2  -8   1 5.35152 1.17814   7
  -2  -8  -1 5.03664 1.22336   5
   2  -8   1 4.44641 0.94688   5
  -2  -8   1 5.49495 1.23787   5
  -2  -8   1 5.72781 1.40973   7
  -2  -8   1 5.71655 1.36213   4
  -2   8  -1 4.30556 3.32128  12
  -2   8  -1 0.68578 9.82834  14
   2  -8  -1 5.98628 1.14721   7
   2  -8  -1 5.53822 1.02501   5
   2   8   1 2.55397 2.19250  10
  -3  -8  -1 30.2876 2.76204   7
  -3  -8  -1 24.6967 1.85525   3
  -3   8   1 30.8794 5.39383  12
   3  -8   1 28.7397 2.08578   5
   3  -8   1 29.9273 2.16835   6
   3  -8   1 30.4887 2.30632   7
  -3  -8  -1 30.4617 2.88989   4
  -3   8   1 23.6370 4.41854   2
  -3  -8  -1 26.6440 2.53331   5
  -3   8   1 21.5355 12.1586  14
   3   8  -1 29.8998 2.67443  10
  -3  -8  -1 30.3347 3.03560   9
  -3   8   1 29.2191 1.94316   6
  -3   8  -1 31.2281 1.94832   6
   3  -8  -1 27.1664 2.10857   5
  -3   8  -1 33.7858 5.77746  12
  -3  -8   1 28.6188 2.66774   7
  -3  -8   1 30.0153 3.04974   9
  -3  -8   1 27.1575 2.49682   5
   3  -8  -1 30.3428 2.34331   7
  -3  -8   1 29.2232 2.87890   4
   3  -8  -1 29.9852 2.18154   6
  -3   8  -1 15.4910 11.9464  14
   3   8   1 34.3186 2.60129  10
  -3  -8   1 25.0479 1.87304   3
   4   8  -1 9.76283 1.99883  10
  -4   8   1 5.38527 12.1653  14
  -4   8   1 4.01832 4.04514  12
  -4   8   1 7.05068 1.19803   6
  -4  -8  -1 5.90773 2.25686   9
  -4  -8  -1 9.47775 1.65445   5
   4  -8   1 10.2955 1.96730   6
  -4  -8  -1 4.46158 1.66396   4
   4  -8   1 0.30248 6.83555  14
  -4  -8  -1 9.31000 1.09879   3
  -4  -8  -1 9.32457 1.84647   7
  -4  -8   1 6.27496 1.73918   7
  -4  -8   1 10.7393 1.93615   4
  -4  -8   1 9.69426 3.46790   9
   4   8   1 6.39529 1.79176  10
  -4   8  -1 11.8645 12.8294  14
  -4  -8   1 11.1691 1.12805   3
   4  -8  -1 9.46800 1.24132   5
  -4  -8   1 9.44761 1.64643   5
  -4   8  -1 5.47370 3.87318  12
  -4   8  -1 6.99835 1.16591   6
  -5   8   1 8.05813 1.30049   6
  -5  -8  -1 6.39513 2.20549   9
  -5  -8  -1 7.65393 1.85063   7
  -5   8   1 11.9139 4.36783  12
  -5  -8  -1 8.93906 1.79790   5
   5  -8   1 6.16149 1.19757   6
  -5  -8  -1 5.72400 1.85097   4
   5  -8   1 1.15830 8.28609  14
   5   8  -1 7.36412 2.33811  10
  -5  -8  -1 9.08363 1.03439   3
  -5  -8   1 10.7968 2.48668   9
  -5  -8   1 11.6306 1.86416   5
  -5   8  -1 8.37339 1.27006   6
   5   8   1 8.46033 2.48947  10
  -5  -8   1 9.91220 1.07075   3
  -5  -8   1 9.47317 1.90144   4
  -5  -8   1 8.94706 1.99666   7
  -5   8  -1 5.40053 8.55429  14
  -5   8  -1 8.46724 4.40065  12
   5  -8  -1 9.18352 1.34357   6
  -6  -8  -1 6.07631 1.34372   5
   6  -8   1 8.71613 1.53578   6
  -6   8   1 9.76798 1.10793   6
  -6  -8  -1 5.27610 1.50481   7
  -6  -8  -1 3.76886 1.97639   9
   6  -8  -1 6.18515 1.05874   6
  -6  -8   1 7.90147 1.44537   5
  -6  -8   1 3.27102 2.20057   9
  -6  -8   1 8.07145 1.70426   7
  -6   8  -1 8.49895 1.04630   6
  -6  -8   1 11.9519 1.06755   3
  -7  -8  -1 3.41842 1.10504   7
  -7   8   1 4.73467 0.69187   6
  -7  -8  -1 5.66372 0.70768   3
  -7  -8  -1 1.08500 1.50885   9
  -7  -8  -1 3.56675 0.71328   5
  -7  -8   1 1.83074 1.27229   9
  -7  -8   1 4.10261 1.05264   5
  -7  -8   1 2.01200 0.94735   7
  -7  -8   1 6.98423 0.70826   3
   0  -9   1 6.68822 1.01413   4
   0  -9  -1 4.28899 0.88778   4
   0  -9   1 4.85212 1.29406   7
   0  -9   1 6.07151 1.19410   5
   0  -9  -1 4.21629 1.06946   5
   0   9   1 3.16820 2.15057  12
   0  -9  -1 3.84352 1.27002   7
   0   9  -1 2.48297 9.83744  14
   0   9   1 7.96970 2.24782   2
   0   9  -1 3.60325 2.18548  12
   0   9  -1 6.73527 4.36935   1
   1  -9   1 11.4448 1.08470   4
   1  -9   1 9.17082 1.42899   5
   1   9  -1 11.6438 2.07318  12
  -1   9   1 8.17143 11.4963  14
  -1   9   1 11.0138 3.15990  12
  -1  -9  -1 13.1287 1.71449   4
   1  -9   1 10.1469 1.57852   7
  -1  -9  -1 9.81593 1.63112   7
   1  -9  -1 11.7229 1.02597   4
   1   9   1 13.1094 2.48776   2
   1   9   1 11.0572 1.96969  12
  -1   9  -1 6.41612 3.04782  12
  -1  -9   1 9.55005 1.75559   7
  -1  -9   1 11.8514 1.63546   4
   1  -9  -1 8.11727 1.52216   7
   1  -9  -1 10.8419 1.72309   5
  -1   9  -1 6.62765 10.9177  14
  -2   9   1 89.9258 7.99298  12
  -2   9   1 98.9116 5.58084   6
  -2  -9  -1 105.111 5.89712   4
  -2  -9  -1 94.4838 5.59387   5
  -2   9   1 63.9292 20.5716  14
  -2   9   1 90.3498 6.22049   2
  -2  -9  -1 99.2762 5.73440   7
   2   9  -1 97.3800 5.53412  12
   2  -9   1 100.828 5.49700   7
   2  -9   1 99.1531 5.35818   5
   2  -9   1 98.6596 4.91102   4
  -2   9  -1 68.1835 20.5451  14
  -2   9  -1 93.1774 5.12576   6
  -2   9  -1 94.7315 6.42317   2
  -2   9  -1 86.1705 7.91685  12
   2  -9  -1 94.8495 5.37930   5
   2  -9  -1 90.7759 5.39899   7
  -2  -9   1 94.1424 5.71640   7
  -2  -9   1 96.3203 5.59544   5
  -2  -9   1 101.043 5.83435   4
  -3  -9  -1 -0.9493 1.51825   9
  -3  -9  -1 -0.1511 1.11457   5
  -3  -9  -1 -0.8954 1.29549   7
  -3   9   1 0.04193 1.35896   2
   3  -9   1 0.89634 0.82131   5
   3  -9   1 -0.1938 0.72263   6
  -3   9   1 7.37136 11.6795  14
   3  -9   1 0.14661 1.02740   7
  -3  -9  -1 0.79935 1.35988   4
  -3   9   1 0.24759 0.61655   6
   3   9  -1 1.37208 1.85331   2
   3   9  -1 0.12287 1.12000  10
  -3   9   1 0.14255 3.41973  12
  -3   9  -1 0.99484 1.39436   2
   3  -9  -1 -0.1118 0.87013   5
   3  -9  -1 0.83557 1.09677   7
  -3  -9   1 0.42522 1.41949   9
   3   9   1 0.07647 1.69806   2
  -3  -9   1 -0.7208 1.25480   4
  -3   9  -1 -2.4691 11.6544  14
   3  -9  -1 -0.2416 0.72550   6
   3   9   1 0.41953 0.99903  10
  -3  -9   1 -1.0539 1.13945   5
  -3   9  -1 -2.1286 3.30673  12
  -3  -9   1 0.41733 0.75480   3
  -3  -9   1 -0.6765 1.33939   7
  -3   9  -1 -0.1303 0.67399   6
  -4  -9  -1 0.25442 1.35347   4
  -4  -9  -1 -0.3828 0.55317   3
   4  -9   1 0.01427 0.83859   6
   4   9  -1 -0.6493 1.65168  10
  -4   9   1 -3.8142 11.0718  14
   4  -9   1 -0.0829 0.76102   5
  -4  -9  -1 1.13275 1.65099   9
  -4  -9  -1 -1.3799 1.38875   7
  -4   9   1 -1.0376 0.88275   2
  -4   9   1 -0.6482 0.64298   6
  -4   9   1 -0.0951 3.49863  12
  -4  -9  -1 0.04731 1.25561   5
   4  -9  -1 -0.0441 0.86557   6
  -4  -9   1 -0.2418 1.27119   5
  -4   9  -1 2.71253 12.3225  14
  -4  -9   1 -0.7198 1.25861   4
  -4  -9   1 1.55336 1.55435   7
  -4  -9   1 -0.2947 0.49787   3
  -4   9  -1 -0.2410 0.98237   2
  -4   9  -1 -0.2446 3.43830  12
  -4  -9   1 0.10507 1.67179   9
  -4   9  -1 0.10859 0.70121   6
   4  -9  -1 0.18607 0.81021   5
  -5  -9  -1 4.86043 2.16835   9
   5   9  -1 5.53678 2.28981  10
  -5  -9  -1 5.68022 1.55421   5
  -5   9   1 6.72847 9.87402  14
  -5  -9  -1 5.06197 0.78474   3
   5  -9   1 3.26651 0.98818   6
  -5   9   1 3.93510 1.08156   6
  -5  -9  -1 5.64902 2.04877   7
  -5   9   1 4.27572 4.07183  12
  -5  -9  -1 5.80377 1.77574   4
   5  -9  -1 5.48632 1.05824   6
  -5   9  -1 -3.4152 7.55772  14
  -5  -9   1 3.36199 1.88161   9
  -5  -9   1 3.74412 2.68212   7
  -5  -9   1 7.20478 0.94343   3
  -5   9  -1 2.81401 3.86356  12
  -5  -9   1 1.70357 1.50307   4
   5   9   1 1.89342 2.33996  10
  -5  -9   1 6.99701 1.75479   5
  -5   9  -1 2.33045 0.93917   6
  -6   9   1 0.99378 0.55861   6
  -6  -9  -1 -0.5106 0.94788   5
   6  -9   1 0.59372 0.73337   6
  -6  -9  -1 -0.1187 1.15163   7
  -6  -9  -1 -0.3127 0.45710   3
  -6  -9  -1 0.05283 1.65534   9
  -6  -9   1 1.13079 1.33708   7
  -6   9  -1 0.14074 0.53838   6
  -6  -9   1 0.66358 0.50301   3
  -6  -9   1 0.09760 2.13562   9
  -6  -9   1 0.89220 0.96043   5
   6  -9  -1 -0.3406 0.71857   6
  -7  -9  -1 0.06382 0.34659   3
  -7   9   1 0.20477 0.34208   6
  -7  -9  -1 -0.2015 0.75302   7
  -7  -9  -1 -0.5449 0.94686   9
  -7  -9   1 0.76126 0.79749   7
  -7  -9   1 0.53471 0.34208   3
  -7  -9   1 0.00300 0.71671   9
  -7  -9   1 0.73235 0.71132   5
  -7   9  -1 0.48248 0.35018   6
   0 -10  -1 3.39807 1.28608   7
   0  10  -1 6.38630 4.59978   1
   0 -10   1 1.97090 1.15183   7
   0  10   1 5.75085 3.97821   1
   0 -10   1 3.22668 1.13250   5
   0 -10  -1 2.26898 0.98115   5
   0  10  -1 3.22961 2.04737   2
   0  10   1 2.60842 2.17244  12
   0  10   1 5.01419 2.00061   2
   0 -10  -1 3.62518 0.84451   4
   1 -10   1 37.4679 2.69293   7
   1  10  -1 23.2697 4.02355   2
   1 -10   1 33.2890 2.04946   4
  -1 -10  -1 30.0520 2.59906   4
   1 -10   1 34.6709 2.54017   5
  -1  10   1 33.2769 4.88567  12
   1  10  -1 33.2145 3.36152  12
  -1 -10  -1 31.2343 2.70676   7
  -1  10   1 28.8885 2.07251   6
  -1  10   1 31.0375 3.63304   2
  -1  10   1 20.3873 13.2420  14
  -1 -10  -1 34.7100 2.63142   5
   1 -10  -1 33.6669 2.59919   7
  -1  10  -1 32.5852 2.11911   6
  -1  10  -1 17.9738 13.3301  14
  -1 -10   1 34.3474 2.62311   4
  -1  10  -1 32.1052 4.93058  12
   1 -10  -1 35.0997 1.99715   4
  -1 -10   1 35.1927 2.63088   5
   1 -10  -1 34.9080 2.54978   5
   1  10   1 34.7030 3.14253  12
  -1  10  -1 30.3081 4.06994   2
   1  10   1 32.0237 4.00910   2
  -1 -10   1 38.8744 2.73439   7
  -2  10   1 14.7515 1.34468   6
  -2  10   1 13.5340 2.32752   2
   2 -10   1 14.5607 1.81588   7
  -2  10   1 10.0985 3.86130  12
   2  10  -1 11.3827 2.62863   2
  -2 -10  -1 14.6740 2.25470   7
   2 -10   1 12.9335 1.68576   5
  -2  10   1 7.91031 12.1194  14
  -2 -10  -1 13.4324 2.13349   4
  -2 -10  -1 12.2632 1.91623   5
  -2  10  -1 2.59192 11.8978  14
   2 -10  -1 13.0771 1.68983   5
   2 -10  -1 10.9524 1.75051   7
  -2  10  -1 15.2033 2.90334   2
  -2 -10   1 13.3199 1.87842   5
  -2 -10   1 14.8165 2.15591   4
  -2  10  -1 13.5261 1.32561   6
  -2 -10   1 13.8932 2.01367   7
   2  10   1 13.4298 2.42920   2
  -2  10  -1 8.68835 3.70976  12
  -3  10   1 2.69125 1.62207   2
  -3 -10  -1 5.70748 1.71932   7
  -3  10   1 4.90666 0.85005   6
   3 -10   1 3.29141 1.24521   7
   3  10  -1 3.18745 1.43333  10
  -3  10   1 -3.6371 3.50227  12
  -3 -10  -1 3.51388 1.55985   4
  -3 -10  -1 6.29910 1.49614   5
   3 -10   1 4.96609 1.12119   5
  -3  10   1 2.72194 11.9277  14
  -3  10  -1 5.46699 0.87015   6
  -3 -10   1 3.55467 1.63714   7
  -3 -10   1 2.84838 1.73592   9
  -3  10  -1 2.67289 1.48605   2
  -3  10  -1 0.94470 3.50526  12
   3  10   1 4.87380 2.16297   2
  -3 -10   1 3.32134 1.37573   5
  -3  10  -1 -2.4468 11.7959  14
   3 -10  -1 3.82913 1.08491   5
  -3 -10   1 3.61928 1.43003   4
   3 -10  -1 4.17418 1.25030   7
   3  10   1 4.67967 1.27513  10
  -4 -10  -1 5.53726 0.96150   3
  -4 -10  -1 3.66535 1.48390   4
  -4  10   1 19.1123 13.8466  14
  -4 -10  -1 2.32108 1.63273   7
   4 -10   1 4.18213 0.99923   5
  -4  10   1 5.23350 0.84949   6
  -4  10   1 2.03252 3.47883  12
   4  10  -1 3.85788 1.54684  10
  -4 -10  -1 3.31606 1.80941   9
  -4 -10  -1 4.16702 1.49893   5
  -4 -10   1 3.41451 1.45404   4
  -4 -10   1 2.79468 1.78710   9
   4 -10  -1 3.06347 0.93625   5
  -4 -10   1 3.18192 0.67199   3
  -4  10  -1 3.08797 0.80571   6
  -4 -10   1 3.11911 1.37792   5
  -4 -10   1 5.36463 1.72633   7
  -4  10  -1 5.12586 3.72079  12
  -5 -10  -1 12.9289 2.56614   9
  -5  10   1 11.2621 1.36916   6
  -5 -10  -1 12.7933 2.06149   5
   5 -10   1 11.5928 1.39487   6
  -5 -10  -1 14.1771 2.43039   7
  -5 -10  -1 14.7898 1.29860   3
  -5  10  -1 13.7794 1.36097   6
  -5 -10   1 12.2175 2.11395   5
  -5 -10   1 14.3069 2.26338   7
  -5 -10   1 13.4857 1.23944   3
  -5 -10   1 11.8865 2.67213   9
  -6 -10  -1 4.96735 0.98414   5
  -6 -10  -1 5.43625 0.80760   3
  -6 -10  -1 0.31247 1.66559   9
  -6 -10  -1 2.19624 1.11900   7
  -6 -10   1 4.08665 1.07507   5
  -6  10  -1 3.14988 0.71551   6
  -6 -10   1 2.14727 1.10819   7
  -6 -10   1 5.54142 0.82261   3
  -6 -10   1 1.88080 1.81081   9
  -7 -10  -1 2.93881 0.42792   3
  -7 -10  -1 2.23953 0.70696   7
  -7 -10   1 2.34527 0.70570   7
  -7 -10   1 2.60910 0.36733   3
   0 -11  -1 4.51934 1.18127   5
   0 -11   1 3.63136 1.34855   7
   0  11  -1 4.26380 2.21137   2
   0 -11   1 6.39340 1.33654   5
   0 -11  -1 3.72316 1.38453   7
   0  11   1 9.30244 2.35455   2
   0 -11   1 4.49086 0.95371   4
   0 -11  -1 3.96605 0.92755   4
   0  11  -1 1.42948 2.27933  12
   0  11   1 2.32275 2.28930  12
  -1  11   1 10.7905 3.32193  12
  -1 -11  -1 18.5222 2.26959   7
   1  11  -1 10.8631 2.41355  12
  -1 -11  -1 17.4521 1.97479   4
   1 -11   1 15.2961 1.26948   4
  -1  11   1 15.9915 1.40148   6
  -1 -11  -1 15.4637 2.60023   5
   1 -11   1 14.9204 3.10875   7
   1 -11  -1 17.3864 2.09173   7
   1 -11  -1 15.6128 1.22367   4
   1  11   1 24.0649 4.63121   2
  -1 -11   1 16.1164 1.93615   4
  -1  11  -1 8.75091 3.32329  12
  -1 -11   1 16.7592 2.86259   5
  -1  11  -1 15.5144 1.42238   6
  -1  11  -1 10.0708 13.9710  14
  -2 -11  -1 4.17238 1.37937   4
  -2  11   1 6.42942 1.87352   2
  -2  11   1 9.39829 1.18461   6
  -2  11   1 1.64316 3.37494  12
  -2 -11  -1 4.19704 1.36680   5
  -2 -11  -1 5.93946 1.62928   7
   2 -11   1 7.46344 1.23931   5
   2  11  -1 4.68693 2.02012   2
  -2  11   1 -1.8518 12.4628  14
   2 -11   1 5.93951 1.40467   7
   2  11   1 5.71171 1.99858   2
  -2 -11   1 3.83129 1.30295   4
   2 -11  -1 6.14407 1.40620   7
   2 -11  -1 9.14198 1.27707   5
  -2  11  -1 -2.3598 3.13508  12
  -2 -11   1 6.89377 1.65636   7
  -2  11  -1 3.73001 1.72715   2
  -2  11  -1 0.33950 13.4943  14
  -2 -11   1 5.75500 1.48026   5
  -2  11  -1 5.53956 0.82800   6
  -3 -11  -1 1.10637 1.51452   7
   3  11  -1 -0.6529 1.57589   2
  -3  11   1 -0.9095 1.26011   2
   3 -11   1 0.60460 0.86145   5
   3  11  -1 -0.0908 1.18594  10
  -3  11   1 0.86050 3.48672  12
  -3 -11  -1 -1.0429 1.15601   4
  -3 -11  -1 0.12474 1.07608   9
  -3  11   1 -0.2618 0.64467   6
  -3  11   1 -0.5610 12.6977  14
  -3 -11  -1 1.12236 1.26693   5
   3 -11   1 2.59301 1.23449   7
  -3 -11   1 0.43702 1.23600   4
  -3  11  -1 1.60907 3.48160  12
  -3 -11   1 -0.6107 1.41083   7
  -3  11  -1 0.24815 0.66436   6
   3 -11  -1 0.16632 0.94594   5
   3 -11  -1 1.22775 1.14330   7
  -3 -11   1 1.95914 1.30598   5
   3  11   1 -1.6403 1.38908   2
  -3  11  -1 -2.0354 13.2719  14
  -3 -11   1 0.27505 1.04087   9
  -3  11  -1 -0.6996 1.30772   2
   4 -11   1 -0.2571 0.80813   5
  -4 -11  -1 1.60054 1.47174   4
  -4 -11  -1 0.23578 1.28929   7
  -4 -11  -1 0.88435 1.47132   9
  -4 -11  -1 -0.1439 1.21782   5
  -4  11   1 1.10263 3.58136  12
  -4  11   1 0.41007 0.71642   6
  -4  11   1 0.35866 0.79359   2
  -4 -11   1 -0.0994 1.13732   5
  -4 -11   1 0.88132 1.20185   4
  -4  11  -1 -1.3458 0.78315   2
  -4  11  -1 0.14685 0.69472   6
   4 -11  -1 0.55035 0.81957   5
  -4 -11   1 -0.7067 0.48932   3
  -4  11  -1 -3.7432 3.29305  12
  -4 -11   1 1.06640 1.32142   7
  -4 -11   1 -0.8350 0.85189   9
  -5 -11  -1 2.41915 1.30586   7
  -5 -11  -1 1.19109 1.61954   9
  -5 -11  -1 1.74001 0.61795   3
  -5  11   1 1.75255 0.68131   6
  -5 -11  -1 1.42123 0.95796   5
  -5 -11   1 0.69713 0.70185   3
  -5  11  -1 2.51799 0.70505   6
  -5 -11   1 2.21649 1.06718   5
  -5 -11   1 0.11288 1.22755   7
  -5 -11   1 0.97227 1.80710   9
  -6 -11  -1 -0.0812 1.26274   9
  -6 -11  -1 1.44869 0.78926   5
  -6  11   1 1.08902 0.49347   6
  -6 -11  -1 1.27414 0.41537   3
  -6 -11  -1 -0.1331 0.75576   7
  -6 -11   1 0.35706 0.75991   7
  -6 -11   1 0.50121 0.58000   3
  -6 -11   1 -0.2446 0.77626   9
  -6 -11   1 0.38838 0.70139   5
  -6  11  -1 1.71204 0.48078   6
   0 -12  -1 13.9620 2.05132   7
   0 -12  -1 15.1762 1.94086   5
   0  12  -1 19.8273 3.41653   2
   0  12  -1 14.7488 3.00854  12
   0 -12   1 14.5325 1.99687   7
   0  12   1 16.1072 3.32359   2
   0 -12   1 13.5518 1.97193   5
   0 -12   1 13.9237 1.55864   4
   0 -12  -1 14.6263 1.54120   4
   0  12   1 8.57144 2.95257  12
  -1  12   1 55.5282 4.96027   2
  -1 -12  -1 56.9184 3.86049   4
  -1  12   1 55.2599 8.18127  12
  -1 -12  -1 58.6588 3.83799   5
   1  12  -1 55.9864 5.07114   2
   1 -12   1 56.0004 3.69141   5
   1 -12   1 60.4598 3.95479   7
  -1 -12  -1 58.4367 3.97282   7
  -1  12   1 55.7340 3.28409   6
  -1 -12   1 57.3312 3.83411   4
  -1  12  -1 57.5963 5.02224   2
   1 -12  -1 57.6925 3.92569   7
  -1 -12   1 58.0067 3.83718   5
  -1 -12   1 61.7948 4.06114   7
  -1  12  -1 62.0245 6.41908  12
   1  12   1 57.8559 5.07207   2
   1 -12  -1 52.0036 3.67282   5
  -1  12  -1 58.3309 3.30494   6
  -2 -12  -1 0.43745 1.33794   7
  -2 -12  -1 2.37287 1.23708   5
   2  12  -1 0.18058 1.84023   2
  -2  12   1 8.08065 15.0407  14
   2 -12   1 0.50165 1.16450   7
   2 -12   1 1.54319 0.96149   5
  -2  12   1 1.26127 1.69796   2
  -2  12   1 0.04921 2.83088  12
  -2  12   1 0.84835 0.69330   6
  -2 -12  -1 0.70022 1.09575   4
  -2  12  -1 0.46484 0.68590   6
  -2 -12   1 1.60845 1.50936   7
  -2 -12   1 0.67613 1.15653   5
  -2  12  -1 -4.7874 14.3986  14
  -2  12  -1 2.01230 1.82185   2
   2  12   1 0.04257 1.54813   2
   2 -12  -1 1.07698 0.95893   5
  -2  12  -1 -0.4304 3.15362  12
  -2 -12   1 1.20217 1.04933   4
   2 -12  -1 1.60122 1.19089   7
   3  12  -1 12.5423 2.74416   2
   3 -12   1 10.6325 1.77877   7
  -3 -12  -1 11.0390 2.00719   7
   3 -12   1 10.2114 1.94752   5
  -3  12   1 12.2466 1.83833   6
  -3  12   1 9.12638 2.48424   2
  -3  12   1 2.39708 16.1229  14
  -3  12   1 11.9918 4.70146  12
  -3 -12  -1 13.5977 1.98341   5
  -3 -12  -1 8.71353 2.26819   4
  -3 -12   1 12.3927 2.20192   7
  -3 -12   1 11.7737 1.81706   5
  -3  12  -1 4.22055 3.91620  12
  -3 -12   1 8.97399 2.36744   4
  -3  12  -1 10.6641 1.87172   6
   3 -12  -1 11.0974 1.70694   5
   3  12   1 11.7857 2.19623   2
  -4 -12  -1 14.1207 2.30529   7
  -4  12   1 16.1593 1.41649   6
  -4 -12  -1 17.3193 2.12653   5
   4 -12   1 12.9004 1.49866   5
  -4 -12   1 15.8418 2.33265   7
   4 -12  -1 13.8508 1.55932   5
  -4  12  -1 13.1861 1.39872   6
  -4 -12   1 15.8307 1.99456   5
  -5  12   1 4.18125 0.70579   6
  -5 -12  -1 4.38154 1.06596   5
  -5 -12  -1 4.23229 1.47143   7
  -5  12  -1 5.84793 0.94345   6
  -5 -12   1 2.31412 0.62657   3
  -5 -12   1 2.62384 1.10301   5
  -5 -12   1 5.18265 1.23644   7
  -6  12   1 -0.2060 0.41428   6
  -6 -12  -1 0.29675 1.09102   7
  -6 -12  -1 -0.1665 0.44526   5
  -6  12  -1 -0.0496 0.40062   6
  -6 -12   1 0.00531 0.62771   7
  -6 -12   1 0.59252 0.49141   5
   0 -13   1 20.1673 1.86159   4
   0 -13  -1 25.0402 2.32482   7
   0 -13   1 24.8201 2.27068   5
   0  13   1 23.3589 3.55170   2
   0  13  -1 20.4621 3.58380   2
   0 -13   1 23.8877 2.42930   7
   0 -13  -1 23.5510 2.24814   5
  -1 -13  -1 3.45042 1.12524   4
   1 -13   1 5.83648 1.44338   7
  -1  13   1 6.65085 2.10686   2
  -1 -13  -1 3.32222 1.30543   5
  -1  13   1 5.86234 2.94710  12
   1 -13   1 4.76369 1.19154   5
  -1 -13  -1 6.65358 1.54053   7
   1  13  -1 7.15877 2.12397   2
  -1  13   1 4.27385 0.74793   6
  -1 -13   1 5.95651 1.22709   4
   1  13   1 4.36832 1.86024   2
  -1  13  -1 5.10744 2.06167   2
   1 -13  -1 3.64318 1.15927   5
  -1  13  -1 1.13235 2.88132  12
  -1 -13   1 4.69954 1.26615   5
  -1  13  -1 4.58418 0.78092   6
  -1 -13   1 3.99176 1.34416   7
   1 -13  -1 4.23258 1.35005   7
  -2 -13  -1 2.71717 1.70215   7
  -2 -13  -1 1.67933 1.54705   5
   2 -13   1 2.30833 1.77722   7
  -2  13   1 6.82890 2.96222   2
   2  13  -1 1.16931 1.54345  10
  -2 -13  -1 2.40561 1.31284   4
   2 -13   1 2.80480 1.14358   5
   2  13  -1 1.74687 1.73327   2
  -2  13   1 2.99069 0.74260   6
  -2  13   1 0.83700 3.02027  12
   2 -13  -1 2.85104 1.35951   5
   2  13   1 4.01800 1.81092   2
  -2  13  -1 2.30882 0.74616   6
  -2  13  -1 1.14456 3.07566  12
  -2 -13   1 1.92596 1.48607   5
   2 -13  -1 2.18538 1.43303   7
  -2 -13   1 2.07814 2.05918   7
  -2  13  -1 4.65380 2.82390   2
  -2 -13   1 2.69742 1.31457   4
   3 -13   1 2.76699 0.81391   5
   3  13  -1 3.20497 1.61659   2
  -3 -13  -1 2.61147 1.24471   7
  -3 -13  -1 3.58903 1.19271   5
  -3  13   1 1.35012 1.23686   2
  -3  13   1 1.81599 0.67516   6
  -3  13  -1 0.83051 1.25883   2
   3 -13  -1 0.82170 0.79286   5
  -3 -13   1 1.69836 1.14133   7
  -3  13  -1 1.96627 0.67734   6
  -3 -13   1 4.11198 1.33510   5
   3  13   1 2.80664 1.51271   2
  -4 -13  -1 5.01398 1.07005   5
  -4  13   1 5.73449 0.97596   6
  -4 -13  -1 5.40890 1.37289   7
  -4 -13   1 5.47785 1.31278   7
  -4 -13   1 7.24866 1.31579   5
   4 -13  -1 5.24618 0.88018   5
  -4  13  -1 6.81864 1.02830   6
  -5 -13  -1 -0.1438 0.67586   7
  -5 -13  -1 0.43323 0.66297   5
  -5  13   1 0.62324 0.46102   6
  -5 -13   1 0.26657 0.79533   7
  -5 -13   1 0.86410 0.72670   5
  -5  13  -1 0.82201 0.46034   6
   0  14   1 0.09329 1.34663   2
   0 -14  -1 0.42294 0.89608   5
   0 -14  -1 1.25778 1.06965   7
   0 -14   1 -0.6704 0.86429   5
   0  14  -1 0.47875 1.62785   2
   0 -14   1 -0.4991 1.06290   7
  -1  14   1 1.11859 0.62000   6
  -1 -14  -1 0.05252 0.97118   5
  -1  14   1 0.15925 1.47360   2
   1 -14   1 -0.4307 0.84757   5
   1 -14   1 0.77884 1.16621   7
   1  14  -1 0.10825 1.46375   2
  -1 -14  -1 -0.0940 0.97513   7
  -1 -14   1 0.24690 1.12515   7
  -1  14  -1 0.52645 1.50228   2
   1 -14  -1 0.90660 0.87353   5
  -1 -14   1 0.58014 0.94649   5
  -1  14  -1 0.49776 0.56958   6
   1  14   1 1.27047 1.45578   2
   1 -14  -1 0.87272 1.11261   7
  -2 -14  -1 0.32269 0.98526   7
  -2  14   1 0.52028 0.59041   6
   2 -14   1 0.78903 0.76882   5
   2  14  -1 1.74282 1.58566   2
  -2 -14  -1 0.76783 0.98266   5
   2 -14   1 1.04045 1.02617   7
  -2  14   1 1.37532 1.40786   2
   2  14   1 0.38003 1.46880   2
  -2  14  -1 -0.2382 0.56061   6
   2 -14  -1 -0.0608 0.76321   5
  -2 -14   1 -0.4033 1.07974   7
   2 -14  -1 1.97999 1.12262   7
  -2 -14   1 -0.0108 0.89228   5
  -2  14  -1 0.72697 1.46827   2
   3 -14   1 1.32792 0.78088   5
  -3  14   1 3.90156 1.29867   2
   3  14  -1 5.08663 1.46360   2
  -3  14   1 3.22684 0.66826   6
  -3 -14  -1 1.24555 1.02790   7
  -3 -14  -1 1.48058 0.88275   5
   3  14   1 3.60191 1.31530   2
  -3 -14   1 2.53582 1.02276   5
  -3  14  -1 2.50999 0.66368   6
  -3 -14   1 2.02103 1.13740   7
   3 -14  -1 2.43003 0.81398   5
  -3  14  -1 2.66789 1.25009   2
  -4  14   1 1.85382 0.52054   6
  -4 -14  -1 0.99079 0.73251   5
  -4 -14  -1 1.17082 0.83943   7
  -4 -14   1 1.29334 0.83756   5
  -4  14  -1 2.16463 0.54032   6
  -4 -14   1 1.15244 0.93202   7
  -5  14   1 1.57529 0.39923   6
  -5 -14  -1 0.23488 0.46884   5
  -5 -14  -1 0.33082 0.57189   7
  -5  14  -1 1.31923 0.43860   6
  -5 -14   1 0.45737 0.60983   7
  -5 -14   1 0.88602 0.48592   5
   0 -15   1 0.63250 1.14957   7
   0 -15  -1 1.73076 1.11975   7
   0  15  -1 1.00247 1.58943   2
   0  15   1 0.91632 1.42656   2
   0 -15   1 1.09334 0.81077   5
   0 -15  -1 1.36347 0.84301   5
  -1 -15  -1 -0.1374 0.72993   5
  -1  15   1 1.18149 1.43592   2
   1 -15   1 -0.1399 1.04819   7
  -1 -15  -1 1.17259 1.03606   7
   1  15  -1 1.13764 1.63141   2
   1 -15   1 -0.2882 0.77952   5
  -1  15  -1 1.53259 1.57412   2
   1 -15  -1 -0.5368 0.73132   5
   1  15   1 -0.7377 1.30465   2
  -1 -15   1 0.37956 0.83551   5
   1 -15  -1 2.06195 1.06265   7
  -1 -15   1 0.16929 1.07745   7
  -2  15   1 -0.3504 1.14713   2
   2  15  -1 1.16455 1.37396   2
  -2 -15  -1 0.62290 0.76122   5
  -2 -15  -1 0.40077 0.84590   7
  -2  15   1 0.26520 0.49921   6
   2 -15   1 -0.0113 0.65463   5
   2 -15   1 0.67351 0.92419   7
  -2  15  -1 1.43392 1.30115   2
  -2  15  -1 0.20566 0.51690   6
   2 -15  -1 0.22455 0.67477   5
  -2 -15   1 0.06784 0.78171   7
  -2 -15   1 0.30884 0.81243   5
   2  15   1 -0.5258 1.22839   2
   3 -15   1 3.51112 0.72068   5
  -3  15   1 3.98934 1.18284   2
  -3 -15  -1 1.84454 0.77084   7
  -3  15   1 3.05689 0.51913   6
  -3 -15  -1 0.98310 0.74878   5
  -3  15  -1 3.35079 1.09646   2
  -3 -15   1 1.56870 0.82113   5
  -3  15  -1 2.50178 0.53120   6
   3 -15  -1 2.41637 0.70281   5
  -3 -15   1 1.23047 0.68888   7
  -4 -15  -1 0.26876 0.61865   7
  -4 -15  -1 0.56288 0.54633   5
  -4  15   1 0.33120 0.41639   6
  -4  15  -1 0.17982 0.43542   6
  -4 -15   1 0.07975 0.57397   7
  -4 -15   1 -0.1211 0.56402   5
   0 -16   1 1.80932 0.89801   7
   0 -16  -1 0.44529 0.60136   5
   0  16   1 0.38604 1.30041   2
   0 -16  -1 0.60941 0.91740   7
   0  16  -1 -1.0792 1.23891   2
   0 -16   1 -0.0817 0.55452   5
   1 -16   1 3.72872 0.97874   7
  -1 -16  -1 4.96885 0.89332   5
  -1  16   1 6.47431 1.50249   2
   1  16  -1 4.52682 1.41636   2
  -1 -16  -1 4.44273 1.02909   7
   1 -16   1 3.53281 0.67548   5
  -1 -16   1 5.21155 1.10658   7
   1  16   1 5.26059 1.48000   2
  -1  16  -1 5.29323 1.48042   2
   1 -16  -1 2.25448 0.66770   5
  -1 -16   1 2.23572 0.67379   5
   1 -16  -1 3.34648 0.94976   7
  -2 -16  -1 3.21239 0.89227   7
  -2  16   1 2.63345 0.66375   6
  -2  16   1 4.60979 1.16237   2
   2 -16   1 4.75339 0.71723   5
  -2 -16  -1 2.06434 0.65152   5
   2  16  -1 6.02328 1.42847   2
   2 -16  -1 2.73403 0.61817   5
  -2 -16   1 3.70875 1.00326   7
  -2  16  -1 5.08958 0.68255   6
  -2  16  -1 3.75819 1.15625   2
   2  16   1 3.84854 1.30063   2
  -2 -16   1 4.21001 0.82721   5
  -3  16   1 0.63212 0.40842   6
  -3  16   1 -0.1369 0.67400   2
  -3 -16  -1 0.15065 0.64502   7
  -3 -16  -1 0.54340 0.57220   5
  -3  16  -1 -0.5815 0.71939   2
  -3 -16   1 -0.5848 0.69189   7
  -3  16  -1 -0.0187 0.30997   6
  -3 -16   1 -0.4812 0.47875   5
   0 -17   1 1.20392 0.85951   7
   0 -17   1 -0.2272 0.45470   5
   0 -17  -1 -0.0067 0.58505   7
   0  17  -1 -0.6429 0.94256   2
   0  17   1 0.29529 0.94862   2
   0 -17  -1 0.82660 0.48680   5
   1 -17   1 3.70027 0.74906   5
  -1  17   1 3.53659 1.05452   2
  -1 -17  -1 2.36848 0.71931   7
  -1 -17  -1 2.23369 0.51299   5
   1  17  -1 4.40460 1.05400   2
   1 -17  -1 1.51855 0.47342   5
  -1  17  -1 4.94872 1.03478   2
  -1 -17   1 2.43910 0.72680   7
  -1 -17   1 2.09227 0.57330   5
   1  17   1 6.18537 1.30829   2
   2 -17   1 0.06043 0.37124   5
  -2 -17  -1 0.19022 0.42398   5
  -2  17   1 0.18124 0.71477   2
  -2 -17  -1 -0.2544 0.55723   7
  -2 -17   1 0.24805 0.45227   5
  -2 -17   1 0.09265 0.51573   7
   2 -17  -1 0.18407 0.37591   5
  -2  17  -1 0.46936 0.74034   2
  -1   0   2 132.209 7.07236   4
  -1   0  -2 132.354 7.16962   4
   1   0  -2 152.075 7.47304  12
   1   0  -2 152.896 7.38384  10
   1   0   2 145.415 7.37905  10
  -1   0   2 136.695 8.36280   1
  -1   0  -2 142.584 7.49680  12
  -1   0   2 148.207 8.04472  12
  -1   0  -2 128.831 8.34784   1
   1   0   2 127.442 7.00750   4
  -2   0   2 16.4372 3.10640  12
  -2   0  -2 9.41827 1.49643   4
  -2   0   2 5.64207 2.10244   1
   2   0   2 19.9205 6.59491  14
  -2   0  -2 12.4887 2.28210  12
   2   0   2 16.5411 2.43400  10
  -2   0  -2 6.39144 2.15784   1
   2   0  -2 15.4342 2.31029  10
  -2   0   2 10.6317 1.26488   4
   3   0  -2 25.2801 3.32317  10
  -3   0   2 25.0609 4.14814   1
   3   0  -2 24.2980 6.63068  14
   3   0   2 23.7494 3.34507  10
  -3   0  -2 26.5509 3.70454  12
  -3   0  -2 25.4949 2.11940   4
  -3   0   2 27.8872 4.41593  12
  -3   0  -2 25.5192 5.40856  14
  -3   0  -2 27.9475 4.90537  14
   3   0   2 26.3513 6.58683  14
  -3   0   2 24.4666 1.96444   4
  -3   0  -2 25.3717 4.35687   1
  -3   0   2 22.6624 8.11559  14
  -3   0   2 30.2362 11.1630  14
   4   0  -2 204.084 17.8954  14
  -4   0   2 197.489 12.4473  12
  -4   0  -2 186.325 10.3013   4
  -4   0   2 182.511 10.1511   4
  -4   0  -2 194.882 11.5613  12
   4   0   2 200.330 11.7704  10
   4   0   2 225.393 19.5850  14
   4   0  -2 207.896 11.7106  10
  -4   0   2 175.376 13.8854   1
  -4   0  -2 173.694 14.3331   1
   5   0  -2 13.4864 8.77935  14
  -5   0  -2 5.67906 0.77417   3
  -5   0   2 6.06790 0.77380   3
  -5   0  -2 7.41708 2.18961   9
   5   0   2 7.11967 1.23156   6
  -5   0   2 8.12352 2.46356   9
   5   0   2 5.88354 2.85450  10
   5   0   2 9.87749 8.62775  14
  -5   0   2 6.86286 3.35188   1
   5   0  -2 6.93400 2.87228  10
   5   0  -2 6.37241 1.25936   6
  -5   0  -2 6.70454 3.54051   1
   6   0   2 0.73559 2.99356  10
   6   0  -2 1.52095 1.10013   6
  -6   0   2 -0.0997 3.12601   9
  -6   0   2 1.85937 0.51229   3
   6   0  -2 1.22482 3.37473  10
  -6   0   2 2.39264 3.23306   1
  -6   0  -2 2.52012 0.55343   3
   6   0  -2 -0.5827 9.13679  14
   6   0   2 1.45976 1.15759   6
   6   0   2 8.01794 9.50222  14
  -6   0  -2 0.79027 2.57776   1
  -6   0  -2 2.55439 2.65035   9
  -7   0   2 16.9432 2.53766   9
   7   0   2 23.8691 2.18742   6
   7   0  -2 22.1353 2.10846   6
  -7   0  -2 20.9789 1.37951   3
  -7   0   2 22.2790 1.35718   3
  -7   0  -2 19.2573 2.97304   9
   8   0   2 0.94476 0.72179   6
  -8   0  -2 0.26414 0.75306   7
  -8   0   2 1.56336 0.90849   7
  -8   0  -2 0.65320 0.78261   9
   0  -1  -2 172.817 9.44654  10
   0  -1   2 194.078 11.3351  14
   0   1   2 210.071 9.72417  10
   0   1   2 182.867 9.53110  12
   0  -1   2 186.164 9.95612  10
   0   1  -2 183.336 9.64100  12
   0   1   2 198.329 9.73682  10
  -1  -1  -2 748.195 38.6418  12
   1   1  -2 881.805 40.1272  14
  -1   1   2 759.367 46.2722  14
   1  -1   2 774.510 39.0220  10
   1   1  -2 784.151 38.8699  10
   1   1  -2 764.567 38.7843  12
   1   1   2 770.414 38.6149  10
  -1  -1   2 805.527 39.2742  14
   1  -1  -2 771.850 38.8994  10
  -1   1  -2 803.488 39.1374  12
  -1   1  -2 689.583 38.6338   4
   1  -1  -2 771.683 42.7360  14
  -1  -1   2 770.669 39.0680  12
   2   1  -2 586.428 29.1978  10
  -2   1   2 566.056 28.8104   4
   2  -1   2 572.311 29.5014  10
  -2  -1  -2 559.587 29.0241   4
   2   1  -2 591.846 31.9089  14
  -2   1   2 599.497 35.4067  14
  -2   1   2 582.953 30.6401   1
  -2   1   2 556.722 29.9319  12
  -2  -1  -2 542.449 29.2002  12
  -2  -1  -2 560.129 31.6224   1
   2  -1   2 582.178 32.9453  14
   2   1   2 575.979 29.1630  10
   2  -1  -2 590.329 32.6797  14
  -2   1  -2 626.613 34.5050  14
  -2  -1   2 556.477 28.9514   4
   2  -1  -2 582.454 29.4313  10
  -2  -1   2 619.572 29.8583  14
  -2  -1   2 579.140 31.7449   1
  -2  -1   2 595.009 30.4482  14
  -2   1  -2 573.969 29.7101  12
  -2   1  -2 599.693 31.1955   1
   2   1   2 577.843 31.3586  14
  -2   1  -2 544.667 28.9114   4
  -2  -1   2 554.247 29.6070  12
  -3   1   2 51.5036 5.38424  12
  -3   1   2 45.9981 2.78268   4
  -3  -1  -2 43.0026 5.48896   1
  -3  -1  -2 44.9643 3.13412   4
  -3   1   2 58.7428 13.1897  14
   3  -1   2 44.4082 11.0171  14
   3   1  -2 55.3061 9.81223  14
   3  -1   2 49.0261 4.44634  10
   3   1  -2 54.0420 4.01173  10
  -3   1  -2 44.5173 2.95628   4
  -3  -1   2 53.3003 4.76141  12
   3   1   2 45.0818 8.88817  14
  -3  -1   2 41.0632 5.47321   1
   3  -1  -2 52.2784 10.1402  14
  -3   1  -2 47.4449 5.39846   1
  -3  -1   2 43.9257 3.01012   4
  -3   1  -2 43.6305 4.77618  12
   3   1   2 55.9935 4.09271  10
   3  -1  -2 47.6924 4.41056  10
   4  -1   2 83.2327 6.89670  10
  -4   1   2 81.1597 7.25136  12
  -4  -1  -2 101.325 9.67484   1
  -4   1   2 95.0247 8.23422   1
  -4  -1  -2 76.7074 5.81282  12
  -4  -1  -2 79.5981 4.96754   4
   4   1  -2 88.9255 6.18294  10
   4   1  -2 77.8857 12.4893  14
  -4   1   2 80.1856 4.53819   4
   4  -1   2 73.4032 14.8699  14
  -4   1  -2 81.6456 9.79199  14
  -4  -1   2 95.4367 9.04050   1
  -4   1  -2 82.8820 4.73332   4
   4   1   2 75.6053 12.9166  14
  -4   1  -2 74.3357 7.86098  14
  -4  -1   2 85.2656 4.88723   4
  -4   1  -2 83.3460 6.84586  12
   4  -1  -2 67.3663 13.3829  14
  -4  -1   2 71.0122 6.29788  12
   4  -1  -2 79.7091 6.53901  10
   4   1   2 90.7314 6.45829  10
  -4   1  -2 103.639 8.75570   1
  -5   1   2 6.06639 0.85873   6
   5   1  -2 4.42384 2.70656  10
   5  -1   2 8.18985 1.31714   6
  -5   1   2 6.59574 0.71771   3
   5  -1   2 3.34876 2.94272  10
   5   1  -2 7.38522 1.26395   6
  -5   1   2 5.91375 3.71444  12
  -5  -1  -2 12.1557 4.74923   1
  -5  -1  -2 7.97171 1.57460   4
  -5   1   2 8.61363 3.40821   1
   5   1  -2 2.22171 7.57317  14
  -5   1   2 5.22425 2.61395   9
  -5  -1  -2 6.56009 0.76193   3
   5  -1   2 3.34483 7.89091  14
  -5  -1  -2 6.13073 2.07584   9
  -5   1  -2 8.00121 2.20400   9
   5  -1  -2 3.64337 2.85370  10
  -5   1  -2 5.31325 0.83490   6
   5  -1  -2 5.53115 1.26841   6
  -5   1  -2 3.86007 3.35237   1
   5   1   2 3.14418 2.74329  10
  -5  -1   2 4.85939 1.22916   4
  -5   1  -2 7.78256 0.76459   3
  -5  -1   2 6.74671 2.23472   9
   5   1   2 5.96706 1.14652   6
  -5   1  -2 3.67615 3.53772  12
  -5  -1   2 7.60242 0.82340   3
   5  -1  -2 5.33968 7.54140  14
   5   1   2 3.87106 7.70544  14
  -5  -1   2 9.97842 4.01540   1
   6  -1   2 14.1216 4.69256  10
   6  -1   2 20.1502 2.36191   6
  -6  -1  -2 20.8999 1.47190   3
   6   1  -2 15.6518 11.7516  14
   6  -1   2 3.99880 9.78075  14
   6   1  -2 15.5966 4.44144  10
  -6   1   2 31.2687 5.12852   1
  -6  -1  -2 36.1070 8.33489   1
  -6   1   2 20.7364 3.55522   9
   6   1  -2 25.4210 2.20860   6
  -6   1   2 21.3118 1.40191   3
  -6  -1  -2 23.3492 3.41777   9
   6  -1  -2 20.8199 2.28422   6
  -6  -1   2 20.8185 4.59166   9
  -6  -1   2 22.1047 1.46898   3
  -6  -1   2 26.4446 6.62325   1
  -6   1  -2 18.9805 4.28739   9
  -6   1  -2 19.6812 4.94311   1
   6  -1  -2 4.16797 9.15682  14
   6   1   2 5.36406 10.2962  14
   6   1   2 10.2418 4.14533  10
   6  -1  -2 17.0153 4.94350  10
  -6   1  -2 20.4370 1.39121   3
   6   1   2 24.5262 2.23189   6
  -7   1   2 1.29560 0.37762   3
  -7  -1  -2 1.65259 0.79710   5
   7  -1   2 0.95570 0.93661   6
   7   1  -2 -0.4466 0.87223   6
  -7  -1  -2 -0.0797 2.36380   9
  -7  -1  -2 1.28947 0.48894   3
  -7   1   2 1.07848 1.26688   9
  -7  -1   2 1.04200 0.44576   3
   7   1   2 1.74839 0.98067   6
  -7  -1   2 2.06280 1.75161   9
   7  -1  -2 2.47581 1.10189   6
  -7   1  -2 0.71296 0.37751   3
  -7   1  -2 0.24195 1.45473   9
  -8  -1  -2 1.09453 0.88760   7
   8  -1   2 0.69277 0.67609   6
  -8  -1  -2 0.51772 0.86572   9
  -8   1   2 0.55130 0.80837   7
  -8  -1  -2 1.35899 0.29365   3
  -8  -1   2 0.20540 0.88492   9
  -8   1  -2 0.42710 0.75486   7
  -8  -1   2 1.32824 0.91267   7
  -8  -1   2 1.35410 0.26413   3
   0   2  -2 276.994 14.0233  12
   0   2  -2 264.171 14.3636  10
   0   2   2 286.212 14.0634  10
   0   2   2 280.503 14.0664  12
   0   2   2 265.438 13.7762  10
   0  -2   2 262.590 13.7103   4
   0   2  -2 308.777 16.9784  14
   0  -2   2 287.922 18.2785  14
   0  -2  -2 247.929 13.6948   4
  -1   2   2 787.364 39.3414  12
   1   2  -2 783.041 39.5369  14
   1  -2   2 783.029 39.1616  10
  -1   2  -2 711.831 38.4666   4
   1  -2  -2 707.548 38.3722   4
  -1  -2   2 774.481 38.8065  12
   1  -2  -2 748.829 38.8858  10
  -1   2  -2 803.756 39.1644  12
   1  -2  -2 841.841 41.1603  14
  -1   2  -2 849.682 43.8900  14
   1   2   2 817.062 38.7366  12
  -1  -2   2 684.659 40.8967   1
  -2   2   2 253.789 20.7403  14
   2   2  -2 219.618 11.3232  10
   2  -2   2 238.081 16.5884  14
  -2  -2  -2 207.524 11.2699   4
   2  -2   2 207.432 10.9224   4
  -2   2   2 188.900 12.0032   1
   2   2  -2 231.006 11.5473  12
  -2   2   2 223.305 12.6297  12
   2   2  -2 230.768 14.3628  14
   2  -2   2 225.521 12.0895  10
  -2  -2  -2 206.801 14.1896   1
   2  -2  -2 214.166 11.8416  10
  -2   2  -2 245.331 19.6246  14
  -2  -2   2 195.124 14.0871   1
   2   2   2 228.635 14.6551  14
  -2   2  -2 221.163 12.2922  12
  -2   2  -2 202.471 11.0083   4
  -2   2  -2 210.993 12.8718   1
   2   2   2 224.512 11.2336  10
   2  -2  -2 242.936 16.4130  14
  -2  -2   2 212.311 11.6592  12
  -2  -2   2 195.215 11.1712   4
   3  -2   2 12.5694 2.76752  10
  -3   2   2 11.5471 3.56609  12
   3  -2   2 15.4322 7.04340  14
  -3  -2  -2 20.2868 4.57954   1
  -3   2   2 5.72284 8.06934  14
   3   2  -2 8.54010 5.11491  14
   3   2  -2 14.3253 2.05858  10
  -3  -2  -2 13.5191 1.86599   4
   3  -2  -2 13.7394 2.68990  10
   3   2   2 13.8165 2.46931  10
  -3   2  -2 13.7918 3.65543  12
   3   2   2 5.95021 6.94426  14
  -3   2  -2 13.8740 1.26668   4
  -3  -2   2 12.6823 1.73005   4
  -3  -2   2 11.6035 2.39938  12
  -3   2  -2 6.62756 8.34902  14
   3  -2  -2 9.45825 6.14845  14
  -3  -2   2 17.5156 4.19108   1
  -4   2   2 4.58635 7.75917  14
  -4  -2  -2 4.01971 1.35063   4
   4  -2   2 4.40548 2.59572  10
   4   2  -2 2.27995 1.87865  10
   4   2  -2 4.76186 6.11970  14
  -4   2   2 1.61558 3.40735  12
  -4   2   2 2.17582 1.71448   1
   4  -2   2 1.67674 6.24717  14
  -4  -2  -2 1.45944 2.38005   1
  -4   2  -2 9.43687 3.36206  12
   4   2   2 5.39743 5.72878  14
  -4  -2   2 5.15916 1.32208   4
  -4  -2   2 5.61941 3.14760   1
   4   2   2 3.72627 1.88562  10
  -4   2  -2 2.50299 2.10047   1
  -4   2  -2 2.74826 5.47661  14
   4  -2  -2 4.25399 6.48358  14
   4  -2  -2 6.80705 2.57154  10
  -5  -2  -2 2.36652 1.99252   9
   5   2  -2 2.54910 1.04336   6
  -5   2   2 1.70526 4.86098  12
  -5  -2  -2 4.14730 0.61200   3
   5  -2   2 2.92375 2.96918  10
  -5   2   2 3.56044 0.62329   6
   5   2  -2 -1.3346 5.98906  14
   5   2  -2 0.91373 2.18230  10
  -5   2   2 3.63447 2.45702   1
  -5   2   2 1.97881 2.43155   9
   5  -2   2 3.17340 8.13421  14
  -5  -2  -2 5.54087 3.94692   1
  -5   2   2 3.40137 0.58078   3
  -5  -2  -2 4.25752 1.54453   4
   5  -2   2 4.21276 1.18345   6
  -5   2  -2 3.24835 0.62528   6
   5  -2  -2 2.50219 3.05347  10
  -5   2  -2 4.07642 2.65407   1
  -5   2  -2 4.05566 0.60260   3
   5   2   2 3.29622 7.39410  14
  -5  -2   2 4.00574 3.26898   1
  -5  -2   2 1.62171 1.26414   4
  -5   2  -2 1.71620 2.08215   9
  -5  -2   2 4.03134 0.60820   3
   5   2   2 4.49439 2.54073  10
  -5  -2   2 3.12175 1.94898   9
   5  -2  -2 3.79021 1.16177   6
  -5   2  -2 -0.4027 3.55444  12
   5   2   2 3.70742 1.11093   6
   5  -2  -2 4.19192 7.05797  14
  -6  -2  -2 0.75155 2.16890   9
   6   2  -2 -3.9334 8.23222  14
   6   2  -2 2.10683 2.98852  10
  -6  -2  -2 0.25029 0.53439   3
  -6   2   2 -0.1146 0.35485   6
   6  -2   2 4.75384 4.40618  10
   6   2  -2 0.41862 0.93013   6
  -6  -2  -2 -0.4081 2.74306   1
  -6   2   2 0.68440 0.37381   3
   6  -2   2 -0.7587 1.17833   6
   6  -2   2 -1.5869 9.19070  14
  -6   2   2 -0.0462 1.54887   9
   6  -2  -2 -0.6788 1.03611   6
  -6  -2   2 0.04825 0.45577   3
  -6   2  -2 0.12480 2.20780   9
  -6  -2   2 0.06274 2.68852   9
  -6   2  -2 0.76975 0.41673   3
   6  -2  -2 5.20750 9.34359  14
  -6  -2   2 5.87031 3.66446   1
   6   2   2 0.42047 3.10599  10
   6   2   2 1.76290 10.0250  14
   6  -2  -2 0.03368 3.93432  10
   6   2   2 0.32662 1.02012   6
  -7  -2  -2 6.00387 3.01728   9
   7   2  -2 8.12317 1.26113   6
  -7   2   2 9.46014 0.65614   3
  -7  -2  -2 10.5002 0.95494   3
   7  -2   2 9.36710 1.42662   6
  -7  -2  -2 6.45063 1.66161   7
   7  -2  -2 9.41985 1.66176   6
  -7   2  -2 9.50115 0.75029   3
  -7  -2   2 6.21278 2.16363   9
  -7  -2   2 8.67434 0.91581   3
  -7  -2   2 6.67153 1.69090   7
   7   2   2 12.0799 1.64153   6
   8  -2   2 1.87306 0.67031   6
  -8  -2  -2 1.27410 0.31595   3
  -8   2   2 0.58551 0.78930   7
  -8  -2  -2 0.24760 0.92216   9
  -8  -2  -2 0.75065 0.82742   7
  -8  -2   2 -0.0150 0.91310   9
  -8  -2   2 2.38742 0.40287   3
  -8  -2   2 0.89968 0.92338   7
   0  -3   2 311.896 16.3828   4
   0   3   2 334.578 16.8866  12
   0   3  -2 325.706 17.1898  10
   0  -3  -2 303.566 16.4475   4
   0   3   2 326.893 16.5715  10
   0   3  -2 337.358 16.8607  12
   0   3  -2 359.861 21.2366  14
   1  -3   2 1331.72 69.0306  14
   1   3  -2 1314.88 65.3341  12
   1  -3   2 1327.29 66.0610  10
  -1   3   2 1421.53 71.7423  14
  -1   3   2 1306.80 66.0138  12
   1  -3  -2 1302.28 65.7108  10
  -1   3  -2 1291.15 65.8864  12
  -1   3  -2 1206.89 65.0575   4
  -1  -3   2 1253.12 65.2365  12
  -1   3  -2 1339.76 70.8706  14
   1  -3  -2 1359.77 68.0268  14
   2   3  -2 78.1410 4.46897  10
   2   3  -2 77.7755 4.75157  12
  -2   3   2 81.6374 15.3786  14
   2   3  -2 74.3073 7.95575  14
  -2  -3  -2 61.7424 6.94170   1
   2  -3   2 78.5584 4.01463   4
  -2   3   2 77.5513 6.44515  12
   2  -3   2 81.4201 5.92891  10
  -2  -3  -2 72.6945 4.51851   4
   2  -3   2 85.4012 11.8594  14
  -2  -3   2 76.9168 7.50911   1
   2  -3  -2 75.3431 5.43642  10
  -2   3  -2 74.4767 6.08097  12
  -2  -3   2 77.5457 4.44894   4
   2  -3  -2 87.1894 10.9470  14
  -2   3  -2 75.0386 14.6028  14
   2   3   2 79.4992 4.23325  10
  -3  -3  -2 26.3130 2.50908   4
   3   3  -2 28.7881 2.91918  10
   3   3  -2 25.1396 7.47723  14
   3  -3   2 24.6865 7.84119  14
  -3   3   2 30.0711 5.38433  12
  -3  -3  -2 30.3160 5.23642   1
   3  -3   2 28.1828 4.46130  10
  -3   3   2 15.5476 9.36110  14
   3  -3  -2 27.1075 4.15241  10
  -3   3  -2 30.0402 3.69844   1
  -3   3  -2 25.4327 10.0835  14
  -3  -3   2 26.7853 5.04913   1
  -3   3  -2 23.7066 4.14596  12
   3   3   2 26.5055 7.96796  14
   3  -3  -2 16.6870 7.05457  14
   3   3   2 30.5074 2.75455  10
  -3  -3   2 30.7199 2.40320   4
   4   3  -2 32.6460 3.65563  10
  -4   3   2 33.6473 5.75865  12
   4  -3   2 30.7320 2.35337   6
  -4   3   2 41.4723 4.11392   1
  -4  -3  -2 35.0040 3.20087   9
   4  -3   2 38.1470 5.30477  10
  -4   3   2 24.5875 10.1022  14
   4   3  -2 30.2802 8.44920  14
  -4  -3  -2 42.7537 6.67883   1
  -4  -3  -2 34.6179 2.92368   4
   4  -3   2 24.6207 9.19363  14
  -4  -3  -2 30.6681 1.93790   3
   4   3   2 33.1264 3.73410  10
  -4  -3   2 29.5753 3.00589   9
   4  -3  -2 28.3313 5.03327  10
  -4  -3   2 34.4510 2.81775   4
  -4   3  -2 29.6786 5.32401  12
   4  -3  -2 16.1913 7.80975  14
  -4  -3   2 41.1599 6.77135   1
  -4  -3   2 30.1194 1.89722   3
  -4   3  -2 37.5190 4.69779   1
   4  -3  -2 30.9207 2.39260   6
   4   3   2 26.4171 7.65678  14
  -5   3   2 33.3188 1.77459   3
  -5   3   2 24.3334 7.31201  14
  -5  -3  -2 35.3839 7.24711   1
  -5  -3  -2 33.9652 3.14214   4
   5   3  -2 26.3197 4.45973  10
   5  -3   2 13.1460 9.55166  14
  -5  -3  -2 31.5016 3.50269   9
   5  -3   2 33.7746 2.65847   6
  -5   3   2 31.5595 2.95644   9
  -5  -3  -2 34.2471 1.96990   3
  -5   3   2 22.8952 4.96851  12
   5   3  -2 33.6644 2.47086   6
   5  -3   2 19.4627 4.62862  10
  -5   3   2 32.0689 1.95284   6
   5   3  -2 15.8994 8.93698  14
   5  -3  -2 19.1139 9.84114  14
  -5   3  -2 25.7086 3.58864   9
  -5   3  -2 33.4377 1.80309   3
   5   3   2 28.0592 4.63451  10
  -5   3  -2 19.8022 4.91499  12
  -5   3  -2 29.7333 1.97416   6
  -5  -3   2 34.9577 1.96212   3
  -5  -3   2 33.1803 6.50766   1
  -5  -3   2 39.0093 3.52689   9
  -5  -3   2 35.8796 3.00154   4
   5  -3  -2 20.9059 4.52760  10
   5  -3  -2 34.2811 2.67072   6
  -5   3  -2 19.7172 5.82570  14
   5   3   2 28.7697 2.46113   6
   5   3   2 22.3559 9.58229  14
   6   3  -2 17.4946 1.96495   6
   6  -3   2 19.4005 2.33295   6
  -6  -3  -2 23.9405 3.39473   9
  -6  -3  -2 12.8972 5.39254   1
  -6   3   2 20.0342 2.41608   9
   6   3  -2 22.5664 4.30040  10
   6  -3   2 9.14937 10.2524  14
  -6   3   2 19.4744 1.39006   6
  -6  -3  -2 19.0768 1.36032   3
  -6   3   2 17.7058 1.13542   3
   6   3  -2 9.88103 11.9287  14
   6  -3   2 15.8801 5.83291  10
  -6  -3   2 21.3450 2.73313   7
   6  -3  -2 20.9741 2.26222   6
   6   3   2 20.7156 4.18153  10
  -6   3  -2 21.0398 2.48667   9
  -6  -3   2 16.4445 6.13348   1
   6   3   2 18.2162 1.92105   6
  -6   3  -2 14.3922 1.26856   6
  -6  -3   2 28.0229 4.16398   9
  -6  -3   2 18.4103 1.39760   3
  -6   3  -2 16.9071 1.19035   3
   6  -3  -2 19.7722 5.53900  10
   6  -3  -2 12.6910 10.8765  14
  -7  -3  -2 0.67800 2.51474   9
  -7  -3  -2 2.82666 1.47380   7
  -7  -3  -2 1.41146 0.48531   3
  -7  -3  -2 0.52178 0.71555   5
   7  -3   2 2.59155 1.05101   6
  -7  -3   2 1.08432 2.50561   9
   7   3   2 1.66676 0.96449   6
   7  -3  -2 0.65840 0.89650   6
  -7  -3   2 2.89543 0.57808   3
  -7  -3   2 1.73276 1.08241   5
  -7  -3   2 0.44922 1.28776   7
  -8  -3  -2 0.82432 0.83141   7
  -8  -3  -2 1.55842 0.31982   3
  -8  -3  -2 0.15516 0.92815   9
   8  -3   2 2.28715 0.71762   6
  -8  -3   2 0.26484 0.69650   7
  -8  -3   2 2.18328 0.33841   3
  -8  -3   2 0.40462 0.92650   9
   0   4  -2 102.873 12.5005  14
   0   4   2 113.381 10.5520  14
   0   4  -2 114.444 7.43605  10
   0  -4   2 129.963 6.24150   4
   0  -4  -2 120.704 6.20621   4
   0   4  -2 125.312 7.00437  12
   0   4   2 119.878 7.02834  12
   0   4   2 115.387 6.60280  10
   0   4   2 123.413 7.88363   1
   1  -4   2 1811.87 92.7543  10
   1   4  -2 1796.80 92.4144  10
  -1   4   2 1895.88 98.1740  14
  -1   4   2 1845.37 92.6196  12
   1   4  -2 1772.12 91.8533  12
   1  -4   2 1908.17 95.8358  14
   1  -4  -2 1853.00 94.0279  14
  -1   4  -2 1829.58 97.6423  14
  -1   4  -2 1872.68 92.5483  12
   1  -4  -2 1897.56 92.7411  10
   1  -4  -2 1875.23 95.8515  14
   1   4   2 1810.30 91.5793  12
  -2   4   2 218.935 21.9303  14
  -2   4   2 213.367 12.4801  12
   2  -4   2 199.815 18.1054  14
  -2  -4  -2 209.018 10.9746   4
   2   4  -2 208.819 10.9772  12
   2   4  -2 199.931 13.5617  14
   2  -4   2 220.768 12.3717  10
   2  -4   2 210.888 10.4948   4
  -2  -4  -2 204.569 14.7945   1
  -2   4  -2 206.561 21.2081  14
  -2  -4   2 202.814 15.0010   1
   2   4   2 216.932 10.5406  10
  -2  -4   2 215.284 10.9436   4
   2   4   2 201.931 11.2396  12
  -2   4  -2 220.037 12.4181  12
   2  -4  -2 208.124 11.9575  10
   2  -4  -2 192.937 16.6534  14
   2  -4  -2 202.466 10.5789   4
  -3  -4  -2 352.774 17.2636   4
  -3   4   2 301.552 28.2015  14
  -3  -4  -2 357.472 22.7915   1
   3   4  -2 350.975 17.3246  10
   3   4  -2 300.717 21.6529  14
   3  -4   2 305.242 20.7345  10
   3  -4   2 279.217 25.2358  14
  -3   4   2 324.416 18.9249  12
  -3   4  -2 341.820 18.7763  12
  -3   4  -2 307.390 28.0262  14
  -3  -4   2 351.714 22.7981   1
  -3  -4   2 352.689 17.1899   4
   3  -4  -2 347.711 18.5866  10
   3  -4  -2 303.065 24.3824  14
   3   4   2 351.209 17.1732  10
  -4   4   2 30.2703 11.4224  14
  -4  -4  -2 36.7896 2.30887   3
  -4  -4  -2 44.7275 3.75778   9
  -4  -4  -2 32.2628 6.53966   1
  -4  -4  -2 39.9116 3.31190   4
   4  -4   2 38.6108 2.73807   6
   4  -4   2 35.7496 6.11233  10
  -4   4   2 41.4494 2.37978   6
  -4   4   2 37.2598 5.98692  12
   4   4  -2 44.8996 4.25027  10
   4   4  -2 40.3110 11.8941  14
  -4  -4   2 46.6190 3.61707   9
  -4   4  -2 41.4703 2.37079   6
   4  -4  -2 39.2771 2.85953   6
   4   4   2 44.9263 3.94787  10
  -4  -4   2 35.8362 2.31618   3
   4  -4  -2 23.2726 11.9090  14
   4  -4  -2 48.0226 5.99368  10
  -4  -4   2 46.0314 3.32535   4
  -4  -4   2 33.9708 6.85616   1
  -4   4  -2 40.5911 5.94039  12
  -5   4   2 16.5485 1.33197   6
   5  -4   2 17.6525 5.04342  10
  -5   4   2 14.0728 0.89993   3
  -5  -4  -2 13.9858 2.20242   4
  -5   4   2 17.7596 4.88362  12
   5   4  -2 10.8345 1.70271   6
   5   4  -2 15.2770 3.17595  10
  -5   4   2 13.6881 1.99747   9
   5  -4   2 7.55855 9.37884  14
  -5  -4  -2 16.2680 6.06380   1
  -5  -4  -2 14.2411 1.24822   3
   5  -4   2 12.2354 1.93710   6
  -5  -4  -2 20.4060 2.96403   9
  -5   4  -2 11.9228 0.93723   3
   5  -4  -2 16.1312 9.96379  14
   5   4   2 12.2811 3.00078  10
   5  -4  -2 6.70716 4.08903  10
  -5   4  -2 14.8545 1.27847   6
  -5   4  -2 7.06284 6.63086  14
  -5  -4   2 15.0445 1.27348   3
  -5  -4   2 12.8119 5.36599   1
  -5  -4   2 21.2874 2.92899   9
  -5  -4   2 16.8441 2.43560   7
  -5   4  -2 12.7350 2.03731   9
  -5  -4   2 15.8170 2.39002   4
  -5   4  -2 13.1302 4.69992  12
   5  -4  -2 15.7285 1.88735   6
  -6  -4  -2 56.6398 3.09850   3
  -6   4   2 35.7498 8.03869  12
  -6  -4  -2 55.6631 3.83381   5
   6   4  -2 55.9475 3.49255   6
  -6  -4  -2 54.9123 4.78120   9
   6  -4   2 49.7929 9.07624  10
   6  -4   2 55.3374 3.72927   6
  -6   4   2 54.4848 3.06033   6
  -6  -4  -2 63.6255 10.0479   1
  -6  -4  -2 55.9320 4.27967   7
   6   4  -2 48.5975 6.05389  10
  -6  -4   2 58.6687 3.10196   3
   6  -4  -2 26.8980 7.45470  10
   6   4   2 52.0753 3.45702   6
   6   4   2 44.0243 6.20190  10
   6  -4  -2 56.6882 3.67627   6
  -6  -4   2 75.2692 10.9491   1
  -6  -4   2 57.6326 4.18100   7
  -6  -4   2 55.5784 5.23201   9
  -6   4  -2 45.2936 3.72287   9
  -6   4  -2 54.4302 3.05502   6
  -7  -4  -2 7.25543 2.57514   9
  -7  -4  -2 12.2280 2.18849   7
  -7  -4  -2 10.8673 1.00882   3
   7  -4   2 9.53501 1.64010   6
  -7  -4   2 6.09908 1.51331   7
  -7  -4   2 11.1659 1.01488   3
   7  -4  -2 11.5518 1.66390   6
  -7  -4   2 10.0248 2.81210   9
  -7  -4   2 10.9922 1.89416   5
  -8  -4  -2 0.07887 0.84401   9
   8  -4   2 0.56681 0.60617   6
  -8  -4  -2 -0.2317 0.62907   7
  -8  -4  -2 0.47770 0.28856   3
  -8  -4   2 -0.2530 0.75773   9
  -8  -4   2 0.30428 0.27861   3
  -8  -4   2 -0.2999 0.67514   7
   0   5  -2 1291.23 62.5291  12
   0   5  -2 1188.09 66.8854  14
   0   5   2 1259.42 66.2281  14
   0   5   2 1261.81 62.4960  12
   0   5   2 1200.28 62.3829  10
   0   5   2 1274.13 64.7708   1
   1  -5   2 224.995 14.9897  14
  -1   5   2 221.195 12.2206  12
   1  -5   2 241.812 16.8036  14
   1   5  -2 211.253 12.0627  10
   1   5  -2 212.414 11.1208  12
   1  -5   2 200.686 10.6665   4
  -1   5   2 227.709 20.6806  14
  -1  -5  -2 204.291 10.9786   4
   1  -5  -2 204.080 10.5946   4
   1   5   2 215.586 10.8262  12
  -1   5  -2 204.710 20.0486  14
  -1  -5   2 192.631 10.9193   4
  -1   5  -2 223.408 12.1245  12
  -2   5   2 3.28410 3.10172  12
  -2  -5  -2 2.98381 1.17149   4
   2   5  -2 2.48415 1.38859  12
  -2  -5  -2 1.74199 2.42451   1
   2  -5   2 3.67956 0.58107   4
  -2   5   2 -2.2269 13.5777  14
   2  -5   2 2.98471 6.23418  14
   2  -5   2 4.16258 2.66294  10
  -2   5  -2 2.65068 3.13881  12
  -2  -5   2 -0.7134 2.38257   1
   2  -5  -2 1.60313 2.15288  10
  -2   5  -2 5.18379 8.46590  14
   2  -5  -2 1.70419 5.96482  14
  -2  -5   2 3.83682 1.18542   4
   3   5  -2 39.5895 3.11171  10
  -3   5   2 17.9012 10.4211  14
  -3  -5  -2 41.4279 3.10721   4
  -3   5   2 30.7573 5.53852  12
  -3  -5  -2 46.1652 6.93637   1
   3   5  -2 29.2025 8.46270  14
   3  -5   2 32.5891 5.51134  10
   3  -5   2 29.3108 8.90638  14
   3  -5  -2 26.6683 8.39063  14
  -3  -5   2 40.3568 2.99820   4
  -3   5  -2 42.6110 5.41011  12
   3  -5  -2 58.6488 5.59003  10
  -3  -5   2 39.5973 6.41084   1
  -3   5  -2 19.7224 10.1410  14
   3   5   2 38.8266 2.85303  10
   4   5  -2 17.9174 3.01887  10
  -4   5   2 20.3078 4.95522  12
  -4  -5  -2 19.7457 5.99484   1
  -4  -5  -2 17.4244 2.47480   4
  -4  -5  -2 21.2487 2.91962   9
   4  -5   2 9.47492 8.14106  14
  -4  -5  -2 19.1127 2.32483   7
  -4  -5  -2 19.5693 1.71202   3
   4  -5   2 21.3375 4.60401  10
  -4   5   2 8.89590 9.46084  14
   4  -5   2 14.6889 1.83472   6
  -4   5   2 18.6919 1.40173   6
  -4  -5  -2 20.9945 2.00904   5
   4   5   2 15.8079 2.92844  10
   4  -5  -2 19.6235 1.96483   6
  -4   5  -2 15.7052 1.42719   6
   4  -5  -2 23.4608 4.45499  10
  -4  -5   2 19.0827 2.47229   4
  -4   5  -2 12.1243 11.2367  14
  -4  -5   2 18.8417 2.74726   9
   4  -5  -2 9.32704 8.29390  14
  -4   5  -2 23.4603 4.79124  12
  -4  -5   2 16.4430 2.17241   7
  -4  -5   2 18.4628 1.34782   3
  -4  -5   2 17.4879 5.62808   1
  -5  -5  -2 17.3762 1.42274   3
  -5  -5  -2 18.7211 3.07301   9
   5  -5   2 21.1844 2.19344   6
   5  -5   2 5.32874 9.67124  14
   5  -5   2 13.5170 5.41394  10
  -5  -5  -2 21.3246 2.87652   4
  -5  -5  -2 17.9475 2.61348   7
  -5  -5  -2 22.0636 2.34633   5
  -5   5   2 19.6564 1.51154   6
   5   5  -2 15.9886 3.13258  10
  -5   5   2 10.9691 4.70487  12
  -5  -5  -2 15.0741 6.35050   1
   5  -5  -2 13.5455 9.60704  14
  -5  -5   2 18.3301 2.56254   4
  -5   5  -2 3.97302 7.56600  14
  -5  -5   2 21.7054 3.36523   9
   5   5   2 18.2209 3.27032  10
  -5   5  -2 18.3186 1.53810   6
  -5  -5   2 17.7690 2.64800   7
  -5  -5   2 7.06531 5.25367   1
  -5   5  -2 13.7168 4.56864  12
   5  -5  -2 6.01791 5.28156  10
   5  -5  -2 18.2951 2.07724   6
  -5  -5   2 18.3727 1.42634   3
  -6  -5  -2 2.09874 4.65988   1
  -6   5   2 4.72463 8.84595  12
   6   5  -2 3.17033 2.50276  10
  -6  -5  -2 1.38107 0.59265   3
  -6   5   2 1.89626 0.67823   6
  -6  -5  -2 1.67064 2.04520   9
  -6  -5  -2 2.62056 1.27274   5
   6  -5   2 2.12720 1.05234   6
  -6  -5  -2 3.66331 1.67613   7
   6  -5   2 -2.0776 8.45862  14
  -6  -5   2 0.20427 1.48919   7
  -6  -5   2 2.55695 0.63277   3
  -6  -5   2 5.12906 4.79040   1
  -6  -5   2 0.41727 2.44266   9
  -6   5  -2 2.22038 0.65272   6
   6  -5  -2 2.01617 1.22683   6
  -6  -5   2 0.09437 1.22269   5
   6  -5  -2 -0.0185 8.23467  14
   6   5   2 7.85996 3.19507  10
  -7  -5  -2 -0.2496 2.28672   9
  -7  -5  -2 -0.0748 1.19933   7
  -7   5   2 0.21869 0.32205   6
   7  -5   2 0.57261 0.83820   6
  -7  -5  -2 -0.0352 0.45473   3
  -7  -5  -2 -0.4789 0.64396   5
  -7  -5   2 0.33504 2.33832   9
  -7  -5   2 -1.1381 1.04103   7
  -7  -5   2 0.30745 1.02004   5
   7  -5  -2 -0.8631 0.74295   6
  -7  -5   2 0.57918 0.48007   3
  -8  -5  -2 0.07381 0.26069   3
  -8  -5  -2 -0.3302 0.70960   9
  -8  -5  -2 -0.2058 0.69807   7
  -8  -5   2 0.50133 0.62311   7
  -8  -5   2 0.10366 0.66129   9
  -8  -5   2 0.21659 0.26957   3
   0  -6  -2 1.59659 0.70460   4
   0   6  -2 0.66869 6.59720  14
   0  -6   2 1.41324 0.71159   4
   0   6   2 1.98968 6.26860  14
   0   6  -2 4.73397 2.94104   1
   0   6   2 0.65493 1.35711  10
   0   6   2 6.92963 2.47433   1
   0   6  -2 0.83132 1.94462  12
   0   6   2 0.56492 1.93102  12
   1   6  -2 4.08940 6.38454  14
  -1   6   2 1.90970 7.99735  14
   1  -6   2 1.63186 0.48976   4
   1   6  -2 0.13638 2.08105  10
  -1   6   2 2.26582 2.65374  12
  -1  -6  -2 0.48175 0.89736   4
   1   6  -2 1.33097 1.42676  12
  -1   6  -2 2.64021 8.19810  14
   1   6   2 0.39475 1.05808  12
   1   6   2 2.01327 1.30496  10
  -1  -6   2 2.30177 0.99819   4
  -1   6  -2 0.55731 2.58312  12
   1  -6  -2 1.72096 0.42453   4
   2  -6   2 63.5371 12.2322  14
   2   6  -2 77.2105 4.63308  12
   2  -6   2 77.4839 3.86254   4
  -2   6   2 69.9945 6.65481  12
  -2  -6  -2 77.7660 4.61724   4
   2  -6   2 68.8034 6.75972  10
  -2   6   2 75.5797 18.4849  14
   2   6  -2 71.7271 6.51477  10
   2  -6  -2 68.0183 6.34248  10
   2  -6  -2 58.5643 12.3958  14
  -2  -6   2 77.8383 4.54617   4
   2  -6  -2 61.9971 10.6768  14
  -2   6  -2 72.4957 17.9434  14
  -2   6  -2 69.3091 6.41407  12
  -2  -6   2 97.6847 9.76550   1
  -3  -6  -2 24.5275 2.52407   4
  -3   6   2 20.9134 4.44855  12
   3  -6   2 12.7081 7.75079  14
  -3   6   2 15.0823 10.7939  14
  -3  -6  -2 23.6283 5.96262   1
   3   6  -2 25.0660 2.50878  10
   3  -6   2 14.5602 3.90609  10
  -3   6  -2 17.7576 10.0064  14
  -3  -6   2 27.7803 6.66810   1
  -3  -6   2 22.9936 3.31903   7
   3   6   2 22.0679 2.18797  10
   3  -6  -2 14.7896 3.73359  10
  -3   6  -2 25.0263 4.62996  12
  -3  -6   2 26.9317 2.53714   4
  -4   6   2 8.97849 10.4812  14
   4  -6   2 26.8936 1.95635   5
   4  -6   2 26.3719 5.57808  10
  -4  -6  -2 29.8656 1.78862   3
  -4   6   2 26.3438 1.82131   6
  -4  -6  -2 30.0115 2.48174   5
  -4  -6  -2 25.0957 3.05932   9
   4   6  -2 21.8902 3.25792  10
  -4  -6  -2 25.2605 2.69868   7
   4  -6   2 25.8551 2.25276   6
  -4  -6  -2 30.0559 2.96370   4
  -4   6   2 16.0413 4.70960  12
  -4  -6  -2 32.1427 7.75812   1
  -4  -6   2 25.2806 2.45147   5
   4  -6  -2 26.5928 5.39792  10
  -4  -6   2 29.5530 1.81698   3
  -4  -6   2 34.8212 7.54840   1
  -4  -6   2 30.3982 2.91120   4
  -4  -6   2 26.5008 2.58277   7
  -4   6  -2 22.9139 4.81469  12
   4  -6  -2 21.9754 8.94583  14
   4  -6  -2 27.1830 1.98492   5
  -4   6  -2 23.4110 12.7176  14
   4   6   2 30.8164 3.35534  10
   4  -6  -2 25.7226 2.26214   6
  -4   6  -2 28.1375 1.85867   6
  -4  -6   2 28.0781 3.02976   9
  -5  -6  -2 11.9576 1.22926   3
   5   6  -2 9.97021 3.78467  10
   5  -6   2 1.66331 9.12100  14
  -5   6   2 10.9867 1.28928   6
  -5  -6  -2 14.2277 6.90309   1
  -5  -6  -2 10.8817 2.11420   4
   5  -6   2 12.1442 1.67690   6
  -5  -6  -2 13.3099 2.99467   9
  -5  -6  -2 13.7810 2.52444   7
  -5   6   2 9.84659 4.61790  12
  -5  -6  -2 12.0004 1.84424   5
   5  -6  -2 9.04606 1.46594   6
   5   6   2 11.0185 3.10731  10
   5  -6  -2 9.08006 10.6982  14
  -5  -6   2 15.1768 2.44886   7
  -5  -6   2 10.4888 1.83782   5
  -5  -6   2 11.4896 1.19076   3
  -5   6  -2 12.3775 4.61100  12
  -5   6  -2 12.2291 1.29178   6
  -5   6  -2 7.34114 10.6911  14
  -5  -6   2 8.79522 5.89605   1
  -5  -6   2 10.3086 2.52280   9
  -5  -6   2 7.87829 1.79790   4
  -6   6   2 6.59225 0.86727   6
  -6   6   2 1.79101 6.21930  12
  -6  -6  -2 3.40704 2.34630   9
  -6  -6  -2 6.24451 1.85624   7
  -6  -6  -2 7.97383 6.56729   1
  -6  -6  -2 9.37010 1.56424   5
  -6  -6  -2 6.45373 0.97917   3
   6  -6   2 4.40920 1.21492   6
   6  -6   2 3.37031 9.36398  14
   6   6  -2 3.42107 2.76476  10
  -6  -6  -2 4.03898 2.62763   4
   6  -6  -2 3.64777 1.18576   6
  -6  -6   2 3.10395 2.76275   9
  -6  -6   2 5.84833 1.89349   7
  -6  -6   2 7.84575 1.61764   5
  -6  -6   2 3.87491 5.85984   1
   6   6   2 0.66772 2.88698  10
  -6  -6   2 7.25154 1.02808   3
  -6   6  -2 4.66001 0.76869   6
   6  -6  -2 0.56644 8.28893  14
  -7  -6  -2 2.05588 0.50212   3
  -7  -6  -2 0.22464 0.61253   5
  -7   6   2 2.10372 0.45151   6
   7  -6   2 1.89558 0.90284   6
  -7  -6  -2 1.33168 1.13175   7
  -7  -6  -2 2.16110 1.98829   9
  -7  -6   2 2.51820 1.02799   5
  -7  -6   2 1.64858 0.44839   3
   7  -6  -2 2.56453 0.85201   6
  -7  -6   2 1.34483 1.14183   7
  -7  -6   2 1.14507 1.91035   9
  -8  -6  -2 0.80865 0.67800   9
  -8  -6  -2 -0.0783 0.53887   7
  -8  -6  -2 1.19898 0.29288   3
  -8  -6   2 0.29139 0.62216   9
  -8  -6   2 0.70800 0.25789   3
  -8  -6   2 0.06996 0.54418   7
   0   7  -2 6.71051 2.28047  12
   0   7   2 6.69420 2.32400  12
   0  -7  -2 6.31715 0.94797   4
   0   7  -2 5.18884 9.99056  14
   0   7   2 5.20151 1.83701  10
   0   7  -2 6.66681 3.71588   1
   0  -7   2 5.21472 0.92371   4
   0   7   2 6.94053 2.70545   1
  -1   7   2 124.807 8.12936  12
   1   7  -2 107.498 8.07528  10
   1   7  -2 80.4513 24.3024  14
   1  -7   2 111.854 6.07136   4
  -1  -7  -2 114.086 6.46111   4
  -1   7   2 125.657 19.4000  14
   1   7  -2 118.193 6.90190  12
  -1   7  -2 121.538 8.03884  12
  -1  -7   2 114.526 6.44089   4
   1   7   2 125.486 6.55053  12
   1  -7  -2 118.660 6.01131   4
  -1   7  -2 119.446 18.8983  14
   1   7   2 119.281 6.97172  10
  -2  -7  -2 89.8599 5.38683   4
   2   7  -2 89.4189 5.37010  12
   2  -7   2 88.2095 4.64454   4
  -2   7   2 88.1567 7.46941  12
   2   7  -2 93.7490 7.70998  10
  -2   7   2 86.9144 19.2539  14
  -2   7  -2 82.5270 19.6403  14
  -2  -7   2 97.0470 5.42833   4
  -2   7  -2 87.1563 7.24046  12
   2   7   2 88.4003 5.78061  10
  -3  -7  -2 3.58575 1.40095   4
  -3   7   2 3.33288 3.48114  12
  -3  -7  -2 3.92684 1.95066   9
   3  -7   2 5.95807 1.02422   6
  -3  -7  -2 5.32274 1.23598   5
   3  -7   2 3.15172 1.23268   7
   3  -7   2 -0.0328 6.30702  14
   3  -7   2 5.33393 0.90176   5
  -3   7   2 -2.6925 9.37394  14
   3   7  -2 4.22388 1.33062  10
  -3   7  -2 4.25763 13.7741  14
   3  -7  -2 5.20917 1.00938   5
  -3  -7   2 5.05902 1.38767   4
  -3  -7   2 2.84814 1.59355   9
  -3  -7   2 5.00228 1.30976   7
   3  -7  -2 4.78210 0.99708   6
   3  -7  -2 4.76836 1.06628   7
   3  -7  -2 -2.0227 6.16860  14
   3   7   2 4.11748 1.15322  10
  -3   7  -2 1.26119 3.32845  12
  -4  -7  -2 1.11452 1.17823   5
  -4   7   2 0.17020 0.64983   6
  -4   7   2 0.86413 3.67433  12
   4  -7   2 1.02668 0.73136   5
  -4  -7  -2 0.48559 1.40849   7
   4   7  -2 0.22622 1.44722  10
   4  -7   2 0.32093 0.95362   6
  -4  -7  -2 0.78005 1.76343   9
  -4  -7  -2 0.40013 0.57433   3
  -4  -7  -2 -0.1653 1.32284   4
   4  -7   2 1.05694 7.86475  14
  -4   7   2 3.33347 10.1301  14
   4  -7  -2 2.89906 7.73818  14
  -4  -7   2 -0.0098 0.52037   3
   4  -7  -2 0.88467 0.83620   5
  -4  -7   2 0.60058 1.35767   4
  -4   7  -2 0.81799 0.67551   6
  -4  -7   2 0.15952 1.24269   5
  -4  -7   2 -1.1810 1.27615   7
  -4  -7   2 -0.5790 1.50581   9
   4   7   2 0.97007 1.45404  10
  -4   7  -2 4.42301 11.7251  14
  -4   7  -2 -1.3641 3.94447  12
   4  -7  -2 0.21194 0.93647   6
   5  -7   2 11.5485 10.3018  14
  -5  -7  -2 11.7804 2.13142   4
  -5  -7  -2 16.2313 2.77128   7
  -5  -7  -2 15.8568 3.12158   9
  -5  -7  -2 14.2051 2.18218   5
  -5   7   2 13.9801 1.43333   6
   5   7  -2 10.6365 2.61920  10
  -5  -7  -2 14.9829 1.24760   3
  -5   7   2 13.9739 4.97315  12
   5  -7   2 13.7245 1.97598   6
  -5  -7   2 16.5184 2.27160   5
  -5   7  -2 14.4052 1.42086   6
  -5  -7   2 12.8322 2.14849   4
   5  -7  -2 12.8259 1.91006   6
   5  -7  -2 2.88751 8.70358  14
  -5   7  -2 10.0294 4.66867  12
  -5   7  -2 7.48467 8.33986  14
  -5  -7   2 15.9392 3.00368   9
  -5  -7   2 14.0094 1.29615   3
  -5  -7   2 12.9783 2.15767   7
   5   7   2 9.17295 2.74295  10
  -6  -7  -2 3.04142 1.55493   7
  -6  -7  -2 4.24728 1.28339   5
  -6   7   2 2.75162 0.66998   6
  -6  -7  -2 1.32827 1.83424   9
   6  -7   2 1.74464 1.03421   6
  -6  -7  -2 1.97020 0.61226   3
  -6  -7   2 1.37826 1.32889   7
  -6   7  -2 2.27754 0.66791   6
  -6  -7   2 3.13567 0.61949   3
  -6  -7   2 3.36510 1.36501   5
   6  -7  -2 2.73959 1.08673   6
  -6  -7   2 2.06852 2.25230   9
  -7  -7  -2 1.96236 0.50791   3
  -7   7   2 1.07188 0.43188   6
   7  -7   2 1.41793 0.75284   6
  -7  -7  -2 0.28033 0.95201   7
  -7  -7  -2 0.28998 0.70906   5
  -7  -7  -2 0.70396 2.33916   9
  -7   7  -2 0.63060 0.37747   6
  -7  -7   2 0.57764 1.63002   9
  -7  -7   2 -0.0209 0.82840   5
  -7  -7   2 0.65672 1.42601   7
  -7  -7   2 1.27038 0.50450   3
   0   8  -2 33.8662 11.6298  14
   0   8  -2 42.1022 4.30960  12
   0   8   2 60.4586 6.76146   1
   0   8   2 32.5977 10.9966  14
   0   8  -2 63.2122 8.53033   1
   0  -8   2 45.5303 2.86836   4
   0   8   2 44.9333 4.38856  12
   0  -8  -2 49.6835 2.91897   4
   1   8  -2 25.9694 2.92823  12
  -1   8   2 25.3578 4.49858  12
  -1  -8  -2 23.1499 2.08617   4
   1  -8   2 21.7569 1.55511   4
  -1   8   2 32.2602 12.0588  14
   1  -8  -2 22.5640 1.44876   4
   1   8   2 21.3359 3.02628  10
  -1   8  -2 21.7631 15.6939  14
  -1  -8   2 22.4933 2.00913   4
   1   8   2 20.2307 2.65428  12
  -1   8  -2 26.6864 4.29578  12
   2   8  -2 4.49491 1.58507  12
  -2  -8  -2 5.90245 1.24007   5
  -2   8   2 4.40568 3.26322  12
   2  -8   2 5.83167 0.66426   4
  -2  -8  -2 3.55787 1.34139   7
  -2   8   2 0.34165 9.38803  14
  -2   8   2 9.72180 1.99759   2
   2  -8   2 4.44093 0.97332   5
  -2  -8  -2 4.72626 1.27589   4
   2  -8   2 6.24444 1.20729   7
   2  -8  -2 5.37759 1.10728   7
  -2   8  -2 5.94375 10.0228  14
  -2  -8   2 6.58954 1.41366   7
  -2  -8   2 8.40561 1.35242   5
   2   8   2 6.03083 1.98879  10
  -2   8  -2 6.45305 3.28957  12
  -2  -8   2 7.22480 1.44476   4
   2  -8  -2 5.54855 1.02062   5
   3  -8   2 27.1485 2.20461   7
  -3  -8  -2 28.1259 3.23054   9
  -3   8   2 16.1319 4.52419  12
  -3  -8  -2 29.2717 2.70068   7
  -3   8   2 25.3207 12.1585  14
  -3  -8  -2 29.7462 2.83592   4
   3  -8   2 26.2355 2.09364   6
  -3   8   2 27.5674 1.87708   6
   3   8  -2 26.9969 2.74176  10
   3  -8   2 26.8189 2.00151   5
  -3  -8  -2 22.2179 1.87082   3
  -3  -8  -2 26.2957 2.36934   5
  -3   8   2 28.6055 2.85186   2
  -3   8  -2 10.7149 12.0235  14
   3  -8  -2 24.7187 2.18375   7
  -3  -8   2 27.2102 2.62707   7
  -3  -8   2 32.2501 2.86144   4
   3  -8  -2 28.1063 2.17861   6
  -3  -8   2 27.9456 2.88070   9
  -3  -8   2 27.6438 2.39448   5
  -3   8  -2 23.1379 5.01509  12
  -3  -8   2 27.9941 1.83072   3
  -3   8  -2 32.1122 1.95018   6
   3  -8  -2 27.6269 2.11211   5
  -4  -8  -2 3.48827 1.46848   5
  -4   8   2 0.75696 0.94810   2
  -4  -8  -2 2.43943 1.83083   9
  -4   8   2 1.74737 3.84086  12
  -4   8   2 3.27453 0.78087   6
   4   8  -2 4.07986 1.82192  10
  -4  -8  -2 3.04353 1.54714   4
  -4   8   2 3.88542 12.0782  14
  -4  -8  -2 1.68848 0.60918   3
   4  -8   2 4.67535 1.12208   6
  -4  -8  -2 1.18314 1.53825   7
   4  -8   2 1.89358 7.62112  14
  -4  -8   2 1.77348 1.48969   7
  -4  -8   2 1.51232 1.32404   5
  -4   8  -2 -0.3747 12.3253  14
  -4  -8   2 3.37371 0.79783   3
  -4   8  -2 1.55717 3.80101  12
   4  -8  -2 3.13301 0.98759   5
  -4  -8   2 0.64628 1.31956   4
   4   8   2 2.26621 1.51150  10
  -4  -8   2 1.84717 2.99620   9
  -4   8  -2 2.89897 0.75893   6
  -5  -8  -2 27.6168 2.72618   5
  -5  -8  -2 26.4272 2.82270   7
  -5   8   2 10.3945 4.78080  12
  -5   8   2 26.4931 1.86112   6
   5  -8   2 11.7391 9.30167  14
   5   8  -2 21.6417 3.93693  10
   5  -8   2 22.5984 2.25614   6
  -5  -8  -2 23.9648 3.21635   4
  -5  -8  -2 21.6466 3.34549   9
  -5  -8  -2 26.4601 1.75551   3
  -5   8  -2 14.3189 4.69772  12
  -5  -8   2 24.7715 2.81946   7
  -5   8  -2 24.3396 1.85859   6
   5   8   2 21.1334 3.94814  10
  -5  -8   2 26.4072 2.75287   5
  -5  -8   2 26.7783 1.78522   3
   5  -8  -2 24.5091 2.25066   6
  -5  -8   2 22.4158 3.28809   9
  -6  -8  -2 7.13903 1.35874   5
  -6  -8  -2 6.86970 0.98539   3
   6  -8   2 4.96348 1.03722   6
  -6  -8  -2 7.31359 2.13962   9
  -6  -8  -2 3.75244 1.43911   7
  -6   8   2 8.18915 1.02284   6
  -6  -8   2 4.37498 1.48261   7
  -6  -8   2 9.02704 1.53823   5
  -6  -8   2 6.84319 0.98945   3
   6  -8  -2 5.40499 1.03532   6
  -6   8  -2 7.75116 1.08988   6
  -6  -8   2 8.43910 2.40982   9
  -7  -8  -2 2.26781 1.85475   9
  -7   8   2 4.51231 0.74225   6
  -7  -8  -2 3.68903 1.12967   7
   7  -8   2 2.81308 0.70926   6
  -7  -8  -2 4.37592 0.67091   3
  -7  -8   2 3.33964 0.97467   7
  -7   8  -2 3.97424 0.56729   6
  -7  -8   2 3.68587 0.80909   5
  -7  -8   2 4.46924 0.68018   3
   0   9   2 45.0028 4.44826   2
   0   9  -2 41.0618 13.1244  14
   0  -9  -2 52.1301 3.18390   4
   0  -9   2 51.6688 3.21460   4
   0   9   2 55.1943 4.72289  12
   0  -9  -2 54.5137 3.47711   7
   0  -9  -2 54.3522 3.31397   5
   0  -9   2 51.4866 3.37448   5
   0   9  -2 54.8731 4.85876  12
   0   9  -2 49.4644 9.13324   1
   0  -9   2 55.5916 3.51850   7
  -1  -9  -2 1.31059 0.93036   4
   1  -9   2 1.23388 0.52275   4
  -1  -9  -2 0.07968 1.14244   7
   1  -9   2 1.09574 1.63667   7
   1   9  -2 2.18550 1.72044  12
   1  -9   2 -0.2849 0.82576   5
  -1   9   2 0.29595 2.59767  12
  -1   9   2 -0.0199 10.0932  14
   1  -9  -2 1.07538 1.00950   7
   1  -9  -2 0.28153 0.43283   4
  -1   9  -2 3.47842 10.7421  14
   1   9   2 2.27034 1.45182  12
  -1   9  -2 1.22969 2.76199  12
  -1  -9   2 0.87363 0.93556   4
   1   9   2 -0.0237 1.77817   2
  -2   9   2 15.9460 4.30352  12
  -2   9   2 21.1314 2.08930   6
   2   9  -2 21.9791 2.56351  12
  -2  -9  -2 23.0629 2.39330   4
   2  -9   2 20.7539 1.85664   5
  -2  -9  -2 15.6434 2.66119   9
  -2   9   2 22.0405 2.90744   2
  -2  -9  -2 20.6896 2.30549   7
  -2  -9  -2 21.5381 2.11061   5
   2   9  -2 18.8637 3.65567   2
  -2   9   2 23.0797 12.9900  14
   2  -9   2 20.7290 1.32568   4
   2  -9   2 20.8942 1.98733   7
  -2  -9   2 24.0283 2.17609   5
  -2  -9   2 22.7864 2.27309   7
   2  -9  -2 24.9598 1.96120   7
  -2   9  -2 23.0927 3.32951   2
  -2   9  -2 23.0837 1.64070   6
   2  -9  -2 24.0650 1.96450   5
  -2   9  -2 22.2202 12.2048  14
   2   9   2 22.0703 3.51558  10
  -2   9  -2 19.1178 4.06416  12
  -2  -9   2 20.6968 2.29592   4
   3  -9   2 4.80639 1.03037   5
  -3  -9  -2 8.78865 2.13589   9
  -3   9   2 -0.1516 11.3432  14
  -3  -9  -2 7.57376 1.71187   7
   3   9  -2 5.38662 2.13797   2
   3   9  -2 7.81655 1.61120  10
  -3  -9  -2 8.58672 1.54911   5
  -3  -9  -2 7.27825 1.67635   4
   3  -9   2 6.26679 1.02457   6
  -3   9   2 2.93184 1.40507   2
  -3   9   2 7.82536 1.15645   6
  -3   9   2 10.3754 4.24600  12
   3  -9   2 7.14000 1.33437   7
   3   9   2 7.50358 1.24372  10
  -3   9  -2 6.94569 1.89484   2
  -3  -9   2 7.99232 1.90786   9
  -3  -9   2 9.92895 1.63765   5
   3  -9  -2 8.54194 1.56315   7
  -3  -9   2 5.58697 0.81621   3
  -3  -9   2 8.18959 1.70676   7
   3  -9  -2 7.93093 1.19743   5
   3  -9  -2 7.84967 1.26029   6
  -3   9  -2 9.39122 3.81430  12
   3   9   2 4.13054 1.78936   2
  -3   9  -2 6.92884 1.08488   6
  -3   9  -2 5.81895 11.8394  14
  -3  -9   2 6.58272 1.54445   4
   4  -9   2 9.75901 1.32552   6
  -4   9   2 4.79052 4.15499  12
  -4   9   2 1.49003 12.4503  14
  -4  -9  -2 7.26258 2.16720   9
  -4  -9  -2 10.1378 2.04047   4
   4  -9   2 8.89680 1.39681   5
  -4   9   2 12.0476 1.32542   6
  -4  -9  -2 11.2274 1.10831   3
  -4  -9  -2 11.9120 1.88213   5
  -4  -9  -2 9.56070 1.91914   7
   4   9  -2 9.68697 2.05587  10
  -4  -9   2 13.0708 2.20695   7
  -4  -9   2 9.70890 1.13393   3
  -4  -9   2 8.67789 1.84799   4
  -4  -9   2 10.1745 1.83460   5
  -4  -9   2 6.18415 2.06187   9
   4  -9  -2 10.6211 1.59109   6
  -4   9  -2 11.5506 1.39877   6
   4  -9  -2 10.0915 1.40098   5
  -4   9  -2 7.45398 4.38568  12
  -5  -9  -2 2.90348 0.66649   3
  -5  -9  -2 1.84787 1.28948   5
  -5  -9  -2 0.95509 1.56308   4
  -5   9   2 -0.5083 3.82327  12
   5  -9   2 1.60113 0.92615   6
  -5  -9  -2 1.64399 2.09300   7
  -5   9   2 4.54061 1.23592   6
   5   9  -2 0.89828 2.05238  10
  -5  -9  -2 0.48485 1.69421   9
   5   9   2 5.02974 2.44535  10
  -5  -9   2 2.59853 2.04051   9
  -5  -9   2 2.76054 1.40834   4
  -5  -9   2 3.23354 0.67517   3
   5  -9  -2 2.29325 0.92260   6
  -5  -9   2 3.66937 2.00659   7
  -5   9  -2 6.74040 3.97770  12
  -5  -9   2 5.99922 1.76693   5
  -5   9  -2 -1.4681 7.57229  14
  -6  -9  -2 1.75105 1.28146   7
  -6   9   2 1.83995 0.62313   6
  -6  -9  -2 3.75879 1.27880   5
  -6  -9  -2 0.19251 1.58427   9
   6  -9   2 0.82545 0.77286   6
  -6  -9  -2 1.15615 0.48897   3
  -6  -9   2 1.91685 0.52458   3
  -6  -9   2 2.53299 1.09579   5
  -6  -9   2 1.03743 1.19940   7
  -6  -9   2 1.58629 2.34348   9
  -6   9  -2 2.27871 0.61207   6
  -7  -9  -2 1.08503 0.78102   7
  -7   9   2 0.89263 0.36214   6
  -7  -9  -2 0.95330 0.42100   3
  -7  -9  -2 0.10642 1.05953   9
  -7  -9   2 0.24156 0.66227   7
  -7  -9   2 1.02285 0.34767   3
  -7  -9   2 0.34182 0.71681   9
  -7  -9   2 1.99028 0.59703   5
  -7   9  -2 0.65496 0.40231   6
   0 -10  -2 0.56661 0.86385   5
   0 -10   2 0.35499 0.95595   5
   0  10  -2 -3.8599 4.50420   1
   0  10  -2 1.98433 2.24886  12
   0  10  -2 1.83484 2.09916   2
   0 -10  -2 -0.0081 1.00322   7
   0 -10   2 2.32187 1.16440   7
   0 -10  -2 0.36361 0.67283   4
   0  10   2 1.65723 1.85005   2
   0  10   2 -3.1567 1.83018  12
   0  10   2 0.52972 2.84526   1
   0 -10   2 -0.2848 0.63546   4
   1 -10   2 36.1130 2.90081   7
   1 -10   2 42.4462 2.82215   5
  -1  10   2 47.8581 3.96269   2
   1  10  -2 33.1042 3.70917  12
   1  10  -2 49.6320 4.62432   2
  -1 -10  -2 40.2202 3.03309   7
  -1  10   2 36.1579 2.41503   6
  -1 -10  -2 41.6036 2.91253   5
   1 -10   2 40.1762 2.41522   4
  -1 -10  -2 39.1748 2.98202   4
  -1  10   2 30.2700 4.97811  12
  -1 -10   2 38.8918 2.87961   5
  -1 -10   2 40.6857 2.88789   4
  -1  10  -2 22.7801 13.5815  14
  -1 -10   2 43.5155 3.07407   7
  -1  10  -2 34.1817 4.99076  12
   1  10   2 44.4454 4.13463   2
   1  10   2 32.9209 3.17200  12
   1 -10  -2 42.4303 2.81860   5
   1 -10  -2 39.9619 2.28354   4
   1 -10  -2 37.6244 2.79754   7
  -1  10  -2 47.5861 4.60284   2
  -2 -10  -2 7.07057 1.34240   5
   2 -10   2 4.49166 1.07226   5
  -2 -10  -2 3.73843 1.75912   9
  -2  10   2 4.62547 1.82021   2
  -2 -10  -2 5.51137 1.54394   7
  -2  10   2 9.45940 11.7772  14
  -2  10   2 0.91248 3.19132  12
   2  10  -2 4.23966 2.19818   2
  -2 -10  -2 4.31897 1.32634   4
   2 -10   2 4.41439 1.27706   7
  -2  10   2 6.17864 1.08552   6
  -2  10  -2 4.94669 2.07501   2
  -2  10  -2 -3.3596 11.7944  14
   2 -10  -2 6.53165 1.33502   7
  -2  10  -2 5.86508 0.87676   6
   2  10   2 4.59959 1.87242   2
  -2 -10   2 1.94281 1.19188   5
   2 -10  -2 5.91895 1.22575   5
  -2 -10   2 5.24085 1.57252   7
  -2 -10   2 4.20659 1.34101   4
  -2  10  -2 4.79541 3.59043  12
  -3  10   2 14.2435 1.47049   6
   3 -10   2 18.6963 2.04062   7
  -3 -10  -2 16.1031 2.46788   4
  -3  10   2 12.2659 4.35126  12
  -3 -10  -2 17.6965 2.49051   7
   3  10  -2 12.6445 2.05780  10
  -3  10   2 1.66306 11.3770  14
   3 -10   2 16.6892 1.75574   5
  -3 -10  -2 11.8098 2.59834   9
  -3 -10  -2 19.3597 2.28417   5
  -3  10   2 14.2411 2.60793   2
  -3 -10   2 13.0236 2.33487   9
   3 -10  -2 17.1798 1.85216   5
  -3  10  -2 11.8289 4.50587  12
  -3 -10   2 16.6020 2.32683   7
  -3  10  -2 11.3341 14.1398  14
  -3  10  -2 16.3397 1.54724   6
  -3 -10   2 18.7342 2.44261   4
   3 -10  -2 16.1809 1.82230   7
  -3  10  -2 18.3176 2.98554   2
  -3 -10   2 15.4061 2.18537   5
   3  10   2 28.1503 4.93952   2
  -4  10   2 5.68011 3.83990  12
  -4 -10  -2 5.31815 1.44846   5
  -4 -10  -2 9.51100 2.28640   9
  -4  10   2 -3.2353 11.8283  14
  -4 -10  -2 9.32269 1.90494   7
   4 -10   2 8.54359 1.37417   5
  -4 -10  -2 6.17713 1.67701   4
  -4  10   2 8.93431 1.24023   6
  -4 -10  -2 8.07703 1.08216   3
   4  10  -2 10.2768 1.96711  10
  -4 -10   2 6.30141 1.61002   4
  -4  10  -2 8.45246 1.29031   6
  -4 -10   2 7.50015 1.75309   7
  -4  10  -2 0.21590 3.54725  12
  -4 -10   2 6.89000 1.58930   5
   4 -10  -2 7.75799 1.16905   5
  -4 -10   2 6.82980 1.06926   3
  -4 -10   2 6.40117 1.91425   9
   5 -10   2 2.99473 0.84933   6
  -5 -10  -2 3.63352 0.71960   3
  -5 -10  -2 0.49285 1.81175   9
  -5  10   2 3.67620 0.78559   6
  -5 -10  -2 5.09846 1.34109   5
  -5 -10  -2 3.73402 1.52291   7
  -5 -10   2 2.73437 1.35730   5
  -5 -10   2 2.85790 1.41407   7
  -5 -10   2 2.56873 1.96318   9
  -5  10  -2 3.28092 0.79190   6
  -5 -10   2 3.51066 0.64377   3
  -6 -10  -2 -0.0379 0.77708   5
  -6 -10  -2 0.49826 1.11589   7
  -6 -10  -2 0.23364 0.43908   3
  -6 -10  -2 -0.5845 1.53261   9
  -6 -10   2 0.51898 1.48400   9
  -6 -10   2 -0.2902 0.81373   5
  -6 -10   2 -0.2412 1.08722   7
  -6  10  -2 0.31678 0.83981   6
  -6 -10   2 0.19006 0.42263   3
  -7 -10  -2 2.42678 0.68905   7
  -7 -10  -2 4.28930 0.55612   3
  -7 -10   2 4.05896 0.82229   7
  -7 -10   2 5.68757 0.49199   3
   0  11  -2 -0.3013 4.76485   1
   0 -11   2 5.93821 1.27289   5
   0 -11   2 4.33574 0.93378   4
   0 -11  -2 6.27829 1.28527   5
   0  11   2 4.52943 1.87140   2
   0 -11  -2 6.37288 1.37529   7
   0  11   2 3.89664 2.32712  12
   0  11  -2 8.10509 2.79584  12
   0  11  -2 3.27021 2.36568   2
   0 -11   2 2.82082 1.35206   7
   0 -11  -2 3.60241 0.94971   4
  -1 -11  -2 16.4933 2.49864   7
  -1  11   2 22.6568 3.75362   2
  -1 -11  -2 19.7971 2.48883   5
  -1  11   2 20.4252 4.01334  12
  -1 -11  -2 23.6147 2.20188   4
  -1  11   2 16.7547 1.51483   6
   1 -11   2 19.2547 1.46088   4
   1  11  -2 15.1568 2.73145  12
  -1 -11   2 24.1346 2.31680   5
  -1  11  -2 16.1442 3.64923  12
  -1  11  -2 2.40801 12.8429  14
  -1 -11   2 19.2280 2.10182   4
  -1 -11   2 19.1993 3.36636   7
  -1  11  -2 18.7601 1.57678   6
   1 -11  -2 20.2861 2.07435   5
  -1  11  -2 31.7588 5.25440   2
   1 -11  -2 20.3749 2.09544   7
  -2  11   2 18.9697 3.08012   2
   2 -11   2 17.2713 2.15935   7
   2  11  -2 16.6126 3.65064   2
  -2  11   2 19.5460 1.56958   6
  -2  11   2 13.5032 14.2655  14
  -2 -11  -2 15.2339 2.25077   5
   2 -11   2 17.4861 1.92841   5
  -2 -11  -2 20.1214 2.48012   7
  -2 -11  -2 16.3045 2.32174   4
  -2  11   2 20.5441 4.33024  12
  -2  11  -2 20.2021 3.31185   2
  -2  11  -2 9.44892 14.3768  14
  -2 -11   2 19.3845 2.27772   4
   2 -11  -2 16.3399 2.04406   7
   2  11   2 16.5011 3.12409   2
  -2 -11   2 20.2056 2.41504   7
  -2  11  -2 17.8256 1.56655   6
   2 -11  -2 17.2723 1.90288   5
  -2 -11   2 15.4394 2.19829   5
  -2  11  -2 10.0426 3.79091  12
  -3  11   2 4.70880 0.90726   6
   3 -11   2 4.68964 1.07331   5
  -3  11   2 3.14482 1.45467   2
   3  11  -2 7.81087 1.70452  10
  -3 -11  -2 3.08407 1.53526   7
   3 -11   2 4.56267 1.32288   7
   3  11  -2 6.30523 2.04555   2
  -3  11   2 1.04588 12.7681  14
  -3  11   2 4.24988 3.76711  12
  -3 -11  -2 5.75590 1.47990   5
  -3 -11  -2 5.05798 1.52019   4
  -3 -11   2 7.29773 1.54960   5
  -3  11  -2 0.57568 3.13593  12
  -3  11  -2 6.04018 0.88630   6
   3 -11  -2 6.01278 1.32287   7
   3  11   2 3.17803 1.56071   2
   3 -11  -2 4.99515 1.08180   5
  -3 -11   2 5.78570 1.44328   4
  -3 -11   2 5.41470 1.66337   7
  -3  11  -2 4.83162 1.64498   2
   4 -11   2 1.60238 0.82181   5
  -4  11   2 -1.7317 12.6426  14
  -4 -11  -2 2.59798 1.23539   5
  -4  11   2 3.18847 0.82115   6
  -4  11   2 0.59136 0.85095   2
  -4 -11  -2 2.52318 1.42807   7
  -4 -11  -2 1.59189 1.68830   9
  -4  11   2 5.40398 3.69582  12
  -4 -11  -2 1.87525 1.42958   4
   4 -11  -2 1.60571 0.90112   5
  -4 -11   2 3.27096 1.34514   5
  -4  11  -2 4.44516 3.87155  12
  -4  11  -2 1.68089 0.70801   6
  -4 -11   2 0.19582 0.86782   9
  -4  11  -2 -0.7660 0.85266   2
  -4 -11   2 1.12442 1.28511   4
  -4 -11   2 1.04211 0.54992   3
  -4  11  -2 2.03276 9.01060  14
  -4 -11   2 0.82212 1.40281   7
  -5 -11  -2 0.28916 1.51366   9
  -5 -11  -2 1.59879 0.56904   3
  -5  11   2 1.66638 0.61859   6
  -5 -11  -2 1.26676 1.06957   5
  -5 -11  -2 0.22502 1.23022   7
  -5  11  -2 1.46037 0.65292   6
  -5 -11   2 0.21247 0.95073   5
  -5 -11   2 1.05489 0.75438   3
  -5 -11   2 2.09921 1.31307   7
  -5 -11   2 -1.4562 2.00515   9
  -6  11   2 1.89446 0.49938   6
  -6 -11  -2 0.47375 0.88561   7
  -6 -11  -2 0.21510 1.41101   9
  -6 -11  -2 1.52129 0.69398   5
  -6 -11  -2 2.45932 0.43072   3
  -6 -11   2 1.04545 0.74796   9
  -6 -11   2 1.80971 0.46560   3
  -6  11  -2 2.58114 0.50893   6
  -6 -11   2 1.45188 0.96512   7
  -6 -11   2 2.09899 0.81912   5
   0 -12   2 9.76590 1.38106   4
   0 -12  -2 8.98503 1.36638   4
   0  12   2 12.5801 3.03996  12
   0 -12  -2 12.1517 1.92236   7
   0 -12  -2 11.5766 1.75982   5
   0  12   2 8.52399 2.44191   2
   0 -12   2 11.6729 1.79705   5
   0  12  -2 10.1370 2.90965  12
   0  12  -2 6.23363 2.20039   2
   0 -12   2 10.6840 1.86321   7
   1 -12   2 10.4950 1.76033   7
   1 -12   2 9.88590 1.67336   5
  -1 -12  -2 7.76233 1.41639   5
  -1 -12  -2 9.13134 1.72337   7
  -1  12   2 13.7751 2.48930   2
  -1  12   2 9.36027 3.85841  12
  -1  12   2 9.79754 1.20081   6
  -1 -12  -2 12.0717 1.76560   4
   1  12  -2 16.4018 3.13086   2
  -1 -12   2 10.4813 1.77656   7
  -1  12  -2 4.16872 2.96480  12
  -1 -12   2 10.5168 1.66470   4
  -1  12  -2 8.08864 1.21450   6
   1  12   2 11.4204 2.33495   2
   1 -12  -2 10.1582 1.66016   5
   1 -12  -2 8.18649 1.52802   7
  -1 -12   2 10.5419 1.81903   5
  -1  12  -2 10.8001 2.52334   2
   2 -12   2 7.94357 1.45614   7
   2  12  -2 8.14182 2.22787   2
  -2 -12  -2 12.5128 1.75405   5
  -2  12   2 7.85617 1.18661   6
  -2  12   2 -4.5717 14.7255  14
  -2  12   2 4.38193 3.34829  12
  -2 -12  -2 7.83198 1.60335   7
  -2 -12  -2 8.19736 1.63570   4
  -2  12   2 10.7192 2.20253   2
   2 -12   2 7.50794 1.21313   5
  -2 -12   2 7.78647 1.49596   5
  -2 -12   2 7.25895 1.45559   4
  -2  12  -2 9.26435 1.28816   6
   2 -12  -2 10.8101 1.77164   7
   2  12   2 8.84252 2.08664   2
   2 -12  -2 7.21989 1.25603   5
  -2 -12   2 6.99803 1.73409   7
  -2  12  -2 11.5017 3.89315  12
  -2  12  -2 7.44317 2.00170   2
  -3 -12  -2 6.40766 2.28490   4
  -3 -12  -2 3.87646 1.54051   5
  -3 -12  -2 5.21354 1.67218   7
   3 -12   2 3.37265 1.51700   5
   3 -12   2 5.53638 1.28455   7
  -3  12   2 8.88863 13.9772  14
  -3  12   2 3.95938 1.05540   6
   3  12  -2 7.59900 1.89387   2
   3  12  -2 5.58901 2.53114  10
   3  12   2 7.71708 1.97231   2
  -3  12  -2 6.28387 1.24499   6
  -3 -12   2 4.98493 1.62439   5
   3 -12  -2 7.55294 1.48391   5
  -3 -12   2 6.04602 1.55844   7
  -3 -12   2 9.43278 2.48178   4
  -3  12  -2 9.90623 6.97388  12
  -4  12   2 7.86913 1.17763   6
  -4 -12  -2 5.30621 1.24335   5
   4 -12   2 5.14742 0.90551   5
  -4 -12  -2 6.33374 1.45474   7
  -4 -12   2 4.09866 1.50057   7
  -4 -12   2 4.67432 1.25573   5
   4 -12  -2 5.05431 0.93769   5
  -4  12  -2 7.44659 1.15515   6
  -5 -12  -2 0.59761 0.89167   5
  -5 -12  -2 -0.8774 1.54839   7
  -5  12   2 1.11928 0.57121   6
  -5 -12  -2 0.77340 1.36790   9
  -5 -12   2 -0.3356 0.81146   9
  -5 -12   2 0.50614 1.11368   7
  -5 -12   2 0.17030 1.00402   5
  -5 -12   2 0.94909 0.70123   3
  -5  12  -2 0.80021 0.54866   6
  -6  12   2 3.36476 0.57367   6
  -6 -12  -2 1.14525 0.67397   7
  -6  12  -2 3.02864 0.56012   6
  -6 -12   2 1.59167 0.55347   5
  -6 -12   2 2.58367 0.75789   7
   0  13  -2 4.41420 2.14129   2
   0 -13  -2 4.50516 1.31208   7
   0 -13   2 7.96054 1.48670   7
   0  13   2 6.90943 2.16396   2
   0 -13   2 5.87959 1.04879   4
   0 -13  -2 8.91851 1.37305   5
   0 -13   2 5.91655 1.35767   5
   0  13  -2 2.36339 2.80069  12
  -1  13   2 6.50431 3.07574  12
  -1 -13  -2 7.90053 1.42528   4
   1 -13   2 7.30143 1.25603   5
  -1  13   2 6.88834 1.03376   6
   1 -13   2 8.02084 1.50427   7
  -1 -13  -2 6.66553 1.41597   7
  -1 -13  -2 6.68762 1.45277   5
  -1  13   2 9.03357 2.23768   2
   1  13  -2 8.94758 2.34579   2
   1  13   2 8.66968 2.13754   2
  -1 -13   2 4.35926 1.47819   7
  -1  13  -2 8.69417 1.15886   6
  -1 -13   2 8.42971 1.38404   4
  -1  13  -2 4.40431 3.02008  12
  -1  13  -2 6.01949 1.85048   2
   1 -13  -2 9.90174 1.64617   7
  -1 -13   2 7.07353 1.35489   5
   1 -13  -2 8.78639 1.40080   5
  -2  13   2 13.2385 2.76988   2
  -2 -13  -2 8.72699 2.08399   5
  -2 -13  -2 10.5504 1.66322   4
   2 -13   2 8.88636 1.49386   5
   2  13  -2 7.06132 1.92990  10
   2 -13   2 9.37745 1.67856   7
   2  13  -2 6.19027 2.00130   2
  -2  13   2 9.74992 3.76433  12
  -2  13   2 11.1294 1.23147   6
  -2 -13  -2 7.58727 1.51956   7
  -2  13  -2 -2.6988 17.2010  14
   2  13   2 9.88115 2.14144   2
  -2  13  -2 5.71307 3.15332  12
  -2 -13   2 10.1242 1.68810   4
  -2 -13   2 10.1787 2.25537   5
   2 -13  -2 7.39231 1.44666   5
  -2  13  -2 10.1417 1.21121   6
   2 -13  -2 9.41527 1.58840   7
  -2 -13   2 11.5562 2.45391   7
  -2  13  -2 8.21825 2.14469   2
  -3 -13  -2 -1.0141 1.06530   7
  -3  13   2 -0.5703 1.15523   2
   3 -13   2 0.36924 0.72913   5
   3  13  -2 -0.7349 1.39833   2
  -3  13   2 -0.3129 0.61777   6
  -3 -13  -2 0.78891 0.98000   5
  -3  13  -2 0.11954 0.65860   6
  -3  13  -2 -1.8763 1.10346   2
   3 -13  -2 0.25565 0.81307   5
  -3 -13   2 -0.1789 1.05454   7
   3  13   2 -0.1815 1.36671   2
  -3 -13   2 1.01458 1.14864   5
  -4 -13  -2 0.43441 0.94775   7
  -4 -13  -2 1.18051 0.94550   5
  -4  13   2 0.12277 0.54702   6
  -4  13   2 -1.4081 0.54362   2
   4 -13  -2 0.75854 0.72157   5
  -4 -13   2 0.12271 1.04622   5
  -4  13  -2 -0.5256 0.59188   2
  -4 -13   2 0.93310 1.18542   7
  -4  13  -2 -0.1862 0.55468   6
  -5  13   2 4.07908 0.58209   6
  -5 -13  -2 1.84986 0.84122   7
  -5 -13  -2 3.38180 0.74289   5
  -5  13  -2 5.15441 0.78033   6
  -5 -13   2 2.78123 0.79988   5
   0  14   2 12.5924 2.29973   2
   0 -14  -2 7.41298 1.24321   5
   0 -14  -2 10.3471 1.78105   7
   0 -14   2 5.72143 1.36231   7
   0 -14   2 9.28237 1.57073   5
   0  14  -2 13.5683 2.64559   2
   1 -14   2 14.5931 1.71000   5
   1  14  -2 16.7675 3.20606   2
  -1 -14  -2 14.9170 1.85731   5
  -1  14   2 14.2345 2.79543   2
  -1  14   2 13.0780 1.51590   6
   1 -14   2 11.5769 1.89185   7
  -1 -14  -2 14.8491 1.95703   7
  -1 -14   2 12.7817 1.77026   5
  -1 -14   2 12.7168 1.93573   7
   1 -14  -2 13.5395 1.84923   7
   1  14   2 13.3855 2.91179   2
   1 -14  -2 13.8930 1.70866   5
  -1  14  -2 14.5044 1.32111   6
  -1  14  -2 13.5007 2.95178   2
  -2 -14  -2 0.29161 1.03495   7
  -2  14   2 0.45100 0.59188   6
   2  14  -2 -0.5017 1.45939   2
   2 -14   2 0.61179 1.09121   7
  -2  14   2 -1.3235 1.21222   2
   2 -14   2 -0.4363 0.70781   5
  -2 -14  -2 -0.4978 0.87400   5
  -2 -14   2 0.32532 1.02501   5
   2 -14  -2 -1.3679 0.77273   5
  -2 -14   2 -0.8119 1.07837   7
   2 -14  -2 0.50781 1.04888   7
  -2  14  -2 0.45167 0.60088   6
  -2  14  -2 0.16545 1.43127   2
   2  14   2 -0.2569 1.35035   2
  -3 -14  -2 0.17091 0.84580   5
  -3  14   2 1.37792 1.07269   2
   3 -14   2 0.54040 0.65918   5
   3  14  -2 1.32324 1.31774   2
  -3  14   2 0.45719 0.53680   6
  -3 -14  -2 0.29076 1.00059   7
  -3 -14   2 0.43146 1.04234   7
  -3  14  -2 0.88081 0.56661   6
   3  14   2 -0.1739 1.12411   2
  -3 -14   2 0.44584 0.87023   5
   3 -14  -2 1.26393 0.68307   5
  -3  14  -2 0.28168 1.11547   2
  -4  14   2 4.72177 0.78435   6
  -4 -14  -2 1.73631 0.86035   7
  -4 -14  -2 5.98647 0.97518   5
  -4  14   2 5.89336 1.02306   2
  -4 -14   2 2.63215 1.01334   7
  -4 -14   2 4.30443 0.99339   5
  -4  14  -2 3.87813 0.60693   6
  -5  14   2 1.32563 0.37252   6
  -5 -14  -2 0.81341 0.54405   5
  -5 -14  -2 0.48144 0.54695   7
  -5  14  -2 0.93386 0.39140   6
  -5 -14   2 0.47973 0.60256   7
  -5 -14   2 0.72907 0.51103   5
   0  15  -2 2.14048 1.45071   2
   0 -15  -2 1.79416 0.82285   5
   0 -15  -2 2.08792 1.12641   7
   0 -15   2 3.84259 0.99254   5
   0 -15   2 1.05821 1.13263   7
   0  15   2 1.68241 1.54006   2
  -1 -15  -2 1.65893 1.00186   7
   1 -15   2 3.00553 1.11193   7
  -1 -15  -2 1.69253 0.83049   5
   1  15  -2 1.58295 1.50840   2
   1 -15   2 1.99772 0.74593   5
  -1  15   2 1.60541 1.45139   2
   1 -15  -2 1.99383 0.75554   5
  -1 -15   2 2.58326 1.15568   7
  -1  15  -2 2.61257 0.60388   6
   1  15   2 1.84086 1.34549   2
   1 -15  -2 3.97937 1.18071   7
  -1 -15   2 1.49777 0.80017   5
  -1  15  -2 2.14561 1.45256   2
  -2  15   2 -0.2931 1.14281   2
  -2 -15  -2 -0.3122 0.95151   7
   2 -15   2 0.18581 0.77239   5
  -2  15   2 0.45652 0.48251   6
   2  15  -2 1.10929 1.45674   2
   2 -15   2 1.27894 0.96454   7
  -2 -15  -2 0.79783 0.79512   5
  -2 -15   2 1.38575 0.87526   5
  -2 -15   2 0.14617 0.83830   7
  -2  15  -2 0.54996 0.51871   6
   2 -15  -2 -0.0321 0.67338   5
  -2  15  -2 0.55783 1.21765   2
   2  15   2 0.19171 1.22965   2
  -3  15   2 1.81597 1.02963   2
   3 -15   2 2.29819 0.62980   5
  -3 -15  -2 2.52688 0.83525   7
  -3 -15  -2 0.71626 0.66744   5
  -3  15   2 1.60749 0.49459   6
  -3  15  -2 2.47753 0.53810   6
  -3 -15   2 0.09152 0.71553   7
   3 -15  -2 2.28227 0.71645   5
  -3  15  -2 2.78495 1.05980   2
  -3 -15   2 1.57834 0.75446   5
  -4 -15  -2 0.99836 0.56863   7
  -4  15   2 1.16988 0.40283   6
  -4 -15  -2 0.78505 0.51731   5
  -4 -15   2 0.21205 0.58938   5
  -4  15  -2 0.74182 0.43782   6
  -4 -15   2 0.74374 0.61733   7
   0  16   2 3.07465 1.35329   2
   0 -16  -2 1.89372 0.91761   7
   0 -16  -2 1.05193 0.65038   5
   0 -16   2 2.05136 0.72774   5
   0  16  -2 1.96348 1.39389   2
   0 -16   2 1.47930 0.93934   7
  -1 -16  -2 1.95010 0.93983   7
   1 -16   2 2.49532 0.89638   7
   1  16  -2 3.83527 1.53254   2
  -1  16   2 2.23392 1.21773   2
   1 -16   2 1.38887 0.57081   5
  -1 -16  -2 0.58909 0.69958   5
  -1 -16   2 0.87254 0.85430   7
  -1 -16   2 3.12859 0.79929   5
   1 -16  -2 2.51281 0.90225   7
   1 -16  -2 1.27207 0.73067   5
  -1  16  -2 1.52036 1.28919   2
   1  16   2 2.65243 1.25677   2
  -2 -16  -2 -0.1789 0.59095   5
  -2 -16  -2 0.24206 0.81761   7
   2  16  -2 -1.5059 1.15214   2
   2 -16   2 0.47929 0.53029   5
  -2  16   2 1.17356 1.01799   2
   2  16   2 -1.2156 1.07022   2
  -2  16  -2 0.02854 1.01429   2
  -2 -16   2 -1.9990 0.83921   7
  -2 -16   2 -0.2517 0.62064   5
  -2  16  -2 0.28426 0.38970   6
   2 -16  -2 0.23798 0.54284   5
  -3 -16  -2 0.77476 0.66126   7
  -3 -16  -2 1.42994 0.81927   5
  -3  16   2 1.90690 0.53274   6
  -3  16   2 1.94781 0.66208   2
  -3 -16   2 1.10406 0.53272   5
  -3  16  -2 2.49389 0.40110   6
  -3 -16   2 1.53273 0.71033   7
  -3  16  -2 2.58042 0.90284   2
   0 -17  -2 2.93535 0.61735   7
   0 -17   2 3.26795 0.82309   7
   0  17   2 6.18460 1.29499   2
   0  17  -2 7.28875 1.32241   2
   0 -17   2 2.86735 0.55947   5
   1 -17   2 1.08521 0.48095   5
  -1 -17  -2 1.03789 0.49282   5
   1  17  -2 2.56471 1.15925   2
  -1  17   2 2.11230 1.03610   2
  -1 -17  -2 1.28281 0.59623   7
   1 -17  -2 2.32788 0.58593   5
  -1  17  -2 2.36546 1.04197   2
  -1 -17   2 1.28092 0.71285   7
  -1 -17   2 1.09891 0.53413   5
   1  17   2 1.70450 0.85838   2
  -2 -17  -2 1.23368 0.49293   5
  -2  17   2 2.56855 0.77469   2
   2 -17   2 1.21523 0.50556   5
   2 -17  -2 1.17885 0.42376   5
  -2  17  -2 2.21888 0.74399   2
  -2 -17   2 0.95989 0.54792   7
  -2 -17   2 1.74469 0.50279   5
   0   0  -3 -0.4295 0.50598  10
   0   0   3 0.15378 0.21346   4
   0   0   3 -1.2915 1.07168  10
   0   0  -3 0.53011 1.60527  14
   0   0  -3 0.59701 0.69625  12
   0   0   3 1.19336 2.30007  14
   1   0   3 2036.12 103.958  10
   1   0  -3 2258.92 103.956  12
  -1   0  -3 1950.95 103.875  12
  -1   0   3 2114.82 104.270  12
  -2   0   3 304.951 15.7345  12
  -2   0   3 271.618 14.5571   4
   2   0   3 305.224 15.0831  10
  -2   0  -3 292.237 15.1431  12
  -2   0  -3 265.343 16.9300   1
  -2   0   3 264.431 16.6804   1
   2   0  -3 308.640 14.9982  10
  -2   0  -3 273.094 14.5979   4
   3   0   3 2.94745 1.82181  10
   3   0  -3 1.91714 1.64303  10
   3   0   3 3.42701 5.16152  14
  -3   0   3 10.1695 6.15056  14
  -3   0   3 1.48379 2.74975  12
   3   0  -3 7.03850 5.66315  14
  -3   0  -3 3.55971 2.34942  12
  -3   0  -3 1.99519 1.00729   4
  -3   0   3 2.40731 0.80132   4
  -3   0  -3 0.01164 1.76729   1
  -3   0   3 -0.0359 1.42829   1
  -4   0   3 17.9105 1.71865   4
  -4   0  -3 22.8117 4.70507   1
   4   0  -3 14.7934 6.66795  14
  -4   0   3 18.3830 4.43104   1
   4   0  -3 24.5261 3.80886  10
   4   0   3 22.8402 3.97221  10
   4   0   3 17.7069 7.52753  14
  -4   0  -3 24.7971 3.99965  12
  -4   0   3 24.4841 4.09255  12
   5   0   3 20.1888 4.00640  10
   5   0   3 20.1799 9.12005  14
  -5   0   3 22.6897 1.46768   3
   5   0  -3 16.0515 8.82845  14
   5   0  -3 23.3531 2.16623   6
  -5   0  -3 22.8550 1.46907   3
  -5   0   3 23.9788 3.38310   9
  -5   0  -3 20.2082 5.76521   1
  -5   0  -3 26.4221 2.95959   9
   5   0   3 25.3063 2.18909   6
  -5   0   3 24.5382 5.15683   1
   5   0  -3 21.4527 3.80902  10
  -5   0   3 11.5774 4.07418  12
   6   0   3 34.2464 2.84565   6
  -6   0   3 35.1226 2.05901   3
  -6   0  -3 35.1875 3.94771   9
   6   0  -3 36.5300 2.79516   6
  -6   0  -3 32.9332 2.07750   3
   6   0   3 22.0425 12.5581  14
  -6   0  -3 39.0709 6.75138   1
   6   0  -3 35.9684 6.97304  10
  -6   0   3 38.0500 6.53339   1
  -6   0   3 43.6325 4.74694   9
   6   0   3 22.8221 5.41625  10
   7   0  -3 4.90806 1.12187   6
  -7   0   3 5.07673 0.68945   3
  -7   0  -3 4.44630 0.75206   3
  -7   0  -3 3.97793 2.18879   9
   7   0   3 4.67996 1.18074   6
  -7   0   3 5.43798 1.77738   9
  -8   0  -3 0.19460 0.71392   7
  -8   0   3 0.82730 0.84572   7
  -8   0   3 0.32713 0.64117   5
  -8   0  -3 0.71095 0.74455   9
  -8   0  -3 0.51108 0.34622   3
   8   0   3 -0.0882 0.63198   6
   0  -1  -3 438.486 22.9009  14
   0   1  -3 462.449 23.9185  14
   0  -1  -3 511.519 23.2230  14
   0   1   3 454.114 23.0157  10
   0   1  -3 438.549 22.8107  12
   0  -1   3 430.331 23.2030  10
   0   1   3 512.272 24.1915  14
   0  -1  -3 417.558 22.6680  12
   0   1   3 423.538 22.6530  10
  -1   1   3 34.6406 1.96418   4
   1   1  -3 32.7509 3.16182  12
  -1   1   3 41.4761 13.7241  14
   1  -1   3 38.3892 4.13280  10
  -1   1   3 37.8859 3.02669   1
   1  -1   3 36.4452 2.06705   4
  -1  -1  -3 43.9210 2.53002   4
  -1  -1   3 32.8679 3.88419   1
  -1  -1   3 44.3292 10.8412  14
  -1   1  -3 38.7630 2.35407   4
  -1  -1   3 36.2101 2.27657   4
  -1   1  -3 34.8870 3.41177   1
  -1   1  -3 49.9088 3.67494  12
  -1  -1   3 50.2165 6.26613  14
  -2   1   3 136.858 15.5347  14
   2  -1   3 130.350 12.7813  14
  -2  -1  -3 137.225 7.26189   4
  -2  -1  -3 146.302 9.89293   1
  -2  -1  -3 123.395 7.44168  12
   2   1  -3 128.749 12.5191  14
  -2   1   3 132.894 6.91089   4
  -2   1   3 122.458 8.70657  12
   2  -1   3 134.670 8.02523  10
   2   1  -3 138.532 7.56485  10
   2  -1  -3 130.336 7.77339  10
   2   1   3 136.798 7.48279  10
  -2  -1   3 140.460 7.13568   4
  -2  -1   3 144.698 9.48592  14
  -2   1  -3 123.391 8.07761  12
  -2  -1   3 127.218 8.22525  12
  -2  -1   3 155.868 10.1212   1
  -2   1  -3 162.279 9.57635   1
   2  -1  -3 135.746 12.0989  14
  -2   1  -3 144.446 7.27670   4
  -2  -1   3 126.594 10.9027  14
   2   1   3 129.904 10.4540  14
  -3  -1  -3 103.718 8.80843   1
   3  -1   3 104.991 6.90807  10
   3   1  -3 100.737 6.22196  10
  -3   1   3 101.189 7.60988  12
   3   1  -3 90.9476 12.1612  14
  -3  -1  -3 102.970 6.32805  12
   3  -1   3 91.8146 13.3608  14
  -3  -1  -3 103.649 5.68816   4
  -3   1   3 98.5710 5.22985   4
  -3   1   3 91.9016 14.6453  14
  -3  -1   3 92.9045 6.91485  12
  -3  -1   3 101.727 5.50613   4
   3  -1  -3 96.2959 6.45780  10
   3   1   3 95.7049 10.7792  14
  -3  -1   3 89.2749 8.33403   1
  -3   1  -3 102.302 10.4347  14
  -3   1  -3 93.2569 5.44676   4
  -3   1  -3 97.8146 6.91624  12
   3  -1  -3 77.1560 14.2749  14
   3   1   3 101.219 6.31560  10
  -3   1  -3 115.503 8.79254   1
  -4  -1  -3 7.37385 1.45087   4
   4   1  -3 4.51895 5.88126  14
  -4   1   3 0.25533 3.15851  12
  -4  -1  -3 6.56576 3.06806   1
  -4  -1  -3 4.83881 2.12392  12
   4  -1   3 1.66971 2.45318  10
  -4   1   3 2.77061 1.91881   1
   4  -1   3 5.19135 6.72749  14
   4   1  -3 3.65449 1.95273  10
  -4   1   3 1.66435 6.74590  14
   4  -1  -3 2.30814 6.25040  14
  -4  -1   3 4.65735 1.05001   4
  -4   1  -3 8.42595 3.26376   1
  -4   1  -3 5.20330 2.95648  12
   4  -1  -3 3.39190 2.23228  10
   4   1   3 0.26297 5.77775  14
   4   1   3 0.68105 1.93248  10
  -4   1  -3 2.82077 0.90539   4
  -4  -1   3 2.45400 2.42021  12
  -4  -1   3 6.07376 3.00058   1
  -5  -1  -3 9.52921 4.18971   1
  -5   1   3 5.64355 3.80020  12
   5  -1   3 12.6785 1.79181   6
  -5  -1  -3 10.2135 2.33830   9
  -5   1   3 8.57991 0.96284   6
  -5   1   3 9.02438 2.91071   9
  -5   1   3 14.2105 4.15526   1
  -5  -1  -3 10.0864 0.95246   3
   5  -1   3 11.0329 3.85366  10
   5   1  -3 6.21137 2.70639  10
  -5  -1  -3 9.64901 1.69687   4
   5  -1   3 4.44428 8.17365  14
   5   1  -3 11.6712 1.70016   6
   5   1  -3 3.93050 8.05569  14
  -5   1   3 11.0133 0.87612   3
  -5  -1   3 11.1788 0.96142   3
  -5  -1   3 12.0016 4.19673   1
   5   1   3 14.1687 9.09332  14
  -5  -1   3 10.3196 1.66752   4
  -5   1  -3 10.2448 3.66638  12
  -5   1  -3 9.67192 2.43914   9
   5  -1  -3 12.0950 1.74266   6
   5  -1  -3 3.91785 7.69123  14
  -5   1  -3 17.2070 4.84250   1
  -5   1  -3 7.38963 0.94271   6
   5   1   3 11.6533 1.70482   6
  -5  -1   3 11.9212 2.68451   9
   5  -1  -3 13.4226 3.30612  10
   5   1   3 12.3286 3.38135  10
  -5   1  -3 10.7994 0.91325   3
  -6  -1  -3 9.44489 2.65180   9
  -6  -1  -3 6.59376 4.35597   1
   6  -1   3 3.95150 9.67404  14
  -6   1   3 7.01661 0.82424   3
  -6   1   3 6.22641 2.25161   9
   6  -1   3 6.43008 4.26790  10
  -6  -1  -3 6.45585 0.90699   3
   6   1  -3 7.98160 1.35884   6
   6   1  -3 6.89792 9.62174  14
  -6   1   3 9.84352 3.57047   1
   6   1  -3 5.86250 3.38097  10
   6  -1   3 10.1929 1.58067   6
   6   1   3 10.6931 1.85609   6
   6  -1  -3 10.0030 4.50003  10
  -6   1  -3 7.98436 2.97616   9
   6   1   3 4.20147 3.17487  10
  -6  -1   3 8.64556 3.58066   9
   6  -1  -3 5.01904 8.71612  14
  -6  -1   3 7.38510 3.94193   1
  -6  -1   3 6.66379 0.88342   3
   6  -1  -3 5.53027 1.31187   6
  -6   1  -3 7.39088 0.87582   3
   6   1   3 2.52602 9.76347  14
  -6   1  -3 5.79353 3.43280   1
  -7   1   3 1.13515 0.36577   3
   7  -1   3 0.30597 0.93555   6
   7   1  -3 1.05709 0.90494   6
  -7  -1  -3 0.30600 0.41462   3
  -7   1   3 -0.2774 1.30722   9
  -7  -1  -3 -0.8789 2.35979   9
  -7  -1   3 1.17651 0.42178   3
  -7  -1   3 0.32214 1.60214   9
  -7   1  -3 0.50369 0.37714   3
  -7   1  -3 1.22710 1.50321   9
   7   1   3 0.37909 0.91524   6
  -7  -1   3 0.44794 1.37100   7
   7  -1  -3 0.52582 1.00296   6
  -8  -1  -3 -0.2125 0.26169   3
   8  -1   3 -0.1538 0.63716   6
  -8   1   3 0.37023 0.76304   7
  -8   1   3 -1.0180 0.65232   5
  -8  -1  -3 -0.2242 0.80209   9
  -8  -1  -3 0.52933 0.94248   7
  -8  -1   3 0.10082 0.32792   3
  -8   1  -3 -0.4750 0.76830   7
  -8  -1   3 -0.2908 0.63131   5
  -8  -1   3 1.26155 0.90303   7
   0   2   3 2537.59 120.201  14
   0   2  -3 2360.04 121.718  14
   0  -2   3 2192.06 119.784  10
   0  -2   3 2325.96 121.348  14
   0   2   3 2390.11 119.558  10
   0  -2   3 2616.93 121.681  14
   1  -2   3 601.344 30.7812  10
   1   2  -3 622.928 31.7818  14
   1  -2   3 651.539 34.4090  14
  -1   2   3 626.874 30.9812  12
  -1   2   3 662.260 37.0066  14
   1   2  -3 601.055 30.2279  12
  -1  -2  -3 606.127 30.1654   4
  -1   2  -3 577.355 30.0338   4
   1  -2  -3 533.774 29.8849   4
  -1   2  -3 608.538 35.3798  14
   1  -2  -3 593.459 30.4005  10
   1  -2  -3 620.165 32.7552  14
  -1  -2   3 615.205 30.5927  12
  -1  -2   3 583.625 32.6196   1
   1   2   3 569.570 30.0164  12
  -1   2  -3 590.250 30.6573  12
   2  -2   3 27.0442 6.79451  14
  -2  -2  -3 30.5497 4.23690   1
   2   2  -3 20.3965 6.52053  14
   2  -2   3 22.2123 3.59870  10
  -2  -2  -3 22.5933 2.14401   4
   2   2  -3 25.8083 2.45382  10
  -2   2   3 25.4988 4.60307  12
  -2   2   3 24.5269 2.57690   1
   2  -2   3 24.4881 1.48509   4
   2   2  -3 21.5094 2.75641  12
  -2   2   3 12.2268 8.26599  14
   2  -2  -3 18.9685 5.84078  14
  -2  -2   3 23.7934 4.21165   1
   2  -2  -3 28.3875 3.17781  10
  -2  -2   3 19.6123 3.29688  12
   2   2   3 23.1500 2.08131  10
  -2  -2   3 22.6471 1.84941   4
  -2   2  -3 24.0829 1.70691   4
   2   2   3 21.8289 5.59246  14
  -2   2  -3 21.6928 8.11426  14
  -2   2  -3 26.8698 3.19620   1
  -2   2  -3 23.6497 3.65691  12
   3  -2   3 4.80775 2.51214  10
   3   2  -3 8.58948 1.81177  10
  -3   2   3 6.10306 3.43008  12
   3   2  -3 8.76132 5.21668  14
   3  -2   3 3.33279 5.82899  14
  -3  -2  -3 6.36293 1.39021   4
  -3  -2  -3 4.80695 2.67554   1
  -3   2   3 6.40603 7.88514  14
  -3  -2   3 4.82639 2.68714   1
  -3  -2   3 4.74558 1.18693   4
   3  -2  -3 5.46717 2.06011  10
  -3   2  -3 7.18152 1.01343   4
   3  -2  -3 7.64159 5.93699  14
   3   2   3 10.4376 1.83720  10
   3   2   3 3.92122 4.84967  14
  -3   2  -3 7.54166 2.94365  12
  -4   2   3 10.4763 2.80311   1
   4   2  -3 8.92588 2.15947  10
   4  -2   3 3.97337 6.53428  14
  -4   2   3 1.63099 7.84986  14
  -4  -2  -3 5.39869 1.45703   4
  -4  -2  -3 8.49468 3.80297   1
   4   2  -3 7.80694 6.44172  14
  -4   2   3 7.73061 3.66726  12
   4  -2   3 11.1873 3.04547  10
  -4  -2   3 9.28658 1.44870   4
   4  -2  -3 6.42040 2.47010  10
  -4   2  -3 9.17851 2.92320   1
  -4   2  -3 6.15233 5.03336  14
  -4  -2   3 3.89376 2.78207  12
  -4   2  -3 5.62357 3.13501  12
  -4  -2   3 10.5597 4.04259   1
   4   2   3 2.52082 5.76816  14
   4  -2  -3 0.81355 6.56526  14
   4   2   3 7.18989 2.21605  10
   5   2  -3 1.23716 0.94079   6
  -5  -2  -3 2.69790 1.84010   9
  -5   2   3 3.17317 0.46123   3
  -5   2   3 0.12041 4.83766  12
   5  -2   3 2.71718 3.18285  10
  -5  -2  -3 2.70738 0.55000   3
   5  -2   3 -0.0389 7.84433  14
   5  -2   3 2.04770 1.11310   6
  -5   2   3 2.68804 0.61747   6
  -5   2   3 0.61229 2.07509   1
   5   2  -3 -1.1389 8.63549  14
  -5  -2  -3 4.80387 3.76476   1
   5   2  -3 3.72795 2.54139  10
  -5   2   3 4.27221 2.15005   9
  -5   2  -3 2.92106 0.60397   6
   5   2   3 3.94344 7.69995  14
   5  -2  -3 1.69540 7.35348  14
   5  -2  -3 2.49489 1.04385   6
   5  -2  -3 2.10696 2.97888  10
   5   2   3 3.93740 1.03800   6
  -5   2  -3 1.21321 3.75968  12
  -5  -2   3 2.69840 0.55077   3
  -5  -2   3 2.26774 1.92736   9
  -5  -2   3 1.82459 1.15848   4
   5   2   3 2.52275 2.43300  10
  -5   2  -3 2.21271 0.44439   3
  -5   2  -3 2.44230 2.06738   9
  -5  -2   3 2.08760 2.80779   1
  -5   2  -3 4.40512 2.87417   1
   6  -2   3 7.14417 10.9114  14
  -6  -2  -3 11.3958 5.04010   1
  -6  -2  -3 8.86037 1.00369   3
  -6  -2  -3 5.93318 2.33561   9
   6   2  -3 5.22459 10.1246  14
  -6   2   3 8.35046 2.00057   9
   6  -2   3 9.57160 1.61429   6
  -6   2   3 9.24787 0.80565   3
   6   2  -3 2.09789 3.15368  10
   6  -2   3 10.3212 5.00143  10
   6   2  -3 6.56835 1.32651   6
  -6  -2   3 4.32913 3.12581   9
   6   2   3 0.37252 11.0351  14
   6  -2  -3 6.91310 1.45496   6
   6   2   3 6.25999 1.29562   6
   6   2   3 3.02645 3.22263  10
  -6   2  -3 9.54430 0.86929   3
  -6   2  -3 5.79716 2.87175   9
   6  -2  -3 7.22339 9.56082  14
   6  -2  -3 -2.5215 3.84610  10
  -6  -2   3 11.4917 4.80946   1
  -6  -2   3 9.81412 0.96100   3
  -7   2   3 15.4941 2.17722   9
   7  -2   3 22.4432 2.06381   6
  -7  -2  -3 16.2587 2.50573   7
  -7  -2  -3 14.7224 3.82837   9
  -7  -2  -3 18.4683 1.31451   3
  -7  -2   3 16.9648 2.91090   9
  -7   2  -3 13.9188 2.08654   9
   7   2   3 19.3244 1.95569   6
  -7   2  -3 18.4261 1.12945   3
  -7  -2   3 17.9688 2.41684   7
   7  -2  -3 14.4071 1.97183   6
  -8  -2  -3 0.29351 0.91308   9
  -8  -2  -3 -0.6776 0.72715   7
   8  -2   3 -0.0516 0.62428   6
  -8   2   3 -0.2489 0.70745   7
  -8  -2  -3 0.74000 0.29536   3
  -8  -2   3 0.63115 0.25806   3
  -8  -2   3 0.49544 0.63304   5
  -8  -2   3 0.62386 0.88849   9
  -8  -2   3 0.34806 0.89744   7
   0   3  -3 193.351 10.3744  12
   0   3   3 196.431 10.7583  12
   0   3  -3 211.208 16.1631  14
   0   3   3 181.814 9.92565  10
   1  -3   3 1567.86 78.5281  14
   1   3  -3 1559.99 76.5853  14
  -1   3   3 1653.97 80.5847  14
  -1   3   3 1500.32 75.0864  12
   1   3  -3 1485.93 74.4126  12
   1  -3   3 1471.93 75.1466  10
  -1   3  -3 1562.76 79.8795  14
  -1  -3   3 1348.98 79.0690   1
  -1   3  -3 1498.10 74.8838  12
   1  -3  -3 1546.01 76.7664  14
  -1   3  -3 1314.87 74.1466   4
   1  -3  -3 1445.10 74.6582  10
  -1  -3   3 1468.04 74.5336  12
   2   3  -3 164.817 8.78803  10
  -2   3   3 170.533 18.9862  14
   2   3  -3 169.939 12.1476  14
   2  -3   3 170.521 15.8034  14
  -2  -3  -3 163.737 8.82924   4
  -2   3   3 173.529 10.3782  12
  -2  -3  -3 163.710 12.0038   1
   2   3  -3 170.394 9.02744  12
  -2   3   3 166.353 8.70323   1
   2  -3   3 166.128 10.0717  10
   2  -3   3 167.153 8.40333   4
  -2   3  -3 165.366 10.0483  12
  -2  -3   3 162.073 8.95140  12
  -2   3  -3 151.586 8.45750   4
   2   3   3 171.816 8.55213  10
   2  -3  -3 163.217 9.56386  10
  -2   3  -3 166.604 18.0371  14
   2  -3  -3 179.356 14.9026  14
  -2  -3   3 157.719 8.72465   4
  -2  -3   3 173.053 12.6908   1
   3  -3   3 22.5778 4.21442  10
  -3  -3  -3 29.8144 2.42082   4
   3   3  -3 21.9310 2.79327  10
   3  -3   3 16.0959 7.47278  14
  -3   3   3 14.0680 9.10375  14
  -3  -3  -3 38.9245 5.71464   1
  -3   3   3 20.7326 4.17618  12
   3   3  -3 17.0884 6.00059  14
   3   3   3 20.8804 2.63481  10
  -3  -3   3 36.3700 5.47839   1
   3  -3  -3 13.9319 6.71313  14
   3  -3  -3 20.6703 3.74357  10
  -3   3  -3 7.49531 9.20029  14
   3   3   3 18.5751 5.37266  14
  -3  -3   3 28.7683 2.28554   4
  -3   3  -3 23.7531 3.94679  12
   4  -3   3 37.7027 2.69657   6
  -4   3   3 38.7242 2.42574   6
   4  -3   3 47.9088 5.93984  10
  -4  -3  -3 41.7490 3.63310   9
  -4  -3  -3 41.3700 3.29104   4
  -4   3   3 44.9681 4.37800   1
  -4  -3  -3 36.2072 2.30098   3
   4   3  -3 40.7776 4.05673  10
  -4  -3  -3 34.9228 6.54118   1
   4  -3   3 45.9226 13.2993  14
  -4   3   3 46.9913 6.09637  12
  -4   3   3 44.6448 14.7244  14
  -4   3  -3 39.1880 5.68978  12
   4   3   3 43.9809 4.19916  10
  -4  -3   3 43.4352 3.10337   4
   4  -3  -3 45.1480 5.43065  10
   4  -3  -3 49.8201 13.3189  14
   4   3   3 37.2270 10.7274  14
   4  -3  -3 39.3352 2.75354   6
  -4   3  -3 45.7817 10.6479  14
  -4  -3   3 49.2476 3.56662   9
  -4  -3   3 35.5862 2.29035   3
  -4  -3   3 39.9493 6.65707   1
  -5  -3  -3 20.5575 2.80130   9
  -5   3   3 17.8439 2.25731   9
  -5  -3  -3 15.2895 2.44840   4
   5   3  -3 6.52693 9.53355  14
  -5  -3  -3 14.8220 1.23887   3
  -5  -3  -3 11.1394 5.05392   1
   5  -3   3 16.6643 2.03948   6
  -5   3   3 14.9812 1.00435   3
   5   3  -3 16.0423 1.79636   6
   5  -3   3 15.0014 4.47850  10
  -5   3   3 10.4459 4.76319  12
   5   3  -3 12.9234 3.06440  10
   5  -3   3 8.04742 9.01533  14
  -5   3   3 15.4108 1.29574   6
   5  -3  -3 19.0524 2.09317   6
  -5   3  -3 15.5828 1.07169   3
   5   3   3 23.5147 9.58270  14
  -5   3  -3 16.4165 1.30861   6
  -5  -3   3 16.8223 2.89276   9
  -5  -3   3 18.0172 2.32191   4
  -5   3  -3 13.9326 3.19610   9
   5   3   3 16.2084 3.19839  10
   5  -3  -3 8.61014 8.42751  14
  -5  -3   3 19.3712 5.82546   1
  -5   3  -3 13.4513 4.54695  12
   5   3   3 10.7630 1.85455   6
  -5  -3   3 14.5282 1.19702   3
   5  -3  -3 18.7465 4.23848  10
  -6   3   3 12.3518 2.16513   9
  -6   3   3 13.2180 1.24567   6
  -6  -3  -3 15.8102 1.25560   3
   6   3  -3 14.5396 1.84199   6
   6  -3   3 15.4610 2.23306   6
   6  -3   3 8.90397 5.50143  10
  -6  -3  -3 12.4042 3.09458   9
  -6  -3  -3 16.6843 2.13077   5
  -6   3   3 15.2168 0.98334   3
  -6  -3  -3 16.3254 6.11880   1
   6   3  -3 14.3156 3.87074  10
   6  -3   3 4.65628 9.80815  14
   6   3  -3 7.02818 10.1712  14
  -6  -3   3 19.2371 2.68889   7
   6  -3  -3 9.29649 9.98394  14
  -6  -3   3 15.5769 1.26280   3
  -6   3  -3 15.1517 1.06462   3
  -6  -3   3 19.5567 6.38467   1
   6  -3  -3 11.8401 5.81843  10
  -6   3  -3 12.1145 2.22294   9
   6   3   3 14.9188 1.89789   6
   6   3   3 14.7157 3.81830  10
   6  -3  -3 14.9320 2.08942   6
  -6  -3   3 15.9040 3.39688   9
  -7  -3  -3 17.2327 3.77717   9
  -7  -3  -3 17.8401 1.32438   3
   7  -3   3 16.7419 1.96629   6
  -7  -3  -3 21.2067 2.53514   7
   7  -3  -3 15.3850 1.91047   6
   7   3   3 20.0325 1.90853   6
  -7  -3   3 18.2673 2.37327   7
  -7  -3   3 16.7881 2.10835   5
  -8  -3  -3 0.62402 0.29622   3
  -8  -3  -3 0.43410 0.80383   7
  -8  -3  -3 -0.1866 0.92383   9
   8  -3   3 1.03771 0.60730   6
  -8   3   3 -0.0469 0.70675   7
  -8  -3   3 -0.1399 0.85785   9
  -8  -3   3 0.33206 0.27134   3
  -8  -3   3 1.06542 0.78678   7
   0   4  -3 19.8899 6.81640  14
   0  -4   3 17.1944 1.39852   4
   0   4   3 19.5589 2.08489  10
   0   4   3 25.4600 7.07189  14
   0  -4  -3 17.4266 1.44595   4
   0   4   3 19.9622 3.11572  12
   0   4   3 17.5961 2.56669   1
   0   4  -3 21.1057 2.88546  12
   1   4  -3 788.942 40.4490  10
   1   4  -3 784.571 39.5829  12
   1  -4   3 783.489 44.0722  14
  -1   4   3 823.870 46.4519  14
   1  -4   3 784.982 40.5770  10
  -1  -4  -3 774.434 39.4818   4
  -1   4   3 782.456 40.3377  12
  -1   4  -3 752.977 45.8263  14
  -1   4  -3 779.828 40.1747  12
   1  -4  -3 836.703 42.8626  14
   1  -4  -3 818.254 39.1190   4
  -1   4  -3 773.427 39.3158   4
   1  -4  -3 771.151 41.4604  14
  -2  -4  -3 166.375 9.24473   4
   2  -4   3 177.662 8.78139   4
   2   4  -3 171.231 9.35825  10
   2   4  -3 180.101 9.39109  12
  -2  -4  -3 154.106 12.6473   1
  -2   4   3 176.843 10.8750  12
   2  -4   3 178.865 10.7675  10
   2   4  -3 173.775 12.4432  14
   2  -4   3 167.218 16.9125  14
  -2   4   3 182.956 20.8174  14
  -2   4  -3 180.527 10.5884  12
   2   4   3 182.748 8.77372  10
   2  -4  -3 165.338 8.86342   4
  -2  -4   3 164.217 13.1273   1
   2  -4  -3 175.103 15.2332  14
  -2  -4   3 170.121 9.17822   4
  -2   4  -3 161.487 23.0751  14
   2  -4  -3 178.551 10.2300  10
   3  -4   3 66.0578 13.9826  14
  -3   4   3 76.2590 17.4847  14
   3   4  -3 87.7794 12.7458  14
  -3   4   3 82.1737 7.40219  12
   3  -4   3 89.4579 7.29194  10
  -3  -4  -3 81.8249 5.04053   4
  -3  -4  -3 71.8879 8.70747   1
   3   4  -3 87.7956 5.25189  10
  -3  -4   3 78.5171 4.92746   4
   3   4   3 82.7543 11.3014  14
   3  -4  -3 80.2297 6.39308  10
  -3   4  -3 82.0392 17.9146  14
  -3   4  -3 75.1093 6.95865  12
  -3  -4   3 75.8925 8.85686   1
   3   4   3 89.3299 5.01364  10
   3  -4  -3 72.9552 12.9890  14
  -4  -4  -3 71.9944 9.03463   1
   4  -4   3 47.0814 13.6456  14
  -4  -4  -3 64.2405 4.90991   9
  -4   4   3 60.9808 3.49218   6
  -4   4   3 59.7462 6.90259  12
   4  -4   3 62.9395 7.32718  10
  -4  -4  -3 64.7147 3.46243   3
  -4   4   3 39.8156 12.4490  14
   4   4  -3 57.2396 12.9982  14
  -4  -4  -3 71.1765 4.47328   4
  -4  -4   3 63.0752 3.47193   3
  -4   4  -3 61.4880 3.50094   6
  -4  -4   3 76.5858 9.71646   1
   4  -4  -3 58.6656 13.6010  14
  -4  -4   3 66.0776 4.70850   9
   4  -4  -3 65.9165 6.61593  10
  -4  -4   3 63.8974 4.40886   7
  -4   4  -3 64.5422 6.75838  12
   4   4   3 68.1579 5.01708  10
  -4  -4   3 69.7075 4.29220   4
  -5   4   3 22.9131 1.27931   3
   5   4  -3 23.4607 4.10615  10
  -5   4   3 19.5047 2.36525   9
   5  -4   3 9.16624 9.73781  14
  -5  -4  -3 25.6451 1.58351   3
   5  -4   3 25.7875 2.41221   6
  -5   4   3 23.2332 5.04369  12
  -5  -4  -3 22.5748 3.12665   9
  -5   4   3 22.1406 1.63747   6
   5   4  -3 18.4088 1.95437   6
   5   4  -3 13.4082 10.9613  14
  -5  -4  -3 28.6226 7.32168   1
   5  -4   3 21.9326 5.63034  10
  -5  -4  -3 24.0093 2.83032   4
  -5  -4  -3 24.6483 2.30023   5
  -5  -4   3 24.3408 2.72068   4
   5  -4  -3 21.9328 2.33413   6
  -5  -4   3 27.0533 2.83791   7
  -5   4  -3 24.0326 1.38173   3
  -5  -4   3 27.7728 7.05383   1
  -5   4  -3 20.1744 1.64619   6
  -5  -4   3 24.7614 3.15455   9
   5  -4  -3 19.2946 4.71586  10
   5   4   3 23.2044 4.37080  10
   5  -4  -3 9.99724 9.00185  14
  -5   4  -3 18.8034 5.05784  12
  -5  -4   3 23.5695 1.61515   3
  -6  -4  -3 2.54433 1.65771   7
   6  -4   3 -0.0119 9.72521  14
  -6  -4  -3 0.70232 0.56410   3
  -6  -4  -3 0.54457 2.00520   9
  -6   4   3 -2.8907 5.61559  12
  -6   4   3 0.49580 0.62251   6
  -6  -4  -3 2.87679 3.99371   1
   6   4  -3 -0.4758 2.47275  10
   6  -4   3 -0.9938 6.36513  10
  -6  -4  -3 0.15738 1.18277   5
   6  -4   3 0.36157 1.17210   6
  -6  -4   3 -0.6882 1.39644   7
   6  -4  -3 0.36436 1.02960   6
  -6   4  -3 0.95060 0.58705   6
   6  -4  -3 2.06905 6.36469  10
  -6   4  -3 0.90526 1.09556   9
  -6  -4   3 1.23287 3.78105   1
  -6   4  -3 0.46474 0.30464   3
   6   4   3 0.87218 0.89413   6
  -6  -4   3 2.25117 2.80515   9
   6  -4  -3 -0.2672 8.33229  14
  -6  -4   3 0.58147 0.52702   3
   6   4   3 3.56393 2.85692  10
  -7  -4  -3 1.55178 0.52667   3
  -7  -4  -3 2.70861 1.45041   7
   7  -4   3 0.66314 0.93986   6
  -7  -4  -3 0.40975 2.24477   9
  -7  -4  -3 0.07333 0.79556   5
  -7  -4   3 0.17850 2.02445   9
   7  -4  -3 1.07366 0.88449   6
  -7  -4   3 1.12650 0.45883   3
  -7  -4   3 0.22229 1.08747   5
  -7  -4   3 0.51760 1.21834   7
   8  -4   3 4.67059 0.76659   6
  -8  -4  -3 2.87832 0.82188   7
  -8  -4  -3 5.16307 0.52543   3
  -8  -4   3 5.61954 0.52382   3
  -8  -4   3 4.47409 0.88982   7
   0   5   3 101.541 12.0348  14
   0   5   3 123.922 7.33555  12
   0   5   3 109.278 6.83808  10
   0  -5  -3 136.916 6.42225   4
   0  -5   3 137.457 6.42416   4
   0   5  -3 111.076 7.26275  12
   0   5  -3 95.9012 13.7791  14
   0   5   3 140.447 11.0205   1
   1  -5   3 242.712 12.7884   4
  -1   5   3 257.467 22.3678  14
  -1   5   3 260.240 14.3375  12
   1   5  -3 264.717 13.3322  12
   1  -5   3 248.562 14.6312  10
   1  -5   3 260.482 17.6582  14
   1   5  -3 256.591 14.5337  10
  -1  -5  -3 248.337 13.0873   4
  -1  -5   3 250.758 13.0756   4
   1   5   3 255.476 12.9033  12
  -1   5  -3 255.470 22.2327  14
   1  -5  -3 249.172 12.6915   4
  -1   5  -3 265.045 14.1251  12
   2  -5   3 36.4801 2.07480   4
   2   5  -3 36.8201 3.08893  12
   2  -5   3 35.3921 11.6517  14
  -2  -5  -3 39.5345 2.88251   4
  -2   5   3 35.6965 5.19985  12
   2   5  -3 29.3761 9.12600  14
   2   5  -3 46.4776 5.34496  10
   2  -5   3 38.0582 5.22894  10
   2  -5  -3 33.0761 4.31161  10
  -2   5  -3 32.4814 10.3001  14
  -2  -5   3 37.1202 2.72894   4
   2  -5  -3 39.2178 10.3868  14
  -2  -5   3 40.8496 6.11860   1
  -2   5  -3 40.8912 4.78952  12
   3  -5   3 43.4067 12.8798  14
  -3   5   3 50.6193 6.07508  12
   3   5  -3 36.3449 8.87529  14
   3  -5   3 52.4388 6.30977  10
   3   5  -3 50.1057 3.63046  10
  -3  -5  -3 45.0287 7.26726   1
  -3  -5  -3 43.6896 3.43265   4
  -3   5   3 44.8198 12.3338  14
   3   5   3 50.5304 3.31790  10
  -3  -5   3 48.0015 3.41145   4
  -3   5  -3 59.4095 17.6357  14
  -3   5  -3 48.3983 5.59877  12
  -3  -5   3 42.1023 7.06621   1
   3  -5  -3 42.0970 12.1386  14
   3  -5  -3 50.8497 5.49764  10
  -4   5   3 6.56911 4.00869  12
   4  -5   3 1.47052 0.91268   6
  -4  -5  -3 0.92271 1.35784   4
  -4  -5  -3 0.17111 1.56528   9
  -4  -5  -3 1.31635 2.95855   1
   4  -5   3 -0.6573 3.03202  10
  -4  -5  -3 1.49021 0.58500   3
  -4   5   3 0.32916 0.55871   6
  -4   5   3 -0.7669 8.59233  14
   4   5  -3 0.01663 1.57513  10
  -4  -5  -3 0.67672 1.24891   7
   4  -5   3 1.64217 7.48185  14
  -4  -5  -3 1.95133 1.01562   5
  -4   5  -3 0.87932 0.60956   6
  -4  -5   3 0.55872 1.19115   4
   4   5   3 0.31652 1.49884  10
   4  -5  -3 1.11268 7.09589  14
  -4   5  -3 -0.3872 3.39589  12
   4  -5  -3 0.90762 0.95237   6
  -4  -5   3 0.83418 0.51990   3
  -4  -5   3 0.65793 1.54390   9
  -4  -5   3 0.32091 1.20413   7
   4  -5  -3 -4.2223 2.98226  10
  -4  -5   3 0.62201 3.21613   1
  -5  -5  -3 44.2773 4.21348   9
  -5  -5  -3 45.9470 3.37978   5
  -5  -5  -3 48.3005 3.76015   7
   5  -5   3 47.5688 3.19723   6
  -5  -5  -3 46.6110 9.69475   1
   5  -5   3 25.0588 11.1404  14
  -5   5   3 20.9520 13.1710  14
  -5  -5  -3 45.7341 2.57298   3
   5   5  -3 43.7920 5.13775  10
  -5   5   3 37.7390 6.97921  12
   5  -5   3 38.3508 6.98387  10
  -5   5   3 45.0878 2.65935   6
  -5  -5  -3 45.0635 3.82766   4
  -5   5  -3 43.3393 2.62847   6
   5   5   3 37.6125 4.96132  10
  -5   5  -3 25.9729 8.75537  14
  -5   5  -3 42.6551 2.32044   3
   5  -5  -3 42.7772 3.13730   6
  -5  -5   3 43.4730 4.21303   9
   5  -5  -3 31.4350 6.73984  10
  -5  -5   3 54.3325 9.57036   1
  -5  -5   3 37.1860 3.62344   4
  -5   5  -3 39.0436 7.30221  12
  -5  -5   3 50.8850 3.76811   7
  -5  -5   3 46.9912 2.60346   3
  -6  -5  -3 6.08435 1.41016   5
   6  -5   3 5.52655 9.15696  14
  -6  -5  -3 3.86609 1.72795   7
   6   5  -3 4.76782 2.80454  10
  -6  -5  -3 7.45639 5.36250   1
  -6  -5  -3 6.11536 0.97694   3
   6  -5   3 5.09572 1.28635   6
  -6   5   3 6.75211 1.09930   6
  -6   5   3 5.35073 8.30561  12
  -6  -5  -3 4.20144 2.20538   9
  -6  -5   3 6.51728 4.66177   1
  -6  -5   3 6.42078 0.98286   3
   6  -5  -3 1.24519 8.20868  14
  -6  -5   3 2.43057 2.65204   9
  -6  -5   3 5.49725 1.53069   5
  -6   5  -3 5.91383 1.01870   6
   6  -5  -3 6.50608 1.25449   6
   6   5   3 1.64859 2.74110  10
  -6  -5   3 5.84976 1.74540   7
  -7  -5  -3 3.92541 2.30571   9
  -7  -5  -3 3.26666 1.34563   7
   7  -5   3 3.53623 0.92130   6
  -7  -5  -3 0.59855 0.81602   5
  -7  -5  -3 6.22177 0.82031   3
  -7  -5   3 4.48522 1.27437   7
  -7  -5   3 3.98957 1.09577   5
   7  -5  -3 4.93802 0.96044   6
  -7  -5   3 3.60969 1.93845   9
  -7  -5   3 6.98222 0.80442   3
  -8  -5  -3 0.04615 0.26390   3
   8  -5   3 0.18060 0.51051   6
  -8  -5  -3 -0.1571 0.69101   9
  -8  -5  -3 -0.4852 0.58522   7
  -8  -5   3 0.21189 0.71841   9
  -8  -5   3 0.04717 0.61805   7
  -8  -5   3 0.13810 0.24421   3
   0  -6   3 1.25783 0.78258   4
   0   6   3 -0.6103 1.92439  12
   0   6   3 0.34622 1.64411   1
   0   6   3 2.51980 6.85066  14
   0   6   3 0.74164 1.29336  10
   0   6  -3 1.57633 1.95512  12
   0   6  -3 0.65642 2.74014   1
   0  -6  -3 0.55568 0.65178   4
   0   6  -3 -3.6844 6.88558  14
  -1  -6  -3 526.951 25.7919   4
  -1   6   3 491.605 35.4797  14
   1   6  -3 493.434 27.2383  10
  -1   6   3 523.099 26.9097  12
   1  -6   3 521.832 25.4720   4
   1   6  -3 514.136 26.0109  12
   1   6  -3 447.055 31.7209  14
  -1   6  -3 512.306 26.7972  12
  -1   6  -3 471.489 35.2002  14
   1   6   3 521.442 25.6558  12
  -1  -6   3 512.633 25.7453   4
   1  -6  -3 542.759 25.3885   4
   1   6   3 506.356 25.6948  10
  -2   6   3 16.5259 3.80741  12
   2   6  -3 15.9125 2.42688  12
   2   6  -3 14.3885 5.63700  14
  -2   6   3 5.04307 9.57642  14
   2  -6   3 7.39113 6.84948  14
   2  -6   3 17.0817 3.62751  10
   2   6  -3 16.2078 3.54777  10
  -2   6  -3 11.5605 9.44584  14
   2  -6  -3 8.15585 5.89513  14
   2  -6  -3 9.65990 5.55690  14
  -2   6  -3 19.2225 3.72436  12
   2  -6  -3 16.1992 3.67480  10
  -3  -6  -3 77.4781 4.98944   4
   3  -6   3 62.2920 14.1883  14
   3  -6   3 82.9496 7.96654  10
  -3  -6  -3 83.5628 10.5381   1
  -3   6   3 69.6960 17.9011  14
  -3   6   3 76.0473 7.55559  12
   3   6  -3 72.1902 4.87445  10
   3  -6   3 72.9054 4.33725   7
  -3  -6   3 84.2899 4.88771   4
  -3  -6   3 75.3005 4.89143   5
  -3  -6   3 70.7154 9.89258   1
  -3   6  -3 70.1166 19.7393  14
   3   6   3 83.6735 4.53541  10
  -3  -6   3 75.6097 4.68266   7
  -3   6  -3 73.3525 7.05315  12
  -3   6  -3 77.1405 4.19506   6
   3  -6  -3 53.1038 6.94648  10
  -4  -6  -3 23.4429 2.95638   9
  -4   6   3 13.6792 10.9271  14
  -4  -6  -3 26.0347 2.89376   4
   4  -6   3 18.2197 1.65372   5
   4   6  -3 21.4460 3.10847  10
  -4  -6  -3 18.7267 1.51655   3
  -4  -6  -3 22.0984 2.50915   7
   4  -6   3 23.0435 5.42497  10
  -4   6   3 22.5767 1.59169   6
   4  -6   3 21.2515 2.05942   6
  -4  -6  -3 16.4781 5.83110   1
   4  -6   3 13.4729 8.81529  14
  -4  -6  -3 23.9208 2.21814   5
  -4   6   3 25.4264 5.46466  12
  -4  -6   3 23.0337 2.88536   9
  -4  -6   3 21.9730 1.56953   3
   4   6   3 22.1632 3.04124  10
  -4   6  -3 22.2547 1.60044   6
   4  -6  -3 22.6369 8.62669  10
  -4  -6   3 23.5846 2.26876   5
   4  -6  -3 20.3817 2.03800   6
  -4   6  -3 18.3428 4.52674  12
  -4  -6   3 24.8751 7.40631   1
  -4  -6   3 21.5525 2.48753   4
  -4  -6   3 23.5950 2.46448   7
   4  -6  -3 12.9434 8.60364  14
   4  -6  -3 22.8849 1.74200   5
  -5  -6  -3 2.31390 1.75766   4
  -5  -6  -3 4.31109 2.11889   9
  -5  -6  -3 3.52827 1.68040   7
   5  -6   3 1.56335 8.75612  14
  -5  -6  -3 5.69520 6.25498   1
   5  -6   3 4.76769 1.27851   6
  -5  -6  -3 2.99615 1.37644   5
  -5   6   3 2.64811 4.69813  12
  -5   6   3 4.25526 11.9290  14
  -5   6   3 4.11548 0.80274   6
  -5  -6  -3 3.38102 0.70448   3
  -5  -6   3 2.97280 4.90805   1
   5  -6  -3 2.68980 1.17301   6
  -5  -6   3 2.84215 1.45690   5
   5  -6  -3 3.40638 8.59932  14
  -5  -6   3 2.75870 1.70208   7
   5   6   3 3.49852 3.05218  10
  -5  -6   3 1.70288 1.47956   4
  -5  -6   3 5.38824 0.80229   3
  -5   6  -3 1.09315 8.19355  14
  -5  -6   3 2.40692 2.04210   9
  -5   6  -3 2.89490 0.77314   6
  -5   6  -3 2.39277 4.64679  12
  -6  -6  -3 3.41332 0.69122   3
   6   6  -3 4.02566 2.66339  10
  -6  -6  -3 0.15643 4.84534   1
   6  -6   3 2.74263 9.61084  14
  -6  -6  -3 6.94808 1.82990   7
  -6  -6  -3 2.35645 1.98608   9
  -6  -6  -3 5.79295 1.38648   5
  -6   6   3 6.33521 1.05437   6
   6  -6   3 3.09326 1.10289   6
  -6  -6   3 3.10394 0.67688   3
  -6  -6   3 3.62378 2.72602   9
   6  -6  -3 4.77171 1.19167   6
  -6  -6   3 2.42037 1.54225   7
   6  -6  -3 2.24650 8.50871  14
  -6  -6   3 5.15036 1.59087   5
  -6  -6   3 2.88130 5.11988   1
   6   6   3 1.26798 2.85254  10
  -6   6  -3 4.36944 0.73055   6
   7  -6   3 0.09818 0.72028   6
  -7  -6  -3 0.28619 0.42504   3
  -7   6   3 -0.1353 0.39102   6
  -7  -6  -3 1.75721 1.90390   9
  -7  -6  -3 0.26205 1.12403   7
  -7  -6   3 0.36705 1.59242   9
  -7  -6   3 0.59570 0.92283   7
  -7  -6   3 -0.6528 0.92816   5
   7  -6  -3 -0.2508 0.72307   6
  -7  -6   3 -0.5522 0.41043   3
  -8   6   3 4.19410 0.75409   7
  -8  -6  -3 1.40511 0.58467   7
  -8  -6  -3 1.54301 0.76955   9
  -8  -6   3 2.23708 0.68679   9
  -8  -6   3 3.55319 0.69620   7
   0   7   3 128.394 17.6065  14
   0  -7   3 147.825 7.62945   4
   0   7   3 144.098 10.8778   1
   0   7   3 148.507 8.70978  12
   0   7  -3 141.516 18.6810  14
   0   7  -3 133.649 13.0812   1
   0   7  -3 150.163 8.74995  12
   0  -7  -3 145.038 7.61855   4
  -1   7   3 58.2185 5.45371  12
   1   7  -3 50.5429 13.5143  14
  -1   7   3 49.5228 16.4070  14
   1   7  -3 49.9323 5.67210  10
   1  -7   3 51.6869 2.99746   4
  -1  -7  -3 50.6390 3.41638   4
   1   7  -3 57.0452 4.10918  12
  -1  -7   3 54.3429 3.38042   4
   1   7   3 52.2846 3.79363  10
   1   7   3 56.9137 3.54308  12
  -1   7  -3 52.0878 16.0099  14
   1  -7  -3 54.3995 2.89596   4
  -1   7  -3 56.1150 5.25024  12
  -2   7   3 174.432 11.0394  12
   2  -7   3 155.549 13.8647  14
  -2  -7  -3 183.079 9.22568   4
   2  -7   3 136.901 18.8695  14
  -2   7   3 159.878 22.9557  14
   2   7  -3 168.726 9.13815  12
   2  -7   3 164.380 8.45344   4
  -2   7  -3 178.123 10.9826  12
  -2  -7   3 168.573 9.06989   4
  -2   7  -3 145.398 22.4346  14
  -3  -7  -3 46.8928 4.67844   7
  -3  -7  -3 53.6012 3.44962   5
   3  -7   3 50.9426 3.21809   6
   3  -7   3 51.4611 3.26226   7
   3  -7   3 46.7451 3.08030   5
   3  -7   3 49.3394 12.7259  14
  -3   7   3 37.9225 13.0103  14
   3   7  -3 57.4128 3.88704  10
  -3  -7  -3 56.0291 3.91072   4
  -3  -7  -3 54.2989 4.29773   9
  -3   7   3 53.2947 6.70648  12
   3  -7  -3 54.0716 3.25160   7
   3  -7  -3 42.9543 10.8852  14
  -3  -7   3 52.4970 3.53369   5
   3   7   3 59.2439 3.33947  10
  -3  -7   3 52.0324 3.53943   7
  -3  -7   3 52.2291 3.76012   4
  -3   7  -3 50.9735 3.04726   6
   3  -7  -3 51.9634 3.17179   6
  -3  -7   3 46.8712 3.91450   9
  -3   7  -3 25.2966 16.3153  14
  -3   7  -3 51.0320 6.42530  12
  -4  -7  -3 3.03847 1.58705   4
  -4   7   3 4.17604 0.75938   6
   4  -7   3 2.71943 0.78644   5
  -4  -7  -3 5.35135 1.66370   7
  -4   7   3 11.5236 11.0089  14
  -4  -7  -3 3.96568 1.30250   5
  -4  -7  -3 3.85429 0.67365   3
  -4   7   3 3.30425 4.43331  12
   4  -7   3 4.60923 1.12155   6
  -4  -7  -3 2.89609 1.85802   9
   4  -7   3 2.11192 8.27300  14
   4   7  -3 3.59947 1.66920  10
   4  -7  -3 4.63265 1.09366   6
  -4  -7   3 3.87143 1.46947   5
  -4  -7   3 1.40065 1.77163   9
  -4   7  -3 4.00743 3.76174  12
  -4  -7   3 3.53412 0.70882   3
  -4  -7   3 3.48545 1.50782   7
   4  -7  -3 -0.5349 7.09783  14
   4  -7  -3 4.23064 0.94738   5
  -4   7  -3 3.63935 0.79023   6
  -4  -7   3 1.88511 1.32616   4
   4   7   3 2.89493 1.56975  10
  -5  -7  -3 9.92622 1.77299   5
   5   7  -3 6.65062 2.53972  10
  -5  -7  -3 8.00291 2.02257   4
  -5   7   3 3.17407 4.50103  12
  -5  -7  -3 9.50231 2.43238   9
  -5  -7  -3 12.4408 2.21283   7
   5  -7   3 5.28901 9.69222  14
  -5   7   3 10.8947 1.29219   6
   5  -7   3 7.45584 1.33794   6
  -5  -7  -3 9.01955 1.12523   3
  -5   7   3 9.61046 12.5023  14
   5  -7  -3 10.2144 1.79486   6
  -5   7  -3 9.90337 4.59916  12
  -5  -7   3 10.1493 1.77651   5
  -5   7  -3 3.46471 7.65589  14
  -5  -7   3 9.40947 1.10566   3
  -5  -7   3 10.3021 2.07873   7
  -5   7  -3 9.31118 1.24267   6
  -5  -7   3 9.06368 2.34081   9
   5   7   3 7.41640 2.60172  10
   5  -7  -3 2.10142 8.48677  14
  -5  -7   3 6.26247 1.71339   4
  -6  -7  -3 3.09041 1.48226   7
   6  -7   3 3.06971 1.10016   6
  -6  -7  -3 2.72214 1.26257   5
  -6  -7  -3 3.12963 1.83144   9
  -6  -7  -3 2.07600 0.59456   3
  -6   7   3 2.49566 0.68139   6
  -6  -7   3 1.58178 2.39419   9
  -6  -7   3 1.80559 0.64763   3
   6  -7  -3 3.15429 0.97246   6
  -6   7  -3 2.55671 0.65593   6
  -6  -7   3 3.59557 1.38789   5
  -6  -7   3 4.37413 1.59448   7
  -7   7   3 7.54696 0.79947   6
  -7  -7  -3 5.32849 1.24549   7
  -7  -7  -3 8.50632 0.83640   3
  -7  -7  -3 2.30460 1.81628   9
   7  -7   3 8.98850 1.25666   6
  -7  -7   3 5.70218 1.54401   9
  -7  -7   3 6.17630 1.09244   5
  -7  -7   3 7.84050 0.83439   3
   0   8  -3 149.795 15.1901   1
   0   8  -3 133.107 19.7904  14
   0   8   3 162.948 9.54420  12
   0   8   3 170.729 12.4473   1
   0  -8  -3 160.400 8.31492   4
   0  -8   3 155.233 8.31457   4
   0   8  -3 160.244 9.56473  12
  -1   8   3 5.78319 2.87844  12
  -1  -8  -3 5.94249 1.23647   4
   1   8  -3 7.78668 2.07814  12
   1  -8   3 7.95720 0.96954   4
  -1   8   3 5.68265 10.3633  14
   1   8   3 10.3526 1.85610  10
  -1   8  -3 12.0244 3.10481  12
   1   8   3 12.3173 2.00361  12
  -1  -8   3 7.78488 1.26279   4
   2  -8   3 44.6936 3.93348   5
  -2   8   3 68.2305 6.56291  12
  -2  -8  -3 53.9462 3.56566   5
  -2  -8  -3 56.6016 3.73622   7
  -2   8   3 35.9947 13.1429  14
  -2  -8  -3 63.4235 3.93592   4
  -2   8   3 54.7873 4.20150   2
   2  -8   3 57.9027 3.50281   7
   2  -8   3 56.9586 3.01957   4
   2   8  -3 52.9165 3.94561  12
  -2  -8   3 58.7431 3.66946   5
  -2   8  -3 59.1677 6.06634  12
  -2   8  -3 35.7794 12.2775  14
  -2  -8   3 54.8442 3.69290   7
  -2  -8   3 60.3856 3.80295   4
  -2   8  -3 56.0077 4.63983   2
   2  -8  -3 55.0841 3.44750   7
   2  -8  -3 57.1833 3.40155   5
  -3  -8  -3 50.5882 3.32147   5
   3  -8   3 47.2460 2.91991   5
  -3  -8  -3 45.8535 4.13938   9
   3   8  -3 48.1661 3.71625  10
  -3  -8  -3 48.5341 3.76674   4
  -3   8   3 44.1456 3.59122   2
   3  -8   3 47.1893 2.99275   6
  -3   8   3 47.5100 2.80208   6
  -3   8   3 45.3016 6.73666  12
   3  -8   3 47.1652 3.15318   7
  -3  -8  -3 47.2783 3.46201   7
   3  -8  -3 46.9705 3.08466   7
  -3  -8   3 49.3585 3.35180   5
   3  -8  -3 49.4038 3.02419   5
  -3   8  -3 49.6208 2.82070   6
  -3   8  -3 41.7328 6.23735  12
  -3   8  -3 28.6026 13.5941  14
  -3  -8   3 39.5034 3.78874   9
   3   8   3 44.4751 5.34473  10
  -3  -8   3 45.7018 3.53094   4
   3  -8  -3 48.5893 3.09234   6
  -3  -8   3 45.6538 2.74210   3
  -3  -8   3 47.6330 3.46173   7
   3   8   3 52.2331 3.43604  10
  -4   8   3 -2.2964 10.3699  14
   4  -8   3 10.5508 1.47470   6
  -4   8   3 6.83250 3.97908  12
  -4  -8  -3 11.4264 1.81297   5
  -4   8   3 11.4208 1.31198   6
  -4  -8  -3 8.79045 2.36109   9
  -4  -8  -3 9.74840 1.95933   4
  -4  -8  -3 11.4622 1.96061   7
   4  -8   3 11.0508 1.70786   5
   4  -8   3 2.29642 7.79900  14
  -4  -8  -3 8.56172 1.11198   3
   4   8  -3 8.53583 2.03336  10
  -4   8  -3 10.9504 1.29532   6
   4  -8  -3 11.2077 1.49937   5
  -4   8  -3 9.41769 4.32510  12
   4   8   3 10.6381 1.90155  10
  -4  -8   3 9.17286 3.26119   9
  -4  -8   3 10.5590 1.99749   4
   4  -8  -3 12.2212 2.09020   6
  -4  -8   3 10.7119 1.82118   5
  -4  -8   3 11.3253 1.98049   7
  -5   8   3 11.3797 1.27828   6
  -5  -8  -3 9.69092 1.17602   3
   5  -8   3 -2.3234 8.07686  14
  -5   8   3 6.94550 4.30174  12
  -5  -8  -3 16.1383 2.42488   7
   5   8  -3 7.07966 2.35885  10
   5  -8   3 9.10209 1.39667   6
  -5  -8  -3 12.5481 2.87653   9
  -5  -8  -3 8.45006 1.75189   5
  -5  -8  -3 8.60447 1.97540   4
  -5   8  -3 11.1344 1.29744   6
  -5  -8   3 10.9743 2.74473   9
  -5  -8   3 11.0809 1.97897   4
  -5   8  -3 3.44427 8.21675  14
   5  -8  -3 10.5827 1.45910   6
   5   8   3 10.2175 2.70340  10
  -5  -8   3 11.1519 2.04146   7
  -5  -8   3 10.4819 1.18214   3
  -5   8  -3 5.80135 4.39553  12
  -5  -8   3 11.1893 1.87364   5
  -6  -8  -3 14.8013 1.88373   5
  -6  -8  -3 17.4830 1.30819   3
   6  -8   3 14.6830 1.76156   6
  -6  -8  -3 11.7613 2.56642   9
  -6   8   3 13.9987 1.31506   6
  -6  -8   3 10.2703 2.82635   9
  -6   8  -3 13.8093 1.33031   6
  -6  -8   3 16.9846 1.29389   3
  -6  -8   3 14.6044 2.22256   7
   6  -8  -3 15.2275 1.66232   6
  -6  -8   3 16.3926 2.17128   5
  -7  -8  -3 1.28708 1.76641   9
  -7   8   3 3.04863 0.47734   6
   7  -8   3 2.57259 0.71914   6
  -7  -8  -3 3.82861 0.67688   3
  -7  -8  -3 1.78841 0.90795   7
  -7  -8   3 3.99756 0.87673   5
  -7  -8   3 0.78047 0.91437   9
  -7  -8   3 4.13911 0.66447   3
  -7  -8   3 1.85916 0.95148   7
  -7   8  -3 2.67008 0.42492   6
   0  -9   3 127.452 7.34120   5
   0  -9   3 136.206 7.46748   7
   0   9  -3 93.8628 21.0023  14
   0   9   3 136.280 8.48001  12
   0   9  -3 132.445 8.65479  12
   0  -9  -3 134.289 7.43070   7
   0  -9  -3 141.793 7.25817   4
   0  -9   3 139.317 7.26132   4
   0   9   3 163.470 12.0512   1
   0  -9  -3 129.611 7.32558   5
   0   9   3 138.121 8.28002   2
  -1  -9  -3 73.6416 4.40852   4
   1  -9   3 64.1053 4.20948   5
  -1   9   3 72.3907 6.47312  12
   1  -9   3 71.2523 3.94822   4
   1   9  -3 69.1407 5.15047  12
  -1  -9  -3 74.2169 4.43464   7
   1  -9   3 78.9199 4.62037   7
  -1   9   3 75.9133 6.99668   2
  -1   9   3 64.1470 20.2864  14
  -1   9  -3 64.4156 20.1380  14
   1   9   3 68.4502 4.53532  12
  -1  -9   3 67.3179 4.42189   5
   1  -9  -3 68.9500 4.27538   5
   1   9   3 75.3783 5.30874   2
  -1  -9   3 71.6596 4.62449   7
   1  -9  -3 74.7758 3.82883   4
   1  -9  -3 69.1346 4.25820   7
  -1   9  -3 67.1694 6.31403  12
  -1  -9   3 75.4610 4.40434   4
   2  -9   3 0.33817 0.80639   5
  -2   9   3 1.56830 0.70743   6
   2  -9   3 1.04287 0.98762   7
  -2   9   3 0.58148 10.2933  14
  -2  -9  -3 1.61603 1.18751   4
   2   9  -3 0.10442 1.50301  12
  -2  -9  -3 1.44330 1.64585   9
  -2  -9  -3 1.13271 1.00522   5
   2  -9   3 -0.0538 0.37258   4
  -2   9   3 3.41800 3.40744  12
  -2  -9  -3 1.66957 1.16714   7
  -2   9   3 0.60883 1.22930   2
  -2   9  -3 2.18058 0.66855   6
   2  -9  -3 1.85106 0.92217   5
   2   9   3 3.25184 2.63714   2
  -2   9  -3 -9.1204 10.4935  14
  -2  -9   3 -0.0939 1.09833   7
  -2  -9   3 1.25946 1.09610   5
   2  -9  -3 1.00596 0.97029   7
   2   9   3 2.65793 1.39143  10
  -2   9  -3 1.01841 3.04063  12
  -2  -9   3 1.09270 1.14235   4
  -2   9  -3 1.44613 1.76250   2
  -3  -9  -3 1.69972 1.74040   9
  -3   9   3 1.92528 1.41853   2
   3  -9   3 1.30733 1.13858   7
  -3   9   3 4.50424 3.65799  12
   3   9  -3 2.09637 1.36172  10
   3  -9   3 0.84127 0.80701   6
  -3  -9  -3 0.13018 1.14617   5
  -3  -9  -3 0.49490 1.27156   4
  -3  -9  -3 1.36573 1.39992   7
   3   9  -3 1.07675 2.01379   2
   3  -9   3 -0.1267 0.75819   5
  -3   9   3 0.10548 0.60671   6
  -3   9   3 7.03853 11.7934  14
   3  -9  -3 2.64191 0.72954   6
  -3   9  -3 2.13320 0.72843   6
   3   9   3 -0.1079 1.95103   2
  -3   9  -3 4.83100 3.60904  12
  -3  -9   3 -0.6921 0.55762   3
  -3   9  -3 7.86311 12.4671  14
  -3  -9   3 1.44789 1.27472   5
   3  -9  -3 0.74555 1.01198   7
   3  -9  -3 1.98551 0.97664   5
  -3  -9   3 1.74585 1.37416   7
  -3   9  -3 0.20855 1.41454   2
  -3  -9   3 0.85870 1.23768   4
  -3  -9   3 1.49736 1.47590   9
  -4  -9  -3 0.71872 1.78175   9
  -4   9   3 -0.9156 0.83411   2
  -4  -9  -3 -0.0335 1.42455   4
   4   9  -3 4.42751 1.70205  10
   4  -9   3 0.71624 0.77380   5
   4  -9   3 1.53757 0.92145   6
  -4   9   3 0.54989 3.61578  12
  -4   9   3 1.73527 0.76221   6
  -4  -9  -3 2.05277 1.58232   7
  -4  -9  -3 0.90080 0.61672   3
  -4   9   3 7.94870 12.5476  14
  -4  -9  -3 1.90640 1.27409   5
  -4   9  -3 0.80857 0.75037   6
  -4  -9   3 2.99937 1.49729   5
  -4  -9   3 0.66612 1.71151   9
  -4   9  -3 -0.7565 1.05144   2
  -4   9  -3 2.65735 4.00752  12
  -4  -9   3 1.70072 1.52552   7
   4  -9  -3 1.02223 0.87690   5
  -4  -9   3 1.72855 0.64779   3
  -4  -9   3 0.38575 1.33511   4
   4  -9  -3 1.03823 0.83838   6
  -5  -9  -3 9.07920 1.55996   5
   5   9  -3 3.54983 2.42288  10
  -5   9   3 7.09226 1.05292   6
  -5  -9  -3 8.58589 1.10104   3
  -5  -9  -3 4.99452 1.98885   9
  -5   9   3 6.80091 4.47474  12
  -5  -9  -3 12.2675 2.04272   7
   5  -9   3 10.8949 1.55669   6
  -5  -9  -3 9.83634 2.23551   4
  -5  -9   3 11.4057 1.15825   3
  -5   9  -3 6.00183 3.82646  12
  -5   9  -3 5.82418 8.22915  14
  -5  -9   3 11.3883 2.25351   7
  -5  -9   3 12.0281 1.86709   5
   5  -9  -3 8.58810 1.52290   6
  -5  -9   3 4.61052 2.15478   9
  -5   9  -3 10.5306 1.75599   6
  -5  -9   3 6.32271 1.76178   4
   6  -9   3 2.60370 0.85267   6
  -6  -9  -3 1.82265 1.32272   7
  -6  -9  -3 3.49537 1.06748   5
  -6  -9  -3 2.13134 1.75475   9
  -6  -9  -3 3.42390 0.57602   3
  -6   9   3 3.42406 0.66199   6
  -6  -9   3 0.94878 2.11443   9
  -6  -9   3 2.31896 1.37614   7
  -6   9  -3 2.70206 0.64289   6
  -6  -9   3 4.48956 0.67628   3
  -6  -9   3 3.45006 1.22001   5
  -7   9   3 3.04644 0.44411   6
  -7  -9  -3 0.59747 0.66804   7
  -7  -9  -3 1.13750 1.27458   9
  -7  -9   3 3.46145 0.53364   3
  -7  -9   3 1.99273 0.62735   5
  -7  -9   3 3.74338 0.91671   7
   0  10   3 2.30472 1.67498   2
   0  10   3 3.90123 2.36609  12
   0 -10  -3 3.03129 1.24783   7
   0 -10   3 2.55988 1.09492   5
   0  10   3 2.02814 2.74540   1
   0 -10   3 3.62567 1.27907   7
   0 -10   3 2.89303 0.84046   4
   0 -10  -3 2.90382 1.05244   5
   0 -10  -3 3.27011 0.85747   4
   0  10  -3 1.37504 2.31933  12
   1 -10   3 21.7046 1.99437   5
  -1 -10  -3 22.6599 2.21321   5
   1 -10   3 22.4759 1.87178   4
  -1 -10  -3 25.1217 2.20842   7
  -1  10   3 17.4590 13.0433  14
  -1 -10  -3 19.9618 2.16142   4
  -1  10   3 16.3327 2.93939   2
  -1  10   3 22.0199 3.92117  12
  -1  10   3 19.1361 1.59646   6
   1  10  -3 21.4696 3.27802  12
   1 -10   3 22.7172 2.21844   7
  -1  10  -3 25.6453 3.85274   2
  -1 -10   3 20.0077 2.11275   5
   1  10   3 25.2985 2.43794  12
  -1 -10   3 22.9756 2.30229   7
  -1  10  -3 16.9055 13.5845  14
   1 -10  -3 22.9399 1.95034   5
   1  10   3 18.3850 3.31028   2
  -1  10  -3 13.8143 3.44357  12
  -1 -10   3 20.9690 2.08478   4
   1 -10  -3 19.3582 2.07132   7
   1 -10  -3 21.3302 1.38430   4
  -2  10   3 9.44080 3.84360  12
   2 -10   3 11.4843 0.92434   4
  -2  10   3 8.85786 1.85531   2
   2  10  -3 12.1408 2.76097   2
  -2  10   3 -1.3502 11.9985  14
   2 -10   3 11.0449 1.77386   7
  -2 -10  -3 8.80322 2.19637   9
   2  10  -3 9.59064 2.03249  12
  -2 -10  -3 12.6796 1.82693   5
   2 -10   3 13.0189 1.51098   5
  -2 -10  -3 10.5390 1.95154   7
  -2 -10  -3 12.4259 1.93594   4
  -2  10   3 9.31180 1.23572   6
  -2 -10   3 12.8381 1.85579   5
   2 -10  -3 12.8957 1.77139   7
  -2  10  -3 12.0308 1.26121   6
   2 -10  -3 11.6560 1.62912   5
  -2  10  -3 8.14352 12.8501  14
  -2  10  -3 13.5712 3.85017  12
   2  10   3 11.6322 2.20889   2
  -2 -10   3 10.9020 2.00114   7
  -2  10  -3 12.1550 2.48176   2
  -2 -10   3 13.1036 2.00099   4
  -3 -10  -3 6.21875 1.62357   7
   3 -10   3 6.81262 1.43685   7
   3  10  -3 5.89712 2.81596   2
   3  10  -3 6.90697 1.72496  10
  -3 -10  -3 4.93044 1.57715   4
  -3  10   3 7.84629 1.22679   6
  -3 -10  -3 6.37719 1.95727   9
  -3  10   3 -7.4513 10.9341  14
  -3 -10  -3 7.02956 1.47335   5
  -3  10   3 6.09956 1.52545   2
   3 -10   3 8.65100 1.20048   5
  -3  10   3 8.32155 4.34551  12
   3 -10  -3 6.53072 1.27805   7
   3 -10  -3 6.80560 1.18686   5
  -3  10  -3 5.60388 0.89390   6
  -3 -10   3 8.41814 1.86018   4
  -3  10  -3 6.30357 1.86014   2
  -3  10  -3 1.68953 3.77175  12
  -3 -10   3 5.53389 1.57258   7
  -3  10  -3 5.15691 13.3779  14
  -3 -10   3 7.80183 1.57020   5
  -4 -10  -3 5.68469 1.99426   9
  -4 -10  -3 6.42525 0.84631   3
  -4 -10  -3 6.60124 1.67947   4
  -4 -10  -3 4.55607 1.68318   7
   4  10  -3 3.08210 1.75522  10
  -4 -10  -3 4.87604 1.40671   5
  -4  10   3 4.18488 0.85813   6
   4 -10   3 5.12743 0.97019   5
   4 -10   3 4.64702 0.94369   6
  -4  10   3 -1.5012 3.48903  12
  -4  10   3 4.51505 12.4404  14
  -4 -10   3 6.29647 0.97971   3
  -4 -10   3 4.61497 1.49804   5
  -4 -10   3 3.27495 1.28836   4
  -4  10  -3 5.13362 10.2343  14
  -4 -10   3 2.06690 1.72303   9
  -4  10  -3 4.49269 0.87720   6
  -4  10  -3 1.78400 3.44973  12
   4 -10  -3 5.13932 1.11544   5
  -4 -10   3 6.53055 1.81760   7
  -5 -10  -3 0.81725 1.06088   5
  -5 -10  -3 0.16840 1.60286   9
  -5 -10  -3 -0.1430 0.53614   3
   5 -10   3 0.80525 0.76766   6
  -5  10   3 -0.1343 0.67650   6
  -5 -10  -3 -0.0298 1.23349   7
  -5 -10   3 -0.1846 0.48999   3
  -5 -10   3 0.88353 1.24767   5
  -5 -10   3 -0.8827 1.85226   9
  -5 -10   3 0.23398 1.36122   7
  -5  10  -3 0.11855 0.61011   6
  -6 -10  -3 -1.1274 0.93742   7
  -6 -10  -3 1.04800 1.65639   9
  -6 -10  -3 0.95337 0.48833   3
  -6  10   3 0.16517 0.75543   6
  -6 -10  -3 -0.4712 0.67218   5
  -6 -10   3 -0.3892 0.77918   5
  -6 -10   3 0.71493 1.06966   7
  -6 -10   3 0.18549 0.45364   3
  -6 -10   3 0.38661 1.15524   9
  -6  10  -3 1.35751 0.55670   6
  -7 -10  -3 0.86067 0.31556   3
  -7 -10  -3 -0.2144 0.56710   9
  -7 -10  -3 -0.0323 0.60120   7
  -7 -10   3 0.92546 0.28303   3
  -7 -10   3 0.00712 0.57363   7
   0  11  -3 28.8469 4.66793   2
   0 -11  -3 28.8830 2.52319   5
   0 -11   3 24.1251 1.98179   4
   0 -11  -3 23.9581 1.98006   4
   0  11   3 21.4474 3.88854  12
   0  11   3 29.0009 4.39459   2
   0 -11   3 25.0209 2.29350   5
   0 -11   3 24.8960 2.40177   7
   0  11  -3 22.1115 4.07259  12
   0 -11  -3 23.7227 2.39470   7
  -1  11   3 44.1360 4.69791   2
  -1 -11  -3 40.1997 3.37639   7
  -1 -11  -3 44.3814 3.20460   5
  -1  11   3 43.7841 2.67695   6
   1  11  -3 40.4626 4.28780  12
   1 -11   3 44.0748 2.68388   4
  -1 -11  -3 48.7250 3.32534   4
  -1  11   3 39.2661 5.37725  12
   1 -11   3 45.3910 3.34869   7
  -1  11  -3 45.6913 5.44492   2
  -1 -11   3 45.3107 3.33539   7
  -1 -11   3 45.4514 3.22168   4
   1 -11  -3 45.5137 3.07753   5
  -1  11  -3 46.1635 2.70425   6
  -1 -11   3 50.8419 3.37456   5
   1 -11  -3 46.5005 3.23422   7
  -1  11  -3 51.8437 5.74739  12
  -2  11   3 12.1100 14.7829  14
   2 -11   3 38.8169 2.93594   7
  -2  11   3 31.6514 5.86166  12
  -2 -11  -3 38.3759 3.02501   5
  -2  11   3 37.0373 3.72764   2
   2 -11   3 36.4692 2.66844   5
  -2 -11  -3 38.5274 3.13617   7
  -2  11   3 36.7998 2.34423   6
  -2 -11  -3 40.2818 3.25933   4
   2  11  -3 38.9091 4.50090   2
  -2  11  -3 34.4898 3.95585   2
   2 -11  -3 35.8712 2.82495   7
  -2  11  -3 31.7842 5.72611  12
  -2 -11   3 38.6890 3.02205   5
  -2  11  -3 14.0611 15.5827  14
   2 -11  -3 38.4058 2.75528   5
   2  11   3 40.0790 3.85467   2
  -2 -11   3 36.1438 3.22903   7
  -2 -11   3 34.7994 3.08070   4
  -2  11  -3 38.0775 2.40740   6
  -3  11   3 0.42424 3.45512  12
  -3 -11  -3 4.50361 1.90700   9
  -3  11   3 5.92763 1.52117   2
   3 -11   3 7.52414 1.46869   7
  -3  11   3 -5.0377 11.7039  14
  -3 -11  -3 8.24155 1.76807   4
   3  11  -3 6.63476 1.77263  10
   3 -11   3 7.47754 1.11732   5
  -3 -11  -3 5.27930 1.59030   7
   3  11  -3 6.54595 2.04874   2
  -3 -11  -3 4.60509 1.48192   5
  -3  11   3 6.48112 0.94516   6
  -3  11  -3 7.54676 1.83284   2
  -3  11  -3 5.40742 0.88656   6
   3 -11  -3 6.39908 1.20410   5
  -3 -11   3 5.91509 1.66545   7
  -3  11  -3 2.62007 3.63434  12
  -3 -11   3 6.63595 1.47186   5
  -3 -11   3 3.85308 1.33066   4
   3  11   3 6.94335 1.71446   2
  -4 -11  -3 1.46280 1.24445   5
  -4  11   3 -1.0920 0.77123   2
   4 -11   3 1.11530 0.79863   5
  -4  11   3 5.28866 13.7322  14
  -4 -11  -3 -0.2818 1.35322   7
  -4 -11  -3 1.18612 1.30542   4
  -4  11   3 -1.2128 3.22495  12
  -4 -11  -3 -0.0574 1.51360   9
  -4  11   3 1.22862 0.73312   6
  -4 -11   3 1.50940 1.21100   5
  -4 -11   3 1.53118 1.43148   7
  -4  11  -3 2.39105 8.88679  14
  -4 -11   3 1.47242 1.32635   4
  -4 -11   3 0.62410 0.85380   9
   4 -11  -3 1.38946 0.92975   5
  -4 -11   3 1.61723 0.58524   3
  -4  11  -3 -0.0207 0.86558   2
  -4  11  -3 0.93598 3.76270  12
  -4  11  -3 1.66088 0.81891   6
  -5 -11  -3 3.00503 1.08641   5
  -5  11   3 2.10632 0.64289   6
  -5 -11  -3 0.87473 1.07946   7
  -5 -11  -3 3.62003 0.66251   3
  -5 -11  -3 1.39915 1.53516   9
  -5  11  -3 4.23785 0.75568   6
  -5 -11   3 1.24652 1.02178   5
  -5 -11   3 -1.2049 1.51619   9
  -5 -11   3 1.89887 0.80207   3
  -5 -11   3 1.75078 1.14974   7
  -6 -11  -3 0.91751 0.78755   7
  -6 -11  -3 1.71603 0.58644   5
  -6 -11  -3 2.21445 0.42676   3
  -6  11   3 2.95800 0.55492   6
  -6 -11  -3 0.93491 1.52235   9
  -6 -11   3 2.03519 0.93987   7
  -6 -11   3 1.68653 0.59798   3
  -6 -11   3 3.32102 0.82345   5
  -6 -11   3 0.93662 0.64020   9
  -6  11  -3 2.95043 0.51888   6
   0 -12   3 27.4250 2.59497   5
   0 -12  -3 32.2007 2.60628   7
   0 -12  -3 30.2303 2.46514   5
   0  12   3 30.1972 3.75069   2
   0  12  -3 27.1489 4.33158   2
   0  12   3 23.5156 4.16444  12
   0  12  -3 32.1245 4.58076  12
   0 -12  -3 28.2014 2.16644   4
   0 -12   3 29.4997 2.22898   4
   0 -12   3 32.6767 2.65068   7
  -1 -12  -3 0.58197 1.34389   7
  -1  12   3 1.88336 1.56209   2
   1 -12   3 3.60592 1.38845   7
  -1  12   3 0.64202 0.59526   6
   1  12  -3 3.05623 2.45272   2
  -1 -12  -3 2.73225 1.19790   5
  -1  12   3 2.75677 2.83881  12
   1 -12   3 0.88997 0.97368   5
  -1 -12  -3 0.59872 0.93325   4
   1 -12   3 1.42594 0.67503   4
  -1  12  -3 1.65636 0.66812   6
  -1  12  -3 2.46367 2.87934  12
   1 -12  -3 1.07224 0.96947   5
   1  12   3 2.53171 1.87242   2
  -1 -12   3 1.10845 1.34422   7
  -1 -12   3 0.90073 1.15189   5
  -1 -12   3 0.55942 0.87942   4
   1 -12  -3 0.34021 1.13137   7
  -1  12  -3 1.97670 2.02410   2
   2 -12   3 1.82935 0.95368   5
  -2 -12  -3 1.91617 1.29230   4
   2  12  -3 2.43195 1.89693   2
  -2  12   3 8.06723 14.5611  14
  -2 -12  -3 2.72498 1.34748   7
  -2  12   3 1.38844 1.60397   2
   2 -12   3 1.45577 1.22125   7
  -2  12   3 2.87085 0.73281   6
  -2 -12  -3 3.65531 1.27210   5
  -2  12   3 4.94302 3.34348  12
   2 -12  -3 1.74986 1.03853   5
  -2 -12   3 2.07010 1.16935   4
   2 -12  -3 3.20797 1.25667   7
  -2  12  -3 2.63984 1.69676   2
  -2  12  -3 4.16564 3.61222  12
  -2 -12   3 3.89076 1.35173   5
   2  12   3 1.76205 1.60623   2
  -2  12  -3 2.15050 0.67277   6
  -2 -12   3 2.09322 1.38968   7
  -3 -12  -3 31.2751 3.55141   5
  -3 -12  -3 22.6504 3.47925   4
  -3 -12  -3 25.4589 3.10956   7
   3  12  -3 21.9724 3.44703  10
  -3  12   3 25.4892 2.54682   6
  -3  12   3 16.0076 15.8026  14
   3 -12   3 29.8245 2.74292   5
   3 -12   3 26.6953 2.84547   7
  -3  12   3 20.8133 8.88697  12
   3  12  -3 24.8957 3.19472   2
   3 -12  -3 26.5892 2.52393   5
  -3  12  -3 12.7881 6.97761  12
   3  12   3 30.0207 3.01467   2
  -3  12  -3 8.91231 11.5404  14
  -3 -12   3 35.9662 3.37061   5
  -3 -12   3 18.9820 3.25740   4
  -3 -12   3 24.2754 2.77845   7
  -4  12   3 10.6713 1.23803   6
  -4 -12  -3 7.84231 1.63978   7
  -4 -12  -3 10.0430 1.52512   5
   4 -12   3 8.56470 1.23931   5
   4 -12  -3 10.5900 1.42770   5
  -4 -12   3 6.17232 1.34570   5
  -4 -12   3 6.17908 1.49192   7
  -4  12  -3 11.5064 1.28737   6
  -5 -12  -3 2.44188 0.88631   5
  -5  12   3 2.57998 0.65475   6
  -5 -12  -3 0.62439 1.35497   9
  -5 -12  -3 1.96294 1.02732   7
  -5 -12   3 3.24950 1.18170   7
  -5  12  -3 2.73119 0.66550   6
  -5 -12   3 4.28896 1.46859   5
  -5 -12   3 5.12331 0.88733   3
  -6  12   3 0.76039 0.44994   6
  -6 -12  -3 -0.6637 0.58763   7
  -6 -12   3 -0.0738 0.67819   7
  -6  12  -3 0.24064 0.42081   6
  -6 -12   3 0.71966 0.55891   5
   0 -13  -3 16.4993 2.15173   7
   0  13   3 23.4587 3.31704   2
   0  13  -3 9.68617 3.28595  12
   0 -13   3 16.6623 2.17456   7
   0 -13  -3 20.2215 1.97780   5
   0 -13   3 20.1570 2.01593   5
   0 -13   3 18.3151 1.73138   4
  -1 -13  -3 13.2768 1.91587   4
   1  13  -3 19.6837 3.51222   2
  -1 -13  -3 12.7310 1.79180   5
  -1  13   3 12.7469 1.28957   6
  -1 -13  -3 12.1942 1.97981   7
   1 -13   3 14.2877 1.96753   7
   1 -13   3 10.4287 1.73789   5
  -1  13   3 3.22098 3.06035  12
  -1  13   3 15.6007 2.95318   2
   1 -13  -3 13.4053 1.81178   5
  -1 -13   3 8.58693 1.67546   7
   1 -13  -3 12.3444 1.81542   7
  -1 -13   3 13.9478 1.95244   5
  -1  13  -3 13.6472 1.24205   6
  -1  13  -3 14.9546 3.27235   2
   1  13   3 16.2209 2.97126   2
  -1 -13   3 12.7761 1.88298   4
  -2 -13  -3 2.13788 1.26185   4
  -2  13   3 -2.0542 2.90900  12
   2  13  -3 2.74757 1.84708   2
   2 -13   3 0.45571 0.81274   5
  -2 -13  -3 1.32367 1.18853   7
   2  13  -3 -0.5772 1.59518  10
  -2  13   3 0.56696 1.32681   2
   2 -13   3 0.85506 1.18310   7
  -2 -13  -3 -0.9260 0.94100   5
  -2  13   3 0.61775 0.60703   6
  -2 -13   3 2.18051 1.13103   5
  -2  13  -3 -0.9361 2.85748  12
  -2  13  -3 0.63857 1.95690   2
  -2  13  -3 0.61602 0.67898   6
  -2 -13   3 1.06060 1.40475   7
   2 -13  -3 1.71998 1.19331   7
   2  13   3 -0.7443 1.41377   2
  -2 -13   3 -1.3182 1.01011   4
   2 -13  -3 -0.6991 0.90560   5
  -2  13  -3 -0.7259 16.7816  14
  -3  13   3 1.37891 1.18569   2
  -3 -13  -3 1.06289 1.17306   7
  -3  13   3 1.76668 0.66025   6
  -3 -13  -3 2.39193 1.18543   5
   3  13  -3 0.02916 1.50089   2
   3 -13   3 1.94438 0.82780   5
  -3  13  -3 0.69285 1.24078   2
  -3 -13   3 0.95803 1.18838   7
   3  13   3 2.54407 1.40908   2
  -3  13  -3 3.57384 0.75827   6
  -3 -13   3 1.48093 1.12430   5
   3 -13  -3 1.31864 0.80682   5
  -4 -13  -3 1.40686 0.88687   5
  -4  13   3 -0.0623 0.67127   2
  -4 -13  -3 -0.1189 0.98237   7
  -4  13   3 1.41748 0.60562   6
  -4 -13   3 0.00830 1.07433   7
  -4 -13   3 1.02479 1.05123   5
  -4  13  -3 2.06161 0.62789   6
   4 -13  -3 0.56676 0.68373   5
  -4  13  -3 0.48337 0.65348   2
  -5 -13  -3 -0.5272 0.65552   5
  -5  13   3 -0.2532 0.43676   6
  -5 -13  -3 -0.6447 0.68978   7
  -5 -13   3 -0.3446 0.66893   7
  -5  13  -3 0.51847 0.48104   6
  -5 -13   3 0.68991 0.70400   5
   0 -14   3 6.11046 1.11250   5
   0 -14  -3 5.15961 1.10015   5
   0 -14  -3 6.87911 1.42070   7
   0 -14   3 6.33763 1.33405   7
   0  14  -3 5.82184 1.86422   2
   0  14   3 7.75716 2.02625   2
   1  14  -3 10.0054 2.38964   2
   1 -14   3 4.29587 1.03105   5
  -1  14   3 12.3438 2.22560   2
  -1 -14  -3 10.1684 1.60581   5
   1 -14   3 5.47361 1.30553   7
  -1 -14  -3 7.34415 1.38090   7
  -1 -14   3 7.23192 1.32458   5
  -1 -14   3 5.69060 1.36099   7
   1 -14  -3 4.46904 1.07753   5
  -1  14  -3 8.14143 1.92398   2
   1  14   3 5.67081 1.72276   2
   1 -14  -3 9.82647 1.62169   7
  -1  14  -3 7.65094 1.10777   6
  -2  14   3 3.42660 0.68772   6
  -2 -14  -3 1.68631 1.11123   7
  -2  14   3 2.84890 1.40584   2
   2  14  -3 4.45501 1.82859   2
  -2 -14  -3 1.89793 1.07779   5
   2 -14   3 1.71884 0.80154   5
   2 -14   3 3.41308 1.26588   7
   2 -14  -3 2.99146 1.14185   7
   2 -14  -3 1.93448 0.83321   5
  -2 -14   3 3.55228 1.11805   5
  -2  14  -3 3.19054 1.51782   2
  -2  14  -3 5.00585 0.75376   6
   2  14   3 3.74803 1.64134   2
  -2 -14   3 2.91855 1.25875   7
  -3 -14  -3 5.15761 1.19630   5
   3  14  -3 7.65387 1.59180   2
  -3  14   3 5.76600 1.28300   2
   3 -14   3 3.43318 0.84154   5
  -3 -14  -3 3.90919 1.20767   7
  -3  14   3 6.46754 0.88117   6
   3  14   3 4.97821 1.34930   2
  -3 -14   3 3.68990 1.00736   5
   3 -14  -3 4.40047 0.88061   5
  -3  14  -3 3.46142 1.32614   2
  -3  14  -3 4.40456 0.71743   6
  -3 -14   3 3.46489 1.15875   7
  -4 -14  -3 0.51750 0.83572   7
  -4 -14  -3 0.75653 0.69625   5
  -4  14   3 1.02771 0.76113   2
  -4  14   3 1.13566 0.49558   6
  -4  14  -3 0.45609 0.50938   6
  -4 -14   3 0.19157 0.82611   7
  -4 -14   3 0.12118 0.80030   5
  -5  14   3 0.87726 0.37078   6
  -5 -14  -3 0.11637 0.50288   7
  -5 -14   3 0.27016 0.57073   7
  -5 -14   3 0.19841 0.49319   5
  -5  14  -3 0.71191 0.36285   6
   0 -15  -3 0.22315 1.01907   7
   0 -15  -3 -0.4554 0.69977   5
   0 -15   3 -0.6789 1.03013   7
   0  15   3 0.13898 1.41263   2
   0 -15   3 -0.3489 0.73401   5
   0  15  -3 1.31158 1.61697   2
   1 -15   3 3.41335 0.80029   5
  -1  15   3 5.47337 1.54475   2
  -1 -15  -3 2.36142 1.00916   7
   1 -15   3 3.34535 1.09912   7
  -1 -15  -3 4.09661 0.98291   5
   1  15  -3 7.92805 1.95034   2
  -1  15  -3 4.59886 0.69827   6
  -1  15  -3 5.34801 1.84462   2
   1 -15  -3 3.24322 0.83072   5
  -1 -15   3 3.47708 1.15889   7
   1 -15  -3 2.64991 1.09587   7
  -1 -15   3 6.37177 1.11834   5
   1  15   3 3.71419 1.47524   2
  -2  15   3 5.25674 0.81249   6
  -2  15   3 4.51383 1.30081   2
   2  15  -3 3.78906 1.47875   2
   2 -15   3 3.47984 0.99605   7
  -2 -15  -3 4.29626 1.04924   7
  -2 -15  -3 5.45817 0.99479   5
  -2 -15   3 2.06617 0.94536   7
   2  15   3 8.43601 1.64826   2
  -2  15  -3 6.91862 0.87809   6
  -2 -15   3 2.36124 0.81434   5
   2 -15  -3 4.39235 0.87066   5
  -2  15  -3 6.28222 1.60738   2
   3 -15   3 3.18892 0.66103   5
  -3 -15  -3 1.55679 0.79466   7
  -3  15   3 4.82983 1.17426   2
  -3  15   3 3.51483 0.52868   6
  -3 -15  -3 2.78054 0.83038   5
  -3  15  -3 2.59940 0.55584   6
  -3  15  -3 2.63341 1.07892   2
  -3 -15   3 2.63203 0.74720   5
  -3 -15   3 1.50109 0.73737   7
   3 -15  -3 3.37434 0.71999   5
  -4 -15  -3 0.30948 0.50362   5
  -4  15   3 0.42541 0.36524   6
  -4 -15  -3 0.03455 0.51894   7
  -4 -15   3 0.34373 0.53443   5
  -4 -15   3 0.02745 0.55768   7
  -4  15  -3 0.84236 0.48407   6
   0  16   3 2.27553 1.32211   2
   0 -16  -3 1.62632 0.73569   5
   0 -16   3 2.01262 0.76508   5
   0 -16  -3 1.34699 0.89192   7
   0 -16   3 2.51462 1.04830   7
   0  16  -3 5.24170 1.66096   2
   1  16  -3 0.05097 1.27865   2
   1 -16   3 0.14815 0.82398   7
  -1  16   3 0.82868 1.13943   2
  -1 -16  -3 0.30129 0.66018   5
  -1 -16  -3 0.00431 0.79789   7
   1 -16   3 0.22604 0.54276   5
  -1 -16   3 0.49644 0.91237   7
   1 -16  -3 1.19763 0.73240   7
   1  16   3 0.17069 1.03879   2
  -1 -16   3 0.45059 0.59624   5
   1 -16  -3 0.26527 0.59168   5
  -1  16  -3 -1.6788 1.16783   2
  -2  16   3 0.89742 1.06109   2
   2  16  -3 0.83547 1.12356   2
   2 -16   3 0.46504 0.49258   5
  -2 -16  -3 0.39716 0.84143   7
  -2 -16  -3 1.30058 0.67475   5
  -2 -16   3 1.84612 0.97993   7
  -2 -16   3 0.43044 0.59443   5
   2 -16  -3 1.05937 0.58838   5
  -2  16  -3 1.88084 0.43978   6
   2  16   3 1.42646 1.16036   2
  -2  16  -3 1.20434 1.14487   2
  -3 -16  -3 2.35927 0.67249   7
  -3 -16  -3 1.50137 0.50430   5
  -3  16   3 1.77669 0.42687   6
  -3  16   3 5.69535 1.17170   2
  -3 -16   3 2.05911 0.82692   7
  -3 -16   3 2.99167 0.64105   5
  -3  16  -3 3.40767 0.96065   2
  -3  16  -3 3.00820 0.41985   6
   0  17  -3 -0.9617 1.05775   2
   0 -17  -3 -0.1340 0.44126   5
   0  17   3 -0.1052 0.99131   2
   0 -17   3 0.14279 0.69864   7
   0 -17   3 0.11131 0.43813   5
   1 -17   3 0.11664 0.40712   5
  -1 -17  -3 0.42519 0.46211   5
   1  17  -3 0.16665 1.05760   2
  -1  17   3 1.24331 0.89337   2
  -1 -17  -3 0.25065 0.62841   7
   1 -17  -3 0.00671 0.44924   5
   1  17   3 0.49446 0.81167   2
  -1 -17   3 0.16643 0.45306   5
  -1  17  -3 0.50435 1.00812   2
  -2 -17  -3 0.79808 0.48277   5
   2 -17   3 -0.2179 0.42893   5
  -2  17   3 -0.3041 0.63288   2
   2 -17  -3 -0.2977 0.39090   5
  -2 -17   3 -0.1335 0.42899   5
  -2  17  -3 1.10170 0.77424   2
  -2 -17   3 0.85785 0.58024   7
   0   0  -4 335.593 16.4326  12
   0   0   4 313.621 16.9565  10
  -1   0  -4 9999.99 496.545  14
  -2   0   4 100.991 6.06671   4
  -2   0   4 140.285 8.10120  12
  -2   0  -4 106.812 6.28654   4
   2   0  -4 130.729 6.76709  10
  -2   0  -4 126.475 7.04487  12
   3   0  -4 39.6460 3.78762  10
  -3   0   4 37.0810 2.41735   4
   3   0   4 39.9868 4.01987  10
  -3   0  -4 35.8440 5.29163   1
  -3   0  -4 35.8655 4.07389  12
   3   0  -4 37.0527 10.4383  14
  -3   0   4 39.5366 5.10520  12
  -3   0   4 32.2269 10.9481  14
   3   0   4 38.1029 10.3983  14
  -3   0   4 36.7523 4.70307   1
  -3   0  -4 37.5878 2.76025   4
  -4   0   4 53.7622 6.23056   1
   4   0   4 44.1678 5.08963  10
  -4   0   4 43.4404 5.68943  12
  -4   0  -4 62.6837 7.08162   1
   4   0   4 35.2189 9.22711  14
   4   0  -4 36.8016 4.46481  10
  -4   0   4 45.9920 2.86758   4
  -4   0  -4 41.6392 4.62587  12
  -4   0  -4 48.0590 3.29096   4
  -5   0  -4 4.96791 0.74468   3
   5   0   4 2.68279 3.05662  10
  -5   0   4 3.11640 0.59052   6
  -5   0   4 1.58287 2.62867   9
  -5   0  -4 3.03589 1.30514   4
  -5   0  -4 2.00179 3.01297   1
   5   0  -4 -0.3827 6.78551  14
  -5   0   4 0.00439 3.23980  12
   5   0  -4 0.42033 2.55839  10
  -5   0  -4 2.70063 1.84627   9
   5   0  -4 3.43489 1.09978   6
  -5   0   4 9.93409 3.83249   1
  -5   0   4 4.39162 0.67625   3
   5   0   4 4.22634 1.09467   6
   5   0   4 0.34956 6.93393  14
  -6   0   4 8.21750 2.70203   9
   6   0  -4 2.53957 3.62465  10
  -6   0   4 5.77850 0.80197   3
  -6   0   4 2.12080 2.97721   1
   6   0   4 6.84822 1.42957   6
  -6   0  -4 4.03865 3.22914   1
   6   0   4 2.72915 3.42673  10
   6   0  -4 7.80064 1.34418   6
   6   0  -4 9.02134 9.98903  14
  -6   0  -4 6.73306 2.67988   9
   6   0   4 6.59493 10.0941  14
  -6   0  -4 4.92798 0.84806   3
  -7   0  -4 3.80205 2.44383   9
   7   0   4 7.59519 1.27990   6
  -7   0  -4 5.97726 0.78967   3
  -7   0   4 3.00542 1.54996   9
  -7   0   4 7.49125 0.74127   3
   7   0  -4 7.03330 1.18042   6
  -8   0   4 3.16177 0.96740   7
  -8   0  -4 1.62728 0.96272   9
   8   0   4 3.83378 0.77343   6
  -8   0  -4 1.89746 0.79958   7
  -8   0   4 1.89689 0.67236   5
  -8   0  -4 4.02350 0.56527   3
   0  -1  -4 178.530 9.87550  14
   0   1  -4 178.262 11.1436  14
   0  -1   4 189.798 12.9261  14
   0  -1  -4 164.694 8.93092  12
   0   1   4 173.944 8.69560   4
   0  -1   4 172.770 8.75738   4
   0   1  -4 168.327 9.10537  12
   0   1   4 164.172 8.88302  10
   0   1   4 182.363 9.58249  10
   0   1   4 180.185 11.5427  14
   0  -1   4 171.045 9.82410  10
  -1  -1  -4 33.6264 4.05401   1
  -1   1   4 34.6174 1.88887   4
  -1   1   4 34.9093 3.21161   1
   1   1  -4 43.8778 2.76545  10
   1  -1   4 39.0461 2.00242   4
   1  -1   4 45.3310 3.82842  10
  -1  -1   4 31.1115 4.45193   1
  -1   1  -4 31.8817 3.62663   1
  -1  -1   4 29.6727 2.14446   4
  -1  -1   4 45.8066 4.49054  12
  -1   1  -4 32.5599 2.38395   4
  -2   1   4 97.8928 6.47572   1
  -2   1   4 81.5191 4.32120   4
   2   1  -4 79.7766 5.10617  10
   2   1  -4 82.7892 5.40006  12
  -2  -1  -4 79.0347 4.98139  12
   2   1  -4 86.0888 10.0210  14
  -2  -1  -4 88.7646 7.36720   1
  -2   1   4 84.2981 14.3343  14
   2  -1   4 84.1254 10.3569  14
  -2  -1  -4 78.2780 4.70978   4
  -2   1   4 77.1566 6.55747  12
   2  -1   4 81.7822 5.71989  10
   2  -1   4 84.8526 4.36508   4
  -2  -1   4 97.6019 7.37469   1
  -2  -1   4 83.6198 4.55283   4
   2   1   4 78.3338 5.01768  10
  -2   1  -4 92.2195 7.82913   1
  -2   1  -4 90.3552 9.09701  14
  -2  -1   4 78.4316 6.23194  12
  -2   1  -4 83.9691 4.64061   4
   2  -1  -4 89.0268 10.6313  14
   2  -1  -4 81.0834 5.34914  10
  -2  -1   4 82.3605 10.2266  14
  -2   1  -4 77.6931 5.70684  12
   2   1   4 77.5044 8.28165  14
  -3   1   4 88.2968 14.9184  14
  -3   1   4 93.8570 7.73915  12
   3  -1   4 88.9367 13.3323  14
   3  -1   4 101.856 7.03282  10
   3   1  -4 99.1388 6.36509  10
  -3  -1  -4 100.586 5.74170   4
  -3   1   4 102.017 5.26086   4
  -3  -1  -4 96.6697 6.18525  12
   3   1  -4 88.4115 12.2429  14
  -3  -1  -4 123.120 9.71721   1
  -3   1  -4 95.7585 6.93728  12
  -3  -1   4 105.898 5.50306   4
  -3   1  -4 92.0724 9.95422  14
   3   1   4 93.6778 11.4433  14
   3  -1  -4 99.2127 6.73334  10
  -3   1  -4 117.571 8.90500   1
  -3   1  -4 103.870 5.59586   4
  -3  -1   4 94.7280 7.20405  12
  -3  -1   4 116.338 9.30766   1
   3  -1  -4 90.9109 11.9498  14
   3   1   4 93.4842 6.41359  10
  -4   1   4 27.3297 4.68689  12
   4  -1   4 21.4280 7.58941  14
   4   1  -4 26.3662 3.88372  10
   4   1  -4 23.2899 7.44481  14
  -4   1   4 23.5329 4.06765   1
  -4  -1  -4 25.2747 5.20815   1
   4  -1   4 31.6754 4.69105  10
  -4   1   4 23.1134 7.89085  14
  -4  -1  -4 28.1888 2.56352   4
  -4  -1   4 26.0918 4.33751  12
  -4   1  -4 40.3794 4.87382  12
   4  -1  -4 19.4663 7.54255  14
   4   1   4 26.8870 3.99392  10
  -4   1  -4 25.5073 5.16989   1
  -4  -1   4 23.4478 5.50361   1
   4   1   4 24.4197 8.19473  14
   4  -1  -4 28.4005 4.16353  10
  -4   1  -4 23.5413 2.10799   4
  -4  -1   4 27.6677 2.20109   4
  -5  -1  -4 13.0112 1.02660   3
  -5  -1  -4 15.6126 2.19025   4
  -5  -1  -4 14.3189 2.72843   9
  -5   1   4 13.4797 1.08382   6
   5  -1   4 11.0653 1.82646   6
  -5  -1  -4 14.4724 4.94421   1
   5  -1   4 16.7947 9.86740  14
  -5   1   4 13.4082 3.82756   1
   5   1  -4 14.1574 1.72629   6
   5   1  -4 3.97435 6.95618  14
   5   1  -4 11.8883 3.00147  10
   5  -1   4 11.7557 3.60237  10
  -5   1   4 14.7489 3.45250   9
  -5   1   4 11.4726 0.95590   3
  -5   1   4 13.3756 4.87663  12
  -5  -1   4 13.4860 1.07856   3
   5   1   4 8.99301 9.35177  14
   5  -1  -4 7.73468 8.45691  14
   5   1   4 15.8657 3.60737  10
  -5  -1   4 9.87586 3.57708   1
  -5  -1   4 12.1040 3.06453   9
  -5   1  -4 14.3299 2.49062   9
   5  -1  -4 9.49799 3.23761  10
  -5   1  -4 8.80019 3.60968   1
  -5   1  -4 11.4818 0.98687   3
   5   1   4 13.9262 1.80924   6
  -5   1  -4 15.4687 6.02191  12
   5  -1  -4 12.6147 1.76769   6
   6  -1   4 11.3897 5.01043  10
  -6  -1  -4 11.9112 2.97689   9
   6  -1   4 14.7019 11.6181  14
   6   1  -4 6.95515 3.68823  10
  -6  -1  -4 10.6600 1.08346   3
  -6   1   4 14.0739 4.18330   1
   6   1  -4 14.0547 1.90936   6
  -6  -1  -4 16.3899 5.84312   1
  -6   1   4 12.2049 2.62785   9
  -6   1   4 12.6123 0.99846   3
   6  -1   4 12.5029 2.04336   6
   6   1  -4 3.13284 9.42147  14
   6   1   4 12.3412 2.02507   6
   6   1   4 8.40698 3.96338  10
   6  -1  -4 7.34966 4.09647  10
   6  -1  -4 13.3506 1.97034   6
  -6   1  -4 11.2226 1.00465   3
  -6  -1   4 12.1825 3.50124   9
   6   1   4 10.8731 11.3756  14
  -6  -1   4 12.4523 4.56958   1
  -6  -1   4 11.8696 1.05779   3
   6  -1  -4 4.13423 8.59711  14
  -6   1  -4 13.9377 3.52952   9
   7   1  -4 3.27897 1.02238   6
  -7   1   4 3.53700 0.57286   3
   7  -1   4 4.11482 1.17250   6
  -7  -1  -4 0.89877 2.41429   9
  -7  -1  -4 5.10453 0.80141   3
  -7   1   4 2.89765 1.45821   9
  -7   1  -4 1.44022 1.64238   9
  -7  -1   4 2.61022 1.39552   7
   7   1   4 3.93462 1.06602   6
  -7  -1   4 4.69692 0.69542   3
   7  -1  -4 4.75792 1.19806   6
  -7  -1   4 4.10404 1.69696   9
  -7   1  -4 5.65568 0.68716   3
  -8  -1  -4 0.32943 0.27151   3
  -8   1   4 -0.4329 0.60573   5
  -8  -1  -4 0.67292 0.86919   7
   8  -1   4 -0.0225 0.62579   6
  -8   1   4 1.08195 0.86062   7
  -8  -1  -4 0.04199 0.80117   9
  -8   1  -4 -0.4715 0.71496   7
  -8  -1   4 -0.0342 0.75522   7
  -8  -1   4 0.81218 0.63936   5
   0  -2   4 7.51533 0.90546   4
   0  -2   4 6.34244 2.37152  10
   0   2   4 4.34774 1.41082  10
   0   2   4 2.40396 2.00393  10
  -1   2   4 24.0812 8.44229  14
  -1  -2  -4 23.4554 2.02685   4
   1  -2   4 34.5807 10.4514  14
   1  -2   4 19.3448 3.01282  10
  -1   2   4 27.8404 4.62020  12
   1   2  -4 21.1245 2.47627  12
   1   2  -4 13.4188 4.43984  14
  -1   2   4 20.4332 1.86785   1
   1  -2   4 20.3375 1.35642   4
  -1  -2   4 19.0162 5.47048  14
  -1  -2   4 23.7371 3.60668   1
   1  -2  -4 21.5034 1.22117   4
   1  -2  -4 25.3785 7.76082  14
   1   2   4 22.1372 1.83936  12
   1  -2  -4 19.0114 2.58681  10
  -1   2  -4 15.4517 8.25163  14
  -1  -2   4 22.3567 1.65516   4
  -1   2  -4 31.2857 3.53244  12
   2   2  -4 37.9350 3.00070  10
   2  -2   4 41.2621 4.37824  10
   2   2  -4 34.5355 7.30612  14
  -2  -2  -4 40.5705 4.88517   1
   2  -2   4 41.7937 10.1020  14
  -2  -2  -4 38.1410 2.73906   4
  -2   2   4 35.9418 9.56241  14
   2  -2   4 37.2020 2.18094   4
   2   2  -4 38.8685 3.42323  12
  -2   2   4 40.7496 3.32253   1
  -2   2   4 37.1379 4.94859  12
   2  -2  -4 35.1263 3.58219  10
  -2   2  -4 36.8146 4.15000  12
  -2  -2   4 34.7384 4.08549  12
  -2   2  -4 39.5565 2.46256   4
   2   2   4 39.8288 2.81572  10
  -2   2  -4 45.3616 4.42559   1
  -2  -2   4 37.7077 2.53454   4
   2   2   4 33.9543 7.95222  14
   2  -2  -4 39.1489 8.19242  14
  -2   2  -4 39.1324 13.1690  14
  -2  -2   4 42.4257 5.02102   1
   3   2  -4 0.09964 1.44473  10
   3   2  -4 -1.8638 4.45405  14
  -3  -2  -4 0.83588 2.11446   1
   3  -2   4 -0.2741 2.12269  10
  -3   2   4 2.73914 1.73147   1
  -3   2   4 -1.0082 3.25612  12
  -3   2   4 -0.7269 7.71345  14
   3  -2   4 -0.6777 6.12387  14
  -3  -2  -4 0.68739 1.23417   4
   3   2   4 0.37811 4.27789  14
   3  -2  -4 0.24603 5.44737  14
   3  -2  -4 1.15072 1.96421  10
  -3   2  -4 0.08463 0.75016   4
  -3  -2   4 1.67262 2.26607  12
  -3   2  -4 -1.8432 2.95094  12
  -3  -2   4 0.25233 0.95635   4
  -3   2  -4 -2.3035 6.12673  14
   3   2   4 0.84917 1.38115  10
  -3   2  -4 3.33765 2.02659   1
  -3  -2   4 2.35399 2.16143   1
  -4  -2  -4 4.97811 3.35312   1
   4   2  -4 4.29956 5.97520  14
  -4   2   4 7.51071 2.39416   1
   4  -2   4 2.26435 6.78866  14
   4  -2   4 3.13988 2.57748  10
  -4  -2  -4 5.48533 1.42780   4
  -4   2   4 6.71110 3.67322  12
   4   2  -4 4.67020 2.05677  10
  -4   2   4 6.37736 7.79720  14
   4  -2  -4 1.49186 6.12959  14
  -4  -2   4 5.40161 1.17769   4
   4   2   4 1.91954 5.79388  14
   4   2   4 3.56575 2.06880  10
  -4   2  -4 5.25345 0.99035   4
  -4  -2   4 4.26702 2.43775  12
   4  -2  -4 4.83270 2.47802  10
  -4  -2   4 8.42173 3.56618   1
  -4   2  -4 8.99291 2.95395   1
  -4   2  -4 4.12456 2.98825  12
  -4   2  -4 2.85600 4.27775  14
  -5  -2  -4 19.0112 5.56578   1
  -5  -2  -4 15.8283 2.34743   4
  -5  -2  -4 16.8345 2.64717   9
   5   2  -4 9.68640 7.60293  14
   5  -2   4 7.14600 8.84135  14
  -5   2   4 10.3690 4.59410  12
  -5   2   4 15.5774 2.40484   9
  -5   2   4 13.4232 0.96176   3
   5  -2   4 15.0234 1.89589   6
  -5   2   4 14.1347 1.18862   6
   5   2  -4 8.81480 2.92146  10
   5   2  -4 13.5489 1.71034   6
   5  -2   4 16.1757 4.07951  10
  -5   2   4 14.9837 3.67327   1
  -5   2   4 5.69884 4.75240  14
  -5  -2  -4 14.5127 1.12804   3
  -5   2  -4 12.2617 1.13422   6
   5  -2  -4 14.0056 1.89781   6
  -5  -2   4 22.3859 5.92852   1
  -5  -2   4 13.5488 1.09445   3
  -5   2  -4 12.5259 1.00476   3
   5  -2  -4 10.2843 3.49894  10
  -5  -2   4 12.8999 3.10662   9
  -5   2  -4 10.6775 4.10212  12
   5   2   4 17.4576 1.87662   6
   5   2   4 9.47942 2.98462  10
   5  -2  -4 7.05207 8.20837  14
  -5   2  -4 10.2501 2.44924   9
  -5  -2   4 17.9716 2.01696   4
  -5   2  -4 13.2951 4.33074   1
   5   2   4 9.58636 9.06063  14
  -6  -2  -4 20.1915 6.58053   1
   6  -2   4 12.8403 5.25211  10
   6  -2   4 4.96510 10.1350  14
   6  -2   4 18.9519 2.34837   6
  -6  -2  -4 24.9812 3.47130   9
  -6   2   4 20.9368 1.32133   3
  -6  -2  -4 20.8285 1.48981   3
   6   2  -4 4.76098 9.68587  14
  -6   2   4 19.9333 2.63639   9
   6   2  -4 24.1400 2.15032   6
   6   2  -4 23.9817 4.56813  10
   6   2   4 16.0940 4.18292  10
   6  -2  -4 20.9848 2.27831   6
  -6  -2   4 22.1044 4.36806   9
  -6  -2   4 31.7717 7.75982   1
  -6   2  -4 21.8630 1.38159   3
   6  -2  -4 12.1000 10.3259  14
  -6  -2   4 21.5519 1.49894   3
   6  -2  -4 26.6491 6.07639  10
   6   2   4 3.85552 11.5135  14
   6   2   4 24.4866 2.24687   6
  -6   2  -4 21.7554 3.79137   9
  -7  -2  -4 1.49355 0.48102   3
   7  -2   4 1.61970 0.94711   6
  -7  -2  -4 1.09809 1.40271   7
  -7  -2  -4 1.49452 2.48498   9
   7  -2  -4 0.90083 0.92460   6
  -7  -2   4 4.80815 1.53760   7
  -7   2  -4 2.60350 0.42555   3
   7   2   4 3.17288 0.99840   6
  -7  -2   4 1.35092 1.69591   9
  -7   2  -4 3.68423 1.34863   9
  -7  -2   4 2.67544 0.53242   3
  -8  -2  -4 0.67219 0.88761   9
   8  -2   4 2.14203 0.70518   6
  -8  -2  -4 0.81013 0.75806   7
  -8   2   4 0.97349 0.76640   7
  -8  -2   4 2.34045 0.38904   3
  -8  -2   4 0.97476 0.87318   7
  -8  -2   4 0.07556 0.88617   9
  -8  -2   4 0.67387 0.58542   5
   0  -3   4 261.999 16.3985  14
   0   3  -4 253.113 18.7286  14
   0   3   4 248.654 15.2940  14
   0  -3  -4 242.799 12.3686   4
   0   3  -4 240.505 12.9212  12
   0   3   4 254.088 13.0708  12
   0   3   4 251.774 13.1916  10
   0  -3   4 239.203 12.3493   4
   0  -3   4 231.724 13.5424  10
   0   3   4 231.633 12.4773  10
   1   3  -4 98.9824 7.16501  10
   1   3  -4 102.000 5.70609  12
   1  -3   4 100.521 7.05552  10
  -1   3   4 111.809 7.23937  12
  -1   3   4 118.098 15.7950  14
   1   3  -4 100.782 8.79150  14
   1  -3   4 121.209 12.9157  14
   1  -3   4 91.7119 5.08699   4
  -1  -3  -4 94.4559 5.45539   4
   1  -3  -4 117.106 9.92285  14
   1   3   4 101.040 5.12486  12
   1  -3  -4 99.5225 5.92595  10
  -1   3  -4 117.996 15.6857  14
  -1  -3   4 92.5384 5.32116   4
  -1   3  -4 114.908 6.56958  12
   1  -3  -4 86.3735 4.95602   4
   2  -3   4 442.105 28.7442  14
   2  -3   4 417.806 22.0015   4
   2   3  -4 444.661 22.5341  12
   2   3  -4 446.689 22.3908  10
  -2  -3  -4 405.255 22.3776   4
  -2   3   4 455.958 23.7567  12
   2  -3   4 452.746 23.5383  10
   2   3  -4 462.863 25.5193  14
  -2   3   4 412.202 22.2237   1
  -2   3   4 480.861 32.0653  14
   2   3   4 463.176 22.1582  10
   2  -3  -4 455.582 26.9971  14
   2  -3  -4 433.610 22.9439  10
  -2   3  -4 412.101 22.0829   4
  -2  -3   4 390.161 25.9088   1
  -2   3  -4 501.121 31.3157  14
  -2  -3   4 435.144 22.3122   4
  -2  -3   4 454.107 22.7300  12
  -2   3  -4 439.583 23.2645  12
  -3  -3  -4 45.6257 3.41257   4
  -3   3   4 39.5054 3.70210   1
  -3  -3  -4 34.9870 5.75458   1
   3   3  -4 52.2427 10.1073  14
   3  -3   4 56.1288 13.5461  14
  -3   3   4 52.9261 6.22518  12
  -3   3   4 33.5735 10.4837  14
   3  -3   4 50.7509 5.49998  10
  -3  -3   4 43.4986 3.78727  12
  -3   3  -4 50.9950 5.40632  12
   3   3   4 51.8083 3.66956  10
   3  -3  -4 48.7331 11.2787  14
  -3  -3   4 45.5448 3.16125   4
  -3  -3   4 40.0128 6.23354   1
   3   3   4 55.6656 8.76238  14
   3  -3  -4 48.5990 4.78873  10
  -3   3  -4 43.7814 2.67644   4
   4   3  -4 15.1331 7.44598  14
  -4   3   4 18.8717 2.99040   1
   4   3  -4 11.0626 2.31791  10
  -4  -3  -4 16.1281 2.62747   9
  -4  -3  -4 20.7732 5.79586   1
  -4   3   4 5.85204 8.36814  14
  -4   3   4 13.1969 3.99655  12
  -4  -3  -4 14.4894 1.12713   3
  -4   3   4 13.4758 1.17335   6
   4  -3   4 7.25956 8.00335  14
  -4  -3  -4 19.7835 2.35791   4
   4  -3   4 16.0008 1.79739   6
   4  -3   4 9.67051 3.18996  10
   4  -3  -4 11.6991 2.89608  10
  -4  -3   4 15.6304 1.97505   4
   4  -3  -4 13.7445 1.61667   6
  -4   3  -4 11.0624 3.75171  12
  -4   3  -4 7.97285 6.41198  14
   4  -3  -4 5.42065 6.94966  14
  -4  -3   4 17.6808 4.95896   1
  -4  -3   4 15.3756 1.11404   3
   4   3   4 10.6917 6.30398  14
   4   3   4 17.9322 3.28671  10
  -4  -3   4 14.2983 2.42851   9
   5  -3   4 2.44919 8.48991  14
  -5  -3  -4 0.20540 1.73588   9
   5   3  -4 -2.6507 7.06593  14
   5   3  -4 0.95260 0.89641   6
   5  -3   4 -5.2779 3.11215  10
  -5   3   4 0.37180 0.31109   3
   5  -3   4 1.86921 1.12585   6
  -5   3   4 -2.8381 3.77118  12
  -5  -3  -4 3.42098 3.82442   1
  -5   3   4 1.16917 0.58005   6
  -5  -3  -4 1.01207 0.54349   3
  -5  -3  -4 2.81638 1.42935   4
   5   3  -4 0.88848 2.12044  10
  -5   3   4 0.93730 1.39235   9
  -5  -3   4 1.41503 0.51463   3
  -5   3  -4 1.26111 0.38153   3
  -5  -3   4 2.94589 1.24142   4
  -5   3  -4 0.83937 3.63893  12
   5  -3  -4 1.02800 3.11182  10
   5   3   4 3.30815 2.69955  10
   5  -3  -4 0.79056 1.03934   6
   5  -3  -4 -3.8939 6.85339  14
  -5  -3   4 0.97139 1.97597   9
  -5   3  -4 -0.0433 0.53371   6
  -5   3  -4 -0.4423 2.23681   9
   5   3   4 -2.7436 7.70514  14
  -5  -3   4 -0.2647 2.69877   1
   5   3   4 1.94357 1.08674   6
  -6  -3  -4 12.7140 6.19468   1
  -6   3   4 1.74629 0.63403   6
   6  -3   4 -4.3601 4.92780  10
   6  -3   4 1.03509 1.14053   6
   6   3  -4 2.31454 1.02809   6
  -6  -3  -4 -0.7942 0.91047   5
   6  -3   4 0.78044 9.62499  14
   6   3  -4 1.12270 2.73297  10
  -6   3   4 1.09758 1.43664   9
   6   3  -4 3.47427 9.36029  14
  -6   3   4 3.20226 0.47265   3
  -6  -3  -4 2.31494 0.61067   3
  -6  -3  -4 0.78102 2.03449   9
   6   3   4 1.05854 1.00043   6
  -6  -3   4 2.39511 3.16971   9
  -6   3  -4 2.54795 0.46495   3
  -6  -3   4 2.64095 1.62661   7
  -6   3  -4 0.26195 0.40528   6
  -6  -3   4 3.80798 3.55508   1
   6  -3  -4 1.40434 1.15700   6
   6  -3  -4 -0.8722 4.55717  10
  -6   3  -4 -0.4578 1.50016   9
  -6  -3   4 3.16417 0.61369   3
   6   3   4 -0.5189 2.56003  10
   6  -3  -4 -2.3563 8.16800  14
   7  -3   4 1.16015 1.01000   6
  -7  -3  -4 0.22862 0.47064   3
  -7  -3  -4 0.53517 1.34612   7
  -7  -3  -4 1.05545 2.38071   9
   7  -3  -4 0.40335 0.92316   6
  -7  -3   4 0.80481 1.26278   7
  -7  -3   4 1.53903 1.72720   9
  -7  -3   4 0.12119 0.43540   3
   7   3   4 0.97486 0.85357   6
  -7   3  -4 -0.1828 0.17035   3
  -7  -3   4 -0.3340 1.09169   5
  -8   3   4 2.81430 0.78360   7
   8  -3   4 2.57527 0.68143   6
  -8  -3  -4 1.12799 0.95507   9
  -8  -3  -4 4.74975 0.51831   3
  -8  -3  -4 3.69379 1.00824   7
  -8  -3   4 3.23457 0.68469   5
  -8  -3   4 1.63907 0.82302   7
  -8  -3   4 2.46428 0.93520   9
  -8  -3   4 3.82213 0.46182   3
   0  -4   4 45.7885 2.79379   4
   0   4   4 55.8429 8.38908  14
   0   4  -4 68.0727 12.1837  14
   0  -4  -4 43.6506 2.82370   4
   0   4   4 46.4289 4.17393  12
   0   4  -4 57.6068 4.07770  12
   0   4   4 52.4492 3.15811  10
   1   4  -4 675.587 34.0766  12
   1   4  -4 664.012 36.3294  14
  -1  -4  -4 666.955 33.9193   4
   1   4  -4 669.631 35.2296  10
  -1   4   4 724.357 41.7291  14
  -1   4   4 680.937 34.8733  12
   1  -4   4 670.512 38.7147  14
   1  -4   4 696.935 35.2602  10
   1   4   4 651.970 33.6001  12
   1  -4  -4 655.726 35.6938  14
   1  -4  -4 677.816 33.5140   4
  -1   4  -4 685.554 34.6637  12
  -1  -4   4 657.345 34.1775  12
  -1   4  -4 661.762 40.5762  14
   1  -4  -4 716.356 36.8038  14
  -2   4   4 82.4938 17.2571  14
   2   4  -4 86.6462 5.22161  10
   2  -4   4 90.8894 7.20058  10
   2  -4   4 89.0107 4.64012   4
  -2  -4  -4 91.7653 5.23702   4
  -2   4   4 90.0960 7.32174  12
   2   4  -4 77.7862 9.50959  14
   2  -4   4 82.6832 13.1393  14
   2   4  -4 93.3605 5.49701  12
  -2  -4  -4 79.0778 8.22454   1
  -2   4  -4 81.1312 17.0846  14
   2   4   4 93.2838 4.64291  10
   2  -4  -4 85.7286 6.20304  10
   2  -4  -4 88.4322 11.7711  14
   2  -4  -4 87.1424 4.64210   4
  -2  -4   4 98.8958 9.29580   1
  -2   4  -4 96.4712 6.68776  12
  -2  -4   4 92.6905 5.11421   4
  -3   4   4 1.45061 3.36042  12
  -3  -4  -4 3.86882 1.33501   4
   3   4  -4 4.68978 1.58192  10
  -3  -4  -4 4.38718 3.06018   1
   3  -4   4 -0.4414 2.76930  10
  -3   4   4 4.16735 8.85817  14
   3   4  -4 2.79536 5.07945  14
   3  -4   4 5.23379 6.98115  14
   3  -4  -4 2.71000 6.07687  14
  -3  -4   4 6.45835 3.29210   1
   3   4   4 4.08733 1.35721  10
  -3   4  -4 4.27705 3.28250  12
  -3  -4   4 5.17575 1.30318   4
  -3   4  -4 3.95596 9.40206  14
   3  -4  -4 2.71165 2.35462  10
  -4  -4  -4 74.0885 4.65332   4
   4  -4   4 48.9623 15.1321  14
   4   4  -4 69.9414 5.48336  10
   4  -4   4 65.5943 7.30553  10
  -4   4   4 54.5538 16.6759  14
  -4  -4  -4 73.0328 9.53830   1
  -4   4   4 63.6823 7.33396  12
  -4  -4  -4 60.4711 3.43365   3
  -4  -4   4 66.5552 4.23850   4
   4   4   4 73.1044 5.71658  10
  -4  -4   4 71.2967 9.11676   1
  -4  -4   4 58.2697 3.61075   3
   4  -4  -4 54.5263 13.8577  14
  -4   4  -4 62.1040 6.60235  12
  -4   4  -4 63.0054 3.48910   6
  -4   4  -4 59.1490 12.1729  14
  -4  -4   4 64.7301 4.83556   9
   4  -4  -4 63.2403 6.58724  10
  -5   4   4 33.6255 2.05514   6
  -5  -4  -4 32.7572 2.06813   3
   5   4  -4 38.4680 4.80487  10
  -5   4   4 35.2791 2.92690   9
   5  -4   4 22.7802 11.1675  14
  -5  -4  -4 33.4518 2.73649   5
   5   4  -4 31.9412 2.46469   6
  -5  -4  -4 31.5236 3.33103   4
  -5  -4  -4 27.9541 7.80187   1
  -5   4   4 25.3823 11.6325  14
  -5   4   4 33.4537 6.15508  12
   5  -4   4 28.4220 6.05085  10
   5   4  -4 29.8512 11.2275  14
  -5  -4  -4 36.7537 4.34784   9
  -5  -4   4 32.1833 3.00805   4
   5  -4  -4 19.8150 9.99361  14
  -5  -4   4 33.3221 3.52043   7
  -5  -4   4 35.5717 7.43124   1
  -5  -4   4 26.4585 2.37981   3
  -5   4  -4 30.1609 1.82466   3
   5  -4  -4 38.3766 6.92406  10
  -5   4  -4 28.9123 7.61825  14
   5   4   4 45.6548 5.24561  10
  -5   4  -4 32.8027 2.05707   6
  -5  -4   4 33.6228 3.98165   9
  -5   4  -4 42.6400 6.88510  12
  -6   4   4 40.6947 2.37922   6
   6   4  -4 34.3328 5.60252  10
   6  -4   4 20.8399 11.6185  14
  -6  -4  -4 34.5088 8.58521   1
   6  -4   4 43.8846 3.17885   6
  -6  -4  -4 38.9752 2.37741   3
   6  -4   4 27.5292 8.83046  10
  -6   4   4 42.4292 7.71361  12
  -6  -4  -4 38.3098 4.09235   9
  -6  -4  -4 42.3322 5.62309   4
  -6  -4  -4 43.4377 3.64694   7
  -6  -4   4 38.0249 2.35750   3
   6   4   4 29.3929 3.45360   6
  -6  -4   4 43.9279 8.97367   1
   6  -4  -4 24.4906 11.5994  10
   6  -4  -4 41.3877 2.99095   6
  -6   4  -4 39.5447 2.31901   6
  -6  -4   4 42.2345 3.54825   7
  -6  -4   4 38.0533 4.93978   9
  -6   4  -4 38.6871 2.13681   3
   6   4   4 37.5744 5.92139  10
  -7  -4  -4 2.36979 0.53826   3
  -7  -4  -4 1.78166 2.28963   9
   7  -4   4 1.90445 0.97656   6
  -7  -4  -4 3.63528 1.44319   7
  -7  -4   4 0.21427 1.62886   9
   7   4   4 1.01644 0.93108   6
  -7  -4   4 1.46283 0.46912   3
   7  -4  -4 1.62287 0.90891   6
  -7  -4   4 3.24786 1.23957   5
  -7  -4   4 1.15473 1.31210   7
   8  -4   4 0.18540 0.54983   6
  -8  -4  -4 0.35767 0.88198   9
  -8   4   4 -0.0080 0.59100   7
  -8  -4  -4 0.65964 0.28799   3
  -8  -4  -4 0.51717 0.70163   7
  -8  -4   4 0.81848 0.27470   3
  -8  -4   4 0.55802 0.67074   7
  -8  -4   4 0.60443 0.67141   5
  -8  -4   4 -0.0265 0.70500   9
   0   5   4 97.1692 5.51242  10
   0   5   4 99.7300 6.19151  12
   0   5   4 83.2185 6.83348   1
   0  -5   4 89.2709 5.06019   4
   0   5  -4 106.562 13.8565  14
   0   5   4 110.161 11.7888  14
   0  -5  -4 87.5230 5.06650   4
   0   5  -4 108.756 6.16534  12
   1  -5   4 264.202 19.0217  14
  -1   5   4 279.482 15.2912  12
   1   5  -4 273.808 14.2675  12
  -1   5   4 269.819 23.1795  14
   1   5  -4 266.304 15.6669  10
   1  -5   4 273.736 13.7042   4
   1  -5   4 276.648 15.6998  10
   1  -5   4 281.417 22.5920  14
  -1  -5  -4 275.838 14.0047   4
  -1   5  -4 264.730 22.9090  14
   1   5   4 272.623 13.8414  12
   1  -5  -4 273.322 13.5949   4
  -1  -5   4 271.694 14.1884   4
  -1   5  -4 259.530 15.9631  12
  -2  -5  -4 37.2487 2.90470   4
   2   5  -4 30.1339 8.36966  14
   2  -5   4 33.5996 5.37771  10
   2   5  -4 34.2987 3.26154  12
   2  -5   4 37.4836 2.09477   4
   2   5  -4 35.9421 7.13861  10
  -2   5   4 36.6376 13.3458  14
   2  -5   4 36.6463 12.6167  14
  -2  -5  -4 38.1616 5.84763   1
  -2   5   4 33.2325 5.41593  12
  -2   5  -4 45.1590 4.93536  12
   2  -5  -4 39.5233 4.35163  10
  -2  -5   4 36.7427 2.66518   4
  -2   5  -4 25.8847 10.4515  14
   2  -5  -4 35.8873 10.0014  14
  -2  -5   4 40.8601 6.37684   1
   3  -5   4 138.568 11.1885  10
  -3  -5  -4 129.092 7.41524   4
   3  -5   4 99.2625 15.9860  14
  -3   5   4 126.864 9.64346  12
   3   5  -4 134.908 7.56448  10
  -3  -5  -4 148.081 12.9723   1
  -3   5   4 112.704 20.2375  14
   3  -5   4 129.655 6.70793   4
  -3  -5   4 139.095 7.34995   4
   3  -5  -4 124.050 8.93882  10
   3   5   4 136.144 7.22970  10
  -3   5  -4 137.008 9.37177  12
  -3   5  -4 114.497 20.1327  14
   3  -5  -4 103.568 15.2993  14
  -3  -5   4 131.275 12.6773   1
   4  -5   4 34.3567 2.52324   6
  -4  -5  -4 35.4254 3.60357   9
  -4   5   4 34.3270 6.18740  12
   4  -5   4 37.9446 6.89008  10
  -4  -5  -4 34.4129 2.74992   5
  -4   5   4 35.3540 2.15291   6
  -4   5   4 23.5904 10.9740  14
  -4  -5  -4 39.8257 8.74760   1
   4   5  -4 34.7027 3.75785  10
  -4  -5  -4 37.8700 2.12921   3
  -4  -5  -4 34.3206 2.96623   7
  -4  -5  -4 40.4895 3.41442   4
   4   5  -4 20.3543 10.6591  14
  -4   5  -4 39.6291 5.93750  12
  -4  -5   4 34.4240 2.12408   3
   4  -5  -4 20.0756 8.85633  14
  -4  -5   4 32.8004 2.94901   7
  -4   5  -4 33.9233 1.92328   3
  -4  -5   4 38.3470 3.07947   4
   4  -5  -4 36.5340 2.59894   6
  -4  -5   4 38.8943 3.33697   9
   4   5   4 35.4641 3.70259  10
  -4  -5   4 39.0501 7.56349   1
  -4   5  -4 35.3630 2.17956   6
   4  -5  -4 32.1111 5.66929  10
  -5   5   4 4.52446 0.81935   6
  -5  -5  -4 6.46290 5.62181   1
  -5  -5  -4 6.65515 2.17737   9
  -5  -5  -4 3.51373 1.74102   7
  -5  -5  -4 2.72940 1.58810   4
   5  -5   4 1.98422 8.65618  14
   5  -5   4 3.19485 1.16093   6
   5  -5   4 -5.1135 4.62322  10
  -5   5   4 10.8763 4.63631  12
  -5  -5  -4 6.19433 1.37454   5
   5   5  -4 0.43593 2.15628  10
  -5  -5  -4 5.25946 0.78833   3
  -5   5   4 -1.6315 10.3401  14
  -5  -5   4 3.90151 1.54397   4
  -5   5  -4 4.91219 0.55876   3
  -5   5  -4 0.85694 3.98633  12
  -5  -5   4 5.44189 4.21344   1
  -5  -5   4 3.27518 2.15976   9
  -5  -5   4 5.47214 0.79137   3
   5  -5  -4 1.76930 8.34449  14
   5  -5  -4 7.29460 5.07626  10
   5   5   4 4.21239 2.45559  10
  -5  -5   4 3.03611 1.66390   7
  -5   5  -4 3.56564 5.92284  14
  -5   5  -4 4.37816 0.76892   6
   5  -5  -4 4.22402 1.21422   6
   6  -5   4 3.24282 9.52136  14
   6   5  -4 1.08059 2.73438  10
  -6  -5  -4 10.3579 1.08686   3
   6  -5   4 8.66480 1.55747   6
  -6  -5  -4 9.74793 3.73519   4
  -6   5   4 3.26087 5.70479  12
  -6  -5  -4 9.46120 6.73680   1
  -6  -5  -4 5.54364 1.79894   7
  -6  -5  -4 3.05099 2.20761   9
  -6   5   4 8.34153 1.12282   6
  -6  -5   4 3.42707 2.84994   9
  -6  -5   4 10.3265 1.10955   3
   6  -5  -4 -3.9173 8.70804  14
   6   5   4 6.00620 2.93835  10
   6  -5  -4 5.38478 1.19823   6
  -6  -5   4 7.96166 5.27874   1
  -6  -5   4 8.38345 1.81146   7
  -6  -5   4 8.68891 1.63761   5
  -6   5  -4 7.10058 1.08366   6
   7  -5   4 3.37291 1.01343   6
  -7  -5  -4 1.01235 1.90014   9
  -7  -5  -4 0.79063 1.15684   7
  -7  -5  -4 2.03453 0.48535   3
   7  -5  -4 2.44278 0.85394   6
  -7  -5   4 3.15347 1.05351   5
  -7  -5   4 2.63080 0.51646   3
  -7  -5   4 3.60808 1.33122   7
  -7  -5   4 2.45640 1.61155   9
  -8  -5  -4 -0.0661 0.26211   3
  -8  -5  -4 0.12304 0.83951   9
   8  -5   4 -0.2567 0.52152   6
  -8   5   4 -0.1689 0.60716   7
  -8  -5  -4 0.07377 0.77118   7
  -8  -5   4 -0.0480 0.34965   3
  -8  -5   4 0.43527 0.68135   9
  -8  -5   4 0.61905 0.74147   7
   0   6   4 -4.7942 7.88200  14
   0   6   4 3.29611 2.17592  12
   0   6  -4 1.33888 2.02439  12
   0   6  -4 1.07594 7.25610  14
   0  -6  -4 2.71929 0.77548   4
   0   6   4 0.91079 1.20196  10
   0  -6   4 3.70949 0.81428   4
   0   6   4 4.94993 2.15574   1
  -1   6   4 42.9144 5.09262  12
  -1   6   4 37.5121 11.1529  14
   1  -6   4 43.2311 2.42994   4
   1   6  -4 39.9402 3.51796  12
  -1  -6  -4 45.3081 2.91516   4
   1   6  -4 27.1893 4.54060  10
  -1   6  -4 46.9751 4.67753  12
   1   6   4 38.5513 2.68331  10
   1  -6  -4 43.6870 2.28232   4
  -1   6  -4 36.5007 10.6149  14
  -1  -6   4 44.6112 2.82710   4
   1   6   4 40.8764 2.92055  12
   2   6  -4 300.767 18.6480  10
   2  -6   4 300.924 23.4921  14
   2   6  -4 325.177 16.5121  12
   2  -6   4 307.943 15.8496   4
  -2   6   4 331.948 29.5837  14
  -2  -6  -4 298.086 16.3948   4
  -2   6   4 341.936 18.2305  12
  -2  -6   4 319.230 16.3435   4
  -2   6  -4 343.619 17.9559  12
   2  -6  -4 323.007 20.0886  14
   2  -6  -4 329.957 23.2435  14
  -2   6  -4 302.926 28.4339  14
  -2  -6   4 270.394 21.7644   1
  -3   6   4 1.76884 9.60238  14
   3  -6   4 7.67326 8.02881  14
   3  -6   4 7.64667 3.76552  10
   3  -6   4 14.3405 1.11114   4
  -3  -6  -4 16.9191 2.25548   4
  -3   6   4 13.5211 1.52914   6
   3   6  -4 14.2452 2.36498  10
   3  -6   4 15.8873 1.50968   7
   3   6  -4 13.8435 2.38731  12
  -3   6   4 11.4225 3.92014  12
  -3  -6   4 16.2914 1.99951   4
  -3   6  -4 16.2701 4.01082  12
  -3  -6   4 14.8861 1.77944   5
   3  -6  -4 12.4282 1.42129   5
  -3   6  -4 4.46103 9.91930  14
   3  -6  -4 8.27124 3.31594  10
  -3   6  -4 12.8194 1.18500   6
  -3  -6   4 17.4190 5.60631   1
   3  -6  -4 3.50903 6.42953  14
  -3  -6   4 14.1925 1.89715   7
   3   6   4 13.8049 1.81607  10
  -4   6   4 11.2472 10.5190  14
  -4  -6  -4 19.5469 6.74147   1
  -4   6   4 22.5442 5.16369  12
  -4  -6  -4 17.5972 2.04527   5
   4  -6   4 9.45618 8.71698  14
   4  -6   4 13.6331 4.92063  10
  -4  -6  -4 18.6318 3.02280   9
  -4  -6  -4 18.4112 1.36056   3
   4   6  -4 17.3105 3.12183  10
  -4  -6  -4 19.2269 2.41099   7
   4  -6   4 18.3391 1.99728   6
  -4   6   4 17.9156 1.46484   6
  -4  -6  -4 20.8664 2.75595   4
  -4   6  -4 15.2643 4.22857  12
  -4  -6   4 16.8251 2.30738   4
  -4  -6   4 18.4010 2.69758   9
   4   6   4 18.3705 2.91741  10
  -4  -6   4 23.5990 2.20535   5
  -4   6  -4 17.5210 1.47755   6
   4  -6  -4 17.8045 1.71199   5
  -4  -6   4 19.8940 1.43071   3
   4  -6  -4 19.8791 1.91747   6
   4  -6  -4 15.7259 9.05568  14
  -4  -6   4 19.9474 2.44947   7
  -4  -6   4 29.3659 7.56052   1
  -5   6   4 3.82418 11.6628  14
   5   6  -4 3.36459 2.47120  10
  -5  -6  -4 4.04405 5.77503   1
  -5  -6  -4 1.73631 2.01962   9
  -5  -6  -4 3.13184 1.71991   7
  -5  -6  -4 3.15357 1.28084   5
  -5  -6  -4 2.15814 0.66579   3
  -5   6   4 1.39337 0.74291   6
   5  -6   4 2.58478 1.18736   6
   5  -6   4 5.80624 9.68109  14
  -5  -6   4 1.60963 1.47358   5
  -5  -6   4 1.51138 1.61212   4
   5  -6  -4 1.13290 8.17848  14
  -5   6  -4 -1.6140 4.88599  12
  -5  -6   4 2.74176 0.69910   3
  -5   6  -4 3.03783 0.71850   6
  -5  -6   4 2.23714 1.62247   7
  -5   6  -4 7.24415 7.44592  14
  -5  -6   4 3.23928 2.26303   9
  -5  -6   4 1.31929 4.60979   1
   5  -6  -4 0.87411 1.02909   6
  -6  -6  -4 5.35245 2.19482   9
   6  -6   4 7.25164 1.31196   6
  -6  -6  -4 7.04543 1.76188   7
   6  -6   4 3.25650 9.80293  14
  -6   6   4 8.53197 1.12972   6
  -6  -6  -4 9.34961 1.08082   3
   6   6  -4 8.18383 3.01235  10
   6   6   4 1.01959 3.05897  10
  -6   6  -4 7.41928 1.09531   6
  -6  -6   4 6.92788 1.05078   3
   6  -6  -4 8.23053 1.37739   6
  -6  -6   4 5.56743 2.95653   9
  -6  -6   4 8.11042 1.72722   5
  -6  -6   4 3.46746 5.75874   1
   6  -6  -4 2.63426 8.78824  14
  -6  -6   4 6.93845 1.77276   7
  -7  -6  -4 -0.0891 1.97056   9
   7  -6   4 0.58427 0.80924   6
  -7  -6  -4 0.96729 0.47575   3
  -7   6   4 0.86908 0.41973   6
  -7  -6  -4 1.45611 1.17357   7
  -7  -6   4 1.07112 1.02021   5
  -7  -6   4 -0.6816 0.85595   7
  -7  -6   4 0.57835 0.47035   3
  -7  -6   4 -0.7777 1.39539   9
  -8  -6  -4 -0.0425 0.51926   7
  -8   6   4 0.47755 0.73220   7
  -8  -6  -4 0.35807 0.24394   3
  -8  -6  -4 -0.2048 0.70587   9
  -8  -6   4 0.88887 0.23321   3
  -8  -6   4 -0.0583 0.63843   7
  -8  -6   4 -0.1917 0.52672   9
   0   7  -4 34.0360 7.37045   1
   0   7   4 33.0715 4.39223   1
   0   7  -4 30.6801 3.83137  12
   0  -7   4 33.2489 2.14148   4
   0   7  -4 24.3984 10.6001  14
   0   7   4 22.1518 3.13289  10
   0  -7  -4 34.0100 2.15384   4
   0   7   4 31.8776 3.80294  12
   0   7   4 15.9220 9.01385  14
  -1   7   4 61.9020 5.68492  12
   1  -7   4 55.4661 3.18220   4
   1   7  -4 60.3483 4.31819  12
  -1  -7  -4 58.1460 3.63199   4
  -1   7   4 41.5572 12.0443  14
   1   7   4 53.1114 3.76047  10
  -1  -7   4 61.0884 3.59113   4
  -1   7  -4 57.7513 5.34765  12
   1  -7  -4 58.1693 3.06554   4
  -1   7  -4 40.3498 11.3086  14
   1   7   4 60.6615 3.69882  12
   2  -7   4 92.0469 11.9653  14
   2  -7   4 102.422 5.35761   4
  -2   7   4 82.8185 20.1059  14
  -2   7   4 100.282 8.18587  12
   2   7  -4 102.068 6.25200  12
  -2  -7  -4 106.406 6.09161   4
  -2   7  -4 107.245 7.93086  12
  -2   7  -4 102.388 20.3074  14
  -2  -7   4 110.849 5.97532   4
   3  -7   4 57.2289 3.42760   6
  -3  -7  -4 56.7882 3.66581   5
  -3   7   4 56.5903 3.45618   6
  -3  -7  -4 60.6469 4.20469   4
   3  -7   4 58.0981 3.44377   7
   3  -7   4 58.0129 3.06660   4
  -3  -7  -4 56.7849 4.74935   9
  -3   7   4 58.9060 6.83568  12
   3  -7   4 45.0020 3.32516   5
  -3   7  -4 46.3630 6.23269  12
  -3   7  -4 55.2197 3.18456   6
  -3  -7   4 58.0135 3.89091   4
   3  -7  -4 53.1414 3.33240   6
   3   7   4 58.9591 3.45751  10
  -3  -7   4 54.1861 3.68800   5
   3  -7  -4 54.7210 3.31753   5
  -3   7  -4 28.9599 12.8414  14
   3  -7  -4 46.1275 10.1926  14
  -3  -7   4 60.8203 3.76779   7
  -3  -7   4 53.3541 4.12404   9
   4  -7   4 22.2977 1.74607   5
  -4   7   4 24.6202 1.74474   6
  -4  -7  -4 21.6878 1.63786   3
   4   7  -4 22.0516 3.36386  10
   4  -7   4 23.0935 2.17611   6
  -4  -7  -4 23.5726 2.95698   4
  -4   7   4 21.5830 5.38259  12
  -4  -7  -4 27.5734 3.25313   9
  -4  -7  -4 23.0220 2.32885   5
   4  -7   4 18.2941 10.3731  14
  -4  -7  -4 24.0984 2.78517   7
  -4   7   4 17.9856 12.3779  14
   4  -7  -4 20.9426 2.09010   6
  -4  -7   4 23.8007 3.01350   9
  -4   7  -4 25.7762 1.74654   6
   4   7   4 30.4804 3.14815  10
  -4  -7   4 22.3907 1.68097   3
   4  -7  -4 22.3501 1.93278   5
   4  -7  -4 14.7165 8.32568  14
  -4  -7   4 23.7021 2.56606   7
  -4   7  -4 19.5963 4.87287  12
  -4  -7   4 26.8895 2.77605   4
  -4  -7   4 22.1389 2.62586   5
  -5  -7  -4 8.61392 2.40742   9
  -5  -7  -4 14.7567 2.26284   7
  -5  -7  -4 17.6523 2.24357   5
  -5  -7  -4 15.8667 2.57699   4
  -5   7   4 13.9496 1.43732   6
   5   7  -4 13.3378 2.82275  10
  -5   7   4 5.69967 12.1432  14
  -5  -7  -4 12.4590 1.29424   3
   5  -7   4 5.96859 9.70950  14
  -5   7   4 8.85693 4.96794  12
   5  -7   4 13.8343 2.04395   6
   5  -7  -4 2.38119 8.36712  14
   5   7   4 10.0634 2.79277  10
  -5  -7   4 12.4940 2.72512   9
  -5  -7   4 14.0052 2.39575   5
  -5   7  -4 12.4621 4.61995  12
  -5   7  -4 5.32694 7.69621  14
  -5  -7   4 10.2378 2.01082   7
  -5   7  -4 15.2306 1.40959   6
  -5  -7   4 14.1856 1.29967   3
   5  -7  -4 14.5777 1.89140   6
  -5  -7   4 14.3026 2.17359   4
  -6  -7  -4 -0.9421 0.84291   5
  -6  -7  -4 2.33858 1.39861   7
   6  -7   4 2.30232 0.96972   6
  -6   7   4 2.16475 0.66488   6
  -6  -7  -4 1.06275 1.87321   9
  -6  -7  -4 2.75513 0.61277   3
  -6  -7   4 1.42138 1.30250   7
  -6  -7   4 4.28990 1.35974   5
  -6   7  -4 3.18553 0.67037   6
   6  -7  -4 2.02807 0.90177   6
  -6  -7   4 3.56131 0.64844   3
  -6  -7   4 1.45517 2.61368   9
   7  -7   4 3.49528 0.84290   6
  -7  -7  -4 1.60954 1.06716   7
  -7   7   4 2.70713 0.50421   6
  -7  -7  -4 3.43154 1.74375   9
  -7  -7  -4 2.54231 0.47094   3
  -7  -7   4 1.36263 1.21323   9
  -7  -7   4 1.98254 1.08356   7
  -7  -7   4 1.67962 0.42509   3
  -7  -7   4 2.57713 1.01380   5
   0   8  -4 53.5821 17.6703  14
   0   8  -4 49.7265 4.85617  12
   0   8   4 57.9769 4.83970  12
   0   8   4 67.0320 6.74969   1
   0   8   4 33.9324 14.3311  14
   0  -8   4 54.1846 3.25162   4
   0  -8  -4 53.2019 3.24961   4
  -1   8   4 340.353 19.0629  12
   1   8  -4 348.419 18.1240  12
  -1  -8  -4 342.548 17.6447   4
  -1   8   4 327.664 31.3779  14
   1  -8   4 342.829 17.2622   4
   1  -8  -4 364.196 17.2222   4
  -1   8  -4 356.311 19.0636  12
  -1  -8   4 337.632 17.5614   4
   1   8   4 350.774 17.5782  12
   1   8   4 321.121 17.7791  10
  -1   8  -4 292.666 30.0627  14
   2   8  -4 15.3422 2.53707  12
  -2  -8  -4 12.3681 1.75376   7
  -2   8   4 14.8621 3.95567  12
   2  -8   4 11.9234 1.52997   7
  -2   8   4 10.5541 1.89028   2
  -2  -8  -4 13.4037 2.02412   4
   2  -8   4 10.6442 0.94460   4
  -2  -8  -4 8.15693 1.46495   5
   2  -8   4 8.48681 1.79582   5
  -2   8   4 8.30455 10.9802  14
   2  -8  -4 9.33321 1.32798   5
  -2  -8   4 11.2077 1.70712   7
   2  -8  -4 9.67453 1.45027   7
  -2   8  -4 12.2972 5.47138  12
  -2   8  -4 7.94050 10.7574  14
  -2  -8   4 10.1652 1.56527   5
   3   8  -4 63.1809 4.40578  10
   3  -8   4 58.5091 3.55971   6
  -3  -8  -4 65.8985 4.37033   4
   3  -8   4 56.1344 3.49309   5
  -3  -8  -4 56.4729 4.02448   7
  -3   8   4 58.2833 7.13016  12
  -3  -8  -4 67.4783 4.91412   9
  -3   8   4 54.7333 4.09100   2
   3  -8   4 61.4072 3.73246   7
  -3  -8  -4 59.5955 3.86611   5
  -3   8   4 44.2562 15.3203  14
  -3   8   4 61.8475 3.37951   6
  -3   8  -4 38.4818 14.2840  14
  -3  -8   4 63.3142 3.92234   5
  -3   8  -4 62.1327 3.40579   6
  -3  -8   4 58.6682 4.10496   4
   3  -8  -4 55.6511 3.62597   6
  -3  -8   4 55.8288 4.66350   9
  -3   8  -4 51.3391 4.70255   2
  -3  -8   4 61.1768 3.97343   7
   3  -8  -4 59.8590 3.63293   7
  -3   8  -4 59.0072 6.72700  12
   3  -8  -4 60.6500 3.61753   5
  -4  -8  -4 1.77947 1.33161   5
  -4  -8  -4 1.75801 1.50842   4
   4   8  -4 3.37061 1.88245  10
  -4   8   4 1.12091 11.3177  14
   4  -8   4 3.61004 1.11724   6
  -4   8   4 3.75279 0.88879   6
   4  -8   4 5.33931 8.01917  14
  -4   8   4 -0.5620 3.65821  12
  -4  -8  -4 5.35620 2.12863   9
  -4  -8  -4 2.89704 1.56513   7
  -4  -8  -4 5.30503 0.87059   3
   4  -8  -4 4.82606 1.09423   6
  -4  -8   4 5.91554 1.54237   5
  -4  -8   4 2.28298 1.53030   7
  -4   8  -4 -1.8658 3.55180  12
  -4  -8   4 6.39119 1.05005   3
   4   8   4 3.27672 1.56155  10
  -4  -8   4 3.36229 2.10538   9
  -4   8  -4 4.34425 0.84759   6
   4  -8  -4 3.79148 1.01948   5
  -4  -8   4 3.88429 1.50390   4
  -5  -8  -4 12.5196 2.24548   4
   5   8  -4 11.7002 2.74492  10
  -5   8   4 3.70971 11.8125  14
  -5  -8  -4 7.72800 1.84311   7
   5  -8   4 3.32763 8.72692  14
  -5   8   4 8.76105 4.80401  12
  -5  -8  -4 7.20210 2.26824   9
   5  -8   4 9.07930 1.40218   6
  -5  -8  -4 9.94334 1.20707   3
  -5   8   4 12.2615 1.32710   6
  -5  -8  -4 11.7127 1.78063   5
   5  -8  -4 7.82367 1.26920   6
  -5   8  -4 11.8857 1.29433   6
  -5  -8   4 11.7844 2.14365   4
  -5  -8   4 10.7873 2.63975   9
  -5  -8   4 10.0641 1.18549   3
  -5  -8   4 13.3182 2.00904   5
  -5   8  -4 4.25367 7.85872  14
  -5   8  -4 11.3237 4.49135  12
   5   8   4 11.0500 2.89819  10
  -5  -8   4 6.67096 1.75658   7
  -6  -8  -4 2.53521 0.57345   3
   6  -8   4 3.37691 1.00342   6
  -6  -8  -4 4.01410 1.04035   5
  -6  -8  -4 3.44763 1.46115   7
  -6  -8  -4 1.92485 1.91018   9
  -6   8   4 2.03172 0.64587   6
  -6  -8   4 2.17343 1.21398   7
  -6  -8   4 1.99721 0.57090   3
  -6  -8   4 0.99220 2.36836   9
  -6  -8   4 2.53917 1.31254   5
  -6   8  -4 2.58690 0.65071   6
  -7  -8  -4 0.26835 0.81459   7
  -7  -8  -4 0.31594 1.44886   9
  -7   8   4 0.74408 0.48983   6
  -7  -8  -4 0.55526 0.39797   3
   7  -8   4 0.27992 0.58861   6
  -7  -8   4 0.13805 0.78222   9
  -7  -8   4 0.32346 0.96511   7
  -7  -8   4 0.13900 0.35654   3
  -7  -8   4 0.61815 0.76037   5
  -7   8  -4 0.59901 0.42540   6
   0  -9   4 15.2858 1.84072   5
   0  -9   4 18.8001 1.58857   4
   0  -9  -4 14.8551 1.88926   7
   0   9   4 18.7835 2.98278  12
   0  -9  -4 17.3804 1.73571   5
   0   9  -4 13.9415 2.90302  12
   0  -9   4 14.4164 1.87220   7
   0   9   4 14.2343 2.82780   2
   0  -9  -4 17.6607 1.60035   4
   0   9  -4 17.2625 11.3482  14
   1   9  -4 13.2545 2.44766  12
  -1   9   4 11.6963 3.32382  12
  -1  -9  -4 13.3392 1.89188   7
  -1   9   4 13.5241 11.6796  14
   1  -9   4 11.6178 1.58211   5
  -1   9   4 14.8975 2.52052   2
  -1  -9  -4 14.9544 1.79206   4
   1  -9   4 13.2682 1.23461   4
   1  -9   4 10.6695 1.61641   7
  -1  -9  -4 11.8861 1.72317   5
   1  -9  -4 14.2558 1.03891   4
   1   9   4 16.6968 2.92014   2
   1  -9  -4 15.4496 1.70535   7
  -1  -9   4 14.0710 1.85017   7
   1  -9  -4 11.6756 1.42471   5
   1   9   4 14.0560 2.00953  12
  -1  -9   4 11.5420 1.71691   5
  -1   9  -4 4.03590 11.3010  14
  -2  -9  -4 33.5705 2.58974   5
   2  -9   4 32.9995 2.46545   7
  -2   9   4 21.7816 12.7271  14
   2  -9   4 32.9426 2.30072   5
  -2  -9  -4 33.4198 2.89164   4
  -2  -9  -4 30.4187 3.41997   9
  -2   9   4 32.3100 2.07316   6
  -2  -9  -4 36.1040 2.77352   7
  -2   9   4 33.5672 3.23281   2
  -2   9   4 34.7327 5.63535  12
   2   9  -4 31.9103 3.32688  12
   2  -9   4 33.0616 1.95539   4
  -2  -9   4 32.6345 2.65609   5
  -2   9  -4 30.6603 3.87203   2
  -2   9  -4 31.8413 5.36899  12
  -2   9  -4 18.6972 15.8523  14
  -2  -9   4 35.1541 2.84224   4
   2   9   4 27.0486 3.47789   2
   2  -9  -4 31.5737 2.43268   7
   2  -9  -4 33.6976 2.40999   5
  -2  -9   4 33.1829 2.67839   7
  -3   9   4 19.3192 1.53033   6
  -3  -9  -4 17.3173 2.32262   7
  -3  -9  -4 19.6904 3.02865   9
  -3   9   4 16.8339 2.39591   2
   3  -9   4 19.8183 1.65689   5
   3  -9   4 14.8162 1.70628   6
  -3   9   4 16.9127 4.53561  12
  -3  -9  -4 18.0620 2.54966   4
  -3  -9  -4 15.9171 2.12331   5
   3   9  -4 10.4515 2.50344   2
  -3   9   4 3.16629 11.4781  14
   3   9  -4 15.9281 2.66990  10
   3  -9   4 15.3951 1.92836   7
   3  -9  -4 15.1623 1.54730   6
  -3  -9   4 16.1434 1.40749   3
   3  -9  -4 16.8824 1.83481   7
  -3   9  -4 -1.2826 12.4244  14
  -3   9  -4 17.0151 2.95188   2
  -3  -9   4 12.2190 2.41743   9
   3  -9  -4 17.6393 1.83381   5
  -3   9  -4 17.3100 1.55483   6
  -3  -9   4 18.4413 2.25015   5
  -3  -9   4 17.7286 2.32959   4
  -3  -9   4 18.9334 2.33058   7
  -3   9  -4 25.2234 5.15022  12
  -4  -9  -4 38.6474 3.18244   7
   4   9  -4 33.6970 3.67443  10
  -4  -9  -4 33.5789 2.09954   3
  -4   9   4 37.7993 2.28908   6
   4  -9   4 32.3137 2.29565   5
  -4  -9  -4 35.9794 3.47278   4
  -4   9   4 15.7707 13.8267  14
  -4  -9  -4 28.3021 2.85019   5
  -4   9   4 23.1040 5.25510  12
  -4  -9  -4 35.0951 3.86959   9
   4  -9   4 32.2573 2.49620   6
  -4   9  -4 32.9531 2.24385   6
   4  -9  -4 31.8298 2.43306   5
  -4  -9   4 38.4856 3.08323   7
  -4  -9   4 26.8714 3.34672   9
  -4   9  -4 20.1514 4.84657  12
   4  -9  -4 30.3455 2.35387   6
  -4  -9   4 32.8870 2.11681   3
  -4   9  -4 30.8523 11.9021  14
  -4  -9   4 35.9142 3.06353   5
  -4  -9   4 33.2884 3.11089   4
   5   9  -4 0.00425 2.00065  10
  -5  -9  -4 2.42575 2.00474   9
   5  -9   4 4.17257 1.03968   6
  -5   9   4 1.20055 3.81867  12
  -5  -9  -4 2.94078 1.77581   4
  -5   9   4 3.45314 0.77385   6
  -5  -9  -4 0.85441 1.46662   7
  -5  -9  -4 3.92572 0.74026   3
  -5  -9  -4 2.77443 1.32176   5
  -5   9  -4 1.84881 7.33158  14
  -5  -9   4 2.03775 2.33274   9
  -5  -9   4 4.68242 1.48806   7
  -5  -9   4 4.92855 0.78306   3
  -5   9  -4 6.28999 4.44355  12
  -5  -9   4 3.08187 1.68280   4
  -5   9  -4 3.22225 0.75474   6
  -5  -9   4 5.11023 1.61676   5
  -6  -9  -4 1.81655 1.47870   9
   6  -9   4 5.72126 0.94793   6
  -6   9   4 6.34484 0.95003   6
  -6  -9  -4 3.32143 1.19328   7
  -6  -9  -4 4.42079 0.91314   5
  -6  -9  -4 6.06498 0.96191   3
  -6  -9   4 5.51235 1.34439   5
  -6  -9   4 3.08378 1.27978   7
  -6  -9   4 1.47457 1.76169   9
  -6   9  -4 3.68181 0.67565   6
  -6  -9   4 3.76384 0.62810   3
  -7  -9  -4 1.86091 0.39734   3
  -7  -9  -4 1.41970 0.73038   7
  -7   9   4 1.53806 0.38242   6
  -7  -9  -4 1.22125 1.48773   9
  -7  -9   4 0.37525 0.68512   9
  -7  -9   4 1.10621 0.59982   5
  -7  -9   4 1.03705 0.72293   7
  -7  -9   4 2.55003 0.41796   3
   0  10   4 26.3811 3.82716  12
   0  10   4 32.6088 4.83717   1
   0 -10   4 24.9722 2.34646   5
   0  10   4 26.9742 3.35570   2
   0 -10  -4 27.6017 2.22921   5
   0 -10  -4 26.9807 2.39939   7
   0 -10  -4 25.0341 2.03232   4
   0  10  -4 22.3919 4.13013  12
   0 -10   4 26.5291 2.41397   7
   0 -10   4 27.0737 2.08463   4
  -1  10   4 15.0435 1.29889   6
  -1  10   4 11.7663 2.21766   2
  -1 -10  -4 16.1370 1.96586   4
  -1  10   4 13.3515 13.1600  14
   1 -10   4 13.9011 1.31272   4
  -1 -10  -4 16.1615 1.92148   5
  -1  10   4 15.8127 3.64001  12
   1  10  -4 14.2837 2.83514  12
  -1 -10  -4 14.3647 1.98179   7
   1 -10   4 13.5384 1.89308   7
   1 -10   4 14.5020 1.74731   5
  -1  10  -4 8.84914 12.3889  14
   1 -10  -4 16.0887 1.77924   7
   1 -10  -4 12.5713 1.02090   4
  -1 -10   4 11.4303 1.92958   5
  -1  10  -4 9.52001 3.16174  12
  -1 -10   4 16.8298 1.90998   4
  -1 -10   4 13.2572 1.97608   7
  -1  10  -4 11.8643 2.54690   2
   1  10   4 16.1445 3.10208   2
   1 -10  -4 14.3470 1.63564   5
   1  10   4 15.2578 2.12040  12
  -2  10   4 34.0105 5.71855  12
  -2  10   4 30.6833 3.33735   2
   2 -10   4 31.8105 1.92887   4
  -2  10   4 27.1872 14.6960  14
   2  10  -4 29.4277 3.44314  12
  -2  10   4 34.3157 2.12044   6
  -2 -10  -4 31.2154 2.72896   5
   2  10  -4 25.7552 4.07052   2
  -2 -10  -4 32.1267 3.44060   9
  -2 -10  -4 34.8867 2.94184   7
  -2 -10  -4 33.2897 2.96605   4
   2 -10   4 33.7905 2.60094   7
   2 -10   4 33.3082 2.39028   5
  -2 -10   4 33.2234 2.76098   5
  -2  10  -4 36.4569 5.46666  12
  -2  10  -4 13.1786 13.9595  14
   2 -10  -4 33.5581 2.48163   5
  -2  10  -4 31.3188 2.14789   6
  -2 -10   4 33.6944 2.95932   7
   2 -10  -4 34.1825 2.52643   7
   2  10   4 28.5112 3.53266   2
  -2 -10   4 33.4132 2.84716   4
  -2  10  -4 27.5093 4.02622   2
   3 -10   4 1.06604 1.10863   7
  -3 -10  -4 -0.8789 2.00539   4
   3  10  -4 1.83419 1.58683  10
  -3 -10  -4 -0.3510 1.70545   9
  -3  10   4 -0.8610 5.06188  12
  -3 -10  -4 0.60189 1.15998   5
  -3 -10  -4 0.75547 1.40104   7
  -3  10   4 -0.2300 0.71371   6
   3  10  -4 1.70111 2.03346   2
   3 -10   4 -0.0477 0.62088   6
   3 -10   4 0.03544 0.79916   5
  -3  10   4 1.60951 1.30873   2
  -3  10   4 -2.8297 11.8515  14
   3 -10  -4 0.75538 0.90343   5
  -3 -10   4 0.14683 1.79438   4
  -3 -10   4 0.24448 1.29976   7
  -3 -10   4 0.40715 0.95766   9
  -3 -10   4 0.72792 1.28723   5
  -3  10  -4 0.28616 1.53490   2
  -3  10  -4 1.62684 0.70112   6
  -4 -10  -4 10.8225 1.16733   3
  -4  10   4 3.63762 3.98735  12
  -4  10   4 10.0673 1.29165   6
  -4  10   4 3.65225 12.6828  14
   4 -10   4 10.4160 1.38798   5
  -4 -10  -4 8.21630 1.88743   4
  -4 -10  -4 9.75347 2.33332   9
  -4 -10  -4 11.0725 1.96732   7
  -4 -10  -4 9.65946 1.62800   5
   4  10  -4 10.3578 2.09000  10
   4 -10   4 9.91351 1.47925   6
  -4 -10   4 9.06754 1.88292   4
  -4 -10   4 5.24886 1.99777   9
  -4 -10   4 8.32621 1.72025   5
  -4  10  -4 2.41411 9.07760  14
  -4  10  -4 9.04464 4.12186  12
  -4  10  -4 10.1924 1.40565   6
   4 -10  -4 10.1514 1.45605   5
  -4 -10   4 8.67761 1.78843   7
  -4 -10   4 10.8196 1.14071   3
  -5 -10  -4 1.27347 1.49890   9
  -5 -10  -4 0.88440 1.06787   5
   5 -10   4 1.53577 0.80142   6
  -5 -10  -4 0.60922 1.42169   7
  -5  10   4 1.26823 0.68934   6
  -5 -10  -4 1.21262 0.55786   3
  -5  10  -4 1.18304 0.70062   6
  -5 -10   4 2.77907 0.65267   3
  -5 -10   4 1.04386 1.30558   7
  -5 -10   4 1.84858 1.26832   5
  -5 -10   4 0.50087 2.25302   9
  -6 -10  -4 0.25519 0.86598   7
  -6 -10  -4 -1.2351 1.28820   9
  -6 -10  -4 0.05488 0.63252   5
  -6  10   4 0.64167 0.62364   6
  -6 -10  -4 0.30640 0.44997   3
  -6 -10   4 -0.2411 1.13892   7
  -6 -10   4 0.26048 0.96875   9
  -6 -10   4 -0.3453 0.75696   5
  -6  10  -4 0.10413 0.48952   6
  -6 -10   4 0.11627 0.40434   3
  -7 -10  -4 0.40300 0.70239   9
  -7 -10  -4 0.90915 0.57389   7
  -7 -10   4 0.76975 0.58675   7
   0 -11   4 7.80677 2.37029   7
   0  11  -4 8.09199 2.98267  12
   0 -11  -4 10.1752 1.35106   4
   0 -11   4 9.39616 1.63017   5
   0  11   4 6.05665 2.54249  12
   0 -11  -4 9.62837 1.58485   7
   0 -11   4 9.64177 1.37418   4
  -1 -11  -4 2.48361 1.52072   7
   1  11  -4 2.61655 2.31337  12
   1  11  -4 7.85973 2.87325   2
  -1  11   4 1.87570 1.49778   2
   1 -11   4 3.17114 1.35513   7
  -1  11   4 6.32288 2.93812  12
  -1 -11  -4 3.53326 1.13241   4
   1 -11   4 3.40675 0.70261   4
  -1 -11  -4 4.14806 1.28111   5
  -1  11   4 2.06072 0.70742   6
   1 -11   4 4.02532 1.91504   5
   1 -11  -4 2.97722 1.05738   5
   1 -11  -4 1.91630 1.23461   7
   1  11   4 4.21437 2.86968   2
  -1 -11   4 3.47550 1.46133   7
  -1 -11   4 4.54816 1.20089   4
  -1  11  -4 5.25773 2.74431   2
  -1  11  -4 -1.2524 2.57776  12
  -1 -11   4 3.35315 1.33734   5
   2 -11   4 7.10892 1.42979   7
  -2  11   4 3.26488 1.57594   2
   2 -11   4 6.35528 1.17022   5
  -2 -11  -4 6.37919 1.53734   5
  -2 -11  -4 7.41055 1.68525   7
  -2 -11  -4 7.58047 1.70042   4
  -2  11   4 5.18182 13.9242  14
   2  11  -4 5.75795 2.34944   2
  -2  11   4 6.81292 1.14077   6
  -2  11   4 5.62889 3.55803  12
  -2 -11   4 6.22795 1.82215   4
  -2 -11   4 8.07441 1.66463   7
  -2  11  -4 4.02597 2.08497   2
   2 -11  -4 5.95679 1.19938   5
  -2  11  -4 7.16347 1.15640   6
   2 -11  -4 7.17880 1.42728   7
  -2 -11   4 7.46604 1.50838   5
   2  11   4 4.69657 1.76689   2
  -2  11  -4 6.36998 5.43888  12
  -3  11   4 21.1842 5.13635  12
  -3  11   4 37.5261 3.34927   2
   3  11  -4 34.5321 3.44411  10
  -3 -11  -4 33.4305 3.09487   7
  -3 -11  -4 33.4166 2.89446   5
  -3  11   4 35.4732 2.28182   6
   3  11  -4 33.2510 3.86647   2
  -3 -11  -4 30.2745 3.49606   9
  -3  11   4 12.4419 13.3483  14
  -3 -11  -4 36.4181 3.32822   4
   3 -11   4 33.4645 2.48513   5
   3 -11   4 35.6031 2.84036   7
   3  11   4 36.6006 3.26862   2
  -3 -11   4 32.2469 3.15671   7
  -3 -11   4 34.2564 2.97406   5
  -3  11  -4 31.8219 5.69043  12
   3 -11  -4 37.3064 2.56418   5
  -3 -11   4 37.1976 3.15078   4
  -3  11  -4 37.7442 2.39629   6
  -3  11  -4 33.7422 3.70733   2
   4 -11   4 3.85965 0.85768   5
  -4 -11  -4 2.30056 1.32971   7
  -4 -11  -4 1.68907 1.56327   9
  -4 -11  -4 4.16376 1.53814   4
  -4  11   4 0.54412 3.69506  12
  -4 -11  -4 4.91486 1.39158   5
  -4  11   4 5.05770 0.92230   6
  -4  11   4 -0.9466 12.5409  14
  -4 -11   4 4.40008 0.70065   3
  -4  11  -4 3.97053 0.80680   6
   4 -11  -4 3.58820 0.99477   5
  -4 -11   4 3.71441 1.34450   5
  -4  11  -4 0.97261 0.94504   2
  -4 -11   4 4.54754 1.49647   7
  -4  11  -4 4.01916 3.87346  12
  -4  11  -4 -2.4259 7.83043  14
  -4 -11   4 7.60056 1.81155   4
  -5 -11  -4 0.69516 0.94380   5
  -5 -11  -4 0.34981 0.51791   3
  -5 -11  -4 0.30570 1.43190   9
  -5  11   4 1.02750 0.61993   6
  -5 -11  -4 0.78043 1.17600   7
  -5 -11   4 -0.8098 0.53703   9
  -5 -11   4 0.00166 0.61255   3
  -5 -11   4 -0.3654 0.94632   5
  -5  11  -4 0.85958 0.66325   6
  -5 -11   4 0.26937 1.22213   7
  -6 -11  -4 1.71665 0.67679   5
  -6 -11  -4 0.16640 1.45348   9
  -6 -11  -4 0.49848 0.34130   3
  -6 -11  -4 0.34734 0.78865   7
  -6  11   4 0.79679 0.45480   6
  -6 -11   4 1.08297 0.90333   7
  -6 -11   4 -0.3166 0.51154   9
  -6 -11   4 0.05030 0.47838   3
  -6 -11   4 -0.0841 0.70495   5
  -6  11  -4 0.32063 0.44759   6
   0  12   4 1.18216 2.35067  12
   0  12   4 -0.0808 1.43546   2
   0 -12  -4 0.46604 1.11568   7
   0 -12  -4 0.92188 1.00093   5
   0 -12  -4 1.19850 0.75480   4
   0 -12   4 1.09218 1.06702   5
   0  12  -4 -0.5905 2.30005   2
   0 -12   4 1.73157 1.25060   7
   1  12  -4 3.96782 2.61004   2
  -1  12   4 -1.0431 2.66665  12
  -1 -12  -4 3.04678 1.21628   5
   1 -12   4 1.40673 1.05526   5
   1 -12   4 3.68531 1.45000   7
   1  12  -4 2.21160 2.82186  12
  -1  12   4 2.27998 1.40289   2
  -1  12   4 2.36329 0.68805   6
  -1 -12  -4 3.14409 1.31884   7
  -1 -12  -4 2.27917 1.06002   4
  -1  12  -4 3.18561 2.93880  12
  -1  12  -4 3.26207 2.12455   2
  -1 -12   4 3.96256 1.09389   4
  -1  12  -4 2.99433 0.72294   6
  -1 -12   4 1.20283 1.34737   7
  -1 -12   4 2.19926 1.29589   5
   1 -12  -4 3.77404 1.23798   7
   1  12   4 2.08634 1.53617   2
   1 -12  -4 1.29921 0.99322   5
  -2  12   4 4.43429 3.24488  12
  -2  12   4 -0.7540 0.58359   6
  -2  12   4 -11.186 13.4221  14
   2 -12   4 -0.3808 1.11583   7
  -2  12   4 0.52543 1.40065   2
  -2 -12  -4 -1.0770 1.13015   4
   2  12  -4 0.57323 1.98127   2
   2 -12   4 -0.8143 0.79332   5
  -2 -12  -4 -1.1982 1.18475   7
  -2 -12  -4 0.54684 1.15597   5
   2  12   4 0.57039 1.52433   2
  -2 -12   4 -0.7413 1.17440   5
  -2  12  -4 1.60396 1.87190   2
  -2  12  -4 -0.3562 0.60481   6
  -2  12  -4 -2.2484 9.51953  14
  -2  12  -4 -3.0737 2.66976  12
   2 -12  -4 1.13382 1.00707   5
  -2 -12   4 1.37340 1.29350   7
  -2 -12   4 0.97089 1.05796   4
   2 -12  -4 0.01746 1.10437   7
  -3  12   4 3.47158 4.31766  12
   3 -12   4 0.84059 1.38839   7
   3  12  -4 0.34715 1.61679  10
  -3 -12  -4 1.26855 1.91534   7
  -3  12   4 0.86347 0.79487   6
  -3 -12  -4 0.22206 0.93976   9
  -3 -12  -4 2.51530 1.64410   5
   3  12  -4 -0.4579 1.59675   2
  -3  12   4 1.37898 1.89146   2
  -3 -12  -4 -0.2740 1.56025   4
   3 -12   4 2.27534 0.91067   5
  -3  12   4 2.62346 14.7553  14
   3  12   4 1.12510 1.37970   2
  -3  12  -4 0.59195 1.11315   6
  -3  12  -4 1.03093 1.77542   2
  -3 -12   4 -0.7117 1.96852   5
  -3 -12   4 1.59736 1.71961   7
  -3  12  -4 2.79623 4.49019  12
  -3  12  -4 0.17907 9.31073  14
  -3 -12   4 -0.2558 1.55983   4
  -4  12   4 0.61057 0.65429   6
  -4 -12  -4 -1.6474 1.00656   7
  -4 -12  -4 0.87964 1.20772   9
  -4  12   4 0.23504 0.78436   2
   4 -12   4 0.55711 0.68453   5
  -4 -12  -4 0.17851 1.04977   5
  -4  12  -4 0.70382 0.69639   6
   4 -12  -4 0.53703 0.83181   5
  -4  12  -4 -0.5873 0.71557   2
  -4 -12   4 -0.7677 1.09645   5
  -4 -12   4 -0.0485 1.25512   7
  -5 -12  -4 3.01275 1.01064   7
  -5  12   4 2.90645 0.74618   6
  -5 -12  -4 4.08499 0.96381   5
  -5 -12  -4 3.94694 1.45481   9
  -5 -12   4 3.11437 1.27746   7
  -5 -12   4 5.63909 1.31054   5
  -5  12  -4 5.12131 0.77755   6
  -5 -12   4 5.71899 0.95603   3
  -6  12   4 0.84853 0.58727   6
  -6 -12  -4 -0.0366 0.54337   7
  -6 -12   4 0.00775 0.62003   7
  -6  12  -4 0.83231 0.41113   6
  -6 -12   4 1.15136 0.60937   5
   0 -13   4 5.91190 1.47079   7
   0 -13   4 6.61150 1.30025   5
   0  13  -4 2.35055 2.99762  12
   0  13   4 2.64152 1.85894   2
   0 -13  -4 8.35998 1.49303   7
   0  13  -4 4.64132 2.24484   2
   0 -13  -4 4.12662 1.13748   5
   0 -13   4 6.47537 1.04313   4
  -1  13   4 5.26854 3.15937  12
  -1 -13  -4 4.25302 1.13399   5
   1 -13   4 4.97150 1.40095   7
  -1 -13  -4 5.25233 1.39682   7
   1  13  -4 3.90515 2.22431   2
  -1  13   4 4.88258 1.87968   2
   1 -13   4 3.88122 1.16972   5
  -1 -13  -4 5.91385 1.22289   4
  -1 -13   4 4.28683 1.27172   5
  -1  13  -4 6.27450 1.06933   6
   1 -13  -4 5.31043 1.28016   7
  -1  13  -4 3.51410 2.02176   2
   1 -13  -4 5.57901 1.21985   5
  -1 -13   4 6.33406 1.28977   4
  -1  13  -4 3.47417 2.99001  12
  -1 -13   4 3.57198 1.34518   7
   1  13   4 5.60300 1.92611   2
  -2 -13  -4 5.14840 1.41742   7
  -2 -13  -4 3.76849 1.23057   5
   2  13  -4 5.08888 2.15935   2
  -2  13   4 3.96885 0.75619   6
   2 -13   4 3.22491 1.30745   7
  -2  13   4 6.75199 3.50069  12
  -2 -13  -4 4.50958 1.45415   4
   2 -13   4 2.55710 0.90708   5
  -2  13   4 3.65226 1.47141   2
   2  13  -4 2.11428 1.77949  10
  -2 -13   4 4.46327 1.29069   5
   2  13   4 3.57102 1.61060   2
   2 -13  -4 4.66022 1.23949   7
   2 -13  -4 4.28902 1.09551   5
  -2  13  -4 2.77124 1.70436   2
  -2  13  -4 4.26780 0.80407   6
  -2  13  -4 -0.0056 2.77618  12
  -2 -13   4 3.93271 1.35001   4
  -2 -13   4 3.31840 1.39486   7
  -3 -13  -4 1.63048 1.13812   7
  -3  13   4 1.01058 0.61678   6
  -3  13   4 1.93683 1.20640   2
   3  13  -4 0.98653 1.58172   2
  -3 -13  -4 0.17159 0.92354   5
   3 -13   4 1.11077 0.80382   5
  -3  13  -4 0.20663 1.29120   2
  -3  13  -4 1.11400 0.64951   6
  -3 -13   4 0.96962 1.22250   7
  -3 -13   4 0.85168 1.07125   5
   3  13   4 2.22975 1.30828   2
   3 -13  -4 0.79829 0.87608   5
  -4 -13  -4 0.55828 0.84036   5
  -4  13   4 3.23619 0.84296   2
  -4 -13  -4 1.34895 0.99052   7
  -4  13   4 0.45436 0.54065   6
  -4  13  -4 1.56462 0.58967   6
  -4 -13   4 1.23009 0.95079   5
  -4 -13   4 0.23202 0.95248   7
  -4  13  -4 -0.1332 0.64375   2
  -5 -13  -4 1.82430 0.65717   5
  -5 -13  -4 2.97485 0.86534   7
  -5  13   4 4.42959 0.77077   6
  -5  13  -4 3.59923 0.58738   6
  -5 -13   4 3.12307 0.93220   7
  -5 -13   4 2.21052 0.76381   5
   0 -14  -4 0.75416 0.92198   5
   0  14   4 0.09683 1.44198   2
   0 -14   4 0.33864 0.90509   5
   0 -14   4 0.02591 1.07339   7
   0 -14  -4 -1.1310 0.98666   7
   0  14  -4 -1.1810 1.65594   2
   1  14  -4 4.61332 1.86889   2
  -1 -14  -4 3.99662 1.19124   7
   1 -14   4 4.46496 0.97802   5
  -1 -14  -4 2.67072 0.96244   5
   1 -14   4 5.16682 1.23629   7
  -1  14   4 5.73052 1.71769   2
   1  14   4 3.16307 1.45577   2
   1 -14  -4 4.84358 1.28825   7
   1 -14  -4 3.19945 0.96939   5
  -1 -14   4 2.54396 1.26990   7
  -1 -14   4 2.47904 1.05522   5
  -1  14  -4 0.98596 1.81881   2
  -1  14  -4 6.16158 0.82064   6
  -2 -14  -4 1.27676 0.93232   5
   2 -14   4 0.80335 0.75376   5
   2 -14   4 0.49295 1.14791   7
  -2  14   4 1.57264 0.60198   6
  -2 -14  -4 0.42064 0.90792   7
  -2  14   4 0.56050 1.17116   2
   2  14  -4 1.35450 1.57540   2
   2 -14  -4 1.41720 0.98089   7
  -2  14  -4 1.20887 0.65539   6
   2  14   4 -0.2725 1.29012   2
   2 -14  -4 0.85103 0.82166   5
  -2  14  -4 0.68172 1.39882   2
  -2 -14   4 1.79821 1.17200   7
  -2 -14   4 0.24800 0.87751   5
   3  14  -4 1.24867 1.41276   2
  -3 -14  -4 1.94299 0.99353   7
   3 -14   4 2.45306 1.12257   5
  -3 -14  -4 1.84016 0.87072   5
  -3  14   4 2.30785 1.15771   2
   3 -14  -4 2.51501 0.76277   5
  -3  14  -4 1.55125 1.37466   2
  -3  14  -4 3.25447 0.69614   6
  -3 -14   4 2.55321 1.04559   5
   3  14   4 2.16706 1.10517   2
  -3 -14   4 1.60414 1.04601   7
  -4 -14  -4 1.54086 0.81495   7
  -4 -14  -4 1.52014 0.69270   5
  -4  14   4 2.72564 0.71422   2
  -4  14   4 1.07624 0.46689   6
  -4 -14   4 0.18071 0.65230   5
  -4  14  -4 1.31898 0.55275   6
  -4 -14   4 0.32495 0.78033   7
  -5  14   4 1.66524 0.37875   6
  -5 -14  -4 0.76723 0.57640   7
  -5  14  -4 1.31395 0.38775   6
  -5 -14   4 0.69927 0.57818   7
  -5 -14   4 0.34513 0.48985   5
   0 -15  -4 0.14284 0.97859   7
   0 -15  -4 0.61785 0.73620   5
   0  15  -4 0.76372 1.42576   2
   0 -15   4 -0.6128 1.01514   7
   0 -15   4 0.49366 0.74186   5
   0  15   4 0.53728 1.40757   2
   1  15  -4 8.72501 1.95508   2
  -1 -15  -4 8.62208 1.21727   5
  -1  15   4 4.93041 1.40586   2
   1 -15   4 7.73855 1.29458   5
  -1 -15  -4 6.41055 1.15444   7
   1 -15   4 9.37792 1.59085   7
   1 -15  -4 7.52648 1.06838   5
   1  15   4 6.61573 1.49224   2
  -1 -15   4 5.10368 0.98118   5
  -1  15  -4 5.37969 1.61611   2
  -1  15  -4 9.58627 0.97849   6
  -1 -15   4 7.27899 1.35377   7
   1 -15  -4 7.61904 1.24753   7
   2 -15   4 1.54586 0.70333   5
  -2  15   4 1.89907 0.52547   6
  -2 -15  -4 1.65826 0.86435   7
   2  15  -4 6.17006 1.74410   2
   2 -15   4 0.75110 0.92125   7
  -2 -15  -4 1.81353 0.78526   5
  -2  15   4 1.44747 1.19829   2
   2 -15  -4 1.02482 0.64303   5
  -2 -15   4 0.69043 0.84480   7
  -2  15  -4 2.39575 1.46249   2
   2  15   4 3.30221 1.28449   2
  -2 -15   4 3.36278 0.96479   5
  -2  15  -4 1.68386 0.56953   6
  -3 -15  -4 -0.5334 0.64020   7
  -3 -15  -4 0.41325 0.61535   5
   3 -15   4 -0.0615 0.46517   5
  -3  15   4 -1.0589 0.88955   2
  -3  15   4 0.12408 0.41206   6
  -3  15  -4 0.10904 0.44440   6
  -3 -15   4 0.30381 0.70431   7
   3 -15  -4 0.64534 0.63622   5
  -3  15  -4 -0.2343 0.99690   2
  -3 -15   4 0.17217 0.76522   5
  -4 -15  -4 -0.3706 0.46526   7
  -4  15   4 -0.1543 0.33713   6
  -4 -15  -4 -0.1887 0.43267   5
  -4 -15   4 0.71626 0.56485   5
  -4 -15   4 0.31534 0.60196   7
  -4  15  -4 0.43973 0.38177   6
   0 -16  -4 -0.3962 0.60556   5
   0 -16  -4 0.70140 0.84939   7
   0 -16   4 0.14651 0.98218   7
   0  16   4 -0.6958 1.02489   2
   0  16  -4 1.21956 1.38868   2
   0 -16   4 0.40007 0.65909   5
   1 -16   4 1.33529 0.59644   5
   1 -16   4 1.00361 0.90681   7
   1  16  -4 2.82420 1.58368   2
  -1 -16  -4 1.62363 0.88671   7
  -1  16   4 0.83864 1.07856   2
  -1 -16  -4 0.98343 0.72442   5
   1  16   4 2.02096 1.10473   2
  -1  16  -4 1.19885 1.41825   2
  -1 -16   4 1.24728 0.87294   7
   1 -16  -4 0.66602 0.58395   5
  -1 -16   4 1.13845 0.66044   5
   2  16  -4 2.66078 1.59183   2
  -2 -16  -4 0.92964 0.82417   7
   2 -16   4 1.10827 0.52441   5
  -2 -16  -4 0.68862 0.60059   5
  -2  16   4 2.70428 1.08774   2
   2 -16  -4 1.95021 0.64438   5
  -2  16  -4 3.38983 1.28322   2
  -2 -16   4 1.36351 0.58766   5
   2  16   4 3.98475 1.07850   2
  -2 -16   4 1.23096 0.93984   7
  -2  16  -4 2.97422 0.48284   6
  -3 -16  -4 0.74765 0.50304   5
  -3  16   4 0.07843 0.59165   2
  -3 -16  -4 -0.3034 0.69083   7
  -3 -16   4 -0.5514 0.43264   5
  -3  16  -4 -0.3235 0.31145   6
  -3 -16   4 -0.2167 0.68182   7
   0 -17   4 0.36269 0.67772   7
   0 -17  -4 -0.1753 0.45577   5
   0 -17   4 -0.4813 0.50502   5
   0  17  -4 0.86095 1.08747   2
   0  17   4 0.78408 0.91775   2
  -1 -17  -4 2.88985 0.62275   5
   1  17  -4 3.97390 1.11068   2
  -1  17   4 3.43775 0.99407   2
  -1  17  -4 2.95151 1.12875   2
   1  17   4 3.85267 0.94076   2
  -1 -17   4 1.26214 0.84375   7
  -2  17   4 -0.3008 0.55943   2
  -2 -17  -4 0.43574 0.43511   5
   2 -17  -4 -0.0471 0.40069   5
  -2  17  -4 0.40291 0.74488   2
  -2 -17   4 0.47684 0.41978   5
  -2 -17   4 0.72027 0.56070   7
   0   0   5 -0.2532 1.82081  10
   0   0  -5 -1.2532 1.18774  12
   0   0  -5 -0.9144 0.93647  10
   0   0   5 0.33258 2.18960   1
   0   0  -5 -0.7068 2.95980  14
   0   0   5 -1.1059 4.28118  14
   0   0   5 -1.0565 0.36611   4
   1   0   5 24.2135 1.53222   4
  -1   0   5 36.6441 4.76721  12
   2   0  -5 799.040 41.8049  10
  -2   0   5 925.144 47.9894  14
  -2   0  -5 731.598 41.4964   4
   2   0   5 935.974 45.7654  14
  -2   0   5 755.435 41.3122   4
   2   0   5 838.913 41.9849  10
   2   0  -5 916.958 45.1536  14
  -2   0   5 807.946 42.5212  12
  -2   0  -5 783.344 41.8158  12
  -3   0  -5 2.38509 2.11308  12
   3   0  -5 1.21829 1.57228  10
  -3   0  -5 2.02060 2.21542   1
  -3   0   5 -0.4369 3.18989  12
  -3   0   5 1.77321 6.56350  14
   3   0   5 -0.6920 5.56819  14
   3   0  -5 3.12984 5.98399  14
   3   0   5 1.85391 2.06396  10
  -3   0   5 3.05882 2.15537   1
  -3   0  -5 1.06844 1.15146   4
  -3   0   5 1.96165 0.71576   4
   4   0  -5 2.92737 2.13864  10
  -4   0   5 -0.1831 1.68059   1
   4   0   5 1.53081 2.20890  10
  -4   0  -5 0.96565 1.10393   4
  -4   0   5 2.99952 3.36865  12
   4   0   5 0.98584 6.26065  14
  -4   0  -5 2.11223 2.21154  12
  -4   0   5 1.42061 4.24063  14
   4   0  -5 0.42157 5.39705  14
  -4   0   5 0.41465 0.68246   4
  -4   0  -5 -0.5959 1.76596   1
   5   0  -5 0.15380 0.92203   6
   5   0   5 2.13486 2.74882  10
  -5   0   5 1.14792 2.82225   9
  -5   0   5 0.18127 2.01128   1
  -5   0  -5 1.19696 1.19220   4
   5   0   5 5.59321 8.33580  14
  -5   0  -5 1.30222 0.46122   3
  -5   0   5 0.49278 0.44408   3
  -5   0   5 2.67014 3.81441  12
   5   0   5 0.26898 1.01482   6
   5   0  -5 -1.9494 2.27533  10
  -5   0   5 1.66942 0.50359   6
  -5   0  -5 0.50523 1.77093   9
  -5   0  -5 3.47226 3.04048   1
   5   0  -5 1.63038 7.27848  14
  -6   0   5 0.40317 0.45984   3
  -6   0  -5 0.72620 0.46514   3
   6   0   5 -0.2053 1.09160   6
   6   0  -5 -4.2838 7.89171  14
  -6   0   5 0.39731 2.02625   9
   6   0  -5 3.01840 3.53163  10
  -6   0  -5 0.60898 2.23146   9
  -6   0  -5 2.98924 3.33861   1
   6   0   5 2.32742 3.67643  10
  -6   0   5 -0.7680 2.26202   1
   6   0   5 4.09135 10.4664  14
   6   0  -5 1.59328 1.05767   6
  -7   0  -5 0.17934 2.46946   9
   7   0   5 0.50218 0.93296   6
  -7   0   5 0.28204 0.35353   3
   7   0  -5 0.29792 0.86379   6
  -7   0   5 -0.3927 1.29818   9
  -7   0  -5 0.57266 0.42778   3
  -8   0   5 0.69613 0.81347   7
  -8   0  -5 0.48635 0.81562   9
  -8   0  -5 0.81202 0.37104   3
  -8   0  -5 0.48318 0.84255   7
   8   0   5 0.94670 0.64485   6
  -8   0   5 0.42003 0.64960   5
   0  -1  -5 103.714 11.0000  14
   0   1   5 114.035 10.2414  14
   0  -1  -5 106.873 5.67053  12
   0   1  -5 101.198 8.98809  14
   0   1   5 78.4106 11.6711   1
   0  -1   5 98.8874 7.02971  10
   0  -1   5 109.321 11.6053  14
   0   1   5 95.1234 5.25834   4
   0  -1  -5 103.302 7.42928  14
   0   1   5 109.920 6.84654  10
   0  -1  -5 113.386 5.58676  10
  -1   1   5 2489.49 118.650  14
  -1   1   5 2248.59 113.951  12
   1  -1   5 2378.11 116.708  14
   1   1  -5 2137.78 113.316  12
  -1  -1  -5 2008.18 115.229   1
   1  -1   5 2198.97 113.737  10
  -1  -1  -5 2118.61 113.134  12
   1   1  -5 2332.22 115.299  14
   1  -1  -5 2392.48 115.403  14
  -1  -1   5 2082.02 115.649   1
   1   1   5 2323.91 114.616  14
  -1  -1   5 2481.55 117.316  14
  -1   1  -5 2427.90 115.380  14
   2  -1   5 280.669 19.8374  14
  -2   1   5 269.706 22.9282  14
   2  -1   5 265.447 13.7696   4
  -2  -1  -5 273.188 14.1414   4
   2   1  -5 273.437 14.5208  12
  -2  -1  -5 279.237 17.2484   1
  -2   1   5 267.962 15.5096  12
   2   1  -5 269.077 14.3250  10
   2  -1   5 273.317 14.8732  10
  -2  -1  -5 259.734 14.1470  12
   2   1  -5 276.332 18.2608  14
  -2   1   5 267.679 13.7365   4
  -2   1   5 289.087 15.9932   1
   2   1   5 270.412 17.4268  14
   2  -1  -5 275.726 14.5407  10
  -2   1  -5 292.441 18.2446   1
   2  -1  -5 287.723 19.0691  14
  -2   1  -5 291.725 17.5992  14
   2   1   5 279.470 14.4124  10
  -2  -1   5 278.260 17.1896   1
  -2  -1   5 270.340 13.9208   4
  -2   1  -5 266.267 14.7317  12
  -2   1  -5 260.568 14.0164   4
  -2  -1   5 267.096 15.1780  12
  -2  -1   5 283.922 19.3966  14
   3   1  -5 108.989 6.99715  10
   3   1  -5 110.076 13.2896  14
  -3  -1  -5 111.281 6.76943  12
  -3   1   5 111.723 16.2057  14
   3  -1   5 120.534 7.85967  10
  -3  -1  -5 104.617 9.79261   1
  -3  -1  -5 106.855 6.78031   4
  -3   1   5 106.064 5.86039   4
   3  -1   5 116.423 14.0845  14
  -3  -1   5 120.554 9.16986  14
   3  -1  -5 115.344 7.24143  10
   3   1   5 113.907 7.16190  10
  -3  -1   5 108.021 6.10514   4
  -3  -1   5 122.919 8.21198  12
  -3   1  -5 113.790 7.57955  12
  -3   1  -5 109.554 6.23781   4
  -3   1  -5 125.347 10.4911  14
  -3   1  -5 116.131 9.69802   1
   3  -1  -5 119.822 13.5189  14
   3   1   5 118.344 12.8326  14
  -3  -1   5 100.911 9.39058   1
  -3  -1   5 106.632 10.5979  14
   4   1  -5 13.2967 7.06057  14
  -4   1   5 19.9468 4.44385  12
   4  -1   5 12.8441 7.50000  14
  -4  -1  -5 28.6790 5.61316   1
  -4  -1  -5 19.5338 2.25490   4
   4  -1   5 15.3862 3.15378  10
  -4   1   5 28.2858 4.18997   1
   4   1  -5 13.7724 2.62426  10
  -4   1   5 7.55023 7.37118  14
  -4  -1   5 23.7247 4.79047   1
   4   1   5 16.4144 2.96809  10
  -4   1  -5 21.2484 2.01348   4
  -4   1  -5 26.8894 5.10712   1
   4  -1  -5 14.8551 2.85995  10
   4   1   5 5.83256 7.14922  14
  -4  -1   5 17.4717 3.62449  12
  -4   1  -5 18.6379 3.49182  12
  -4  -1   5 19.8506 1.78376   4
   4  -1  -5 13.6089 6.66581  14
  -5   1   5 13.5265 4.83909  12
   5   1  -5 20.4799 3.69636  10
   5  -1   5 7.52241 9.17914  14
  -5   1   5 18.7847 1.21452   3
  -5   1   5 14.5844 1.28261   6
  -5  -1  -5 18.4191 2.65095   9
   5   1  -5 7.84524 7.46876  14
  -5  -1  -5 21.3309 2.51035   4
  -5   1   5 23.9611 4.68274   1
   5  -1   5 19.7220 2.01292   6
  -5  -1  -5 18.2865 1.28682   3
  -5  -1  -5 25.1999 6.39844   1
  -5   1   5 18.2604 3.32943   9
   5   1  -5 18.7563 1.91106   6
   5  -1   5 12.7048 3.88407  10
   5  -1  -5 19.8178 3.98820  10
  -5   1  -5 17.3757 4.67443   1
  -5  -1   5 18.5631 3.51261   9
  -5   1  -5 16.9798 2.70170   9
  -5  -1   5 17.4476 1.27913   3
   5  -1  -5 19.3543 1.98526   6
   5   1   5 17.4327 1.91914   6
  -5  -1   5 19.6882 5.14550   1
   5   1   5 16.2540 3.58363  10
   5  -1  -5 10.4406 8.51579  14
  -5   1  -5 18.0684 1.24855   3
   5   1   5 5.16067 10.3783  14
  -6   1   5 1.73163 2.47231   1
  -6  -1  -5 1.34822 0.55291   3
   6   1  -5 1.78459 1.06511   6
  -6  -1  -5 0.28612 1.87136   9
   6  -1   5 2.25410 1.22308   6
   6  -1   5 -4.6750 8.86554  14
   6   1  -5 -7.2812 7.71403  14
  -6   1   5 0.81140 0.42717   3
  -6   1   5 -0.7827 1.64442   9
  -6  -1  -5 5.40034 3.44886   1
   6   1  -5 1.56282 3.24525  10
   6  -1   5 -1.9129 3.56309  10
  -6   1  -5 1.13594 0.51271   3
  -6  -1   5 1.19866 2.99663   1
   6   1   5 -5.5944 9.07618  14
   6  -1  -5 0.00673 0.98253   6
   6  -1  -5 1.48884 3.75133  10
   6   1   5 0.95123 1.09309   6
   6  -1  -5 -3.6823 7.60595  14
   6   1   5 -1.4232 3.33664  10
  -6  -1   5 -0.1499 2.65838   9
  -6  -1   5 1.38107 0.51169   3
  -6   1  -5 1.43539 2.31620   9
  -7   1   5 7.40705 1.92999   9
  -7  -1  -5 9.42764 0.94438   3
  -7  -1  -5 3.88162 2.52555   9
   7  -1   5 7.19621 1.24651   6
  -7   1   5 10.0314 0.75066   3
  -7  -1   5 9.31968 1.75711   7
  -7   1  -5 6.55478 1.85769   9
  -7  -1   5 7.73713 1.97138   9
   7   1   5 9.14879 1.32028   6
   7  -1  -5 11.9127 1.74914   6
  -7   1  -5 10.8375 0.88410   3
  -7  -1   5 9.94039 0.85622   3
  -8  -1  -5 0.67901 0.77224   7
   8  -1   5 2.90104 0.69959   6
  -8   1   5 1.28836 0.79412   7
  -8  -1  -5 0.54610 0.77772   9
  -8  -1   5 3.00009 0.83883   5
  -8   1  -5 1.00056 0.76022   7
  -8  -1   5 0.83131 0.72894   7
   8   1   5 2.84463 0.78996   6
   0  -2   5 469.112 24.7194  10
   0   2   5 478.011 24.3296  10
   0  -2   5 466.843 28.0900  14
   0   2  -5 464.182 23.9158  12
   0   2   5 503.341 26.8480  14
   0   2   5 447.560 23.5807  10
   0   2  -5 462.787 26.3138  14
   1  -2   5 252.758 13.4245   4
  -1   2   5 279.012 21.9106  14
   1   2  -5 290.629 16.8530  14
  -1   2   5 271.000 14.9647  12
   1  -2   5 274.214 14.8594  10
  -1  -2  -5 255.124 13.7062   4
  -1   2   5 246.066 14.5010   1
   1   2  -5 271.688 13.9341  12
  -1  -2   5 244.942 17.2851   1
   1  -2  -5 280.898 16.8780  14
  -1  -2   5 254.894 13.5570   4
  -1  -2   5 295.862 17.8088  14
   1   2   5 254.735 13.4532  10
   1  -2  -5 274.459 13.9724  10
  -1   2  -5 275.822 14.3445  12
   1   2   5 276.208 13.5899  10
   2   2  -5 510.156 25.5633  10
  -2  -2  -5 471.573 28.7342   1
   2  -2   5 487.195 25.0966   4
  -2   2   5 537.618 34.5693  14
   2   2  -5 490.569 25.6844  12
  -2   2   5 515.817 26.7401  12
   2  -2   5 536.634 31.8432  14
   2  -2   5 504.333 26.4288  10
  -2  -2  -5 486.525 25.4463   4
  -2   2   5 480.880 26.5066   1
   2   2  -5 526.005 28.9195  14
  -2   2  -5 476.620 25.3461   4
  -2   2  -5 494.403 26.1363  12
   2   2   5 507.294 28.8292  14
  -2  -2   5 497.278 26.2330  12
  -2   2  -5 522.118 28.0615   1
   2  -2  -5 519.190 25.9590  10
  -2  -2   5 495.584 29.1167   1
   2   2   5 500.367 25.4499  10
  -2  -2   5 485.324 25.2876   4
   2  -2  -5 529.033 29.7630  14
   3  -2   5 189.074 18.5009  14
   3  -2   5 198.748 11.7536  10
  -3  -2  -5 189.550 14.4018   1
  -3   2   5 189.639 20.8466  14
  -3   2   5 190.185 11.9399   1
   3   2  -5 187.377 15.8746  14
   3   2  -5 189.601 10.6197  10
  -3  -2  -5 187.399 10.2653   4
  -3   2   5 191.698 12.2869  12
  -3  -2   5 187.352 11.2315  12
   3   2   5 196.564 10.6725  10
   3   2   5 201.603 17.4892  14
   3  -2  -5 187.921 16.8534  14
  -3   2  -5 190.534 13.1151   1
  -3  -2   5 186.733 14.2092   1
  -3   2  -5 189.668 9.98202   4
   3  -2  -5 187.138 11.1736  10
  -3  -2   5 187.865 10.2688   4
  -3   2  -5 193.800 15.7645  14
  -4   2   5 30.7163 9.86204  14
   4  -2   5 21.2192 8.35635  14
   4  -2   5 34.6513 5.45724  10
  -4  -2  -5 35.0134 6.44065   1
  -4   2   5 37.9456 4.55579   1
   4   2  -5 32.8401 3.89223  10
  -4  -2  -5 31.4283 1.95731   3
   4   2  -5 24.9488 7.85340  14
  -4  -2  -5 33.4455 2.92545   4
  -4   2   5 41.8124 6.13013  12
  -4  -2   5 38.5757 2.63239   4
  -4   2  -5 33.1184 2.37803   4
  -4  -2   5 25.4879 5.54685   1
   4  -2  -5 25.3683 8.19361  14
   4   2   5 33.3231 4.18178  10
   4  -2  -5 29.9323 2.79298   6
  -4  -2   5 35.4283 3.14479   9
  -4  -2   5 32.2351 1.89639   3
  -4   2  -5 33.4219 5.26941   1
  -4   2  -5 33.7270 8.14970  14
  -4  -2   5 30.4581 4.40147  12
  -4   2  -5 34.5249 5.26431  12
   4   2   5 34.4978 11.4711  14
   4  -2  -5 33.2727 4.57191  10
   5  -2   5 6.20958 3.65516  10
  -5   2   5 6.14070 4.41657  12
   5  -2   5 11.4615 1.86759   6
  -5  -2  -5 10.1973 2.54833   9
  -5   2   5 11.3304 1.06851   6
  -5  -2  -5 9.81828 0.95790   3
  -5   2   5 9.69333 0.79937   3
   5  -2   5 4.96942 9.25304  14
   5   2  -5 13.6467 3.14975  10
  -5  -2  -5 10.8273 1.93763   4
  -5   2   5 14.4061 2.20250   9
  -5  -2  -5 9.83129 4.84864   1
   5   2  -5 11.1797 1.61798   6
   5   2  -5 6.78481 7.52800  14
  -5   2   5 13.3174 3.38249   1
  -5   2  -5 11.1167 2.54912   9
  -5  -2   5 8.92912 1.47066   4
  -5  -2   5 9.20074 4.10510   1
   5   2   5 9.64319 1.41878   6
   5  -2  -5 13.0060 3.68496  10
   5  -2  -5 11.5704 1.53052   6
  -5  -2   5 14.3636 2.95852   9
   5  -2  -5 18.1793 9.52423  14
  -5   2  -5 9.43485 0.99380   6
  -5   2  -5 10.0271 4.14096  12
  -5   2  -5 8.51845 0.84389   3
   5   2   5 6.54737 8.73780  14
  -5  -2   5 7.98184 0.92788   3
   5   2   5 16.5490 3.38756  10
  -6  -2  -5 10.0267 2.69127   9
   6   2  -5 13.9077 1.85946   6
   6  -2   5 12.1757 2.04707   6
  -6   2   5 11.2442 0.89924   3
  -6   2   5 14.0832 2.10981   9
  -6  -2  -5 18.6869 5.94346   1
  -6  -2  -5 12.7011 1.10376   3
   6   2  -5 6.72759 10.0837  14
   6   2  -5 4.79643 3.41601  10
   6  -2   5 7.69790 5.30608  10
  -6   2   5 10.6545 1.04187   6
   6  -2   5 10.1864 10.7042  14
  -6  -2   5 10.6891 3.48019   9
   6  -2  -5 10.4210 4.94139  10
  -6  -2   5 8.47465 4.57159   1
  -6   2  -5 12.0639 3.13014   9
  -6  -2   5 12.6549 1.12746   3
  -6   2  -5 12.2664 0.99924   3
   6   2   5 14.3270 1.98388   6
   6   2   5 -5.7828 10.9660  14
   6   2   5 8.98214 3.68645  10
   6  -2  -5 12.3137 1.97554   6
   6  -2  -5 3.81997 8.95459  14
  -7  -2  -5 1.01412 0.44968   3
  -7  -2  -5 1.28556 2.32779   9
  -7  -2  -5 0.05441 1.27501   7
   7  -2   5 1.41726 1.05464   6
  -7  -2   5 0.81739 1.49555   9
  -7   2  -5 0.97942 0.37048   3
  -7   2  -5 0.82831 1.10864   9
  -7  -2   5 0.59657 1.33095   7
   7   2   5 0.03360 0.85340   6
   7  -2  -5 1.39406 0.91357   6
  -7  -2   5 1.47122 0.47397   3
  -8  -2  -5 1.18623 0.30503   3
   8  -2   5 0.85597 0.63427   6
  -8  -2  -5 1.34140 0.80802   7
  -8   2   5 1.16514 0.75991   7
  -8  -2  -5 0.34548 0.91368   9
  -8  -2   5 1.08320 0.26305   3
  -8  -2   5 -0.4112 0.70017   7
  -8  -2   5 -0.4042 0.60531   5
   0  -3   5 -2.1683 5.04962  14
   0  -3   5 -2.1842 2.30462  10
   0   3   5 0.23044 1.02956  10
   0   3   5 -0.4281 2.00945  10
   0   3   5 -1.8828 4.77911  14
   0   3  -5 1.96731 1.86350  12
   0  -3   5 1.53976 0.62679   4
   0  -3   5 0.00090 6.33367  14
  -1   3   5 93.6497 5.18955   1
   1  -3   5 92.4458 12.8474  14
  -1   3   5 105.733 14.8667  14
  -1  -3  -5 97.6285 5.30202   4
   1  -3   5 94.3774 7.00407  10
  -1   3   5 101.063 5.31200   1
   1   3  -5 96.9270 5.65207  12
  -1   3   5 91.2605 6.91604  12
   1   3  -5 89.0434 9.40480  14
   1  -3   5 96.2377 4.91587   4
   1  -3  -5 93.2267 5.70826  10
  -1  -3   5 99.3962 5.13198   4
  -1   3  -5 98.5329 15.1538  14
   1  -3  -5 90.4033 4.78857   4
   1  -3  -5 98.6065 9.27589  14
  -1   3  -5 104.852 6.35479  12
  -1  -3   5 86.1513 7.76849   1
   1   3   5 88.1069 5.04995  12
  -2   3   5 296.146 17.3983  12
   2  -3   5 314.426 15.5096   4
   2   3  -5 309.234 15.9855  10
   2   3  -5 301.952 19.5664  14
   2  -3   5 307.385 17.2031  10
   2  -3   5 290.009 22.7666  14
   2   3  -5 321.999 16.2054  12
  -2   3   5 306.810 25.8656  14
  -2  -3  -5 292.539 19.2502   1
  -2  -3  -5 309.711 15.9657   4
  -2   3   5 317.801 15.8572   1
   2   3   5 315.063 15.7128  10
  -2  -3   5 308.187 15.7924   4
  -2   3  -5 311.304 16.8806  12
  -2   3  -5 316.150 15.6809   4
   2  -3  -5 269.674 25.3848  14
   2  -3  -5 305.334 16.4883  10
  -2   3  -5 311.304 26.4734  14
  -2  -3   5 330.680 20.3337   1
  -2  -3   5 313.905 16.5250  12
   3  -3   5 1.54886 6.79935  14
  -3  -3  -5 4.62412 1.45409   4
  -3  -3  -5 7.06076 3.35818   1
  -3   3   5 -0.5012 8.56627  14
  -3   3   5 7.50818 1.63510   1
   3   3  -5 4.45011 5.14096  14
   3  -3   5 4.87867 2.75121  10
   3   3  -5 6.70500 1.78766  10
  -3   3   5 4.96172 3.69489  12
   3   3   5 0.86736 4.20080  14
  -3  -3   5 5.99383 3.27106   1
   3   3   5 6.12738 1.64513  10
   3  -3  -5 3.38578 6.16996  14
  -3   3  -5 4.40605 3.02729  12
  -3  -3   5 5.58958 1.19708   4
  -3  -3   5 3.54419 2.08531  12
   3  -3  -5 0.91656 2.02502  10
  -3   3  -5 5.22368 0.88245   4
  -4  -3  -5 5.85739 3.81189   1
  -4  -3  -5 10.4787 2.52511   9
  -4   3   5 7.51742 2.06357   1
   4   3  -5 2.37069 6.59445  14
  -4  -3  -5 8.11432 1.64229   4
   4  -3   5 9.15345 3.35125  10
   4  -3   5 9.67229 1.55300   6
  -4   3   5 4.45101 3.82200  12
  -4   3   5 6.98544 8.64513  14
   4   3  -5 8.65642 2.23194  10
  -4   3   5 7.84753 0.96963   6
  -4  -3  -5 6.80519 0.85696   3
   4  -3   5 13.1994 8.84661  14
   4  -3  -5 10.8731 3.00124  10
  -4  -3   5 6.51264 3.68302   1
  -4  -3   5 8.74179 0.88103   3
   4   3   5 6.50619 6.39371  14
  -4  -3   5 9.44233 1.45466   4
   4  -3  -5 11.3639 7.53438  14
  -4   3  -5 7.34333 6.00917  14
  -4  -3   5 8.78349 2.04968   9
   4   3   5 7.72181 2.23813  10
   4  -3  -5 9.03366 1.43211   6
  -4   3  -5 5.07530 3.18979  12
  -5   3   5 4.20260 4.12853  12
   5   3  -5 -0.3392 0.81074   6
   5   3  -5 2.14964 2.46487  10
   5  -3   5 0.90714 1.08863   6
  -5   3   5 0.59725 0.30383   3
  -5  -3  -5 -0.0889 1.82284   9
   5   3  -5 -0.2939 7.41296  14
  -5  -3  -5 -1.0347 1.31578   4
   5  -3   5 -0.2573 3.36377  10
  -5   3   5 1.62789 0.63835   6
  -5  -3  -5 -0.8150 2.95206   1
   5  -3   5 -0.9093 8.16888  14
  -5  -3  -5 -0.0278 0.51012   3
  -5   3   5 -0.0258 1.25443   9
   5  -3  -5 -1.8037 3.27684  10
   5  -3  -5 0.81692 7.17606  14
  -5   3  -5 0.42051 0.54562   6
  -5  -3   5 0.38099 2.21222   9
   5   3   5 -0.0564 2.30802  10
  -5  -3   5 0.42781 0.47042   3
  -5  -3   5 1.89376 2.93234   1
  -5   3  -5 0.68213 0.37534   3
  -5   3  -5 1.59515 2.29663   9
  -5  -3   5 1.49005 1.20489   4
  -5   3  -5 5.61269 4.13966  12
   5  -3  -5 1.09159 0.98494   6
   6   3  -5 40.9358 2.88812   6
  -6   3   5 34.7580 3.22669   9
  -6  -3  -5 37.6722 2.32155   3
   6   3  -5 27.4509 12.6025  14
  -6   3   5 36.6926 2.32531   6
  -6  -3  -5 43.5034 4.19206   9
  -6  -3  -5 46.2363 9.99895   1
   6  -3   5 38.9615 3.05194   6
   6  -3   5 31.8023 7.25181  10
   6   3  -5 36.2653 6.22662  10
  -6   3  -5 31.5003 3.17050   9
   6  -3  -5 40.5205 2.98198   6
   6   3   5 39.8572 2.83140   6
  -6   3  -5 38.5324 2.16234   3
   6  -3  -5 33.5453 6.66237  10
  -6  -3   5 39.8989 5.45239   9
   6   3   5 37.1352 6.46862  10
  -6  -3   5 39.5368 2.30996   3
  -6  -3   5 41.7312 3.47294   7
  -6  -3   5 41.3155 8.37387   1
  -7  -3  -5 2.41922 2.40309   9
  -7  -3  -5 4.29311 1.50228   7
  -7  -3  -5 5.55699 0.78346   3
   7  -3   5 0.95104 0.91422   6
  -7  -3   5 2.53014 1.25603   7
  -7   3  -5 3.90779 0.43306   3
  -7  -3   5 1.41052 1.71293   9
   7   3   5 3.63709 1.03874   6
  -7  -3   5 4.87034 0.63264   3
   7  -3  -5 3.51283 1.07918   6
  -8  -3  -5 -0.1312 0.87115   9
   8  -3   5 0.40162 0.60010   6
  -8  -3  -5 0.21781 0.71413   7
  -8  -3  -5 0.08440 0.27455   3
  -8   3   5 0.04021 0.64020   7
  -8  -3   5 0.74877 0.60699   5
  -8  -3   5 -0.5059 0.60706   7
  -8  -3   5 0.06379 0.23678   3
  -8  -3   5 0.40563 0.80535   9
   0   4   5 1629.76 91.8080   1
   0  -4   5 1776.68 91.7959  10
   0   4   5 1808.36 90.5357  12
   0   4  -5 1795.67 90.4743  12
   0   4   5 1752.33 90.1353  10
   0  -4   5 1892.79 92.0818  14
   0  -4   5 1911.97 91.9762  14
   0   4   5 1910.52 93.5982  14
   1  -4   5 163.843 10.1999  10
   1  -4   5 154.408 8.01613   4
   1   4  -5 160.083 12.0849  14
   1   4  -5 161.533 8.67275  12
   1  -4   5 159.093 14.9105  14
  -1  -4  -5 152.192 8.33824   4
  -1   4   5 167.372 9.83678  12
  -1   4   5 160.928 18.1614  14
  -1  -4   5 156.404 8.22686   4
  -1   4  -5 155.815 17.5740  14
   1  -4  -5 170.330 11.6956  14
  -1  -4   5 154.880 12.0173   1
  -1   4  -5 165.822 9.35190  12
   1   4   5 145.879 8.03136  12
   1  -4  -5 152.496 7.85899   4
   1  -4  -5 159.698 10.5682  14
   2  -4   5 5.02858 6.67520  14
  -2  -4  -5 6.39793 1.41033   4
   2  -4   5 10.5111 0.91952   4
  -2   4   5 2.97217 9.00745  14
   2   4  -5 7.22757 1.98288  12
   2  -4   5 6.05691 2.97426  10
  -2   4   5 7.01679 3.36613  12
  -2  -4  -5 11.7370 3.49631   1
   2   4  -5 8.64426 1.52899  10
   2   4  -5 3.11966 4.44726  14
   2   4   5 7.99238 1.16990  10
  -2   4  -5 9.50209 3.24449  12
   2  -4  -5 8.82894 2.26210  10
  -2  -4   5 13.2715 1.69472   4
  -2   4  -5 7.71690 8.67298  14
   2  -4  -5 4.28585 5.62344  14
  -2  -4   5 11.5027 3.52797   1
   2   4   5 6.86968 1.81856  12
  -3  -4  -5 22.9139 4.98059   1
   3   4  -5 20.8672 2.78706  10
  -3   4   5 10.6883 9.93071  14
   3  -4   5 20.3143 8.31604  14
   3   4  -5 21.4474 3.30474  12
   3  -4   5 23.8589 4.14322  10
  -3  -4  -5 22.2037 2.44311   4
   3   4  -5 16.5556 6.05201  14
   3  -4   5 24.4251 1.57277   4
  -3   4   5 18.6646 4.19778  12
   3  -4  -5 13.9042 6.44793  14
  -3  -4   5 26.5518 2.21086   4
  -3   4  -5 21.2072 3.93852  12
   3   4   5 24.5481 2.57696  10
   3  -4  -5 16.9704 3.24989  10
  -3  -4   5 32.5356 6.05334   1
  -4  -4  -5 14.6385 2.65914   9
   4  -4   5 19.9813 4.61437  10
   4   4  -5 10.9894 7.16651  14
   4   4  -5 12.7468 2.38583  10
  -4   4   5 13.6931 1.30809   6
   4  -4   5 10.9537 1.64736   6
  -4   4   5 4.53584 8.39753  14
  -4  -4  -5 12.7967 1.05811   3
  -4   4   5 18.8804 4.45781  12
  -4  -4  -5 14.2049 2.31898   4
   4  -4   5 12.4183 9.08844  14
  -4  -4  -5 10.0242 4.35511   1
  -4   4  -5 14.2438 4.09544  12
   4  -4  -5 14.9844 3.81149  10
  -4   4  -5 17.3775 7.53944  14
  -4  -4   5 14.0277 5.01007   1
   4  -4  -5 7.43527 7.16102  14
  -4   4  -5 15.5243 1.42017   6
  -4  -4   5 14.4627 2.03657   4
  -4  -4   5 16.3152 2.76899   7
  -4   4  -5 11.9112 0.90593   3
   4  -4  -5 16.9719 1.69181   6
  -5  -4  -5 22.2787 2.19617   5
  -5   4   5 16.8795 1.55055   6
   5  -4   5 -1.2347 8.99482  14
  -5  -4  -5 23.1087 6.96618   1
  -5   4   5 7.04162 10.4256  14
   5  -4   5 9.93516 4.82714  10
  -5  -4  -5 16.8326 3.79144   9
   5   4  -5 17.5037 1.90058   6
   5   4  -5 13.3084 2.94542  10
   5   4  -5 8.11886 8.64250  14
  -5   4   5 19.0489 5.41651  12
  -5  -4  -5 16.0595 2.69390   4
  -5   4   5 17.4789 2.17360   9
   5  -4  -5 17.9783 2.67613   6
  -5  -4   5 29.6314 7.33885   1
  -5   4  -5 18.1875 1.13387   3
  -5   4  -5 7.00506 5.86234  14
   5   4   5 18.6610 3.45442  10
  -5   4  -5 17.5299 1.41464   6
  -5  -4   5 15.5326 2.27507   4
  -5   4  -5 6.85404 4.18467  12
   5  -4  -5 11.0545 4.77017  10
   5  -4  -5 7.58808 8.71255  14
  -6  -4  -5 0.46093 1.61173   7
   6  -4   5 1.96750 1.19619   6
  -6   4   5 1.52630 0.63862   6
   6  -4   5 -1.1617 6.58487  10
   6   4  -5 1.73876 2.73918  10
   6  -4   5 -1.4623 9.11349  14
  -6  -4  -5 1.10416 0.61636   3
  -6  -4  -5 0.58730 2.06221   4
  -6  -4  -5 -0.4661 0.89598   5
  -6   4   5 7.09095 5.99105  12
  -6  -4  -5 0.61256 2.02581   9
  -6  -4  -5 -2.2368 3.51380   1
  -6  -4   5 0.03555 1.48248   7
  -6   4  -5 1.56080 0.38061   3
   6   4   5 1.64964 2.99112  10
  -6  -4   5 1.28414 3.21779   9
   6  -4  -5 0.95739 1.13750   6
   6  -4  -5 0.29123 8.21108  14
  -6   4  -5 0.87965 0.57555   6
  -6  -4   5 1.01698 0.54905   3
  -6  -4   5 -1.8608 3.33028   1
  -7  -4  -5 5.40076 0.84320   3
  -7  -4  -5 3.36802 2.28666   9
  -7  -4  -5 4.44397 1.36165   7
   7  -4   5 3.72512 1.05990   6
  -7  -4   5 6.41522 1.34322   5
   7   4   5 2.73297 1.33007   6
  -7  -4   5 5.38360 0.79628   3
  -7  -4   5 3.21060 1.65012   9
  -7  -4   5 4.52481 1.48946   7
   7  -4  -5 5.64905 1.12495   6
  -8  -4  -5 0.87273 0.31135   3
  -8  -4  -5 0.20782 0.86729   9
  -8   4   5 0.98272 0.64042   7
   8  -4   5 0.92932 0.57272   6
  -8  -4  -5 0.34413 0.61402   7
  -8  -4   5 0.08693 0.65331   7
  -8  -4   5 1.30127 0.29221   3
  -8  -4   5 1.26045 0.84011   9
  -8  -4   5 1.54506 0.62900   5
   0   5   5 690.772 37.9847   1
   0   5   5 660.933 35.8139  10
   0  -5   5 705.134 35.5693   4
   0  -5  -5 704.832 35.5784   4
   0   5   5 773.810 41.8472  14
   0   5  -5 723.796 36.2614  12
   0   5  -5 724.899 42.5319  14
   0   5   5 719.058 36.2665  12
   1  -5   5 105.321 12.7586  14
  -1   5   5 117.623 9.01244  12
  -1   5   5 106.723 17.0432  14
   1  -5   5 121.607 8.82875  10
   1  -5   5 125.939 6.33273   4
  -1  -5  -5 138.570 7.60842   4
   1   5  -5 118.884 7.06526  12
  -1  -5   5 130.977 6.61056   4
   1  -5  -5 134.279 6.25148   4
   1  -5  -5 127.331 6.13989   4
  -1   5  -5 97.7553 16.7867  14
   1   5   5 109.883 6.35145  12
   1   5   5 117.184 6.65828  12
  -1   5  -5 121.404 7.86582  12
   2   5  -5 57.4305 9.80432  10
  -2   5   5 65.9210 6.59718  12
   2   5  -5 53.3199 10.0979  14
  -2  -5  -5 52.5196 7.06280   1
   2  -5   5 66.7620 13.7359  14
   2   5  -5 69.6060 4.56488  12
  -2   5   5 75.5749 17.7075  14
  -2  -5  -5 64.9766 4.16484   4
   2  -5   5 66.2913 6.69630  10
   2  -5   5 65.8298 3.49524   4
  -2  -5   5 66.4166 3.97598   4
   2  -5  -5 55.9294 10.5781  14
  -2   5  -5 67.5612 17.5536  14
   2  -5  -5 67.0038 5.41323  10
   2   5   5 66.2130 3.80915  12
  -2   5  -5 64.9965 5.99146  12
  -2  -5   5 62.3971 7.96701   1
  -3  -5  -5 38.8001 3.18246   4
   3  -5   5 28.1343 5.03223  10
  -3   5   5 29.4086 11.1768  14
  -3  -5  -5 48.7098 7.10776   1
   3   5  -5 35.2675 3.41065  10
   3  -5   5 22.6285 8.93482  14
   3   5  -5 33.8754 3.79292  12
  -3   5   5 37.7287 6.01351  12
   3   5  -5 23.9007 6.83257  14
   3  -5   5 41.8398 2.24724   4
  -3  -5   5 42.4136 2.89988   4
   3  -5  -5 35.5354 4.83552  10
  -3  -5   5 54.4906 7.85267   1
   3   5   5 39.0136 2.94432  10
   3  -5  -5 23.3637 7.94902  14
  -3   5  -5 38.2221 5.11378  12
   4  -5   5 3.71467 1.04873   6
  -4   5   5 -2.3192 8.77598  14
  -4  -5  -5 5.55901 1.94568   9
  -4   5   5 4.86766 4.06083  12
  -4  -5  -5 2.20745 3.67073   1
  -4   5   5 3.67305 0.68722   6
  -4  -5  -5 3.28995 1.44536   7
   4  -5   5 4.74856 4.23579  10
   4  -5   5 1.88568 7.59108  14
   4   5  -5 2.30608 1.73563  10
  -4  -5  -5 1.54088 0.53352   3
  -4  -5  -5 4.13065 1.65777   4
  -4  -5  -5 1.02498 1.05625   5
   4   5  -5 1.81113 6.53384  14
  -4  -5   5 2.97349 0.63553   3
  -4  -5   5 2.59831 1.76333   9
   4  -5  -5 3.77287 3.08490  10
  -4   5  -5 8.16286 7.59480  14
  -4  -5   5 3.79624 1.49924   7
   4  -5  -5 2.99757 0.97014   6
   4   5   5 5.56003 1.86999  10
  -4  -5   5 2.40634 1.23626   4
  -4   5  -5 2.33262 3.43450  12
  -4   5  -5 2.57161 0.64910   6
  -4   5  -5 1.89638 0.35817   3
   4  -5  -5 -0.5169 7.11056  14
  -4  -5   5 1.31810 3.03764   1
  -5  -5  -5 6.54155 0.99152   3
  -5  -5  -5 3.43300 5.05900   1
  -5  -5  -5 8.50336 1.92941   4
  -5  -5  -5 7.03963 1.38722   5
   5  -5   5 5.69973 5.14229  10
  -5   5   5 -1.1180 4.10188  12
  -5  -5  -5 5.34386 1.74592   7
   5  -5   5 5.44116 1.26268   6
   5   5  -5 4.11534 2.43871  10
   5  -5   5 8.75855 9.93568  14
  -5   5   5 -0.5725 9.79027  14
  -5  -5  -5 5.92411 2.18785   9
  -5   5   5 6.58994 1.11472   6
   5   5   5 3.80237 2.60982  10
   5  -5  -5 3.05094 7.99926  14
  -5   5  -5 6.85801 0.65329   3
  -5  -5   5 3.76079 2.55441   9
  -5  -5   5 7.45583 1.87514   7
   5  -5  -5 5.26817 1.23440   6
  -5  -5   5 6.73555 1.58167   4
  -5   5  -5 7.75687 6.74224  14
  -5   5  -5 6.13009 4.08778  12
  -5   5  -5 5.19186 0.83989   6
   5  -5  -5 3.99226 6.02429  10
  -5  -5   5 7.39471 1.01502   3
  -5  -5   5 4.84686 4.33228   1
  -6   5   5 26.4887 7.50629  12
  -6  -5  -5 26.0847 3.05811   7
  -6   5   5 26.5320 1.82596   6
   6   5  -5 21.2286 3.97017  10
  -6  -5  -5 36.7493 11.4005   1
   6  -5   5 27.1619 2.48614   6
  -6  -5  -5 22.2199 3.30792   4
  -6  -5  -5 28.0623 1.82014   3
  -6  -5  -5 25.4047 3.27400   9
   6  -5   5 15.1043 15.1952  14
  -6  -5   5 22.3554 4.58980   9
  -6  -5   5 26.2162 1.79260   3
  -6  -5   5 24.8082 6.75905   1
  -6  -5   5 27.6610 2.67213   5
   6  -5  -5 11.7666 12.0599  14
  -6  -5   5 26.6113 2.91062   7
   6   5   5 23.1039 4.73020  10
   6  -5  -5 28.2859 2.40315   6
  -7  -5  -5 -0.2491 1.66740   9
   7  -5   5 1.02001 0.85477   6
  -7  -5  -5 1.33934 1.21433   7
  -7  -5  -5 1.41144 0.45413   3
  -7  -5   5 0.16347 1.38572   9
  -7  -5   5 -0.8738 0.87855   5
  -7  -5   5 1.33770 0.49206   3
  -7  -5   5 1.61730 1.21587   7
  -8   5   5 0.75445 0.53825   7
  -8  -5  -5 0.44138 0.86484   9
  -8  -5  -5 1.01314 0.34562   3
  -8  -5  -5 0.25058 0.58082   7
   8  -5   5 0.57913 0.55988   6
  -8  -5   5 0.47052 0.27767   3
  -8  -5   5 0.04045 0.61339   9
  -8  -5   5 0.34259 0.96823   7
   0   6  -5 5.70287 2.36063  12
   0   6   5 2.38705 1.67374   1
   0   6   5 3.44629 1.31441  10
   0   6  -5 3.59537 8.00664  14
   0   6   5 7.70488 2.40484  12
   0  -6  -5 3.87728 0.86385   4
   0  -6   5 2.50429 0.74172   4
   0   6   5 7.34717 6.89066  14
   1  -6   5 94.3328 11.6425  14
   1  -6   5 102.700 10.0634  14
  -1   6   5 111.199 18.2005  14
  -1   6   5 102.201 7.59497  12
   1  -6   5 105.556 5.36088   4
   1   6  -5 105.216 6.30701  12
  -1  -6  -5 107.439 5.76201   4
   1   6  -5 87.1987 11.8547  14
  -1  -6   5 102.041 5.62690   4
  -1   6  -5 116.818 18.9240  14
   1  -6  -5 99.0311 5.12871   4
  -1   6  -5 99.2000 7.22564  12
   1   6   5 96.9186 5.47701  12
   1  -6  -5 100.188 5.22220   4
   1   6   5 108.015 5.76302  12
   1   6   5 98.6629 5.43692  10
   2  -6   5 10.9271 0.95176   4
   2  -6   5 11.3923 3.44366  10
  -2  -6  -5 9.74504 1.59386   4
  -2   6   5 4.18300 9.98378  14
   2   6  -5 9.25540 5.39668  14
   2   6  -5 9.42684 2.05896  12
   2  -6   5 8.78432 7.24478  14
  -2   6   5 5.58961 3.42560  12
  -2  -6   5 9.25281 4.32396   1
  -2  -6   5 11.7412 1.66254   4
  -2   6  -5 10.8709 3.23053  12
  -2   6  -5 2.76914 9.52730  14
   3  -6   5 56.4159 2.96897   4
  -3  -6  -5 54.3086 4.56870   9
   3  -6   5 49.8341 7.09368  10
  -3  -6  -5 53.7424 3.86974   4
   3   6  -5 53.9736 4.01556  10
   3  -6   5 39.7942 13.7316  14
  -3   6   5 32.6314 12.1898  14
  -3   6   5 47.7906 6.55753  12
   3  -6   5 54.3521 3.23987   7
   3   6  -5 59.4190 4.58703  12
   3  -6   5 53.5260 3.25076   6
  -3   6   5 49.7411 2.95777   6
  -3   6  -5 51.6153 2.99389   6
   3  -6  -5 48.0859 8.02335  10
  -3  -6   5 50.7200 3.64376   7
  -3  -6   5 68.1968 9.08973   1
  -3  -6   5 50.6245 3.40559   5
   3  -6  -5 49.3089 3.13792   5
  -3  -6   5 56.0571 3.70692   4
  -3   6  -5 56.8454 6.19567  12
  -3   6  -5 40.8944 13.6826  14
   3  -6  -5 45.4161 11.9196  14
   3   6   5 57.3667 3.49997  10
  -4  -6  -5 33.7301 3.59527   9
  -4   6   5 8.57099 10.6545  14
   4   6  -5 34.7155 3.75743  10
   4  -6   5 20.5441 5.62174  10
  -4   6   5 36.1896 6.27418  12
   4  -6   5 20.5931 10.0786  14
  -4  -6  -5 34.9127 3.22068   4
  -4  -6  -5 34.9092 2.93615   7
  -4  -6  -5 35.1999 2.61457   5
  -4   6   5 30.8803 1.98143   6
  -4  -6  -5 30.1499 1.91113   3
   4  -6   5 29.3706 2.46438   6
  -4  -6   5 29.5044 2.87620   4
  -4   6  -5 32.4130 2.02713   6
  -4  -6   5 33.5593 3.38842   9
   4  -6  -5 30.1362 2.20631   5
   4  -6  -5 31.3809 2.41069   6
   4   6   5 34.4234 3.51378  10
  -4   6  -5 27.1339 5.07027  12
  -4  -6   5 39.8619 9.21481   1
  -4  -6   5 31.9992 3.00873   7
  -4   6  -5 20.2823 9.35135  14
  -4   6  -5 27.3346 1.69056   3
   4  -6  -5 19.8880 9.02754  14
  -4  -6   5 31.9175 1.95762   3
   5  -6   5 4.45177 1.30804   6
  -5   6   5 4.26396 0.82960   6
   5   6  -5 5.24273 2.37426  10
   5  -6   5 5.58339 9.55434  14
  -5   6   5 9.24018 5.43553  12
  -5   6   5 3.72305 10.6041  14
  -5  -6  -5 3.52278 1.76156   7
  -5  -6  -5 4.51682 2.24520   9
  -5  -6  -5 6.09195 1.43775   5
  -5  -6  -5 5.98817 1.03229   3
  -5  -6  -5 5.93257 1.95816   4
  -5  -6   5 5.03166 0.80283   3
  -5   6  -5 5.05628 0.89108   6
  -5  -6   5 4.00367 1.69502   7
  -5   6  -5 -0.4170 6.33515  14
  -5  -6   5 6.41774 1.68786   5
   5  -6  -5 5.86868 8.73973  14
  -5  -6   5 3.78724 2.37072   9
   5   6   5 3.44302 3.51616  10
  -5  -6   5 3.52625 1.86213   4
   5  -6  -5 5.65750 1.23488   6
  -5  -6   5 0.94784 3.86479   1
  -6   6   5 5.61201 0.81458   6
   6   6  -5 6.62381 2.91487  10
   6  -6   5 4.44127 1.25943   6
   6  -6   5 1.69588 9.81600  14
  -6  -6  -5 4.31390 1.72251   7
  -6  -6  -5 5.86522 0.97636   3
  -6  -6  -5 3.68271 2.07913   9
   6   6   5 3.45837 3.40311  10
  -6   6  -5 4.67478 0.75431   6
   6  -6  -5 4.15006 1.06192   6
  -6  -6   5 5.90389 0.92877   3
  -6  -6   5 4.32627 1.67374   7
  -6  -6   5 3.64751 2.93236   9
  -6  -6   5 7.49221 6.20112   1
  -6  -6   5 7.07029 1.58239   5
  -7  -6  -5 0.80359 1.87751   9
   7  -6   5 1.39493 0.79595   6
  -7  -6  -5 1.70904 0.50892   3
  -7  -6  -5 0.13548 0.88731   7
  -7   6   5 1.79097 0.49626   6
  -7  -6   5 2.19591 1.37445   9
  -7  -6   5 1.28655 0.45608   3
  -7  -6   5 1.45065 1.03854   5
  -7  -6   5 -0.9191 0.91214   7
  -8  -6  -5 0.32429 0.53634   7
  -8  -6  -5 0.17761 0.22758   3
  -8  -6  -5 0.36898 0.68245   9
  -8  -6   5 0.41655 0.22260   3
  -8  -6   5 -0.3847 0.53095   7
   0   7   5 1.61127 8.16232  14
   0   7  -5 -0.4870 8.54178  14
   0   7   5 1.73970 1.36558  10
   0   7   5 0.17060 2.09632  12
   0   7  -5 3.39599 2.36268  12
   0  -7   5 0.84107 0.68014   4
   0  -7  -5 0.87800 0.73527   4
   1   7  -5 24.6022 8.40517  14
  -1  -7  -5 31.4280 2.42742   4
  -1   7   5 25.5130 4.59477  12
  -1   7   5 24.5454 11.4460  14
   1  -7   5 32.5818 1.90494   4
   1   7  -5 28.1810 3.31678  12
  -1   7  -5 13.4474 11.0711  14
   1   7   5 25.3823 2.33734  10
  -1  -7   5 30.8863 2.30430   4
   1  -7  -5 30.3989 1.70878   4
   1  -7  -5 28.4745 1.58710   4
   1   7   5 21.8823 2.29954  12
  -1   7  -5 28.3968 4.40271  12
   1   7   5 29.4170 2.58611  12
  -2   7   5 157.023 10.4154  12
  -2   7   5 138.379 22.6860  14
  -2  -7  -5 158.615 8.33734   4
   2  -7   5 147.227 7.63056   4
   2   7  -5 158.100 8.62043  12
   2  -7   5 123.110 14.3576  14
  -2   7  -5 121.150 21.1134  14
  -2   7  -5 150.601 10.0345  12
  -2  -7   5 152.876 8.19384   4
  -3   7   5 3.68727 0.73263   6
   3  -7   5 -0.6083 6.97716  14
  -3  -7  -5 2.97620 1.06107   5
  -3  -7  -5 3.30202 1.49660   4
  -3   7   5 2.29414 1.24162   2
  -3   7   5 -2.7318 11.1926  14
   3   7  -5 0.24669 1.88400  12
  -3  -7  -5 2.88534 2.26784   9
   3  -7   5 3.34310 0.60090   4
   3  -7   5 2.72534 0.97707   7
   3   7  -5 1.04025 1.39071  10
  -3   7   5 -0.1766 3.31564  12
  -3   7  -5 4.57766 10.7225  14
   3   7   5 3.08020 1.02845  10
   3  -7  -5 2.41650 0.87797   6
  -3  -7   5 0.46373 1.48206   9
  -3  -7   5 3.51494 0.65005   3
  -3  -7   5 4.00197 1.34525   7
  -3  -7   5 5.73533 1.27696   5
  -3   7  -5 2.14231 0.70460   6
  -3   7  -5 4.04849 3.63851  12
  -3  -7   5 4.48862 1.33715   4
   3  -7  -5 2.64755 0.88457   5
   4  -7   5 44.3637 2.79085   5
  -4  -7  -5 44.2466 4.26721   9
  -4   7   5 44.4902 2.75881   6
   4  -7   5 45.5765 3.15636   6
   4   7  -5 43.1129 4.31006  10
  -4  -7  -5 48.1572 3.39414   5
  -4  -7  -5 44.3833 3.68428   7
  -4  -7  -5 50.4516 4.04955   4
  -4   7   5 41.3154 6.66922  12
  -4   7   5 21.2082 13.3171  14
  -4  -7  -5 46.5786 2.68147   3
  -4  -7   5 49.8232 3.62470   5
  -4  -7   5 49.0190 3.64548   7
  -4   7  -5 31.4270 10.6546  14
  -4   7  -5 40.5735 6.72726  12
  -4   7  -5 45.9106 2.77103   6
   4  -7  -5 44.3819 3.05129   6
  -4  -7   5 45.8509 3.95398   9
   4  -7  -5 44.6853 2.91513   5
  -4  -7   5 49.7366 2.74076   3
  -4  -7   5 53.5513 3.77372   4
   4   7   5 43.0129 4.04097  10
  -5  -7  -5 5.46046 1.69517   7
  -5   7   5 7.51971 11.7682  14
   5  -7   5 2.07103 1.15587   6
  -5  -7  -5 4.04300 1.89550   4
  -5  -7  -5 4.99398 1.44957   5
  -5   7   5 4.43799 4.37131  12
   5   7  -5 1.14745 2.06589  10
  -5  -7  -5 3.68845 0.72705   3
   5  -7   5 3.50373 9.03922  14
  -5   7   5 2.62677 0.74441   6
  -5  -7  -5 1.91593 2.12426   9
  -5   7  -5 3.01526 7.06420  14
   5  -7  -5 2.13371 8.32730  14
  -5   7  -5 2.42807 3.77958  12
   5  -7  -5 3.02888 1.06091   6
  -5  -7   5 3.52914 1.58031   5
  -5  -7   5 3.62543 2.29973   9
   5   7   5 4.46645 2.35110  10
  -5  -7   5 4.55255 0.79505   3
  -5  -7   5 1.44590 1.39949   4
  -5  -7   5 3.81173 1.59070   7
  -5   7  -5 3.13769 0.78214   6
  -6  -7  -5 0.23007 1.75335   9
   6  -7   5 -0.5555 0.88344   6
  -6  -7  -5 -0.7756 0.45417   3
  -6  -7  -5 -0.6490 0.79335   5
  -6   7   5 0.54425 0.60724   6
  -6  -7  -5 0.40988 1.37419   7
  -6   7  -5 0.03719 0.58399   6
  -6  -7   5 1.51277 1.25675   7
  -6  -7   5 -0.2739 2.49617   9
   6  -7  -5 0.04511 0.87366   6
  -6  -7   5 -0.2097 0.54072   3
  -6  -7   5 -0.6808 1.18866   5
  -7  -7  -5 7.80419 0.77599   3
  -7  -7  -5 3.92265 1.03942   7
   7  -7   5 4.37864 0.85873   6
  -7  -7  -5 2.20915 1.72951   9
  -7   7   5 6.03571 0.78491   6
  -7  -7   5 8.40150 0.80771   3
  -7  -7   5 6.95134 1.25284   7
  -7  -7   5 7.12785 1.19742   5
   0   8  -5 124.972 7.70525  12
   0   8   5 105.931 9.24284   1
   0  -8   5 116.252 6.28156   4
   0   8  -5 107.701 20.3437  14
   0  -8  -5 116.293 6.29235   4
   0   8   5 116.558 7.56461  12
   1   8  -5 24.5094 3.39165  12
   1   8  -5 21.5716 8.16017  14
  -1   8   5 29.4448 4.66286  12
   1  -8   5 30.7090 1.95452   4
  -1   8   5 7.59903 11.4872  14
  -1  -8  -5 30.3538 2.44027   4
  -1   8  -5 28.5745 4.43331  12
   1  -8  -5 33.5578 1.86031   4
   1   8   5 24.8033 2.52395  12
  -1   8  -5 15.1633 11.1464  14
   1   8   5 29.5268 2.69043  10
  -1  -8   5 32.7730 2.39081   4
  -2  -8  -5 19.7638 2.02268   7
  -2   8   5 15.4246 11.7653  14
   2   8  -5 16.7371 2.84247  12
   2  -8   5 17.7704 1.26996   4
  -2  -8  -5 17.9483 1.86094   5
  -2   8   5 18.8521 2.48738   2
  -2  -8   5 15.6197 2.02012   4
  -2   8  -5 21.4079 4.50079  12
  -2   8  -5 13.0525 11.5133  14
   2  -8  -5 13.8170 1.85848   7
  -3   8   5 14.1711 2.13730   2
  -3  -8  -5 13.9558 1.90072   5
  -3   8   5 7.44426 11.2590  14
   3  -8   5 6.92561 6.80388  14
  -3   8   5 13.9441 1.31985   6
   3   8  -5 15.4865 2.67132  12
   3  -8   5 12.7432 1.72864   7
   3  -8   5 17.5688 1.71201   6
   3  -8   5 13.0390 1.46534   5
  -3  -8  -5 14.3514 2.60022   9
   3  -8   5 14.3478 1.13762   4
  -3  -8  -5 15.7591 2.45083   4
  -3  -8  -5 13.9178 2.12778   7
  -3   8   5 10.0263 4.03598  12
   3   8  -5 15.2161 2.67262  10
  -3   8  -5 13.4288 2.90290   2
  -3   8  -5 10.4908 4.07350  12
  -3   8  -5 15.3761 1.43077   6
  -3  -8   5 16.1520 1.27210   3
   3  -8  -5 14.5735 1.59410   5
  -3  -8   5 12.0731 2.03347   7
  -3  -8   5 13.5622 2.11116   4
   3  -8  -5 12.4397 1.46296   6
  -3  -8   5 14.9419 1.94879   5
  -3  -8   5 10.8905 2.29867   9
  -4   8   5 28.7299 13.9296  14
  -4  -8  -5 42.0144 3.46371   7
   4  -8   5 20.4471 9.40041  14
   4   8  -5 36.6378 4.03064  10
  -4   8   5 41.3711 2.44104   6
   4  -8   5 36.2673 2.82556   5
  -4   8   5 40.2614 7.15120  12
  -4  -8  -5 40.6718 3.61931   4
   4  -8   5 38.7057 2.82851   6
  -4  -8  -5 39.7122 4.00623   9
  -4  -8  -5 40.9740 3.05947   5
  -4  -8   5 35.2735 3.28254   4
  -4   8  -5 38.9343 2.43196   6
   4  -8  -5 37.3401 2.67883   5
  -4   8  -5 27.7080 11.1787  14
  -4  -8   5 39.0408 3.26916   7
  -4  -8   5 38.4642 3.15322   5
  -4   8  -5 27.1524 5.46589  12
  -4  -8   5 34.3388 3.64200   9
   4   8   5 34.2332 3.56065  10
   4  -8  -5 37.9930 2.67713   6
  -4  -8   5 38.2778 2.36657   3
  -5   8   5 17.2497 5.16834  12
  -5  -8  -5 29.3373 2.65489   5
  -5  -8  -5 29.7909 1.86861   3
  -5  -8  -5 29.7652 3.64094   4
  -5   8   5 13.4051 12.8626  14
   5  -8   5 25.9871 2.40318   6
   5   8  -5 20.4625 3.42393  10
  -5  -8  -5 28.5172 3.06359   7
  -5   8   5 26.5773 1.90192   6
  -5  -8   5 26.3678 2.82278   5
   5   8   5 24.3342 4.29040  10
  -5   8  -5 27.2588 1.94568   6
  -5   8  -5 10.5557 8.43215  14
  -5  -8   5 25.9927 2.82563   7
  -5  -8   5 28.0168 1.83702   3
  -5  -8   5 22.9111 3.57414   9
  -5  -8   5 23.9842 3.05827   4
  -5   8  -5 10.4247 4.54121  12
   5  -8  -5 25.5397 2.23877   6
  -6  -8  -5 3.64569 1.32845   7
  -6  -8  -5 3.69072 1.73886   9
  -6   8   5 5.22770 0.79171   6
   6  -8   5 4.10904 0.96097   6
  -6  -8  -5 4.86503 0.86441   3
  -6  -8   5 0.66238 2.09541   9
  -6  -8   5 5.44252 1.42220   5
  -6  -8   5 5.89326 0.91241   3
  -6   8  -5 4.89891 0.73986   6
  -6  -8   5 3.71963 1.35798   7
  -7  -8  -5 2.77784 0.44720   3
  -7   8   5 2.56281 0.56512   6
  -7  -8  -5 1.60049 0.83918   7
   7  -8   5 2.57011 0.67499   6
  -7  -8  -5 0.52259 1.40406   9
  -7  -8   5 2.33324 0.44003   3
  -7  -8   5 1.71379 0.78992   9
  -7  -8   5 2.58843 1.09122   7
  -7  -8   5 1.46892 0.76165   5
   0  -9   5 10.6763 1.65348   5
   0  -9   5 9.20404 1.34230   4
   0   9   5 5.46429 2.38865  12
   0  -9  -5 10.3091 1.57481   7
   0   9   5 13.2662 3.62223   1
   0   9  -5 9.73423 2.79517  12
   0  -9  -5 12.3058 1.35459   4
   1  -9   5 5.99243 0.99957   4
  -1   9   5 6.71569 3.16831  12
   1  -9   5 8.61672 1.28349   5
  -1  -9  -5 6.66760 1.24505   5
  -1  -9  -5 9.63156 1.43606   4
   1  -9   5 9.49973 1.57108   7
  -1   9   5 -1.5515 10.5485  14
  -1  -9  -5 9.55654 1.47547   7
  -1   9   5 6.24577 1.69438   2
   1   9  -5 8.36025 2.28662  12
   1   9   5 7.42479 1.45161  12
   1  -9  -5 8.17679 1.29332   7
  -1  -9   5 6.55590 1.40779   7
  -1   9  -5 4.89138 3.05375  12
  -1  -9   5 7.46316 1.39361   5
  -1   9  -5 -1.2818 10.7506  14
   1  -9  -5 6.93879 0.78013   4
   1  -9  -5 6.98104 1.11100   5
  -1  -9   5 6.99845 1.20187   4
   2  -9   5 13.8988 1.66681   7
  -2  -9  -5 12.5866 1.82494   7
  -2  -9  -5 10.9418 2.48277   9
   2  -9   5 14.6345 1.50172   5
   2   9  -5 10.6603 2.27774  12
  -2   9   5 6.25648 11.5131  14
  -2  -9  -5 14.8050 1.71562   5
   2  -9   5 14.3741 1.12213   4
  -2   9   5 12.0267 2.41156   2
  -2   9   5 13.4107 1.26955   6
  -2   9   5 18.3819 4.41709  12
  -2  -9  -5 14.6916 2.20184   4
  -2   9  -5 17.3218 3.32456   2
  -2  -9   5 15.5760 1.98030   4
  -2   9  -5 15.0340 3.86250  12
  -2  -9   5 13.1102 1.95460   7
   2  -9  -5 13.0666 1.55464   5
   2   9   5 14.8885 2.78506   2
  -2  -9   5 13.9427 1.81567   5
   2  -9  -5 14.7466 1.64089   7
  -2   9  -5 14.0730 12.4562  14
  -3  -9  -5 35.4682 2.70473   5
  -3   9   5 10.8975 13.8681  14
  -3  -9  -5 31.8656 3.15372   4
   3   9  -5 26.5553 3.87264   2
   3   9  -5 26.2139 3.24911  10
  -3   9   5 25.1965 2.80445   2
   3  -9   5 27.8914 2.95813   7
  -3  -9  -5 31.7205 2.85836   7
  -3  -9  -5 34.0034 3.56234   9
  -3   9   5 29.7626 2.01804   6
  -3   9   5 23.0020 5.16045  12
   3  -9   5 29.2166 2.17195   5
   3  -9   5 28.8558 2.22538   6
  -3  -9   5 29.3347 1.94212   3
  -3  -9   5 32.1663 3.92731   5
  -3   9  -5 31.1136 2.11773   6
  -3   9  -5 21.5673 4.58848  12
   3  -9  -5 29.2738 2.40946   5
  -3  -9   5 28.3607 3.61116   7
  -3  -9   5 27.4457 2.90032   9
  -3   9  -5 29.6116 3.50859   2
  -3  -9   5 27.0585 2.71405   4
  -4   9   5 3.47639 0.82917   6
  -4  -9  -5 -0.0804 1.37249   4
  -4   9   5 0.42406 10.8378  14
   4   9  -5 2.10122 1.85564  10
   4  -9   5 1.82240 0.76020   5
  -4  -9  -5 2.84626 1.99990   9
   4  -9   5 1.83360 1.05625   6
  -4   9   5 -0.2612 0.89697   2
  -4  -9  -5 5.83219 1.65111   7
  -4   9   5 2.42471 3.86094  12
  -4  -9  -5 2.15285 1.34319   5
  -4  -9  -5 2.47644 0.68923   3
  -4  -9   5 1.70936 1.41315   4
  -4   9  -5 2.31879 0.78647   6
  -4   9  -5 -3.5292 8.26919  14
  -4  -9   5 2.12114 1.97644   9
  -4  -9   5 1.90095 1.46926   5
  -4  -9   5 1.71710 0.64556   3
   4  -9  -5 1.61291 0.97220   5
  -4  -9   5 2.49698 1.52413   7
  -4   9  -5 6.73824 4.10758  12
  -5   9   5 15.6186 1.39856   6
   5   9  -5 12.4366 2.84467  10
  -5   9   5 1.81524 12.1065  14
  -5  -9  -5 11.2512 2.73804   9
  -5   9   5 8.89750 4.76554  12
  -5  -9  -5 14.7650 1.32945   3
  -5  -9  -5 13.6407 2.35213   7
  -5  -9  -5 16.5831 2.08780   5
  -5  -9  -5 8.47260 2.23013   4
   5  -9   5 10.5976 1.74444   6
  -5  -9   5 15.9327 2.58642   4
  -5  -9   5 7.31030 2.57754   9
  -5  -9   5 11.6531 1.90951   5
  -5  -9   5 17.5558 2.36074   7
  -5   9  -5 13.7755 1.38699   6
  -5   9  -5 6.32840 7.51673  14
  -5   9  -5 7.47226 4.51405  12
  -5  -9   5 14.6864 1.24705   3
  -6  -9  -5 3.67729 1.34385   7
  -6   9   5 2.96392 0.65323   6
  -6  -9  -5 0.81666 0.61421   5
   6  -9   5 2.13697 0.82894   6
  -6  -9  -5 3.31574 0.69410   3
  -6  -9  -5 0.11257 1.44180   9
  -6   9  -5 2.49779 0.62329   6
  -6  -9   5 1.01476 1.53078   9
  -6  -9   5 1.15678 1.18376   7
  -6  -9   5 3.87158 1.20427   5
  -6  -9   5 2.57577 0.53963   3
  -7   9   5 1.77572 0.42057   6
  -7  -9  -5 1.54127 1.51012   9
  -7  -9  -5 2.03201 0.36788   3
  -7  -9   5 2.80828 0.47337   3
  -7  -9   5 1.53901 0.63985   5
  -7  -9   5 0.62835 0.67439   7
   0  10   5 32.5211 3.64307   2
   0 -10   5 26.9780 2.45468   5
   0  10   5 37.3761 4.14060   1
   0 -10  -5 32.5563 2.43597   4
   0 -10   5 30.6903 2.27089   4
   0 -10  -5 30.0732 2.51407   7
   0 -10  -5 30.4401 2.44956   5
   0 -10   5 30.0717 2.58292   7
   0  10  -5 29.8457 4.20310  12
   0  10   5 27.8682 3.98900  12
   1 -10   5 39.7111 2.82937   7
   1 -10   5 40.0748 2.71871   5
   1 -10   5 37.5119 2.35187   4
  -1 -10  -5 37.9969 2.76271   5
  -1  10   5 17.0929 14.2308  14
  -1  10   5 35.2540 3.49909   2
  -1 -10  -5 38.2197 2.88925   4
  -1  10   5 32.6888 2.31502   6
  -1 -10  -5 27.9233 3.64574   9
  -1 -10  -5 37.3004 2.92676   7
  -1  10   5 34.5411 5.04845  12
   1  10  -5 43.3124 4.22620  12
  -1 -10   5 42.6755 2.86382   4
   1 -10  -5 39.6767 2.70096   7
  -1 -10   5 36.0777 2.91885   7
  -1  10  -5 27.0710 5.13881  12
  -1 -10   5 37.8557 2.83846   5
   1 -10  -5 36.9965 2.64379   5
   1  10   5 38.2615 3.80363   2
  -2  10   5 99.9658 8.84128  12
  -2  10   5 83.2477 22.6538  14
  -2  10   5 94.2911 6.40196   2
   2 -10   5 96.3382 5.28156   4
  -2  10   5 100.331 5.37095   6
   2  10  -5 102.545 6.62479  12
  -2 -10  -5 98.2189 6.77538   9
   2 -10   5 97.6439 5.57439   5
   2 -10   5 104.090 5.77643   7
  -2 -10  -5 106.770 5.96165   7
  -2 -10  -5 100.016 6.14005   4
  -2 -10  -5 112.608 5.93280   5
  -2 -10   5 99.5859 5.94547   5
  -2  10  -5 100.197 5.40410   6
  -2  10  -5 87.0906 6.95043   2
   2 -10  -5 103.404 5.67087   5
   2 -10  -5 103.328 5.67978   7
  -2  10  -5 95.8877 8.43231  12
  -2 -10   5 99.7925 6.03192   4
  -2 -10   5 104.868 6.00142   7
   2  10   5 96.7236 6.46301   2
   3 -10   5 18.6691 2.06431   7
   3  10  -5 18.3889 3.56972   2
  -3  10   5 15.2667 6.19606  12
   3 -10   5 18.7398 1.79843   5
  -3 -10  -5 19.8669 2.30171   7
   3  10  -5 17.6073 3.40617  10
  -3  10   5 13.9961 2.46832   2
  -3 -10  -5 14.2321 2.94528   4
  -3 -10  -5 20.1981 2.26277   5
  -3 -10  -5 15.7556 3.00193   9
  -3  10   5 11.8925 14.1199  14
  -3  10   5 20.1736 1.59890   6
   3  10   5 13.2153 2.69817   2
  -3  10  -5 10.3522 5.36408  12
  -3 -10   5 20.2831 2.49544   7
  -3  10  -5 17.7242 3.15613   2
   3 -10  -5 21.1132 1.88428   5
  -3  10  -5 19.9540 1.68405   6
  -3 -10   5 18.2294 2.44373   5
  -3 -10   5 17.1768 3.05486   4
   4  10  -5 7.40357 1.95678  10
  -4 -10  -5 8.43774 1.74735   7
  -4 -10  -5 8.20113 1.97771   4
   4 -10   5 5.99082 1.04415   6
  -4  10   5 2.04679 3.86627  12
  -4  10   5 8.56896 1.30812   6
  -4 -10  -5 4.41841 1.32133   5
  -4 -10  -5 7.04323 1.06400   3
  -4  10   5 -1.5419 12.1830  14
  -4  10   5 4.84087 1.24288   2
   4 -10   5 5.43646 0.90129   5
  -4 -10  -5 7.41531 2.22575   9
  -4 -10   5 6.54483 1.04690   3
  -4 -10   5 7.18023 1.68071   5
  -4  10  -5 1.99064 3.33546  12
  -4  10  -5 7.20866 1.26932   6
   4 -10  -5 7.08517 1.21246   5
  -4 -10   5 7.11636 1.76415   7
  -4  10  -5 0.62448 8.04944  14
  -4 -10   5 9.09161 1.74201   4
  -5 -10  -5 16.6174 1.96012   5
  -5  10   5 19.0133 1.48708   6
  -5 -10  -5 18.3306 1.40101   3
  -5 -10  -5 13.0158 2.67913   9
   5 -10   5 18.9062 1.74099   6
  -5 -10   5 18.1490 2.26005   7
  -5 -10   5 15.4653 2.19813   5
  -5 -10   5 13.0163 2.96710   9
  -5 -10   5 18.3897 1.38543   3
  -5  10  -5 16.1798 1.49866   6
  -6  10   5 3.78110 0.64262   6
   6 -10   5 5.49400 0.91313   6
  -6 -10  -5 4.13237 1.67017   9
  -6 -10  -5 3.53886 1.07383   7
  -6 -10  -5 4.29442 0.74906   3
  -6 -10   5 2.86226 1.01778   9
  -6 -10   5 2.73710 0.96723   5
  -6 -10   5 3.72717 0.57268   3
  -6  10  -5 3.85020 0.62085   6
  -6 -10   5 2.23547 1.09594   7
  -7 -10  -5 0.88840 0.30059   3
  -7 -10  -5 0.47040 0.51526   7
  -7 -10  -5 0.07525 0.65671   9
  -7 -10   5 1.16321 0.61006   7
  -7 -10   5 0.29816 0.26050   3
   0 -11  -5 -0.5661 1.06529   7
   0  11   5 3.48249 2.27645  12
   0 -11  -5 0.98097 1.44150   5
   0  11   5 0.52545 2.59263   2
   0  11  -5 0.49274 2.52579  12
   0 -11   5 1.00914 0.77949   4
   0 -11   5 0.70879 1.68008   7
   0 -11  -5 -0.2240 0.68665   4
  -1  11   5 39.3061 2.49516   6
   1 -11   5 42.0981 3.14481   7
   1  11  -5 39.0874 4.54578  12
   1 -11   5 38.8405 2.53639   4
  -1 -11  -5 40.3851 2.96803   5
   1 -11   5 38.6238 2.94079   5
  -1 -11  -5 41.0795 3.09665   4
  -1  11   5 44.0981 3.91316   2
  -1  11   5 39.9260 5.37256  12
  -1  11  -5 44.4528 5.49408  12
   1 -11  -5 44.4375 2.96565   5
  -1 -11   5 41.5870 3.21555   7
  -1 -11   5 40.1686 3.00332   4
   1  11   5 40.2344 3.92753   2
  -1 -11   5 38.1776 3.06940   5
  -1  11  -5 39.7234 4.92516   2
   1 -11  -5 44.9873 3.17114   7
  -2  11   5 30.8534 7.19733  12
  -2 -11  -5 27.8941 2.51114   5
  -2 -11  -5 22.9090 2.88923   9
  -2 -11  -5 27.7194 3.64385   4
  -2 -11  -5 22.9917 2.49609   7
  -2  11   5 24.4879 1.75624   6
  -2  11   5 3.46578 14.6532  14
   2 -11   5 27.2180 2.07112   5
   2  11  -5 20.0525 4.14995   2
   2 -11   5 22.3220 2.34559   7
  -2  11   5 22.1113 3.07453   2
  -2  11  -5 24.8804 1.83161   6
   2 -11  -5 26.3597 2.26114   7
  -2 -11   5 22.8858 2.53953   5
  -2  11  -5 17.9344 3.82800   2
  -2  11  -5 14.5316 5.56459  12
   2 -11  -5 22.9605 2.15775   5
  -2 -11   5 22.7358 2.62795   7
   2  11   5 18.2786 3.04411   2
  -3  11   5 16.7375 2.49448   2
  -3  11   5 12.7218 4.28749  12
  -3 -11  -5 17.9326 2.14366   5
  -3 -11  -5 11.9219 2.64135   9
  -3  11   5 16.0105 1.48508   6
  -3 -11  -5 22.2387 2.65817   4
  -3 -11  -5 13.1489 2.28669   7
  -3  11   5 6.14994 13.6256  14
   3 -11   5 13.2587 2.03359   7
   3  11  -5 20.6406 3.43358   2
   3 -11   5 16.4866 1.70201   5
   3  11  -5 16.3845 3.02285  10
  -3 -11   5 17.7297 2.42263   4
  -3  11  -5 5.79059 3.61204  12
  -3  11  -5 7.87717 10.3915  14
   3  11   5 14.9853 2.63026   2
  -3  11  -5 17.4377 1.53724   6
  -3 -11   5 15.2424 2.31401   7
  -3  11  -5 12.0885 2.27884   2
   3 -11  -5 19.1199 1.76879   5
  -3 -11   5 18.8551 2.34720   5
  -4 -11  -5 2.94055 1.59248   4
  -4  11   5 6.19019 18.2143  14
  -4  11   5 4.89188 0.86706   6
  -4 -11  -5 4.74078 1.49339   7
  -4  11   5 3.36173 1.10795   2
  -4  11   5 2.33724 3.50703  12
  -4 -11  -5 5.57758 1.77409   9
  -4 -11  -5 6.56135 1.39506   5
   4 -11   5 4.36017 0.84395   5
   4 -11  -5 4.84408 1.05192   5
  -4 -11   5 5.21689 1.49595   5
  -4 -11   5 7.36162 1.74276   4
  -4 -11   5 4.59209 0.79948   3
  -4 -11   5 5.84432 1.50782   7
  -4  11  -5 4.43365 0.86341   6
  -4  11  -5 3.51996 10.6901  14
  -4  11  -5 2.30355 3.97167  12
  -5 -11  -5 1.82583 1.08580   7
  -5 -11  -5 1.20535 1.43362   9
  -5  11   5 -0.0016 0.60901   6
  -5 -11  -5 0.87262 1.07246   5
  -5 -11  -5 0.52185 0.48773   3
  -5 -11   5 0.97157 0.52676   3
  -5 -11   5 0.43793 1.10900   7
  -5 -11   5 -0.0626 0.51611   9
  -5 -11   5 0.90219 1.06271   5
  -5  11  -5 0.36297 0.61172   6
  -6 -11  -5 0.56577 1.31681   9
  -6  11   5 0.03190 0.40149   6
  -6 -11  -5 0.17392 0.31788   3
  -6 -11  -5 -0.9706 0.70740   7
  -6 -11   5 -0.0121 0.71657   5
  -6 -11   5 0.54785 0.44887   3
  -6 -11   5 0.61473 0.76083   7
  -6  11  -5 0.16414 0.42228   6
   0  12  -5 19.6023 3.46336   2
   0 -12   5 15.0874 1.97104   4
   0  12   5 5.71806 3.38582  12
   0 -12   5 14.2608 1.91839   5
   0  12  -5 8.11981 4.18013  12
   0 -12   5 10.7842 1.73305   7
   0 -12  -5 11.6571 1.48347   4
   0 -12  -5 12.8610 1.84448   5
   0 -12  -5 9.93969 1.82011   7
   0  12   5 18.8768 3.03402   2
  -1  12   5 3.83889 1.70078   2
   1  12  -5 5.23225 2.62109   2
  -1 -12  -5 4.98287 1.27948   5
  -1  12   5 4.47022 3.02765  12
   1 -12   5 5.43561 1.51122   7
   1 -12   5 5.32519 1.15674   5
  -1  12   5 3.19786 0.77017   6
  -1 -12  -5 3.31235 1.16524   4
   1 -12   5 4.53668 0.93887   4
  -1 -12  -5 2.52048 1.29624   7
   1 -12  -5 2.69491 1.26903   7
   1  12   5 3.70874 1.92011   2
  -1  12  -5 3.20071 2.44143   2
  -1  12  -5 2.40900 11.6692  14
  -1 -12   5 4.45384 1.16857   4
   1 -12  -5 4.03132 1.13384   5
  -1 -12   5 4.83705 1.52760   7
  -1 -12   5 3.88379 1.28636   5
  -1  12  -5 4.46234 0.80393   6
  -1  12  -5 3.12719 2.99111  12
  -2  12   5 1.05897 3.09288  12
   2  12  -5 3.99657 2.33353   2
  -2 -12  -5 4.35311 1.40585   7
  -2  12   5 3.32313 1.44200   2
  -2  12   5 6.39740 1.07996   6
  -2 -12  -5 6.71959 1.58498   4
  -2 -12  -5 3.88245 1.24131   5
   2 -12   5 6.04260 1.35778   7
   2 -12   5 5.36807 1.05665   5
   2 -12  -5 5.65587 1.34297   7
  -2  12  -5 3.56653 3.27836  12
  -2  12  -5 4.21304 0.83247   6
  -2  12  -5 3.32977 1.79202   2
  -2 -12   5 6.85668 1.59103   7
  -2 -12   5 4.29670 1.22382   4
  -2  12  -5 -2.9685 8.81049  14
  -2 -12   5 5.03702 1.37147   5
   2  12   5 6.75337 1.78273   2
   2 -12  -5 4.54022 1.16697   5
  -3  12   5 2.48368 3.54074  12
  -3 -12  -5 4.05964 1.33063   5
  -3  12   5 7.31775 1.12033   6
   3  12  -5 4.69081 1.74651  10
  -3 -12  -5 2.66258 1.28170   7
  -3 -12  -5 4.47291 1.53602   4
  -3  12   5 3.09464 1.29181   2
   3 -12   5 6.28535 1.58764   7
  -3  12   5 -1.4543 14.7864  14
   3 -12   5 5.00234 0.94573   5
   3  12  -5 2.54422 1.80733   2
  -3  12  -5 8.11686 9.01173  14
   3  12   5 6.95274 1.49434   2
  -3 -12   5 3.57402 2.00374   5
  -3  12  -5 4.23676 0.89579   6
   3 -12  -5 3.11554 1.39335   5
  -3 -12   5 6.37884 1.51569   4
  -3 -12   5 5.35736 1.97326   7
  -3  12  -5 2.68942 1.52739   2
  -3  12  -5 2.24452 3.50389  12
  -4 -12  -5 2.24463 1.46732   9
  -4 -12  -5 1.64995 1.20162   7
  -4  12   5 1.93649 0.65425   6
  -4  12   5 4.44032 1.01678   2
  -4 -12  -5 2.35292 1.09141   5
  -4  12  -5 2.19984 0.74299   6
  -4 -12   5 3.31844 1.23427   5
  -4  12  -5 -0.2278 0.81097   2
   4 -12  -5 1.66828 0.81539   5
  -4 -12   5 2.38491 1.25063   7
  -5 -12  -5 0.64911 0.89729   7
  -5  12   5 0.45217 0.84175   6
  -5 -12  -5 -0.4019 1.18214   9
  -5 -12  -5 0.94334 0.75702   5
  -5 -12   5 0.91227 0.90137   5
  -5 -12   5 1.27245 0.68934   3
  -5  12  -5 0.01270 0.84123   6
  -6 -12  -5 0.95680 0.57382   7
  -6  12   5 4.81131 0.71490   6
  -6  12  -5 3.16623 0.54139   6
  -6 -12   5 2.82547 0.64922   5
  -6 -12   5 1.48512 0.67375   7
   0 -13  -5 -0.3301 1.05487   7
   0 -13   5 0.08026 0.98169   5
   0  13  -5 -1.1789 2.80763  12
   0  13  -5 -0.9891 1.96044   2
   0 -13   5 0.39605 1.21220   7
   0 -13   5 -0.0425 0.73860   4
   0 -13  -5 0.38726 0.96776   5
   0  13   5 -0.2890 1.36193   2
   1 -13   5 1.69362 1.22875   7
  -1 -13  -5 3.58201 1.50811   4
   1  13  -5 3.97548 2.06515   2
  -1  13   5 -1.1850 3.66426  12
  -1  13   5 2.46716 1.70319   2
  -1 -13  -5 2.52232 1.20676   7
  -1 -13  -5 4.55225 1.22847   5
   1 -13   5 2.07543 1.02464   5
  -1  13  -5 3.92377 3.21619  12
  -1 -13   5 3.27613 1.22788   5
  -1 -13   5 2.19338 1.36304   7
   1 -13  -5 2.25980 1.09400   5
   1 -13  -5 2.34005 1.17742   7
  -1 -13   5 1.50018 1.05285   4
  -1  13  -5 2.36602 1.65476   2
   1  13   5 2.46386 1.50264   2
  -2 -13  -5 1.98110 1.29281   4
   2  13  -5 -1.7405 1.70213  10
   2 -13   5 3.94445 0.94883   5
   2 -13   5 1.22435 1.20390   7
  -2 -13  -5 1.59063 1.05164   5
  -2 -13  -5 1.82860 1.24637   7
  -2  13   5 3.16710 3.27329  12
  -2  13   5 1.67536 1.42276   2
  -2  13   5 2.08379 0.66539   6
   2  13  -5 3.17670 2.06810   2
  -2  13  -5 -1.8668 2.84390  12
   2  13   5 2.38532 1.51769   2
  -2 -13   5 2.28872 1.20449   5
   2 -13  -5 2.12688 1.07517   7
  -2  13  -5 2.49236 1.87308   2
  -2 -13   5 1.58427 1.26699   7
   2 -13  -5 0.15850 0.88437   5
  -2 -13   5 2.18574 1.17344   4
  -2  13  -5 2.16399 0.75336   6
  -3 -13  -5 1.04791 1.06734   7
  -3 -13  -5 0.52803 0.93140   5
  -3  13   5 1.35185 0.63802   6
   3  13  -5 1.42448 1.64044   2
  -3  13   5 1.64354 1.18251   2
   3 -13   5 1.31624 0.74907   5
   3  13   5 2.10221 1.29228   2
  -3 -13   5 -0.3003 1.04809   5
  -3  13  -5 1.45369 1.35942   2
   3 -13  -5 2.06715 0.82501   5
  -3 -13   5 1.03267 1.12605   7
  -3  13  -5 1.12621 0.70108   6
  -4 -13  -5 0.58128 1.51140   7
  -4  13   5 1.42430 0.56006   6
  -4 -13  -5 0.77346 0.73115   9
  -4  13   5 2.38754 0.79399   2
  -4 -13   5 2.11737 1.20509   7
  -4 -13   5 2.64389 1.08563   5
  -4  13  -5 1.23182 0.60548   6
  -4  13  -5 -0.4281 0.64024   2
  -5 -13  -5 0.64321 0.69723   7
  -5  13   5 0.77181 0.47094   6
  -5 -13  -5 0.17426 0.48117   5
  -5  13  -5 0.61072 0.50635   6
  -5 -13   5 0.68957 0.75295   5
  -5 -13   5 0.16651 0.71188   7
   0 -14   5 14.9550 2.00966   7
   0 -14   5 14.4100 1.68791   5
   0 -14  -5 14.7132 1.79121   7
   0  14  -5 7.99477 1.98644   2
   0 -14  -5 15.9905 1.78743   5
   0  14   5 13.0687 2.65605   2
  -1  14   5 5.29846 1.69521   2
   1 -14   5 5.24455 1.27646   7
   1 -14   5 3.76686 0.96895   5
  -1 -14  -5 4.98811 1.17410   5
  -1 -14  -5 5.34381 1.20304   7
   1  14  -5 6.82556 2.23087   2
  -1 -14   5 5.42014 1.34357   7
   1 -14  -5 4.62842 1.08145   5
  -1 -14   5 3.34781 1.06577   5
  -1  14  -5 6.14003 1.07293   6
   1  14   5 5.81210 1.65556   2
  -1  14  -5 3.88704 1.94001   2
   1 -14  -5 5.67139 1.21351   7
  -2  14   5 5.80739 0.95270   6
   2 -14   5 5.15116 1.35071   7
   2 -14   5 5.10647 0.96751   5
  -2 -14  -5 3.91496 1.06114   7
  -2  14   5 5.06897 1.35398   2
   2  14  -5 7.68159 2.14236   2
  -2 -14  -5 5.82437 1.18208   5
  -2 -14   5 2.53298 1.15856   7
  -2  14  -5 4.84066 0.77517   6
  -2 -14   5 3.38686 1.09168   5
  -2  14  -5 4.88942 1.80866   2
   2  14   5 6.80221 1.63421   2
   2 -14  -5 3.68550 1.01689   5
  -3 -14  -5 -0.7729 0.86454   7
   3 -14   5 0.35576 0.59285   5
   3  14  -5 0.30236 1.34240   2
  -3  14   5 0.58674 1.04236   2
  -3  14   5 0.51699 0.56428   6
  -3 -14  -5 0.58125 0.75889   5
   3 -14  -5 -0.1002 0.73746   5
   3  14   5 0.59191 1.11082   2
  -3 -14   5 1.28509 1.10268   7
  -3 -14   5 0.21504 0.82409   5
  -3  14  -5 0.42646 0.57026   6
  -4 -14  -5 1.84339 0.68778   5
  -4  14   5 3.04232 0.79021   2
  -4  14   5 2.52405 0.53469   6
  -4 -14  -5 -0.3260 0.66802   7
  -4 -14   5 1.29254 0.94774   7
  -4 -14   5 1.79713 0.85704   5
  -4  14  -5 1.52088 0.50796   6
  -5  14   5 2.03710 0.38616   6
  -5 -14   5 -0.0268 0.53967   7
  -5  14  -5 1.98873 0.37743   6
  -5 -14   5 0.93959 0.52266   5
   0 -15   5 0.34735 1.12490   7
   0 -15  -5 0.27731 0.80578   5
   0 -15  -5 0.37576 0.99107   7
   0  15   5 0.88394 1.36656   2
   0  15  -5 0.89369 1.69729   2
   0 -15   5 0.91279 0.76357   5
  -1  15   5 5.13142 1.37309   2
  -1 -15  -5 4.26714 1.18622   7
   1 -15   5 4.44921 0.87896   5
  -1 -15  -5 4.56562 0.93822   5
   1 -15   5 7.78995 1.40247   7
   1  15  -5 7.43557 2.08360   2
  -1  15  -5 6.18498 0.94634   6
  -1 -15   5 3.22913 0.88289   5
  -1  15  -5 5.73020 1.76069   2
  -1 -15   5 6.81991 1.36062   7
   1  15   5 6.65285 1.53714   2
   1 -15  -5 5.37623 0.97552   5
   1 -15  -5 6.77684 1.21328   7
   2  15  -5 0.45784 1.37015   2
   2 -15   5 0.66119 0.89691   7
  -2  15   5 1.24117 1.15257   2
  -2 -15  -5 0.73913 0.76058   7
  -2  15   5 1.13894 0.47525   6
  -2 -15  -5 1.86299 0.96365   5
   2 -15   5 1.05392 0.62505   5
  -2 -15   5 1.77086 0.87028   5
   2 -15  -5 0.48017 0.65741   5
  -2 -15   5 1.43616 0.97890   7
  -2  15  -5 0.82040 1.60628   2
  -2  15  -5 1.85995 0.55122   6
   2  15   5 1.31096 1.11024   2
  -3 -15  -5 0.50186 0.65124   7
  -3 -15  -5 -0.0866 0.59412   5
   3 -15   5 1.49300 0.74900   5
  -3  15   5 1.25003 0.94351   2
  -3  15   5 2.60571 0.48394   6
  -3  15  -5 1.02060 1.04466   2
  -3  15  -5 1.28990 0.50120   6
   3 -15  -5 0.89481 0.63287   5
  -3 -15   5 2.02556 0.81098   5
  -3 -15   5 0.75665 0.83392   7
  -4 -15  -5 0.75728 0.45789   5
  -4  15   5 1.77071 0.37301   6
  -4 -15  -5 0.88567 0.57522   7
  -4  15  -5 2.11494 0.43888   6
  -4 -15   5 1.13521 0.63412   5
  -4 -15   5 0.09575 0.56062   7
   0 -16   5 0.50827 0.90647   7
   0 -16  -5 -0.0995 0.73229   7
   0  16  -5 0.60224 1.33851   2
   0  16   5 0.00368 1.06886   2
   0 -16  -5 -0.2543 0.50765   5
   0 -16   5 0.22571 0.62427   5
   1 -16   5 0.85247 0.83824   7
  -1 -16  -5 0.65604 0.55767   5
   1  16  -5 1.12193 1.41848   2
  -1 -16  -5 0.90079 0.79007   7
  -1  16   5 1.95017 1.20395   2
   1 -16   5 1.20659 0.59965   5
   1  16   5 1.15340 1.02822   2
   1 -16  -5 1.19961 0.55930   5
  -1  16  -5 2.08569 1.44519   2
  -1 -16   5 1.39105 0.87544   7
  -1 -16   5 0.51520 0.63675   5
  -2 -16  -5 1.98474 0.70004   7
   2  16  -5 4.35490 1.90495   2
  -2 -16  -5 3.36274 0.74037   5
  -2  16   5 3.08460 1.06356   2
   2 -16  -5 2.84232 0.61555   5
  -2 -16   5 2.65740 0.70441   5
  -2 -16   5 1.94422 0.91300   7
   2  16   5 3.10560 0.93129   2
  -2  16  -5 3.71901 0.52354   6
  -2  16  -5 4.21712 1.30110   2
  -3  16   5 1.82067 0.72584   2
  -3 -16  -5 1.01649 0.45016   5
  -3 -16   5 1.09706 0.82481   7
  -3 -16   5 0.21280 0.47688   5
  -3  16  -5 0.95050 0.35640   6
   0  17  -5 1.69917 1.13814   2
   0  17   5 -0.4449 0.87220   2
   0 -17  -5 -0.1488 0.45656   5
   0 -17   5 -0.4215 0.44128   5
   0 -17   5 -0.5385 0.64485   7
  -1  17   5 0.72678 1.00784   2
   1 -17   5 0.73717 0.41706   5
   1  17  -5 1.57303 1.03124   2
  -1 -17  -5 -0.1584 0.67198   5
  -1  17  -5 0.19464 1.45019   2
  -1 -17   5 0.02479 0.47954   5
   1 -17  -5 0.04728 0.55308   5
   1  17   5 -0.1135 0.82147   2
  -1 -17   5 -0.3892 0.65658   7
  -2  17   5 0.22706 0.56368   2
  -2 -17  -5 0.19564 0.42523   5
   2 -17  -5 -0.1037 0.40574   5
  -2  17  -5 0.22043 0.82482   2
  -2 -17   5 0.23112 0.41962   5
  -2 -17   5 0.11695 0.53379   7
   0   0  -6 167.472 8.62878  10
   0   0   6 157.896 9.95310  10
   1   0  -6 228.688 11.6855  10
   1   0   6 215.354 12.1752  10
  -2   0  -6 355.216 20.3015   4
  -2   0   6 434.213 21.6991  12
  -2   0  -6 433.575 20.7399  12
   2   0   6 436.866 21.0055  10
   2   0  -6 440.993 20.7194  10
  -2   0  -6 353.046 23.0589   1
  -2   0   6 374.326 20.0543   4
  -2   0   6 364.275 22.9046   1
   3   0  -6 69.6278 11.6470  14
  -3   0   6 58.1453 13.0695  14
  -3   0   6 65.2762 6.32309  12
   3   0  -6 60.0868 4.89701  10
  -3   0  -6 53.0969 6.54385   1
  -3   0  -6 70.1646 5.07351  12
  -3   0  -6 60.3207 3.98618   4
   3   0   6 74.4392 11.8653  14
   3   0   6 69.2204 5.46059  10
  -3   0   6 54.3514 6.25660   1
  -3   0   6 61.0587 3.57670   4
  -4   0   6 108.159 8.99317  12
   4   0   6 113.644 8.45033  10
   4   0   6 103.993 15.6158  14
   4   0  -6 113.255 8.06851  10
  -4   0  -6 126.731 6.79360   4
  -4   0  -6 151.192 12.3384   1
  -4   0   6 138.708 10.9757   1
  -4   0   6 116.532 6.32439   4
  -4   0  -6 109.863 7.73869  12
   4   0  -6 98.6264 14.8196  14
  -5   0   6 52.3010 2.81107   3
   5   0  -6 46.8451 3.32251   6
  -5   0  -6 46.4643 3.72415   4
  -5   0   6 49.9197 2.81837   6
  -5   0  -6 60.8698 8.39201   1
   5   0  -6 54.4424 5.98101  10
  -5   0  -6 54.5522 4.26525   9
  -5   0   6 65.2936 7.44991   1
   5   0  -6 37.4897 10.8025  14
   5   0   6 45.5179 6.62684  10
  -5   0   6 52.6941 5.06244   9
  -5   0   6 46.4285 7.29685  12
  -5   0  -6 51.6563 2.83949   3
   5   0   6 50.8994 3.38121   6
   6   0  -6 69.2066 4.31812   6
  -6   0   6 67.1821 3.66825   3
  -6   0   6 95.1848 9.49572   1
  -6   0  -6 65.3299 5.29363   9
  -6   0   6 65.7044 4.96014   9
   6   0   6 68.7785 4.29999   6
  -6   0  -6 71.5701 3.72652   3
   6   0   6 60.0749 8.85974  10
   6   0  -6 46.7785 7.53660  10
  -6   0  -6 96.0292 11.0155   1
  -7   0   6 24.8460 1.48775   3
   7   0   6 26.1956 2.27032   6
  -7   0  -6 24.7939 1.55576   3
  -7   0  -6 24.1945 3.64598   9
  -7   0   6 24.0755 2.74720   9
  -8   0  -6 0.81044 0.84491   7
   8   0   6 1.47853 0.65337   6
  -8   0   6 0.22981 0.77442   5
  -8   0  -6 -0.1595 0.73640   9
  -8   0   6 -0.0661 0.68694   7
   0  -1   6 84.1544 7.62127   1
   0  -1  -6 78.1220 4.56276  12
   0  -1   6 78.1575 3.99340   4
   0  -1   6 62.9582 11.7023  14
   0   1   6 84.4187 8.06791   1
   0  -1   6 68.2298 6.29253  10
   0  -1  -6 70.8120 7.22470  14
   0   1  -6 76.3319 4.73937  12
   0  -1  -6 66.8654 8.99254  14
   0   1   6 78.1885 3.91703   4
   0   1   6 75.5859 10.8555  14
   0   1   6 75.4388 6.04307  10
   0   1  -6 76.0704 9.43251  14
   0  -1  -6 77.4273 4.36186  10
  -1   1   6 241.512 15.0584   1
   1   1  -6 258.438 13.6507  12
  -1  -1  -6 235.247 13.3597   4
  -1   1   6 249.077 13.0473   4
   1  -1   6 292.431 19.5609  14
  -1  -1  -6 247.121 15.6735   1
  -1   1   6 259.767 21.7238  14
  -1   1   6 263.118 14.6566  12
  -1  -1  -6 263.145 13.3729  12
   1  -1   6 270.347 14.4362  10
   1   1  -6 269.537 17.0747  14
   1  -1   6 255.188 13.1130   4
   1   1  -6 263.491 13.5326  10
   1  -1  -6 276.254 17.4094  14
  -1   1  -6 258.735 17.2494  14
   1   1   6 268.936 13.7694  10
   1   1   6 285.931 16.6789  14
  -1   1  -6 275.065 13.8377  12
  -1  -1   6 256.723 16.1232   1
   1  -1  -6 266.221 13.7434  12
  -1  -1   6 267.658 13.2015   4
   1  -1  -6 257.638 13.6629  10
  -1  -1   6 241.818 20.1234  14
   1   1   6 254.726 13.1143   4
   2  -1   6 156.152 8.33940   4
  -2   1   6 167.122 10.5970  12
  -2   1   6 174.599 19.1803  14
  -2  -1  -6 167.680 11.9391   1
   2   1  -6 177.906 13.7510  14
  -2  -1  -6 168.888 8.84202  12
   2  -1   6 166.438 9.81054  10
   2   1  -6 174.275 9.06759  10
  -2   1   6 156.450 8.27381   4
  -2   1   6 145.492 10.3488   1
   2   1  -6 174.877 9.31312  12
  -2  -1  -6 150.241 8.72024   4
   2  -1  -6 163.219 9.22229  10
  -2  -1   6 167.032 11.9889   1
  -2  -1   6 169.820 10.2813  12
   2   1   6 164.520 9.14961  10
  -2   1  -6 152.309 8.65148   4
   2   1   6 176.497 13.3506  14
   2  -1  -6 190.822 14.5046  14
  -2  -1   6 170.614 15.9530  14
  -2   1  -6 154.467 11.0270   1
  -2  -1   6 145.796 8.43948   4
  -2   1  -6 167.483 9.45593  12
   3  -1   6 15.1911 7.29325  14
   3  -1   6 16.1864 3.01012  10
  -3  -1  -6 11.9544 1.76611   4
  -3  -1  -6 14.7505 2.55712  12
  -3   1   6 7.50140 8.49487  14
  -3   1   6 17.3943 4.21923  12
  -3  -1  -6 6.45418 3.36645   1
   3   1  -6 17.2841 6.90179  14
  -3   1   6 9.96950 1.01457   4
   3   1  -6 11.3119 2.08513  10
  -3  -1   6 12.1244 7.72381  14
  -3   1  -6 8.62256 3.04900   1
  -3  -1   6 7.97058 3.22325   1
   3   1   6 14.5672 2.48737  10
  -3  -1   6 14.9631 4.83740  14
   3   1   6 18.4843 6.42694  14
  -3   1  -6 14.5782 2.88876  12
   3  -1  -6 12.7699 6.66190  14
   3  -1  -6 15.8340 2.68371  10
  -3   1  -6 16.6624 4.87757  14
  -3   1  -6 10.2274 1.53010   4
  -3  -1   6 10.3890 1.38088   4
  -3  -1   6 21.4678 3.98019  12
   4   1  -6 78.8274 5.93439  10
  -4   1   6 73.3053 7.08913   1
  -4  -1  -6 81.0800 8.76903   1
   4  -1   6 75.3911 6.62012  10
   4   1  -6 64.2931 13.5054  14
  -4   1   6 82.8728 7.47502  12
  -4   1   6 59.2959 13.6231  14
   4  -1   6 72.8136 15.1307  14
  -4  -1  -6 71.8941 4.65844   4
  -4  -1  -6 67.4194 3.87250   3
  -4  -1   6 72.6664 4.23376   4
   4   1   6 72.2804 14.3095  14
   4  -1  -6 71.2822 6.13706  10
   4  -1  -6 64.2352 11.8804  14
  -4   1  -6 71.9921 7.94338   1
  -4   1  -6 68.5458 4.46288   4
  -4   1  -6 69.1359 6.20700  12
  -4  -1   6 71.1193 8.06426   1
  -4  -1   6 74.1414 5.53155   9
   4   1   6 75.8079 6.20656  10
  -5   1   6 43.1985 5.92668   1
  -5  -1  -6 33.4174 3.15986   4
  -5  -1  -6 51.7511 8.36983   1
  -5  -1  -6 33.1567 2.02363   3
   5  -1   6 26.2137 10.8198  14
  -5   1   6 33.6591 2.05203   6
  -5  -1  -6 33.7094 3.50032   9
   5   1  -6 35.4898 2.58939   6
  -5   1   6 32.9070 3.51981   9
   5  -1   6 32.2204 2.65033   6
  -5   1   6 27.4936 5.99551  12
   5  -1   6 38.0239 6.51090  10
   5   1  -6 28.6990 5.08245  10
  -5   1   6 34.8230 1.95283   3
  -5   1  -6 35.1177 1.98798   3
  -5  -1   6 35.2580 2.02516   3
   5   1   6 31.8526 2.56919   6
   5  -1  -6 35.1719 2.61890   6
  -5   1  -6 33.6195 3.36249   9
   5   1   6 23.8507 11.6674  14
  -5  -1   6 35.6015 4.71066   9
   5  -1  -6 19.4144 4.05529  10
   5   1   6 25.4344 4.54389  10
  -5   1  -6 48.0048 7.01113   1
  -5  -1   6 39.3756 6.73620   1
  -6   1   6 3.23994 2.65501   1
   6   1  -6 5.57991 9.44520  14
   6  -1   6 0.98862 10.3472  14
   6   1  -6 -0.3058 3.20327  10
  -6   1   6 4.06110 0.70428   3
  -6  -1  -6 1.01522 3.09738   1
  -6   1   6 6.38170 1.96722   9
  -6  -1  -6 4.17569 2.15637   9
  -6  -1  -6 3.05675 0.62122   3
   6   1  -6 6.35912 1.27652   6
   6  -1   6 2.57369 4.44052  10
   6  -1   6 4.46098 1.24713   6
   6  -1  -6 4.39938 1.27383   6
  -6  -1   6 -0.6000 2.50278   1
   6  -1  -6 -0.0072 4.24276  10
   6  -1  -6 1.93205 8.26111  14
   6   1   6 2.12463 11.3672  14
  -6  -1   6 4.41318 2.44647   9
  -6  -1   6 4.04075 0.65603   3
  -6   1  -6 3.80721 0.64678   3
   6   1   6 6.71248 1.30559   6
   6   1   6 5.33979 3.78079  10
  -6   1  -6 5.42025 2.51279   9
  -7   1   6 1.40111 1.31257   9
   7  -1   6 3.39168 1.13230   6
  -7  -1  -6 2.78294 0.55717   3
  -7   1   6 2.51926 0.36826   3
  -7  -1  -6 2.56658 2.34505   9
  -7  -1   6 2.75026 1.35839   7
   7   1   6 2.20541 0.97576   6
  -7   1  -6 3.03945 1.71070   9
  -7  -1   6 2.02992 0.47366   3
   7  -1  -6 1.25389 0.93077   6
  -7  -1   6 4.13880 1.60207   9
  -7   1  -6 2.13827 0.46596   3
  -8   1   6 -0.3230 0.75247   7
  -8  -1  -6 0.89401 0.75984   9
   8  -1   6 0.50802 0.62481   6
  -8  -1  -6 0.29993 0.26567   3
  -8  -1  -6 -0.6395 0.77441   7
  -8  -1   6 0.90317 0.79698   5
  -8   1  -6 -1.1089 0.71465   7
  -8  -1   6 0.67119 0.80114   7
   8   1   6 0.37803 1.00159   6
   0   2   6 87.5110 6.13922  10
   0  -2   6 81.0142 4.04078   4
   0   2  -6 66.7621 9.43072  14
   0   2   6 78.3764 4.41857  10
   0  -2   6 57.6182 11.6714  14
   0  -2   6 71.2718 6.60896  10
   0   2   6 63.2823 10.4272  14
   0   2  -6 76.3679 4.98007  12
   1  -2   6 193.242 16.2210  14
   1  -2   6 166.040 8.79438   4
  -1   2   6 158.118 10.2515   1
  -1  -2  -6 163.300 8.80322  12
   1  -2   6 179.039 10.5758  10
  -1   2   6 174.757 10.6141  12
   1   2  -6 181.761 9.46396  12
  -1   2   6 188.320 18.3774  14
  -1  -2  -6 160.922 9.09737   4
  -1   2  -6 188.747 14.2470  14
  -1  -2   6 172.039 8.94064   4
  -1   2  -6 179.097 9.90502  12
   1   2   6 173.212 10.9598  14
   1   2   6 183.155 9.27399  10
  -1  -2   6 151.481 11.8727   1
   1  -2  -6 176.684 9.42862  10
  -1  -2   6 185.948 15.0509  14
   1  -2  -6 179.029 12.7289  14
   2  -2   6 217.952 17.6982  14
  -2  -2  -6 176.548 13.0839   1
   2  -2   6 172.668 11.0265  10
   2  -2   6 182.282 9.40962   4
   2   2  -6 194.375 14.4632  14
  -2   2   6 186.913 20.6122  14
  -2  -2  -6 174.222 9.83101   4
  -2   2   6 182.913 11.0733   1
   2   2  -6 183.870 10.2330  12
   2   2  -6 177.980 9.97753  10
  -2   2   6 186.594 11.4131  12
  -2  -2   6 176.467 9.58121   4
   2  -2  -6 205.913 15.0602  14
  -2   2  -6 190.520 10.7606  12
   2   2   6 200.367 12.9174  14
   2   2   6 188.766 9.97116  10
  -2  -2   6 184.978 12.5515  14
   2  -2  -6 191.123 10.4043  10
  -2  -2   6 182.559 15.0807   1
  -2  -2   6 181.192 11.0293  12
  -2   2  -6 170.384 9.66040   4
  -3   2   6 3.98319 3.61381  12
  -3   2   6 3.28342 8.28745  14
  -3  -2  -6 10.3294 3.80231   1
   3   2  -6 4.34185 1.78922  10
  -3   2   6 8.84749 2.23659   1
   3  -2   6 0.60621 6.41289  14
   3   2  -6 3.74798 5.08548  14
   3  -2   6 3.30740 2.55094  10
  -3  -2  -6 5.24788 1.41115   4
   3   2   6 5.80019 1.82220  10
  -3  -2   6 2.40758 2.94786  12
  -3   2  -6 5.21337 2.62532   1
  -3   2  -6 5.48389 1.18802   4
  -3   2  -6 2.98898 2.98847  12
  -3  -2   6 13.4015 4.01824   1
   3  -2  -6 2.66868 1.92623  10
  -3   2  -6 3.35310 5.51214  14
   3  -2  -6 5.36849 5.37640  14
   3   2   6 1.85546 7.20574  14
   4  -2   6 73.9287 7.10114  10
   4   2  -6 61.1792 12.8121  14
  -4   2   6 75.7207 6.41894   1
  -4  -2  -6 67.4091 3.57485   3
   4  -2   6 69.8103 15.4745  14
  -4  -2  -6 69.8942 4.96601   9
  -4   2   6 59.5893 14.9097  14
  -4  -2  -6 73.9061 9.26975   1
  -4  -2  -6 65.7503 4.50039   4
   4   2  -6 62.5490 5.46158  10
  -4   2   6 74.2542 7.37918  12
   4  -2  -6 67.1674 3.95286   6
  -4  -2   6 53.1810 5.89732  12
   4  -2  -6 54.3841 13.4558  14
  -4   2  -6 90.8250 8.57058   1
  -4  -2   6 67.0035 3.56616   3
  -4   2  -6 69.9053 6.40259  12
   4   2   6 51.8427 13.0540  14
  -4  -2   6 69.8630 4.82746   9
  -4   2  -6 53.2218 8.30565  14
   4   2   6 74.1059 5.82765  10
  -4  -2   6 69.5898 4.11931   4
  -4  -2   6 72.0396 8.28632   1
  -4   2  -6 69.4899 4.11689   4
  -4   2  -6 59.5804 3.62779   3
   4  -2  -6 67.3623 6.14049  10
   5  -2   6 8.08866 4.16941  10
  -5  -2  -6 4.59438 2.11279   9
   5   2  -6 2.69586 6.99229  14
   5  -2   6 1.67786 8.79748  14
   5   2  -6 5.33879 2.44221  10
  -5   2   6 8.20314 0.71755   3
   5   2  -6 7.48641 1.27082   6
  -5   2   6 6.68427 0.97554   6
  -5  -2  -6 11.7138 4.93145   1
  -5  -2  -6 7.29256 1.82481   4
  -5  -2  -6 7.72739 0.91975   3
  -5   2   6 0.56728 4.45625  12
  -5   2   6 15.2047 3.45685   1
   5  -2   6 10.2799 1.49633   6
  -5   2   6 6.61541 1.79668   9
  -5  -2   6 8.10642 0.87860   3
   5  -2  -6 2.19481 3.08042  10
  -5   2  -6 4.70804 1.94463   9
   5   2   6 3.66348 2.70096  10
  -5   2  -6 8.25185 0.82019   3
  -5   2  -6 8.53284 0.92873   6
  -5  -2   6 13.0011 4.63698   1
   5   2   6 6.99295 1.25304   6
  -5  -2   6 9.94238 1.57055   4
   5   2   6 0.03546 7.88844  14
   5  -2  -6 8.44524 1.42134   6
   5  -2  -6 2.12632 7.77037  14
  -5  -2   6 3.98115 2.68915   9
  -5   2  -6 0.30136 3.53070  12
  -6   2   6 26.7335 1.72077   6
  -6  -2  -6 44.0191 7.79894   1
   6  -2   6 9.65853 12.0792  14
   6   2  -6 10.3681 9.85188  14
   6  -2   6 26.6059 2.49392   6
  -6   2   6 27.2083 1.58727   3
  -6  -2  -6 28.3278 1.78341   3
   6  -2   6 28.2104 6.77368  10
  -6   2   6 23.2818 2.85896   9
   6   2  -6 21.8860 4.80603  10
   6   2  -6 28.1369 2.42917   6
  -6  -2  -6 26.6576 3.54887   9
   6  -2  -6 30.1505 2.52228   6
   6   2   6 22.6795 4.86141  10
   6  -2  -6 16.2360 5.21249  10
   6   2   6 15.2969 16.1254  14
  -6   2  -6 28.3890 1.68327   3
  -6  -2   6 34.3366 7.13319   1
  -6  -2   6 26.8093 4.10343   9
   6  -2  -6 9.60105 9.71481  14
   6   2   6 29.6612 2.48067   6
  -6  -2   6 26.2591 2.88286   7
  -6  -2   6 29.3101 1.78658   3
  -6   2  -6 22.0057 3.94109   9
   7  -2   6 3.08916 0.98694   6
  -7  -2  -6 2.75113 0.52870   3
  -7  -2  -6 0.72879 1.19945   7
  -7  -2  -6 2.64727 2.31373   9
  -7  -2   6 2.00379 1.31225   7
   7   2   6 2.87378 1.01266   6
  -7  -2   6 1.81007 1.56224   9
  -7   2  -6 1.75102 1.13836   9
  -7  -2   6 3.09133 0.52272   3
   7  -2  -6 2.95837 1.10451   6
  -7   2  -6 3.59560 0.60126   3
  -8   2   6 1.10034 0.76658   7
  -8  -2  -6 1.41252 0.32424   3
  -8  -2  -6 0.82756 0.89221   9
  -8  -2  -6 0.80749 0.80089   7
   8  -2   6 1.38543 0.65019   6
  -8  -2   6 0.95137 0.67695   5
  -8  -2   6 0.78265 0.73716   7
  -8  -2   6 1.81089 0.40357   3
   0  -3   6 1082.61 57.2926  14
   0   3  -6 1084.99 56.0399  14
   0   3  -6 1092.69 53.4266  12
   0   3   6 1065.57 56.3795  14
   0  -3   6 1055.54 54.2428  10
   0   3   6 1089.37 53.8736  10
   0   3   6 976.540 53.0233  10
  -1   3   6 78.2071 6.60429  12
  -1   3   6 87.8206 5.28225   1
  -1  -3  -6 89.2672 4.69971   4
   1  -3   6 71.4744 12.4115  14
   1  -3   6 72.1606 6.56295  10
   1   3  -6 70.9756 8.84419  14
   1  -3   6 80.4589 4.21217   4
   1   3  -6 83.1074 5.08012  12
  -1   3   6 85.6468 4.93606   1
  -1   3   6 68.9641 14.0683  14
   1  -3  -6 77.2334 8.85538  14
   1   3   6 81.4536 4.48922  10
   1   3   6 74.0302 4.50934  12
  -1   3  -6 80.8584 5.63611  12
   1   3   6 75.8601 4.19664  10
   1  -3  -6 81.1939 5.02937  10
   1  -3  -6 77.6568 4.10203   4
  -1  -3   6 88.9217 7.80668   1
  -1  -3   6 84.2019 4.41244   4
  -2   3   6 217.919 21.9335  14
   2   3  -6 204.572 15.0534  14
   2   3  -6 203.495 10.6859  10
  -2  -3  -6 191.605 10.5619   4
   2  -3   6 200.470 12.2090  10
  -2   3   6 201.540 12.3475  12
  -2   3   6 194.253 10.6729   1
   2   3  -6 208.330 10.9355  12
  -2  -3  -6 193.724 14.1731   1
   2  -3   6 194.814 10.1044   4
   2  -3   6 168.829 23.2164  14
  -2  -3   6 198.017 10.3820   4
   2  -3  -6 207.526 11.2203  10
  -2   3  -6 188.684 10.3159   4
  -2  -3   6 195.491 11.4355  12
  -2   3  -6 206.556 11.6452  12
   2  -3  -6 187.024 15.8973  14
   2   3   6 206.622 10.4520  10
  -2  -3   6 225.022 15.1491   1
  -3  -3  -6 208.740 15.8762   1
  -3   3   6 219.177 13.3806  12
  -3  -3  -6 211.822 11.1319   4
   3  -3   6 198.717 20.5574  14
  -3   3   6 204.602 12.1233   1
   3  -3   6 203.267 12.8594  10
   3   3  -6 194.929 16.6821  14
   3   3  -6 217.848 11.4415  10
  -3   3   6 187.653 22.4697  14
   3  -3  -6 204.916 12.0966  10
  -3  -3   6 214.702 16.0935   1
  -3   3  -6 196.811 17.5994  14
  -3   3  -6 199.342 12.3254  12
   3   3   6 188.787 15.5367  14
   3  -3  -6 195.419 18.0513  14
   3   3   6 217.081 11.3720  10
  -3  -3   6 209.223 10.8530   4
  -3   3  -6 208.591 10.8307   4
  -4  -3  -6 1.32424 2.81269   1
  -4  -3  -6 2.35932 1.35200   4
   4  -3   6 0.03583 0.92463   6
   4  -3   6 3.03096 3.09290  10
  -4   3   6 1.00433 1.06563   1
   4   3  -6 1.89012 2.33312  10
   4  -3   6 2.86724 7.46690  14
  -4  -3  -6 2.55505 1.84101   9
  -4   3   6 1.17858 1.23009   9
  -4  -3  -6 0.82093 0.47608   3
   4   3  -6 3.46915 6.80106  14
  -4   3   6 1.17348 3.57883  12
  -4   3   6 0.85568 0.51927   6
   4  -3  -6 1.30744 0.85382   6
  -4  -3   6 1.50263 1.01589   4
   4  -3  -6 0.02999 2.41415  10
   4   3   6 2.77200 2.01785  10
   4   3   6 3.82910 6.76865  14
  -4  -3   6 1.75327 2.74721   1
  -4   3  -6 1.79223 5.11930  14
  -4   3  -6 4.78094 3.40725  12
  -4  -3   6 0.91627 0.48790   3
  -4   3  -6 1.27787 0.36719   3
  -4   3  -6 0.60803 0.54735   6
   4  -3  -6 1.81135 8.87927  14
  -4  -3   6 0.22713 1.69432   9
  -5  -3  -6 4.60795 1.20216   5
   5   3  -6 2.40744 2.44597  10
  -5   3   6 4.46800 1.61757   9
   5   3  -6 0.58387 7.38796  14
  -5   3   6 -2.1654 8.47423  14
   5   3  -6 5.42119 1.13878   6
  -5  -3  -6 12.6156 5.52175   1
   5  -3   6 5.14326 4.20770  10
  -5   3   6 6.29765 0.58307   3
  -5   3   6 4.10631 4.63063  12
  -5   3   6 4.65341 0.79523   6
  -5  -3  -6 4.20106 2.13191   9
   5  -3   6 0.24477 8.92461  14
  -5  -3  -6 6.77441 1.89425   4
   5  -3   6 4.20178 1.24263   6
  -5  -3  -6 6.44254 0.90549   3
  -5   3  -6 5.43347 4.27646  12
  -5  -3   6 4.82752 0.79096   3
   5   3   6 5.62660 2.86449  10
  -5  -3   6 4.33151 2.72064   9
  -5  -3   6 7.07592 3.89456   1
  -5  -3   6 6.11381 1.72055   7
  -5  -3   6 7.13790 1.51405   4
   5  -3  -6 0.83146 3.31880  10
  -5   3  -6 6.36218 0.97033   6
  -5   3  -6 6.27444 0.71253   3
   5  -3  -6 4.05863 1.14284   6
   5  -3  -6 -0.4643 6.69678  14
  -5   3  -6 2.87127 2.25090   9
  -6  -3  -6 8.74727 2.35396   9
  -6  -3  -6 7.58277 5.08689   1
   6  -3   6 1.29480 6.09478  10
  -6  -3  -6 7.57452 1.04433   3
   6  -3   6 9.33293 1.52435   6
   6   3  -6 2.84157 9.62579  14
   6  -3   6 4.54450 9.86592  14
  -6   3   6 9.61469 1.10660   6
   6   3  -6 12.6022 3.79807  10
  -6   3   6 12.1541 2.06845   9
   6  -3  -6 4.57890 5.06485  10
  -6  -3   6 7.89012 0.97650   3
   6  -3  -6 2.37444 8.44922  14
   6   3   6 8.60014 1.33928   6
  -6  -3   6 11.2440 5.06263   1
  -6  -3   6 11.8640 3.56008   9
  -6  -3   6 7.59119 1.76048   7
   6   3   6 12.3554 4.06469  10
   6  -3  -6 7.86652 1.34357   6
  -6   3  -6 6.82872 0.83208   3
  -6   3  -6 8.40825 1.90770   9
  -7  -3  -6 8.24125 0.90534   3
   7  -3   6 9.09738 1.35189   6
  -7  -3  -6 6.78143 2.40262   9
  -7  -3  -6 4.67942 1.41063   7
  -7  -3   6 5.02652 1.33980   7
  -7  -3   6 5.05858 1.72294   9
  -7   3  -6 7.55329 0.59577   3
  -7  -3   6 7.17638 0.84589   3
   7  -3  -6 8.09349 1.29276   6
   8  -3   6 0.74476 0.62929   6
  -8  -3  -6 -0.0465 0.84521   9
  -8  -3  -6 1.57249 0.33571   3
  -8  -3  -6 0.77677 0.79072   7
  -8   3   6 0.50034 0.93796   7
  -8  -3   6 1.11780 0.28100   3
  -8  -3   6 1.15929 0.63162   5
  -8  -3   6 0.53349 0.68322   7
   0  -4   6 399.073 20.2721   4
   0   4  -6 397.135 20.9170  12
   0   4   6 409.638 21.0155  10
   0  -4   6 373.023 26.8081  14
   0  -4  -6 410.458 20.3335   4
   0  -4   6 379.580 22.8009  10
   0  -4   6 405.624 24.1974  14
   0   4   6 413.184 22.3762   1
   0   4   6 420.791 21.1951  12
   0   4   6 418.872 27.9056  14
  -1  -4  -6 33.6909 2.52675   4
  -1   4   6 37.9862 13.1232  14
   1  -4   6 38.9184 6.83972  10
   1   4  -6 37.9112 3.24789  12
   1  -4   6 32.7032 1.97316   4
   1   4  -6 31.3109 7.52567  14
  -1   4   6 32.8534 4.81590  12
   1  -4   6 27.3798 7.67040  14
   1   4   6 30.0045 2.22530  12
  -1   4  -6 33.0249 4.11968  12
  -1  -4   6 37.0404 5.21188   1
   1  -4  -6 31.8367 1.76430   4
   1  -4  -6 31.9538 3.31518  10
   1  -4  -6 31.3891 6.23676  14
  -1   4  -6 30.7776 9.44478  14
   1   4   6 38.3940 2.16274  10
  -1  -4   6 32.4585 2.23821   4
   2  -4   6 19.6394 1.43301   4
   2   4  -6 24.2683 2.71162  10
   2   4  -6 21.6569 7.59151  14
   2  -4   6 18.3017 3.58343  10
   2   4  -6 23.8602 3.07648  12
  -2   4   6 30.0782 5.25940  12
  -2  -4  -6 19.6518 2.30222   4
  -2  -4  -6 14.7787 4.01538   1
  -2   4   6 20.5123 10.9051  14
   2  -4   6 19.4929 8.02270  14
   2   4   6 23.7369 2.69047  12
  -2  -4   6 22.1625 3.31578  12
   2  -4  -6 19.7738 3.42222  10
  -2   4  -6 26.1633 4.06749  12
   2  -4  -6 21.7474 6.37627  14
   2  -4  -6 19.0571 1.39791   4
  -2  -4   6 20.9145 1.89793   4
  -2  -4   6 19.1560 4.83057   1
   2   4   6 23.3999 1.81576  10
  -2   4  -6 20.6528 1.65050   4
   3  -4   6 19.3621 8.54745  14
   3  -4   6 20.7148 1.54432   4
   3  -4   6 21.5570 4.18109  10
  -3  -4  -6 21.6897 2.49679   4
   3   4  -6 20.9110 6.75060  14
   3   4  -6 20.6419 3.44747  12
  -3  -4  -6 18.7945 5.16460   1
   3   4  -6 19.7814 2.82563  10
  -3   4   6 26.5059 4.85635  12
  -3   4   6 10.2732 9.95296  14
  -3   4  -6 29.8841 9.22002  14
  -3  -4   6 22.0542 2.11171   4
   3  -4  -6 20.3078 6.80419  14
  -3  -4   6 19.3408 5.15603   1
   3   4   6 24.6506 2.67578  10
  -3   4  -6 22.3753 3.91468  12
   3  -4  -6 26.5583 4.05036  10
  -4  -4  -6 28.2737 4.17048   4
  -4   4   6 26.7032 1.64570   6
  -4   4   6 20.1859 2.25481   9
   4   4  -6 22.7870 3.45861  10
  -4  -4  -6 21.5022 2.99416   9
  -4  -4  -6 29.5506 7.09713   1
   4   4  -6 22.4535 8.44442  14
   4  -4   6 14.7297 4.33273  10
   4  -4   6 26.2615 2.07263   6
   4  -4   6 7.09686 8.48711  14
  -4   4   6 9.98223 10.3479  14
  -4  -4   6 26.2468 1.57676   3
  -4  -4   6 26.4280 2.40097   4
   4   4   6 23.2297 3.66419  10
  -4  -4   6 26.9393 2.94744   9
  -4  -4   6 24.3268 2.37987   7
  -4  -4   6 29.4541 6.05072   1
  -4   4  -6 23.8464 4.64063  12
   4  -4  -6 22.3113 1.97071   6
  -4   4  -6 15.4451 7.18681  14
   4  -4  -6 13.0027 7.46728  14
  -4   4  -6 23.7531 1.40676   3
   4  -4  -6 19.1598 4.00123  10
  -5  -4  -6 4.80117 2.17109   9
  -5   4   6 4.41402 4.79121  12
   5  -4   6 7.63259 1.44428   6
  -5  -4  -6 8.23086 1.96045   4
  -5  -4  -6 8.63774 1.46501   3
   5  -4   6 2.74653 8.97179  14
  -5  -4  -6 5.78716 4.42127   1
  -5   4   6 0.77752 9.30373  14
   5   4  -6 11.0072 2.84676  10
  -5  -4  -6 4.97503 1.26272   5
   5   4  -6 8.95652 8.94948  14
   5  -4   6 10.1265 5.34590  10
  -5   4  -6 9.22783 4.39730  12
   5  -4  -6 8.07596 4.48666  10
   5   4   6 12.4890 3.25969  10
  -5  -4   6 7.30410 1.59678   4
  -5   4  -6 3.56569 5.25856  14
   5  -4  -6 5.47418 8.55703  14
  -5  -4   6 7.59676 2.79324   9
  -5  -4   6 8.94104 2.02167   7
  -5   4  -6 6.51937 1.03796   6
  -5  -4   6 7.14830 0.91443   3
  -5  -4   6 14.2010 5.53119   1
  -5   4  -6 6.87627 0.74801   3
   5  -4  -6 6.60071 1.20128   6
   6  -4   6 6.28067 1.31535   6
   6  -4   6 -3.7105 8.45449  14
   6   4  -6 4.98858 2.97875  10
  -6  -4  -6 9.28516 6.27631   1
   6  -4   6 9.69651 7.60320  10
  -6   4   6 7.86207 5.87684  12
  -6  -4  -6 8.45858 1.06374   3
  -6  -4  -6 10.1792 1.92953   7
  -6   4   6 9.18524 1.14581   6
  -6  -4  -6 4.29914 2.14191   4
  -6  -4  -6 6.64218 2.22363   9
  -6   4  -6 10.3381 0.99987   6
   6   4   6 10.4932 3.85344  10
  -6  -4   6 9.77202 3.44406   9
  -6  -4   6 11.4012 5.10928   1
  -6   4  -6 9.23284 0.76762   3
   6  -4  -6 6.80457 1.26302   6
  -6  -4   6 7.63807 1.01619   3
  -6  -4   6 6.76778 1.75356   7
   6  -4  -6 6.26931 9.14081  14
  -7  -4  -6 3.19117 2.14294   9
  -7  -4  -6 3.32431 1.25897   7
  -7  -4  -6 5.07823 0.79909   3
   7  -4   6 2.89488 0.96947   6
  -7  -4   6 1.93156 1.21232   7
  -7  -4   6 5.37584 0.76845   3
  -7  -4   6 1.73052 1.08624   5
  -7  -4   6 4.80453 1.65407   9
   8  -4   6 0.07732 0.52203   6
  -8  -4  -6 0.49031 0.28493   3
  -8   4   6 -0.3541 0.54877   7
  -8  -4  -6 0.17623 0.67931   7
  -8  -4  -6 0.00078 0.81696   9
  -8  -4   6 0.27096 0.58653   7
  -8  -4   6 0.00378 0.26110   3
  -8  -4   6 0.46599 0.59822   5
   0   5   6 146.435 10.2969   1
   0   5   6 174.225 16.0199  14
   0  -5   6 148.365 8.20460   4
   0   5   6 157.993 8.62310  10
   0  -5  -6 162.787 8.28728   4
   0   5  -6 164.146 9.19344  12
   0   5   6 163.944 9.38743  12
  -1  -5  -6 83.7686 4.67893   4
   1   5  -6 80.6171 5.27994  12
   1  -5   6 80.5812 12.1816  14
  -1   5   6 74.7325 16.2877  14
  -1   5   6 81.7580 6.61521  12
   1   5  -6 61.6649 9.73743  14
   1  -5   6 76.9610 4.23179   4
   1  -5   6 85.1568 7.24569  10
   1  -5  -6 80.9127 4.16888   4
  -1   5  -6 81.1296 6.06756  12
   1   5   6 82.5208 4.90531  12
  -1   5  -6 87.9406 16.6161  14
  -1  -5   6 76.8622 8.47328   1
  -1  -5   6 84.3989 4.51085   4
   1   5   6 67.4478 4.48538  12
   1   5   6 85.2367 4.64290  10
  -2  -5  -6 81.3233 4.86421   4
   2  -5   6 82.9292 14.6455  14
   2   5  -6 88.7458 5.33426  12
  -2  -5  -6 65.2695 8.09139   1
  -2   5   6 81.5742 7.24532  12
   2   5  -6 68.4823 14.3859  14
   2  -5   6 83.0389 7.54294  10
   2  -5   6 80.6081 4.20754   4
  -2   5   6 89.0194 18.8809  14
  -2  -5   6 80.6976 4.66721   4
   2   5   6 77.9303 4.60284  12
   2  -5  -6 83.0332 5.93956  10
   2  -5  -6 76.5578 4.05564   4
  -2   5  -6 80.6645 19.7150  14
  -2   5  -6 75.1141 6.53963  12
   2  -5  -6 72.2193 10.9000  14
  -2  -5   6 70.4356 8.29481   1
   3   5  -6 59.0577 11.2711  14
  -3  -5  -6 72.4911 4.85882   4
   3  -5   6 69.3366 7.99934  10
   3   5  -6 76.8056 5.49577  12
   3  -5   6 58.3308 13.9861  14
  -3  -5  -6 68.3151 9.32085   1
  -3   5   6 78.5976 7.39586  12
   3  -5   6 74.6850 4.02891   4
   3   5  -6 82.2364 5.14739  10
  -3   5   6 64.0284 18.3307  14
  -3  -5   6 76.3396 9.69548   1
  -3  -5   6 77.7374 4.62813   4
   3   5   6 79.8151 4.77537  10
  -3   5  -6 88.6328 7.02915  12
   3  -5  -6 66.7018 6.38416  10
   3  -5  -6 53.2516 12.3591  14
   4  -5   6 21.1968 5.03316  10
[truncated: 1,178,857 more chars]
