# Supplementary material for: Discovery of Secondary Metabolites from the Sponge-Derived Fungus Aspergillus templicola
Source: Mar Drugs. 2025 Jul 9;23(7):285. doi: 10.3390/md23070285 (PMC12300295; doi:10.3390/md23070285)
Supplement: Supplementary file 1 [file marinedrugs-23-00285-s001.zip › marinedrugs-3745227-supplementary/cytochalasin Z16.cif]

data_cu_0222_6_0m
_audit_creation_date               2023-02-22
_audit_creation_method
;
Olex2 1.5
(compiled 2022.04.07 svn.rca3783a0 for OlexSys, GUI svn.r6498)
;
_shelx_SHELXL_version_number       '2018/3'
_audit_contact_author_address      ?
_audit_contact_author_email        ?
_audit_contact_author_name         ''
_audit_contact_author_phone        ?
_publ_contact_author_id_orcid      ?
_publ_section_references
;
Dolomanov, O.V., Bourhis, L.J., Gildea, R.J, Howard, J.A.K. & Puschmann, H.
 (2009), J. Appl. Cryst. 42, 339-341.

Sheldrick, G.M. (2015). Acta Cryst. A71, 3-8.

Sheldrick, G.M. (2015). Acta Cryst. C71, 3-8.
;
_chemical_name_common              ?
_chemical_name_systematic          ?
_chemical_formula_moiety           'C28 H33 N O5, H2 O'
_chemical_formula_sum              'C28 H35 N O6'
_chemical_formula_weight           481.57
_chemical_absolute_configuration   'ad'
_chemical_melting_point            ?
loop_
  _atom_type_symbol
  _atom_type_description
  _atom_type_scat_dispersion_real
  _atom_type_scat_dispersion_imag
  _atom_type_scat_source
 'C' 'C' 0.0181 0.0091 'International Tables Vol C Tables 4.2.6.8 and 6.1.1.4'
 'H' 'H' 0.0000 0.0000 'International Tables Vol C Tables 4.2.6.8 and 6.1.1.4'
 'N' 'N' 0.0311 0.0180 'International Tables Vol C Tables 4.2.6.8 and 6.1.1.4'
 'O' 'O' 0.0492 0.0322 'International Tables Vol C Tables 4.2.6.8 and 6.1.1.4'

_shelx_space_group_comment
;
The symmetry employed for this shelxl refinement is uniquely defined
by the following loop, which should always be used as a source of
symmetry information in preference to the above space-group names.
They are only intended as comments.
;
_space_group_crystal_system        'monoclinic'
_space_group_IT_number             4
_space_group_name_H-M_alt          'P 1 21 1'
_space_group_name_Hall             'P 2yb'
loop_
  _space_group_symop_operation_xyz
 'x, y, z'
 '-x, y+1/2, -z'

_cell_length_a                     10.0138(8)
_cell_length_b                     11.7363(9)
_cell_length_c                     11.1390(8)
_cell_angle_alpha                  90
_cell_angle_beta                   100.345(3)
_cell_angle_gamma                  90
_cell_volume                       1287.83(17)
_cell_formula_units_Z              2
_cell_measurement_reflns_used      7685
_cell_measurement_temperature      150.00
_cell_measurement_theta_max        74.77
_cell_measurement_theta_min        4.49
_shelx_estimated_absorpt_T_max     0.933
_shelx_estimated_absorpt_T_min     0.872
_exptl_absorpt_coefficient_mu      0.705
_exptl_absorpt_correction_T_max    0.0872
_exptl_absorpt_correction_T_min    0.0117
_exptl_absorpt_correction_type     multi-scan
_exptl_absorpt_process_details
;
SADABS-2016/2 (Bruker,2016/2) was used for absorption correction.
wR2(int) was 0.1289 before and 0.0613 after correction.
The Ratio of minimum to maximum transmission is 0.1342.
The \l/2 correction factor is Not present.
;
_exptl_absorpt_special_details     ?
_exptl_crystal_colour              ?
_exptl_crystal_density_diffrn      1.242
_exptl_crystal_density_meas        ?
_exptl_crystal_density_method      ?
_exptl_crystal_description         block
_exptl_crystal_F_000               516
_exptl_crystal_size_max            0.2
_exptl_crystal_size_mid            0.15
_exptl_crystal_size_min            0.1
_exptl_transmission_factor_max     ?
_exptl_transmission_factor_min     ?
_diffrn_reflns_av_R_equivalents    0.0230
_diffrn_reflns_av_unetI/netI       0.0300
_diffrn_reflns_Laue_measured_fraction_full  0.997
_diffrn_reflns_Laue_measured_fraction_max  0.992
_diffrn_reflns_limit_h_max         12
_diffrn_reflns_limit_h_min         -12
_diffrn_reflns_limit_k_max         14
_diffrn_reflns_limit_k_min         -14
_diffrn_reflns_limit_l_max         13
_diffrn_reflns_limit_l_min         -13
_diffrn_reflns_number              12349
_diffrn_reflns_point_group_measured_fraction_full  0.968
_diffrn_reflns_point_group_measured_fraction_max  0.949
_diffrn_reflns_theta_full          67.679
_diffrn_reflns_theta_max           75.043
_diffrn_reflns_theta_min           4.488
_diffrn_ambient_temperature        150.00
_diffrn_detector_area_resol_mean   ?
_diffrn_measured_fraction_theta_full  0.997
_diffrn_measured_fraction_theta_max  0.992
_diffrn_measurement_device_type    'Bruker APEX-II CCD'
_diffrn_measurement_method         '\f and \w scans'
_diffrn_radiation_type             CuK\a
_diffrn_radiation_wavelength       1.54178
_diffrn_source                     ?
_diffrn_source_current             1.0
_diffrn_source_power               0.05
_diffrn_source_voltage             50.0
_diffrn_standards_number           0
_reflns_Friedel_coverage           0.820
_reflns_Friedel_fraction_full      0.936
_reflns_Friedel_fraction_max       0.901
_reflns_number_gt                  4933
_reflns_number_total               5043
_reflns_special_details
;
 Reflections were merged by SHELXL according to the crystal
 class for the calculation of statistics and refinement.
 
 _reflns_Friedel_fraction is defined as the number of unique
 Friedel pairs measured divided by the number that would be
 possible theoretically, ignoring centric projections and
 systematic absences.
;
_reflns_threshold_expression       'I > 2\s(I)'
_computing_cell_refinement         'SAINT V8.40A (Bruker, 2019)'
_computing_data_collection         ?
_computing_data_reduction          'SAINT V8.40A (Bruker, 2019)'
_computing_molecular_graphics      'Olex2 1.5 (Dolomanov et al., 2009)'
_computing_publication_material    'Olex2 1.5 (Dolomanov et al., 2009)'
_computing_structure_refinement    'SHELXL 2018/3 (Sheldrick, 2015)'
_computing_structure_solution      'SHELXT 2018/2 (Sheldrick, 2018)'
_refine_diff_density_max           0.578
_refine_diff_density_min           -0.273
_refine_diff_density_rms           0.094
_refine_ls_abs_structure_details
;
 Flack x determined using 2151 quotients [(I+)-(I-)]/[(I+)+(I-)]
 (Parsons, Flack and Wagner, Acta Cryst. B69 (2013) 249-259).
;
_refine_ls_abs_structure_Flack     0.06(6)
_refine_ls_extinction_coef         .
_refine_ls_extinction_method       none
_refine_ls_goodness_of_fit_ref     1.090
_refine_ls_hydrogen_treatment      constr
_refine_ls_matrix_type             full
_refine_ls_number_parameters       322
_refine_ls_number_reflns           5043
_refine_ls_number_restraints       3
_refine_ls_R_factor_all            0.0743
_refine_ls_R_factor_gt             0.0737
_refine_ls_restrained_S_all        1.109
_refine_ls_shift/su_max            0.000
_refine_ls_shift/su_mean           0.000
_refine_ls_structure_factor_coef   Fsqd
_refine_ls_weighting_details      
 'w=1/[\s^2^(Fo^2^)+(0.1311P)^2^+0.1428P] where P=(Fo^2^+2Fc^2^)/3'
_refine_ls_weighting_scheme        calc
_refine_ls_wR_factor_gt            0.1766
_refine_ls_wR_factor_ref           0.1778
_refine_special_details            ?
_olex2_refinement_description
;
1. Fixed Uiso
 At 1.2 times of:
  All C(H) groups, All C(H,H) groups, All N(H) groups
 At 1.5 times of:
  All C(H,H,H) groups, All O(H) groups, All O(H,H) groups
2. Restrained distances
 H004-O006
 2.1 with sigma of 0.01
 O006-H004
 2.1 with sigma of 0.001
3.a Free rotating group:
 O006(H1,H)
3.b Ternary CH refined with riding coordinates:
 C008(H008), C00H(H00H), C00L(H00L), C00M(H00M), C00N(H00N), C00P(H00P)
3.c Secondary CH2 refined with riding coordinates:
 C00D(H00A,H00D), C00I(H00G,H00I), C00Y(H00Z,HA)
3.d Aromatic/amide H refined with riding coordinates:
 N005(H005), C00B(H00B), C00C(H00C), C00E(H00E), C00F(H00F), C00J(H00J),
 C00K(H00K), C00O(H00O), C00T(H00T)
3.e Tetrahedral OH refined with riding coordinates:
 O004(H004)
3.f X=CH2 refined with riding coordinates:
 C00W(H00U,H00V)
3.g Idealised Me refined as rotating group:
 C00V(H00Q,H00R,H00S), C00X(H00W,H00X,H00Y), C00Z(H00,HB,HC)
;
_atom_sites_solution_hydrogens     mixed
_atom_sites_solution_primary       dual
_atom_sites_solution_secondary     ?
loop_
  _atom_site_label
  _atom_site_type_symbol
  _atom_site_fract_x
  _atom_site_fract_y
  _atom_site_fract_z
  _atom_site_U_iso_or_equiv
  _atom_site_adp_type
  _atom_site_occupancy
  _atom_site_site_symmetry_order
  _atom_site_calc_flag
  _atom_site_refinement_flags_posn
  _atom_site_refinement_flags_adp
  _atom_site_refinement_flags_occupancy
  _atom_site_disorder_assembly
  _atom_site_disorder_group
 O001 O 0.9399(2) 0.5311(2) 0.3578(2) 0.0541(6) Uani 1 1 d . . . . .
 O002 O 0.4986(2) 0.5461(2) 0.4982(2) 0.0496(5) Uani 1 1 d . . . . .
 O003 O 0.7515(2) 0.5928(2) 0.4220(2) 0.0455(5) Uani 1 1 d . . . . .
 O004 O 0.7159(2) 0.1874(2) 0.5010(2) 0.0496(5) Uani 1 1 d . . . . .
 H004 H 0.693156 0.186173 0.569937 0.074 Uiso 1 1 calc DR U . . .
 N005 N 0.4485(3) 0.5083(3) 0.2943(3) 0.0474(6) Uani 1 1 d . . . . .
 H005 H 0.359957 0.516126 0.287005 0.057 Uiso 1 1 calc R U . . .
 O006 O 0.8120(2) 0.1131(3) 0.7270(2) 0.0600(7) Uani 1 1 d DG . . . .
 H1 H 0.810974 0.112555 0.804946 0.090 Uiso 1 1 d G U . . .
 H H 0.868484 0.059142 0.716766 0.090 Uiso 1 1 d G U . . .
 O007 O 0.8658(5) 0.7281(4) 0.8919(3) 0.0921(12) Uani 1 1 d . . . . .
 C008 C 0.5119(3) 0.4833(3) 0.1903(3) 0.0470(7) Uani 1 1 d . . . . .
 H008 H 0.472313 0.411479 0.150578 0.056 Uiso 1 1 calc R U . . .
 C009 C 0.8819(3) 0.5998(3) 0.4095(3) 0.0468(7) Uani 1 1 d . . . . .
 C00A C 0.5307(3) 0.5189(3) 0.4012(3) 0.0445(6) Uani 1 1 d . . . . .
 C00B C 0.7479(5) 0.8207(4) 0.1450(5) 0.0780(13) Uani 1 1 d . . . . .
 H00B H 0.828369 0.841369 0.116359 0.094 Uiso 1 1 calc R U . . .
 C00C C 0.7500(3) 0.4172(3) 0.6015(3) 0.0460(6) Uani 1 1 d . . . . .
 H00C H 0.669305 0.427016 0.633974 0.055 Uiso 1 1 calc R U . . .
 C00D C 0.9463(3) 0.7048(3) 0.4762(3) 0.0530(8) Uani 1 1 d . . . . .
 H00A H 1.033861 0.722284 0.450781 0.064 Uiso 1 1 calc R U . . .
 H00D H 0.885597 0.771515 0.457593 0.064 Uiso 1 1 calc R U . . .
 C00E C 0.8680(4) 0.4295(3) 0.6765(3) 0.0499(7) Uani 1 1 d . . . . .
 H00E H 0.948179 0.419389 0.643259 0.060 Uiso 1 1 calc R U . . .
 C00F C 0.9685(3) 0.6783(3) 0.6106(3) 0.0527(8) Uani 1 1 d . . . . .
 H00F H 1.045683 0.633771 0.643320 0.063 Uiso 1 1 calc R U . . .
 C00G C 0.9110(4) 0.6730(4) 0.8167(4) 0.0618(9) Uani 1 1 d . . . . .
 C00H C 0.9815(4) 0.5598(4) 0.8536(3) 0.0576(9) Uani 1 1 d . . . . .
 H00H H 1.063192 0.553925 0.813897 0.069 Uiso 1 1 calc R U . . .
 C00I C 0.4890(4) 0.5813(4) 0.0965(3) 0.0545(8) Uani 1 1 d . . . . .
 H00G H 0.521376 0.556623 0.021691 0.065 Uiso 1 1 calc R U . . .
 H00I H 0.390382 0.596157 0.074238 0.065 Uiso 1 1 calc R U . . .
 C00J C 0.7008(5) 0.8882(4) 0.2294(6) 0.0780(13) Uani 1 1 d . . . . .
 H00J H 0.749364 0.954665 0.260057 0.094 Uiso 1 1 calc R U . . .
 C00K C 0.5818(5) 0.8585(4) 0.2694(5) 0.0688(10) Uani 1 1 d . . . . .
 H00K H 0.548638 0.904870 0.327555 0.083 Uiso 1 1 calc R U . . .
 C00L C 0.6640(3) 0.4627(3) 0.2469(3) 0.0442(6) Uani 1 1 d . . . . .
 H00L H 0.721444 0.517718 0.210075 0.053 Uiso 1 1 calc R U . . .
 C00M C 0.6490(3) 0.2824(3) 0.4304(3) 0.0450(7) Uani 1 1 d . . . . .
 H00M H 0.557301 0.293779 0.452110 0.054 Uiso 1 1 calc R U . . .
 C00N C 0.7361(3) 0.3888(3) 0.4684(3) 0.0436(6) Uani 1 1 d . . . . .
 H00N H 0.829284 0.372762 0.451983 0.052 Uiso 1 1 calc R U . . .
 C00O C 0.6786(5) 0.7229(4) 0.1018(4) 0.0660(10) Uani 1 1 d . . . . .
 H00O H 0.712662 0.676807 0.043985 0.079 Uiso 1 1 calc R U . . .
 C00P C 0.7108(3) 0.3398(3) 0.2256(3) 0.0476(7) Uani 1 1 d . . . . .
 H00P H 0.808558 0.333972 0.264723 0.057 Uiso 1 1 calc R U . . .
 C00Q C 0.6771(3) 0.4887(3) 0.3843(3) 0.0431(6) Uani 1 1 d . . . . .
 C00R C 0.5598(4) 0.6907(3) 0.1412(4) 0.0559(8) Uani 1 1 d . . . . .
 C00S C 0.6324(4) 0.2597(3) 0.2933(3) 0.0498(7) Uani 1 1 d . . . . .
 C00T C 0.5117(4) 0.7616(3) 0.2246(4) 0.0583(9) Uani 1 1 d . . . . .
 H00T H 0.429325 0.742904 0.250939 0.070 Uiso 1 1 calc R U . . .
 C00U C 0.8880(4) 0.7126(4) 0.6878(4) 0.0583(9) Uani 1 1 d . . . . .
 C00V C 0.7018(4) 0.3138(4) 0.0905(3) 0.0581(8) Uani 1 1 d . . . . .
 H00Q H 0.607017 0.319397 0.048973 0.087 Uiso 1 1 calc R U . . .
 H00R H 0.735452 0.236566 0.080794 0.087 Uiso 1 1 calc R U . . .
 H00S H 0.756991 0.368760 0.054632 0.087 Uiso 1 1 calc R U . . .
 C00W C 0.5487(6) 0.1790(4) 0.2419(4) 0.0697(11) Uani 1 1 d . . . . .
 H00U H 0.534363 0.168204 0.155973 0.084 Uiso 1 1 calc R U . . .
 H00V H 0.502965 0.131893 0.290855 0.084 Uiso 1 1 calc R U . . .
 C00X C 1.0282(5) 0.5538(5) 0.9920(4) 0.0721(12) Uani 1 1 d . . . . .
 H00W H 1.088649 0.618017 1.018960 0.108 Uiso 1 1 calc R U . . .
 H00X H 1.076855 0.482064 1.013371 0.108 Uiso 1 1 calc R U . . .
 H00Y H 0.948961 0.557297 1.032283 0.108 Uiso 1 1 calc R U . . .
 C00Y C 0.8847(4) 0.4579(4) 0.8091(3) 0.0553(8) Uani 1 1 d . . . . .
 H00Z H 0.919260 0.389463 0.856595 0.066 Uiso 1 1 calc R U . . .
 HA H 0.794070 0.475384 0.828100 0.066 Uiso 1 1 calc R U . . .
 C00Z C 0.7711(6) 0.7925(6) 0.6504(6) 0.0895(17) Uani 1 1 d . . . . .
 H00 H 0.796713 0.851240 0.596327 0.134 Uiso 1 1 calc R U . . .
 HB H 0.747408 0.828523 0.723151 0.134 Uiso 1 1 calc R U . . .
 HC H 0.692776 0.749834 0.607408 0.134 Uiso 1 1 calc R U . . .

loop_
  _atom_site_aniso_label
  _atom_site_aniso_U_11
  _atom_site_aniso_U_22
  _atom_site_aniso_U_33
  _atom_site_aniso_U_23
  _atom_site_aniso_U_13
  _atom_site_aniso_U_12
 O001 0.0459(11) 0.0558(14) 0.0625(14) -0.0079(11) 0.0148(10) -0.0031(10)
 O002 0.0461(10) 0.0529(13) 0.0506(12) -0.0010(9) 0.0113(9) 0.0051(9)
 O003 0.0452(10) 0.0452(11) 0.0458(11) -0.0014(9) 0.0072(8) -0.0018(9)
 O004 0.0496(11) 0.0484(12) 0.0487(11) 0.0068(10) 0.0027(9) -0.0032(9)
 N005 0.0415(12) 0.0487(14) 0.0512(14) 0.0029(11) 0.0063(10) -0.0002(11)
 O006 0.0466(12) 0.0792(19) 0.0544(13) 0.0029(13) 0.0094(10) -0.0023(12)
 O007 0.125(3) 0.084(2) 0.077(2) -0.0089(19) 0.044(2) 0.022(2)
 C008 0.0457(14) 0.0474(17) 0.0456(15) -0.0005(13) 0.0017(12) -0.0010(12)
 C009 0.0447(14) 0.0483(16) 0.0470(15) 0.0034(13) 0.0067(12) -0.0017(13)
 C00A 0.0456(14) 0.0403(15) 0.0478(15) 0.0035(12) 0.0089(12) 0.0008(12)
 C00B 0.068(2) 0.066(3) 0.109(4) 0.010(3) 0.041(3) -0.003(2)
 C00C 0.0462(14) 0.0448(15) 0.0469(15) 0.0001(12) 0.0082(12) -0.0005(12)
 C00D 0.0474(15) 0.0521(19) 0.0603(19) -0.0034(15) 0.0114(14) -0.0070(14)
 C00E 0.0516(16) 0.0504(17) 0.0469(16) -0.0016(13) 0.0065(13) 0.0028(13)
 C00F 0.0431(15) 0.0543(18) 0.060(2) -0.0098(15) 0.0073(13) -0.0032(13)
 C00G 0.0583(19) 0.067(2) 0.063(2) -0.0143(18) 0.0168(16) -0.0016(17)
 C00H 0.0525(17) 0.070(2) 0.0487(17) -0.0112(16) 0.0056(13) 0.0028(16)
 C00I 0.0545(17) 0.063(2) 0.0440(16) 0.0051(15) 0.0024(12) 0.0070(15)
 C00J 0.069(3) 0.055(2) 0.116(4) -0.002(2) 0.033(3) -0.0071(19)
 C00K 0.069(2) 0.053(2) 0.089(3) -0.004(2) 0.028(2) 0.0017(17)
 C00L 0.0439(14) 0.0471(16) 0.0412(14) 0.0012(12) 0.0064(11) -0.0010(12)
 C00M 0.0419(14) 0.0445(16) 0.0479(16) 0.0029(13) 0.0065(11) 0.0021(12)
 C00N 0.0397(13) 0.0466(16) 0.0432(15) -0.0004(12) 0.0042(11) 0.0009(11)
 C00O 0.072(2) 0.056(2) 0.076(3) 0.0092(19) 0.031(2) 0.0074(18)
 C00P 0.0501(15) 0.0500(17) 0.0424(15) -0.0022(13) 0.0074(12) 0.0039(13)
 C00Q 0.0424(14) 0.0427(15) 0.0440(15) 0.0000(12) 0.0067(11) 0.0003(12)
 C00R 0.0569(17) 0.056(2) 0.0550(18) 0.0143(15) 0.0102(14) 0.0103(15)
 C00S 0.0581(18) 0.0435(16) 0.0459(16) -0.0013(12) 0.0040(13) 0.0021(13)
 C00T 0.0555(18) 0.0539(19) 0.068(2) 0.0091(16) 0.0177(16) 0.0032(15)
 C00U 0.0538(17) 0.0526(19) 0.070(2) -0.0123(17) 0.0160(16) -0.0027(15)
 C00V 0.066(2) 0.056(2) 0.0518(18) -0.0095(15) 0.0101(15) -0.0026(16)
 C00W 0.101(3) 0.055(2) 0.0493(19) -0.0016(16) 0.0059(19) -0.018(2)
 C00X 0.068(2) 0.091(3) 0.054(2) -0.013(2) 0.0033(17) -0.002(2)
 C00Y 0.0526(17) 0.065(2) 0.0465(17) -0.0013(15) 0.0039(13) 0.0026(15)
 C00Z 0.089(3) 0.100(4) 0.087(3) 0.012(3) 0.034(3) 0.037(3)

_geom_special_details
;
 All esds (except the esd in the dihedral angle between two l.s. planes)
 are estimated using the full covariance matrix.  The cell esds are taken
 into account individually in the estimation of esds in distances, angles
 and torsion angles; correlations between esds in cell parameters are only
 used when they are defined by crystal symmetry.  An approximate (isotropic)
 treatment of cell esds is used for estimating esds involving l.s. planes.
;
loop_
  _geom_bond_atom_site_label_1
  _geom_bond_atom_site_label_2
  _geom_bond_distance
  _geom_bond_site_symmetry_2
  _geom_bond_publ_flag
 O001 C009 1.200(4) . ?
 O002 C00A 1.224(4) . ?
 O003 C009 1.340(4) . ?
 O003 C00Q 1.453(4) . ?
 O004 H004 0.8400 . ?
 O004 C00M 1.456(4) . ?
 N005 H005 0.8800 . ?
 N005 C008 1.448(4) . ?
 N005 C00A 1.326(4) . ?
 O006 H1 0.8701 . ?
 O006 H 0.8699 . ?
 O007 C00G 1.209(5) . ?
 C008 H008 1.0000 . ?
 C008 C00I 1.543(5) . ?
 C008 C00L 1.559(4) . ?
 C009 C00D 1.522(5) . ?
 C00A C00Q 1.552(4) . ?
 C00B H00B 0.9500 . ?
 C00B C00J 1.375(8) . ?
 C00B C00O 1.382(7) . ?
 C00C H00C 0.9500 . ?
 C00C C00E 1.327(5) . ?
 C00C C00N 1.501(4) . ?
 C00D H00A 0.9900 . ?
 C00D H00D 0.9900 . ?
 C00D C00F 1.505(5) . ?
 C00E H00E 0.9500 . ?
 C00E C00Y 1.494(5) . ?
 C00F H00F 0.9500 . ?
 C00F C00U 1.342(5) . ?
 C00G C00H 1.526(6) . ?
 C00G C00U 1.487(7) . ?
 C00H H00H 1.0000 . ?
 C00H C00X 1.530(6) . ?
 C00H C00Y 1.563(6) . ?
 C00I H00G 0.9900 . ?
 C00I H00I 0.9900 . ?
 C00I C00R 1.507(6) . ?
 C00J H00J 0.9500 . ?
 C00J C00K 1.390(7) . ?
 C00K H00K 0.9500 . ?
 C00K C00T 1.382(6) . ?
 C00L H00L 1.0000 . ?
 C00L C00P 1.548(5) . ?
 C00L C00Q 1.543(4) . ?
 C00M H00M 1.0000 . ?
 C00M C00N 1.538(4) . ?
 C00M C00S 1.529(5) . ?
 C00N H00N 1.0000 . ?
 C00N C00Q 1.551(4) . ?
 C00O H00O 0.9500 . ?
 C00O C00R 1.392(6) . ?
 C00P H00P 1.0000 . ?
 C00P C00S 1.510(5) . ?
 C00P C00V 1.523(5) . ?
 C00R C00T 1.395(6) . ?
 C00S C00W 1.325(6) . ?
 C00T H00T 0.9500 . ?
 C00U C00Z 1.499(7) . ?
 C00V H00Q 0.9800 . ?
 C00V H00R 0.9800 . ?
 C00V H00S 0.9800 . ?
 C00W H00U 0.9500 . ?
 C00W H00V 0.9500 . ?
 C00X H00W 0.9800 . ?
 C00X H00X 0.9800 . ?
 C00X H00Y 0.9800 . ?
 C00Y H00Z 0.9900 . ?
 C00Y HA 0.9900 . ?
 C00Z H00 0.9800 . ?
 C00Z HB 0.9800 . ?
 C00Z HC 0.9800 . ?

loop_
  _geom_angle_atom_site_label_1
  _geom_angle_atom_site_label_2
  _geom_angle_atom_site_label_3
  _geom_angle
  _geom_angle_site_symmetry_1
  _geom_angle_site_symmetry_3
  _geom_angle_publ_flag
 C009 O003 C00Q 118.7(3) . . ?
 C00M O004 H004 109.5 . . ?
 C008 N005 H005 121.8 . . ?
 C00A N005 H005 121.8 . . ?
 C00A N005 C008 116.5(3) . . ?
 H1 O006 H 104.5 . . ?
 N005 C008 H008 109.2 . . ?
 N005 C008 C00I 111.0(3) . . ?
 N005 C008 C00L 104.2(2) . . ?
 C00I C008 H008 109.2 . . ?
 C00I C008 C00L 113.8(3) . . ?
 C00L C008 H008 109.2 . . ?
 O001 C009 O003 125.0(3) . . ?
 O001 C009 C00D 125.4(3) . . ?
 O003 C009 C00D 109.5(3) . . ?
 O002 C00A N005 126.7(3) . . ?
 O002 C00A C00Q 124.8(3) . . ?
 N005 C00A C00Q 108.5(3) . . ?
 C00J C00B H00B 119.9 . . ?
 C00J C00B C00O 120.3(4) . . ?
 C00O C00B H00B 119.9 . . ?
 C00E C00C H00C 118.0 . . ?
 C00E C00C C00N 124.1(3) . . ?
 C00N C00C H00C 118.0 . . ?
 C009 C00D H00A 110.3 . . ?
 C009 C00D H00D 110.3 . . ?
 H00A C00D H00D 108.6 . . ?
 C00F C00D C009 107.0(3) . . ?
 C00F C00D H00A 110.3 . . ?
 C00F C00D H00D 110.3 . . ?
 C00C C00E H00E 117.4 . . ?
 C00C C00E C00Y 125.2(3) . . ?
 C00Y C00E H00E 117.4 . . ?
 C00D C00F H00F 117.4 . . ?
 C00U C00F C00D 125.2(4) . . ?
 C00U C00F H00F 117.4 . . ?
 O007 C00G C00H 119.5(4) . . ?
 O007 C00G C00U 119.2(4) . . ?
 C00U C00G C00H 121.1(3) . . ?
 C00G C00H H00H 108.5 . . ?
 C00G C00H C00X 110.8(3) . . ?
 C00G C00H C00Y 110.5(3) . . ?
 C00X C00H H00H 108.5 . . ?
 C00X C00H C00Y 110.2(4) . . ?
 C00Y C00H H00H 108.5 . . ?
 C008 C00I H00G 108.7 . . ?
 C008 C00I H00I 108.7 . . ?
 H00G C00I H00I 107.6 . . ?
 C00R C00I C008 114.0(3) . . ?
 C00R C00I H00G 108.7 . . ?
 C00R C00I H00I 108.7 . . ?
 C00B C00J H00J 120.2 . . ?
 C00B C00J C00K 119.6(5) . . ?
 C00K C00J H00J 120.2 . . ?
 C00J C00K H00K 120.0 . . ?
 C00T C00K C00J 119.9(4) . . ?
 C00T C00K H00K 120.0 . . ?
 C008 C00L H00L 109.1 . . ?
 C00P C00L C008 112.5(3) . . ?
 C00P C00L H00L 109.1 . . ?
 C00Q C00L C008 105.8(2) . . ?
 C00Q C00L H00L 109.1 . . ?
 C00Q C00L C00P 111.2(3) . . ?
 O004 C00M H00M 109.0 . . ?
 O004 C00M C00N 106.8(2) . . ?
 O004 C00M C00S 111.3(3) . . ?
 C00N C00M H00M 109.0 . . ?
 C00S C00M H00M 109.0 . . ?
 C00S C00M C00N 111.8(3) . . ?
 C00C C00N C00M 113.6(3) . . ?
 C00C C00N H00N 107.4 . . ?
 C00C C00N C00Q 112.7(3) . . ?
 C00M C00N H00N 107.4 . . ?
 C00M C00N C00Q 108.1(2) . . ?
 C00Q C00N H00N 107.4 . . ?
 C00B C00O H00O 119.3 . . ?
 C00B C00O C00R 121.3(4) . . ?
 C00R C00O H00O 119.3 . . ?
 C00L C00P H00P 107.2 . . ?
 C00S C00P C00L 107.8(3) . . ?
 C00S C00P H00P 107.2 . . ?
 C00S C00P C00V 115.1(3) . . ?
 C00V C00P C00L 111.8(3) . . ?
 C00V C00P H00P 107.2 . . ?
 O003 C00Q C00A 102.7(2) . . ?
 O003 C00Q C00L 113.6(3) . . ?
 O003 C00Q C00N 109.9(2) . . ?
 C00L C00Q C00A 104.6(2) . . ?
 C00L C00Q C00N 113.9(3) . . ?
 C00N C00Q C00A 111.4(3) . . ?
 C00O C00R C00I 120.3(4) . . ?
 C00O C00R C00T 117.7(4) . . ?
 C00T C00R C00I 122.0(3) . . ?
 C00P C00S C00M 114.6(3) . . ?
 C00W C00S C00M 120.2(3) . . ?
 C00W C00S C00P 125.1(3) . . ?
 C00K C00T C00R 121.2(4) . . ?
 C00K C00T H00T 119.4 . . ?
 C00R C00T H00T 119.4 . . ?
 C00F C00U C00G 121.2(4) . . ?
 C00F C00U C00Z 122.6(4) . . ?
 C00G C00U C00Z 116.2(4) . . ?
 C00P C00V H00Q 109.5 . . ?
 C00P C00V H00R 109.5 . . ?
 C00P C00V H00S 109.5 . . ?
 H00Q C00V H00R 109.5 . . ?
 H00Q C00V H00S 109.5 . . ?
 H00R C00V H00S 109.5 . . ?
 C00S C00W H00U 120.0 . . ?
 C00S C00W H00V 120.0 . . ?
 H00U C00W H00V 120.0 . . ?
 C00H C00X H00W 109.5 . . ?
 C00H C00X H00X 109.5 . . ?
 C00H C00X H00Y 109.5 . . ?
 H00W C00X H00X 109.5 . . ?
 H00W C00X H00Y 109.5 . . ?
 H00X C00X H00Y 109.5 . . ?
 C00E C00Y C00H 116.0(3) . . ?
 C00E C00Y H00Z 108.3 . . ?
 C00E C00Y HA 108.3 . . ?
 C00H C00Y H00Z 108.3 . . ?
 C00H C00Y HA 108.3 . . ?
 H00Z C00Y HA 107.4 . . ?
 C00U C00Z H00 109.5 . . ?
 C00U C00Z HB 109.5 . . ?
 C00U C00Z HC 109.5 . . ?
 H00 C00Z HB 109.5 . . ?
 H00 C00Z HC 109.5 . . ?
 HB C00Z HC 109.5 . . ?

loop_
  _geom_torsion_atom_site_label_1
  _geom_torsion_atom_site_label_2
  _geom_torsion_atom_site_label_3
  _geom_torsion_atom_site_label_4
  _geom_torsion
  _geom_torsion_site_symmetry_1
  _geom_torsion_site_symmetry_2
  _geom_torsion_site_symmetry_3
  _geom_torsion_site_symmetry_4
  _geom_torsion_publ_flag
 O001 C009 C00D C00F -102.7(4) . . . . ?
 O002 C00A C00Q O003 -60.2(4) . . . . ?
 O002 C00A C00Q C00L -179.1(3) . . . . ?
 O002 C00A C00Q C00N 57.4(4) . . . . ?
 O003 C009 C00D C00F 74.5(3) . . . . ?
 O004 C00M C00N C00C -60.6(3) . . . . ?
 O004 C00M C00N C00Q 173.5(2) . . . . ?
 O004 C00M C00S C00P -115.5(3) . . . . ?
 O004 C00M C00S C00W 68.0(5) . . . . ?
 N005 C008 C00I C00R 66.9(4) . . . . ?
 N005 C008 C00L C00P 116.9(3) . . . . ?
 N005 C008 C00L C00Q -4.7(3) . . . . ?
 N005 C00A C00Q O003 120.7(3) . . . . ?
 N005 C00A C00Q C00L 1.8(3) . . . . ?
 N005 C00A C00Q C00N -121.7(3) . . . . ?
 O007 C00G C00H C00X -20.3(6) . . . . ?
 O007 C00G C00H C00Y 102.0(5) . . . . ?
 O007 C00G C00U C00F 158.5(5) . . . . ?
 O007 C00G C00U C00Z -21.3(7) . . . . ?
 C008 N005 C00A O002 175.5(3) . . . . ?
 C008 N005 C00A C00Q -5.4(4) . . . . ?
 C008 C00I C00R C00O 103.2(4) . . . . ?
 C008 C00I C00R C00T -75.4(4) . . . . ?
 C008 C00L C00P C00S -64.6(3) . . . . ?
 C008 C00L C00P C00V 62.9(4) . . . . ?
 C008 C00L C00Q O003 -109.2(3) . . . . ?
 C008 C00L C00Q C00A 1.9(3) . . . . ?
 C008 C00L C00Q C00N 123.8(3) . . . . ?
 C009 O003 C00Q C00A -174.8(2) . . . . ?
 C009 O003 C00Q C00L -62.4(3) . . . . ?
 C009 O003 C00Q C00N 66.6(3) . . . . ?
 C009 C00D C00F C00U -100.1(4) . . . . ?
 C00A N005 C008 C00I -116.4(3) . . . . ?
 C00A N005 C008 C00L 6.5(4) . . . . ?
 C00B C00J C00K C00T 0.1(8) . . . . ?
 C00B C00O C00R C00I -177.6(4) . . . . ?
 C00B C00O C00R C00T 1.1(6) . . . . ?
 C00C C00E C00Y C00H -129.0(4) . . . . ?
 C00C C00N C00Q O003 50.1(3) . . . . ?
 C00C C00N C00Q C00A -63.0(3) . . . . ?
 C00C C00N C00Q C00L 179.0(2) . . . . ?
 C00D C00F C00U C00G 174.1(4) . . . . ?
 C00D C00F C00U C00Z -6.1(7) . . . . ?
 C00E C00C C00N C00M 124.9(3) . . . . ?
 C00E C00C C00N C00Q -111.7(4) . . . . ?
 C00G C00H C00Y C00E 77.0(4) . . . . ?
 C00H C00G C00U C00F -26.0(6) . . . . ?
 C00H C00G C00U C00Z 154.2(5) . . . . ?
 C00I C008 C00L C00P -122.1(3) . . . . ?
 C00I C008 C00L C00Q 116.3(3) . . . . ?
 C00I C00R C00T C00K 176.6(4) . . . . ?
 C00J C00B C00O C00R 0.5(8) . . . . ?
 C00J C00K C00T C00R 1.5(7) . . . . ?
 C00L C008 C00I C00R -50.3(4) . . . . ?
 C00L C00P C00S C00M -57.9(4) . . . . ?
 C00L C00P C00S C00W 118.5(4) . . . . ?
 C00M C00N C00Q O003 176.5(2) . . . . ?
 C00M C00N C00Q C00A 63.4(3) . . . . ?
 C00M C00N C00Q C00L -54.7(3) . . . . ?
 C00N C00C C00E C00Y 179.9(4) . . . . ?
 C00N C00M C00S C00P 3.8(4) . . . . ?
 C00N C00M C00S C00W -172.7(4) . . . . ?
 C00O C00B C00J C00K -1.1(8) . . . . ?
 C00O C00R C00T C00K -2.0(6) . . . . ?
 C00P C00L C00Q O003 128.3(3) . . . . ?
 C00P C00L C00Q C00A -120.5(3) . . . . ?
 C00P C00L C00Q C00N 1.4(4) . . . . ?
 C00Q O003 C009 O001 8.1(5) . . . . ?
 C00Q O003 C009 C00D -169.2(3) . . . . ?
 C00Q C00L C00P C00S 53.9(3) . . . . ?
 C00Q C00L C00P C00V -178.6(3) . . . . ?
 C00S C00M C00N C00C 177.5(3) . . . . ?
 C00S C00M C00N C00Q 51.6(3) . . . . ?
 C00U C00G C00H C00X 164.1(4) . . . . ?
 C00U C00G C00H C00Y -73.5(4) . . . . ?
 C00V C00P C00S C00M 176.6(3) . . . . ?
 C00V C00P C00S C00W -7.1(6) . . . . ?
 C00X C00H C00Y C00E -160.3(3) . . . . ?

_shelx_res_file
;
TITL cu_0222_6_0m_a.res in P2(1)
    cu_0222_6_0m.res
    created by SHELXL-2018/3 at 14:22:25 on 22-Feb-2023
REM Old TITL cu_0222_6_0m in P2(1)
REM SHELXT solution in P2(1): R1 0.128, Rweak 0.033, Alpha 0.004
REM <I/s> 0.645 for 7 systematic absences, Orientation as input
REM Flack x = 0.176 ( 0.056 ) from 2186 Parsons' quotients
REM Formula found by SHELXT: C27 O8
CELL 1.54178 10.0138 11.7363 11.139 90 100.345 90
ZERR 2 0.0008 0.0009 0.0008 0 0.003 0
LATT -1
SYMM -X,0.5+Y,-Z
SFAC C H N O
UNIT 56 70 2 12
DFIX 2.1 0.01 H004 O006
DFIX 2.1 0.001 O006 H004

L.S. 10 0 0
PLAN  40
SIZE 0.2 0.15 0.1
TEMP -123.15
CONF
FREE O006 H004
list 4
fmap 2 53
MORE -1
BOND $H
ACTA
REM <olex2.extras>
REM <HklSrc "%.\\cu_0222_6_0m.hkl">
REM </olex2.extras>

WGHT    0.131100    0.142800
FVAR       0.99570
O001  4    0.939887    0.531060    0.357765    11.00000    0.04592    0.05575 =
         0.06249   -0.00790    0.01482   -0.00311
O002  4    0.498574    0.546117    0.498155    11.00000    0.04611    0.05293 =
         0.05062   -0.00098    0.01129    0.00510
O003  4    0.751458    0.592792    0.421978    11.00000    0.04518    0.04521 =
         0.04580   -0.00141    0.00716   -0.00184
O004  4    0.715949    0.187447    0.500962    11.00000    0.04959    0.04841 =
         0.04865    0.00675    0.00267   -0.00320
AFIX  83
H004  2    0.693156    0.186173    0.569937    11.00000   -1.50000
AFIX   0
N005  3    0.448451    0.508313    0.294319    11.00000    0.04150    0.04874 =
         0.05119    0.00291    0.00631   -0.00021
AFIX  43
H005  2    0.359957    0.516126    0.287005    11.00000   -1.20000
AFIX   6
O006  4    0.812013    0.113084    0.727013    11.00000    0.04662    0.07916 =
         0.05438    0.00289    0.00938   -0.00234
H1    2    0.810974    0.112555    0.804946    11.00000   -1.50000
H     2    0.868484    0.059142    0.716766    11.00000   -1.50000
AFIX   0
O007  4    0.865784    0.728145    0.891855    11.00000    0.12548    0.08353 =
         0.07699   -0.00890    0.04406    0.02230
C008  1    0.511886    0.483273    0.190326    11.00000    0.04573    0.04736 =
         0.04558   -0.00047    0.00174   -0.00100
AFIX  13
H008  2    0.472313    0.411479    0.150578    11.00000   -1.20000
AFIX   0
C009  1    0.881881    0.599776    0.409535    11.00000    0.04467    0.04826 =
         0.04702    0.00337    0.00667   -0.00172
C00A  1    0.530717    0.518856    0.401174    11.00000    0.04558    0.04029 =
         0.04784    0.00350    0.00894    0.00082
C00B  1    0.747896    0.820699    0.145015    11.00000    0.06787    0.06647 =
         0.10884    0.00975    0.04068   -0.00293
AFIX  43
H00B  2    0.828369    0.841369    0.116359    11.00000   -1.20000
AFIX   0
C00C  1    0.750006    0.417205    0.601471    11.00000    0.04622    0.04479 =
         0.04687    0.00007    0.00816   -0.00047
AFIX  43
H00C  2    0.669305    0.427016    0.633974    11.00000   -1.20000
AFIX   0
C00D  1    0.946324    0.704830    0.476244    11.00000    0.04737    0.05215 =
         0.06026   -0.00339    0.01142   -0.00699
AFIX  23
H00A  2    1.033861    0.722284    0.450781    11.00000   -1.20000
H00D  2    0.885597    0.771515    0.457593    11.00000   -1.20000
AFIX   0
C00E  1    0.867994    0.429487    0.676486    11.00000    0.05163    0.05038 =
         0.04693   -0.00161    0.00654    0.00276
AFIX  43
H00E  2    0.948179    0.419389    0.643259    11.00000   -1.20000
AFIX   0
C00F  1    0.968511    0.678337    0.610590    11.00000    0.04314    0.05426 =
         0.05995   -0.00982    0.00728   -0.00323
AFIX  43
H00F  2    1.045683    0.633771    0.643320    11.00000   -1.20000
AFIX   0
C00G  1    0.910994    0.672972    0.816730    11.00000    0.05826    0.06656 =
         0.06272   -0.01427    0.01682   -0.00157
C00H  1    0.981499    0.559798    0.853640    11.00000    0.05249    0.07027 =
         0.04873   -0.01119    0.00560    0.00284
AFIX  13
H00H  2    1.063192    0.553925    0.813897    11.00000   -1.20000
AFIX   0
C00I  1    0.489038    0.581258    0.096517    11.00000    0.05454    0.06256 =
         0.04400    0.00507    0.00244    0.00702
AFIX  23
H00G  2    0.521376    0.556623    0.021691    11.00000   -1.20000
H00I  2    0.390382    0.596157    0.074238    11.00000   -1.20000
AFIX   0
C00J  1    0.700813    0.888178    0.229355    11.00000    0.06948    0.05509 =
         0.11552   -0.00207    0.03274   -0.00713
AFIX  43
H00J  2    0.749364    0.954665    0.260057    11.00000   -1.20000
AFIX   0
C00K  1    0.581801    0.858548    0.269414    11.00000    0.06888    0.05333 =
         0.08932   -0.00400    0.02769    0.00171
AFIX  43
H00K  2    0.548638    0.904870    0.327555    11.00000   -1.20000
AFIX   0
C00L  1    0.664007    0.462734    0.246879    11.00000    0.04386    0.04705 =
         0.04117    0.00123    0.00640   -0.00100
AFIX  13
H00L  2    0.721444    0.517718    0.210075    11.00000   -1.20000
AFIX   0
C00M  1    0.649017    0.282402    0.430354    11.00000    0.04195    0.04451 =
         0.04786    0.00286    0.00653    0.00206
AFIX  13
H00M  2    0.557301    0.293779    0.452110    11.00000   -1.20000
AFIX   0
C00N  1    0.736145    0.388765    0.468418    11.00000    0.03970    0.04657 =
         0.04325   -0.00036    0.00424    0.00089
AFIX  13
H00N  2    0.829284    0.372762    0.451983    11.00000   -1.20000
AFIX   0
C00O  1    0.678586    0.722914    0.101773    11.00000    0.07215    0.05641 =
         0.07593    0.00925    0.03065    0.00736
AFIX  43
H00O  2    0.712662    0.676807    0.043985    11.00000   -1.20000
AFIX   0
C00P  1    0.710770    0.339784    0.225633    11.00000    0.05005    0.04996 =
         0.04238   -0.00217    0.00740    0.00386
AFIX  13
H00P  2    0.808558    0.333972    0.264723    11.00000   -1.20000
AFIX   0
C00Q  1    0.677051    0.488695    0.384269    11.00000    0.04241    0.04265 =
         0.04397    0.00002    0.00671    0.00031
C00R  1    0.559837    0.690654    0.141224    11.00000    0.05686    0.05581 =
         0.05503    0.01430    0.01020    0.01034
C00S  1    0.632360    0.259655    0.293288    11.00000    0.05811    0.04348 =
         0.04590   -0.00131    0.00396    0.00208
C00T  1    0.511731    0.761587    0.224555    11.00000    0.05551    0.05388 =
         0.06802    0.00909    0.01769    0.00316
AFIX  43
H00T  2    0.429325    0.742904    0.250939    11.00000   -1.20000
AFIX   0
C00U  1    0.888022    0.712623    0.687826    11.00000    0.05382    0.05260 =
         0.07017   -0.01225    0.01601   -0.00269
C00V  1    0.701754    0.313812    0.090460    11.00000    0.06618    0.05605 =
         0.05181   -0.00952    0.01015   -0.00262
AFIX 137
H00Q  2    0.607017    0.319397    0.048973    11.00000   -1.50000
H00R  2    0.735452    0.236566    0.080794    11.00000   -1.50000
H00S  2    0.756991    0.368760    0.054632    11.00000   -1.50000
AFIX   0
C00W  1    0.548674    0.178979    0.241857    11.00000    0.10144    0.05548 =
         0.04930   -0.00164    0.00588   -0.01836
AFIX  93
H00U  2    0.534363    0.168204    0.155973    11.00000   -1.20000
H00V  2    0.502965    0.131893    0.290855    11.00000   -1.20000
AFIX   0
C00X  1    1.028185    0.553751    0.991992    11.00000    0.06830    0.09116 =
         0.05411   -0.01318    0.00331   -0.00174
AFIX 137
H00W  2    1.088649    0.618017    1.018960    11.00000   -1.50000
H00X  2    1.076855    0.482064    1.013371    11.00000   -1.50000
H00Y  2    0.948961    0.557297    1.032283    11.00000   -1.50000
AFIX   0
C00Y  1    0.884717    0.457934    0.809051    11.00000    0.05257    0.06514 =
         0.04649   -0.00132    0.00392    0.00256
AFIX  23
H00Z  2    0.919260    0.389463    0.856595    11.00000   -1.20000
HA    2    0.794070    0.475384    0.828100    11.00000   -1.20000
AFIX   0
C00Z  1    0.771110    0.792466    0.650442    11.00000    0.08875    0.09988 =
         0.08686    0.01190    0.03431    0.03700
AFIX 137
H00   2    0.796713    0.851240    0.596327    11.00000   -1.50000
HB    2    0.747408    0.828523    0.723151    11.00000   -1.50000
HC    2    0.692776    0.749834    0.607408    11.00000   -1.50000
AFIX   0
HKLF 4


REM  cu_0222_6_0m_a.res in P2(1)
REM wR2 = 0.1778, GooF = S = 1.090, Restrained GooF = 1.109 for all data
REM R1 = 0.0737 for 4933 Fo > 4sig(Fo) and 0.0743 for all 5043 data
REM 322 parameters refined using 3 restraints

END

WGHT      0.1309      0.1440

REM Highest difference peak  0.578,  deepest hole -0.273,  1-sigma level  0.094
Q1    1   0.6907  0.2161  0.4707  11.00000  0.05    0.58
Q2    1   0.6553  0.1389  0.4958  11.00000  0.05    0.47
Q3    1   0.9108  0.5864  0.3555  11.00000  0.05    0.39
Q4    1   0.9208  0.6601  0.4340  11.00000  0.05    0.39
Q5    1   0.5854  0.4744  0.2190  11.00000  0.05    0.36
Q6    1   0.9356  0.5593  0.4089  11.00000  0.05    0.36
Q7    1   0.7141  0.3364  0.1567  11.00000  0.05    0.35
Q8    1   0.5152  0.5437  0.1502  11.00000  0.05    0.35
Q9    1   0.7023  0.4353  0.4278  11.00000  0.05    0.34
Q10   1   0.6823  0.4025  0.2263  11.00000  0.05    0.34
Q11   1   0.6932  0.3361  0.4476  11.00000  0.05    0.32
Q12   1   0.6909  0.2833  0.2606  11.00000  0.05    0.32
Q13   1   0.8008  0.6031  0.3816  11.00000  0.05    0.32
Q14   1   0.4812  0.4937  0.3373  11.00000  0.05    0.31
Q15   1   0.4888  0.5353  0.3318  11.00000  0.05    0.31
Q16   1   0.5379  0.5144  0.4789  11.00000  0.05    0.30
Q17   1   0.6710  0.4740  0.3129  11.00000  0.05    0.30
Q18   1   0.6020  0.5042  0.3944  11.00000  0.05    0.30
Q19   1   0.8028  0.1596  0.6612  11.00000  0.05    0.30
Q20   1   0.8304  0.6821  0.8542  11.00000  0.05    0.30
Q21   1   0.9618  0.6173  0.8273  11.00000  0.05    0.29
Q22   1   0.9324  0.5130  0.8168  11.00000  0.05    0.29
Q23   1   0.6501  0.2715  0.3606  11.00000  0.05    0.29
Q24   1   0.5109  0.7550  0.1482  11.00000  0.05    0.29
Q25   1   0.4574  0.4616  0.2469  11.00000  0.05    0.29
Q26   1   0.5346  0.6263  0.1355  11.00000  0.05    0.29
Q27   1   0.9635  0.6838  0.5389  11.00000  0.05    0.29
Q28   1   0.5682  0.8028  0.2537  11.00000  0.05    0.29
Q29   1   0.5190  0.8339  0.2172  11.00000  0.05    0.29
Q30   1   0.7450  0.7565  0.1547  11.00000  0.05    0.29
Q31   1   0.6574  0.8536  0.2609  11.00000  0.05    0.28
Q32   1   0.7189  0.7806  0.1387  11.00000  0.05    0.28
Q33   1   0.7261  0.5429  0.4025  11.00000  0.05    0.28
Q34   1   0.9733  0.5417  0.3221  11.00000  0.05    0.27
Q35   1   0.4596  0.5267  0.4346  11.00000  0.05    0.27
Q36   1   0.5975  0.7205  0.1003  11.00000  0.05    0.27
Q37   1   0.6366  0.6884  0.1385  11.00000  0.05    0.27
Q38   1   0.9288  0.7329  0.8655  11.00000  0.05    0.27
Q39   1   0.4289  0.5704  0.4914  11.00000  0.05    0.27
Q40   1   0.7586  0.8354  0.2160  11.00000  0.05    0.27
;
_shelx_res_checksum                68978
_shelx_hkl_file
;
   1   0   0 1160.98   38.50
   2   0   0  256.37    7.10
  -2   0   0  256.97    7.10
   3   0   0   52.19    1.90
   3   0   0   50.19    2.00
   4   0   0 2377.26   83.09
   4   0   0 2580.24   80.89
   5   0   0 3033.20   96.39
   6   0   0   12.40    0.90
   7   0   0    0.10    0.20
   7   0   0    0.50    0.50
   8   0   0   28.20    1.60
  -8   0   0   28.50    2.00
   8   0   0   28.60    2.10
   8   0   0   28.90    1.90
   8   0   0   30.20    1.90
   8   0   0   31.00    2.30
   8   0   0   27.50    2.20
   9   0   0    1.30    0.60
   9   0   0    1.00    0.50
   9   0   0    1.30    0.60
   9   0   0    1.30    0.70
  -9   0   0    1.90    0.60
  10   0   0    3.00    0.80
 -10   0   0    6.00    0.90
  10   0   0    5.20    1.30
  10   0   0    4.40    0.90
  10   0   0    2.80    0.80
  11   0   0    3.50    0.70
  11   0   0    3.40    0.60
  11   0   0    3.30    0.60
 -11   0   0    3.30    0.50
  12   0   0    0.00    0.20
  12   0   0   -0.10    0.20
   0  -1   0    0.40    0.20
   1  -1   0 4629.34  131.19
  -1   1   0 4661.63  130.19
  -2  -1   0 4795.92  133.29
   2  -1   0 4991.60  141.99
  -2   1   0 4785.62  139.19
   3  -1   0 1194.78   50.39
  -3   1   0 1199.98   46.80
   3   1   0 1169.18   41.90
   3   1   0 1208.58   43.00
   4  -1   0 2224.98   80.59
   4   1   0 2122.09   68.59
   5  -1   0  348.17    9.60
   5   1   0  354.96    9.90
   6  -1   0   41.30    1.80
   6  -1   0   36.90    2.30
   6   1   0   41.00    1.90
   7  -1   0   66.39    2.50
   7  -1   0   64.09    3.10
   7   1   0   67.09    3.10
   7   1   0   65.59    2.70
   8  -1   0   27.50    2.00
  -8  -1   0   25.30    2.00
   8  -1   0   26.90    1.80
   8  -1   0   27.80    2.30
   8  -1   0   28.30    1.50
   8  -1   0   28.80    2.20
   8  -1   0   27.50    1.90
   8   1   0   23.00    2.10
   8   1   0   26.10    2.20
   8   1   0   27.90    1.70
  -8   1   0   28.30    2.00
   8   1   0   29.70    1.80
   8   1   0   28.90    2.00
   9  -1   0   76.99    3.70
   9  -1   0   73.99    3.50
   9  -1   0   65.09    2.90
   9  -1   0   67.49    3.40
  -9  -1   0   64.29    2.90
  -9   1   0   69.59    3.10
   9   1   0   70.49    3.50
   9   1   0   71.59    3.50
   9   1   0   70.89    3.20
   9   1   0   68.19    2.60
  10  -1   0   63.19    2.90
  10  -1   0   57.19    2.90
 -10  -1   0   66.49    2.60
  10  -1   0   63.39    2.30
  10  -1   0   66.89    3.00
 -10   1   0   63.69    2.70
  10   1   0   65.89    3.10
  10   1   0   65.09    2.90
  10   1   0   58.29    2.90
  10   1   0   60.09    2.80
 -11  -1   0    2.20    0.50
  11  -1   0    3.40    0.80
  11  -1   0    2.70    0.50
  11   1   0    2.50    0.50
 -11   1   0    2.20    0.40
  11   1   0    2.70    0.70
  12  -1   0    8.50    0.60
  12  -1   0    8.20    0.60
  12   1   0    8.30    0.60
  12   1   0    9.60    0.60
  12   1   0    9.10    0.60
   0  -2   0 1984.70   65.29
  -1  -2   0 1698.43   53.69
   1   2   0 1770.82   56.39
  -1   2   0 1692.63   61.09
   2  -2   0 9818.22  275.57
  -2   2   0 9999.00  272.67
  -3  -2   0 1264.17   45.30
  -3   2   0 1310.07   53.09
   3   2   0 1271.27   44.00
   4  -2   0  731.93   40.70
   4   2   0  674.43   29.00
   5  -2   0   35.80    1.60
   5  -2   0   36.00    1.70
   5   2   0   38.40    1.90
   6  -2   0  141.89    4.40
   6  -2   0  143.79    5.40
   6   2   0  151.58    5.00
   7  -2   0  106.19    5.10
   7  -2   0  102.19    4.20
   7  -2   0  101.59    3.40
   7  -2   0  104.89    4.50
   7  -2   0   96.69    4.60
   7   2   0  106.39    3.90
   7   2   0  104.59    4.70
   7   2   0   99.39    3.90
   7   2   0  102.49    4.10
   8  -2   0   11.30    1.70
   8  -2   0   10.60    1.30
   8  -2   0   11.60    1.60
   8  -2   0   10.60    1.70
   8  -2   0    9.80    1.40
   8  -2   0    9.10    0.90
   8   2   0   10.60    1.50
   8   2   0    9.80    1.20
   8   2   0   12.00    1.40
   8   2   0   11.00    1.60
  -8   2   0   10.20    1.40
   8   2   0   10.70    1.10
   9  -2   0    2.60    0.70
   9  -2   0    2.40    0.80
   9  -2   0    2.30    0.80
   9  -2   0    2.40    0.60
   9   2   0    1.70    0.70
  -9   2   0    2.40    0.70
   9   2   0    3.30    0.80
   9   2   0    3.00    0.80
   9   2   0    3.20    0.70
 -10  -2   0    3.50    0.60
  10  -2   0    2.60    0.70
  10  -2   0    2.70    0.50
  10  -2   0    2.60    0.60
  10  -2   0    3.00    0.70
 -10   2   0    2.70    0.60
  10   2   0    2.60    0.70
  10   2   0    2.20    0.50
  10   2   0    2.10    0.60
  10   2   0    2.80    0.70
  11  -2   0   10.60    0.80
  11   2   0   10.80    1.30
  11   2   0   10.50    0.80
 -11   2   0   10.40    0.80
  11   2   0   10.80    1.30
  12  -2   0    8.70    0.60
 -12   2   0    6.40    0.60
  12   2   0    8.50    0.60
  12   2   0    7.90    0.60
   0  -3   0    0.30    0.50
   1  -3   0 1470.55   59.49
  -1  -3   0 1498.45   52.09
   1   3   0 1524.55   54.99
  -1   3   0 1486.95   66.59
   2  -3   0 2214.08   82.39
  -2  -3   0 2204.08   67.59
   2   3   0 2222.88   72.09
  -2   3   0 2218.78   80.59
   3  -3   0  328.67    9.20
   3   3   0  319.27    8.80
   3   3   0  327.57    9.60
   4  -3   0  138.89    4.40
   4   3   0  138.29    4.80
   5  -3   0   24.90    1.40
   5  -3   0   25.80    1.30
   5   3   0   24.10    1.60
   6  -3   0   32.50    2.20
   6  -3   0   35.00    1.50
   6  -3   0   33.60    1.70
   6   3   0   35.80    2.00
   7  -3   0   22.70    2.20
   7  -3   0   23.70    3.40
   7  -3   0   21.30    1.70
   7   3   0   25.20    2.40
   7   3   0   24.30    1.80
  -7   3   0   21.70    1.80
   8  -3   0    8.70    1.20
   8  -3   0   10.60    1.50
   8  -3   0   10.50    0.80
   8  -3   0    9.70    1.60
   8  -3   0   10.30    1.40
   8   3   0   11.60    1.70
   8   3   0   11.10    1.50
   8   3   0   10.90    1.30
   8   3   0   10.30    1.20
  -8   3   0   11.30    1.50
   8   3   0   10.40    1.50
   9  -3   0    3.00    0.90
   9  -3   0    2.00    0.70
   9  -3   0    1.80    0.60
   9  -3   0    2.50    0.70
   9   3   0    1.80    0.70
   9   3   0    2.00    0.70
   9   3   0    2.20    0.60
   9   3   0    2.00    0.70
  -9   3   0    1.80    0.60
  10  -3   0    4.80    0.80
  10  -3   0    4.40    0.80
  10  -3   0    3.80    0.60
  10  -3   0    3.60    0.70
  10   3   0    6.00    1.00
  10   3   0    3.80    0.70
 -10   3   0    4.10    0.70
  10   3   0    4.90    0.80
  10   3   0    5.30    0.80
  11  -3   0    0.20    0.40
  11  -3   0    0.50    0.30
 -11   3   0    0.40    0.20
  11   3   0    0.10    0.20
  11   3   0    0.30    0.30
  11   3   0    0.40    0.30
  11   3   0    0.40    0.30
  12  -3   0   17.50    0.80
  12   3   0   18.30    0.80
 -12   3   0   14.20    0.90
  12   3   0   14.70    0.80
   0  -4   0  971.80   45.40
   0   4   0 1022.30   47.10
  -1  -4   0 1007.50   27.20
  -2  -4   0 2367.36   72.49
   2  -4   0 2235.08   87.29
  -2   4   0 2400.66   86.59
   2   4   0 2318.17   78.09
   3  -4   0   49.60    2.30
   3   4   0   48.50    1.80
   3   4   0   52.89    2.50
   4   4   0  861.01   23.20
   5  -4   0  358.16   10.20
   5  -4   0  386.26   11.70
   5  -4   0  360.06   10.00
   5   4   0  367.76   10.90
   6  -4   0  266.77    7.50
   6  -4   0  259.57    7.60
   6  -4   0  265.27    8.50
   6   4   0  265.67    8.30
   7  -4   0  245.38    7.90
   7  -4   0  243.38    8.70
   7  -4   0  244.48    8.30
   7  -4   0  237.28    6.80
   7   4   0  245.48    8.30
   7   4   0  242.08    8.40
   7   4   0  232.08    8.00
  -7   4   0  241.48    8.20
   7   4   0  229.18    7.50
   7   4   0  241.58    7.70
   8  -4   0   35.30    1.60
   8  -4   0   37.50    2.40
   8  -4   0   32.50    2.00
   8   4   0   33.60    2.00
   8   4   0   36.60    3.00
   8   4   0   35.30    3.10
   9  -4   0   39.90    2.20
   9   4   0   41.10    2.40
   9   4   0   39.50    2.40
   9   4   0   40.50    2.00
  -9   4   0   38.50    2.20
   9   4   0   35.30    2.50
  10  -4   0   10.20    0.80
  10  -4   0   10.80    1.10
  10   4   0   11.40    1.10
  10   4   0   10.50    0.90
 -10   4   0    9.50    1.00
  10   4   0   10.20    1.00
  11  -4   0    7.80    0.70
  11   4   0    7.60    0.60
  11   4   0    8.00    0.70
 -11   4   0    7.50    0.70
  11   4   0    7.60    0.70
   0  -5   0    0.30    0.50
   1  -5   0   55.59    3.90
  -1  -5   0   54.59    2.90
   1   5   0   57.59    2.40
  -2  -5   0  179.38    6.50
   2  -5   0  177.28    6.00
   2   5   0  178.88    5.20
   2   5   0  181.38    6.20
  -3  -5   0 1456.35   50.19
   3  -5   0 1439.06   68.99
   3   5   0 1515.35   55.49
  -3   5   0 1426.76   64.39
   4  -5   0  207.68    6.40
   4   5   0  213.18    7.00
   5  -5   0  358.16   11.10
   5   5   0  368.46   11.00
   6  -5   0   55.29    2.20
   6  -5   0   59.09    3.30
   6  -5   0   58.49    2.30
   6   5   0   57.39    3.10
  -6   5   0   53.99    3.10
   6   5   0   57.09    2.90
   6   5   0   54.89    2.60
   7  -5   0  365.16   11.80
   7  -5   0  395.46   11.60
   7   5   0  357.66   11.00
   7   5   0  380.56   12.00
  -7   5   0  396.16   11.90
   7   5   0  398.46   11.50
   7   5   0  384.86   11.80
   8  -5   0   27.10    2.00
   8  -5   0   27.50    1.80
   8   5   0   28.40    2.00
   8   5   0   26.00    2.00
  -8   5   0   23.50    1.90
   8   5   0   26.00    1.60
   9   5   0   57.99    3.60
   9   5   0   68.69    3.90
  10  -5   0   21.30    1.20
  10  -5   0   19.20    1.20
 -10   5   0   21.10    1.30
  10   5   0   22.50    1.20
  10   5   0   20.30    1.40
  10   5   0   24.10    1.40
  11  -5   0    6.00    0.70
  11  -5   0    6.50    0.40
  11   5   0    9.20    0.70
  11   5   0    8.70    0.60
  11   5   0    9.20    0.80
 -11   5   0    8.50    0.60
   0  -6   0  736.73   20.50
   1  -6   0  237.98    7.70
  -1  -6   0  235.68    8.00
   1   6   0  237.78    7.20
  -2  -6   0 1049.30   28.70
   2  -6   0 1054.89   28.10
  -3  -6   0  111.09    4.70
   3  -6   0  106.59    3.90
   3   6   0  104.59    3.20
  -4  -6   0  268.87    9.30
   4   6   0  287.37    8.90
   5  -6   0   49.00    2.20
   5  -6   0   50.69    2.70
  -5   6   0   49.99    3.20
   5   6   0   52.79    2.70
   6  -6   0   42.20    2.30
   6  -6   0   46.10    1.90
   6  -6   0   44.80    2.80
   6  -6   0   45.90    2.50
   6  -6   0   41.70    2.00
   6   6   0   42.10    2.20
   6   6   0   46.40    2.70
  -6   6   0   42.20    2.70
  -6   6   0   42.80    4.80
   6   6   0   42.70    2.50
   7  -6   0   54.89    2.70
   7  -6   0   52.09    2.30
   7   6   0   52.49    2.70
   7   6   0   56.99    4.10
   8  -6   0  246.08    7.80
   8  -6   0  235.28    7.40
  -8   6   0  246.98    7.80
   8   6   0  242.88    7.80
   8   6   0  239.28    7.80
   8   6   0  230.58    7.20
   9  -6   0   40.10    2.00
   9  -6   0   38.80    2.00
   9   6   0   40.30    1.80
  -9   6   0   42.50    2.10
   9   6   0   41.00    2.10
   9   6   0   39.90    2.10
  10  -6   0    0.30    0.30
  10  -6   0    0.30    0.20
  10   6   0    0.60    0.30
  10   6   0    0.30    0.30
  10   6   0    0.70    0.40
  11  -6   0    1.30    0.30
 -11   6   0    1.90    0.30
  11   6   0    1.80    0.30
  11   6   0    1.30    0.40
  11   6   0    1.70    0.30
   0  -7   0   -0.20    0.40
   0   7   0    0.30    0.40
   1  -7   0  323.57   10.00
   1   7   0  323.77    9.30
  -2  -7   0  154.88    5.90
   2   7   0  149.88    4.60
   3  -7   0  225.08    7.40
  -3  -7   0  232.88    8.10
   3  -7   0  232.88    7.20
  -4  -7   0   43.10    2.80
   4  -7   0   44.10    2.40
   4  -7   0   43.00    2.10
   5  -7   0   88.09    3.90
   5  -7   0   92.59    4.50
   5  -7   0   96.89    3.90
   5  -7   0   91.09    3.40
  -5   7   0   98.49    4.30
   5   7   0   93.09    4.20
   5   7   0   93.19    3.70
   6  -7   0  313.17    9.30
   6  -7   0  313.67    8.50
   6  -7   0  300.77    9.10
   6  -7   0  318.17   10.10
   6   7   0  301.37    9.00
   6   7   0  305.67    9.70
   6   7   0  297.07    9.60
  -6   7   0  299.57   10.30
   6   7   0  293.67    9.50
  -6   7   0  285.97    9.60
   7  -7   0   24.90    1.60
   7  -7   0   23.80    1.40
   7  -7   0   25.40    1.90
   7   7   0   22.60    1.40
   7   7   0   26.00    1.90
  -7   7   0   23.90    2.10
   7   7   0   26.00    1.80
  -7   7   0   18.80    1.60
   8   7   0    1.40    0.60
  -8   7   0    0.10    0.80
   8   7   0    1.90    0.80
   9  -7   0    7.80    1.10
   9  -7   0    7.10    0.80
   9   7   0    7.80    0.90
   9   7   0    7.70    0.70
  -9   7   0    8.90    1.00
  10  -7   0   30.90    1.30
  10  -7   0   29.70    1.20
  10   7   0   32.80    1.50
  10   7   0   29.60    1.20
 -10   7   0   30.40    1.40
  10   7   0   29.50    1.30
   0  -8   0  158.18    6.00
   0   8   0  166.08    6.90
   1  -8   0  181.78    6.40
  -1  -8   0  188.08    6.70
   1   8   0  173.38    5.60
  -2  -8   0  178.88    6.60
   2  -8   0  172.88    6.00
  -3  -8   0   38.30    2.60
   3  -8   0   33.20    1.90
   3  -8   0   34.50    2.20
  -3   8   0   34.10    2.70
   3   8   0   31.40    2.10
  -3   8   0   30.80    2.10
   3   8   0   31.00    2.30
   4  -8   0  107.99    5.40
   4  -8   0  113.59    4.10
   4  -8   0  118.89    4.60
  -4   8   0  110.59    4.70
   4   8   0  123.49    4.90
   4   8   0  118.99    4.40
  -4   8   0  109.99    5.20
   5  -8   0   20.20    1.90
   5  -8   0   20.00    1.50
   5  -8   0   18.00    1.50
   5   8   0   18.60    1.40
   5   8   0   18.50    1.60
  -5   8   0   16.70    2.10
  -5   8   0   20.40    1.70
   6  -8   0    6.90    0.90
   6  -8   0    6.50    0.90
   6  -8   0    8.70    1.40
   6   8   0    7.60    1.10
  -6   8   0    6.90    1.10
  -6   8   0    7.40    1.40
   6   8   0    7.00    0.90
   7  -8   0   29.70    1.90
   7   8   0   25.10    1.40
   7   8   0   26.20    1.70
  -7   8   0   25.20    1.70
   8  -8   0    2.90    0.60
   8   8   0    3.50    0.50
  -8   8   0    2.90    0.60
   8   8   0    3.40    0.70
  -8   8   0    2.90    1.10
   9  -8   0    5.50    0.90
  -9   8   0    6.60    0.80
   9   8   0    8.00    0.60
   9   8   0    7.40    0.70
  10  -8   0   14.40    0.70
 -10   8   0   14.30    0.80
  10   8   0   14.50    0.80
  10   8   0   13.70    0.70
   0  -9   0    0.40    0.50
   0  -9   0   -0.20    0.50
   0   9   0    0.20    0.50
   0   9   0   -0.30    0.40
   0   9   0    0.50    0.70
  -1  -9   0   33.40    2.10
   1  -9   0   30.10    2.20
  -1  -9   0   41.10    2.90
   1  -9   0   33.00    2.10
  -1   9   0   33.10    2.40
  -1   9   0   32.70    2.10
   1   9   0   33.80    3.20
   1   9   0   34.20    2.20
   2  -9   0   15.20    1.70
  -2   9   0   13.90    1.80
  -2   9   0   18.00    1.80
   2   9   0   17.10    1.30
   2   9   0   15.80    1.70
  -3  -9   0    3.10    0.70
   3  -9   0    2.50    0.70
   3  -9   0    3.90    1.10
   3   9   0    2.40    0.70
  -3   9   0    3.60    0.90
   3   9   0    3.40    0.90
  -3   9   0    2.60    0.90
   4  -9   0    3.70    0.90
   4  -9   0    4.50    1.10
  -4   9   0    3.10    0.80
  -4   9   0    3.20    1.00
   4   9   0    3.30    0.80
   4   9   0    2.90    0.80
   5  -9   0    6.70    1.00
   5  -9   0    5.90    1.10
  -5   9   0    5.50    1.00
   5   9   0    6.30    1.00
   5   9   0    7.20    1.00
  -5   9   0    7.80    1.40
   6  -9   0   17.60    1.60
   6  -9   0   16.70    1.20
   6   9   0   17.90    1.20
   6   9   0   18.70    1.50
  -6   9   0   17.10    1.40
  -6   9   0   16.70    1.60
   7  -9   0   15.40    0.90
   7  -9   0   15.50    1.30
   7   9   0   15.90    1.00
  -7   9   0   15.10    1.30
  -7   9   0   17.20    1.30
   7   9   0   16.10    1.20
   8  -9   0   17.70    1.10
  -8   9   0   16.30    1.20
   8   9   0   15.50    0.90
   8   9   0   16.40    1.10
  -8   9   0   16.00    1.10
   9  -9   0   13.80    0.80
   9   9   0   14.30    0.90
   9   9   0   14.50    0.70
  -9   9   0   14.10    0.80
   0 -10   0  129.69    4.60
   0  10   0  122.89    4.70
   0  10   0  125.69    5.20
   1 -10   0   59.69    2.80
  -1 -10   0   55.79    2.60
  -1  10   0   60.19    3.00
   1  10   0   60.29    2.70
   1  10   0   58.49    3.20
  -2 -10   0   93.89    3.80
   2  10   0  108.69    6.00
  -2  10   0  110.49    5.50
   3 -10   0   27.80    1.80
   3 -10   0   25.50    2.00
  -3  10   0   24.60    1.60
   3  10   0   27.10    1.90
  -3  10   0   28.70    2.10
   3  10   0   26.10    1.70
   4 -10   0   29.00    2.10
   4 -10   0   27.50    1.70
   4  10   0   28.20    1.90
  -4  10   0   26.40    1.70
   4  10   0   24.90    1.50
  -4  10   0   26.80    2.00
   5 -10   0    8.20    0.90
  -5  10   0    5.90    1.10
   5  10   0    6.50    1.00
   5  10   0    7.50    0.90
   6 -10   0   25.80    1.30
   6 -10   0   26.30    1.70
   6  10   0   24.70    1.30
  -6  10   0   24.10    1.40
   6  10   0   23.80    1.50
  -6  10   0   25.90    1.70
   7 -10   0    8.00    0.50
   7 -10   0    9.80    1.00
   7  10   0    8.10    0.70
   7  10   0    9.30    0.80
  -7  10   0    7.60    0.90
   8 -10   0   10.60    0.70
  -8  10   0    9.90    0.60
   8  10   0    9.70    0.60
   8  10   0    9.80    0.70
  -8  10   0   10.00    0.80
   9 -10   0    3.10    0.30
   9  10   0    2.50    0.40
   0 -11   0    0.00    0.30
   0  11   0    0.40    0.40
   0  11   0    0.50    0.50
  -1 -11   0    4.60    0.70
   1 -11   0    4.70    0.80
   1  11   0    4.60    0.70
  -1  11   0    4.50    0.90
  -1  11   0    4.70    0.80
   1  11   0    4.70    0.90
  -2 -11   0   14.00    1.00
   2 -11   0   14.70    1.20
   2  11   0   14.70    1.30
  -2  11   0   14.40    1.30
  -2  11   0   14.40    1.40
   2  11   0   13.40    1.30
   3 -11   0   19.70    1.30
   3 -11   0   14.80    1.70
   3  11   0   21.40    1.50
   3  11   0   20.20    1.30
  -3  11   0   20.40    1.60
   4 -11   0    3.20    0.60
   4 -11   0    2.80    0.60
  -4  11   0    3.10    0.70
   4  11   0    2.20    0.50
   4  11   0    2.60    0.50
   5 -11   0   32.40    1.80
   5 -11   0   33.30    1.50
   5  11   0   33.20    1.50
   5  11   0   31.50    1.70
  -5  11   0   33.60    1.80
   6 -11   0    0.90    0.20
   6 -11   0    0.70    0.30
   6  11   0    1.00    0.30
   6  11   0    0.50    0.40
  -6  11   0    0.70    0.30
   7 -11   0    7.00    0.60
   7  11   0    7.00    0.60
  -7  11   0    5.10    0.60
   7  11   0    6.30    0.50
  -7  11   0    6.50    0.40
   8 -11   0    5.40    0.40
   8  11   0    5.50    0.40
   0 -12   0   45.50    1.90
   0  12   0   43.10    2.10
   0  12   0   42.80    1.90
  -1 -12   0   18.10    1.10
   1 -12   0   17.20    1.10
  -1  12   0   17.70    1.30
   1  12   0   18.20    1.30
  -1  12   0   17.60    1.20
   2 -12   0   15.30    1.00
  -2  12   0   15.50    1.20
   2  12   0   16.00    1.10
  -2  12   0   16.40    1.20
   2  12   0   15.30    1.10
   3 -12   0   17.20    1.00
  -3  12   0   16.40    1.20
  -3  12   0   16.30    1.60
   3  12   0   16.10    1.10
   3  12   0   16.20    1.00
   4 -12   0   19.50    1.20
   4 -12   0   17.60    1.00
  -4  12   0   18.50    1.20
   4  12   0   18.30    1.40
   4  12   0   16.60    1.00
  -4  12   0   16.70    1.10
   5 -12   0    2.30    0.30
   5 -12   0    2.00    0.40
   5  12   0    2.30    0.40
   5  12   0    2.10    0.30
  -5  12   0    1.80    0.40
   6 -12   0   15.10    0.80
   6  12   0   13.40    0.90
   6  12   0   14.10    0.70
  -6  12   0   14.40    0.80
   7 -12   0    3.60    0.30
   7  12   0    4.50    0.30
  -7  12   0    4.20    0.60
   0  13   0    0.00    0.20
   0  13   0   -0.20    0.20
   1 -13   0   15.50    0.90
  -1  13   0   15.50    0.90
   1  13   0   14.70    0.90
   1  13   0   15.30    0.90
  -1  13   0   14.00    0.90
   2 -13   0   17.20    0.90
   2  13   0   16.30    1.10
  -2  13   0   16.20    1.30
   2  13   0   15.40    0.90
   3 -13   0   27.30    1.20
   3  13   0   29.60    1.20
   3  13   0   25.80    1.20
  -3  13   0   27.50    1.20
   4 -13   0    2.60    0.30
   4  13   0    2.50    0.30
   4  13   0    2.90    0.40
  -4  13   0    2.40    0.40
   5  13   0    7.80    0.50
   0  14   0   22.60    1.00
  -1  14   0    4.10    0.40
   1  14   0    4.00    0.40
  -2  14   0    2.00    0.30
   2  14   0    2.30    0.30
   3  14   0    6.10    0.40
  12   0  -1   19.00    1.40
 -12   0   1   24.30    1.10
  12   0  -1   31.00    1.60
  11   0  -1   13.60    1.10
 -11   0   1   15.50    1.10
  11   0  -1   14.20    1.10
  11   0  -1   13.40    1.10
  10   0  -1  105.99    3.60
 -10   0   1  102.89    3.90
  10   0  -1  104.89    4.50
   9   0  -1   20.60    1.80
   9   0  -1   21.00    1.70
  -9   0   1   21.00    1.60
   9   0  -1   20.40    1.50
   9   0  -1   20.90    1.90
   8   0  -1   21.70    2.10
  -8   0   1   17.00    1.50
   8   0  -1   18.00    1.20
   8   0  -1   17.30    1.50
   8   0  -1   18.30    1.60
   8   0  -1   21.30    1.60
   7   0  -1    1.60    0.50
   7   0  -1    1.30    0.60
   5   0  -1   11.90    0.90
   4   0  -1 2376.06   82.19
   3   0  -1  118.99    3.50
   3   0  -1  116.89    3.80
  -1   0   1 1280.17   42.30
   1   0  -1 1205.78   40.90
   1   0   1 1688.73   50.49
  -1   0  -1 1718.53   50.99
   3   0   1  351.46    9.50
   4   0   1  120.79    3.80
   5   0   1  463.65   12.60
   6   0   1    5.90    1.00
   6   0   1    6.50    0.80
   7   0   1  170.18    6.30
   7   0   1  185.98    7.00
   7   0   1  176.68    6.90
   7   0   1  178.48    6.10
   7   0   1  180.48    5.60
   8   0   1   29.50    2.20
   8   0   1   28.20    2.20
   8   0   1   27.80    2.00
   8   0   1   25.70    1.60
  -8   0  -1   26.40    2.10
   8   0   1   26.20    1.50
   9   0   1    8.80    1.30
   9   0   1    8.50    1.30
  -9   0  -1    7.70    1.10
   9   0   1    8.10    1.00
   9   0   1    7.60    1.10
   9   0   1    7.10    1.20
  10   0   1    9.30    1.10
  10   0   1   10.60    1.20
  10   0   1    7.60    1.00
  10   0   1    9.50    1.20
 -10   0  -1   11.30    1.00
  11   0   1    5.10    0.70
  11   0   1    9.60    1.30
 -11   0  -1    6.30    0.70
  11   0   1    6.50    0.70
  12   0   1   15.90    0.80
  12   0   1   17.50    0.80
  12  -1  -1   27.40    1.50
  12  -1  -1   26.20    1.10
  12   1  -1   27.10    1.10
  12   1  -1   27.30    1.20
 -12   1   1   27.70    1.10
  12   1  -1   23.90    1.30
  11  -1  -1   39.60    2.30
  11  -1  -1   36.70    1.80
 -11  -1   1   35.40    1.60
  11  -1  -1   39.30    1.90
  11   1  -1   38.90    1.90
  11   1  -1   34.40    1.80
  11   1  -1   35.70    1.90
  10  -1  -1   13.50    1.20
 -10  -1   1   13.90    1.10
  10   1  -1   11.50    2.10
 -10   1   1   15.80    1.30
  10   1  -1   14.10    0.90
   9  -1  -1   91.79    3.70
   9  -1  -1   95.39    4.40
  -9  -1   1   92.39    3.60
   9  -1  -1   81.09    3.70
   9  -1  -1   90.69    4.00
   9  -1  -1   88.09    4.00
   9   1  -1   92.89    4.30
   9   1  -1   90.79    3.80
   9   1  -1   91.09    3.40
   9   1  -1   88.09    4.10
  -9   1   1   90.99    3.80
   8  -1  -1   68.49    3.30
   8  -1  -1   66.19    2.60
  -8  -1   1   66.29    3.00
   8  -1  -1   71.19    3.20
   8  -1  -1   68.19    3.40
   8  -1  -1   69.59    3.80
   8   1  -1   67.19    3.70
   8   1  -1   69.19    3.00
   8   1  -1   67.79    3.20
  -8   1   1   68.89    3.30
   8   1  -1   69.19    2.90
   8   1  -1   66.59    3.00
   7  -1  -1   76.49    2.70
   7  -1  -1   72.79    3.30
   7   1  -1   70.49    2.90
   7   1  -1   68.49    3.10
   6  -1  -1  176.88    5.30
   6  -1  -1  171.38    6.20
   6   1  -1  185.68    5.60
   5  -1  -1  553.74   14.90
   5   1  -1  541.55   14.80
   4  -1  -1  176.48    5.10
   4  -1  -1  174.38    5.40
   4   1  -1  175.18    5.30
   3  -1  -1 1673.93   61.99
  -3  -1   1 1566.14   59.09
   3  -1  -1 1627.44   62.09
   3   1  -1 1585.24   56.39
  -2  -1   1 1078.89   41.20
   2  -1  -1 1126.19   44.90
   0  -1  -1 2040.90   57.49
   0  -1   1 2046.30   62.29
   0   1  -1 1908.51   62.59
   1  -1   1 3298.97   99.19
  -1   1  -1 3345.67   98.99
   2  -1   1 1015.90   41.90
  -2   1  -1 1029.10   41.30
   2   1   1 1066.99   31.80
   2   1   1  978.50   30.00
   3  -1   1  224.58    6.30
   3  -1   1  212.98    6.20
   3   1   1  226.78    6.80
   3   1   1  234.08    6.60
   4  -1   1  870.51   41.60
   4   1   1  918.21   32.70
   5  -1   1  270.77    7.70
   5   1   1  277.57    8.00
   6  -1   1  200.38    7.40
   6  -1   1  214.28    6.20
   6   1   1  213.98    6.50
   7  -1   1  135.29    5.40
   7  -1   1  137.89    4.40
   7  -1   1  142.09    5.90
   7  -1   1  137.09    5.80
   7  -1   1  140.59    5.10
   7   1   1  133.59    5.80
   7   1   1  137.19    5.20
   7   1   1  137.09    4.70
   7   1   1  132.49    5.60
   8  -1   1   79.39    3.30
   8  -1   1   78.29    3.90
   8  -1   1   77.09    2.90
   8  -1   1   78.49    4.00
   8  -1   1   74.49    3.60
   8   1   1   76.09    3.10
   8   1   1   75.39    3.80
   8   1   1   71.99    3.60
  -8   1  -1   71.89    3.40
   8   1   1   78.99    3.90
   8   1   1   78.99    3.50
   9  -1   1   27.90    2.00
   9  -1   1   30.70    2.20
   9  -1   1   30.10    2.00
   9  -1   1   28.70    1.50
   9  -1   1   30.70    2.10
  -9   1  -1   23.90    1.70
   9   1   1   30.20    2.00
   9   1   1   30.60    2.20
   9   1   1   31.10    2.00
   9   1   1   30.30    2.10
  10  -1   1    8.00    1.10
  10  -1   1    7.30    1.00
  10  -1   1    4.60    0.80
  10   1   1    8.10    1.10
  10   1   1    7.60    1.00
  10   1   1    6.70    1.00
  10   1   1    7.80    1.00
 -10   1  -1    7.40    0.90
  11  -1   1    1.30    0.50
  11  -1   1    1.10    0.40
  11  -1   1    1.80    0.40
 -11   1  -1    2.00    0.50
  11   1   1    1.30    0.40
  11   1   1    1.80    0.40
  11   1   1    1.40    0.50
  12  -1   1    0.10    0.20
  12   1   1    0.40    0.20
  12   1   1    0.20    0.20
  12   1   1    0.20    0.20
 -12   2   1   20.70    0.90
  12   2  -1   21.10    1.40
  12   2  -1   19.80    0.90
  11  -2  -1   24.60    1.00
  11  -2  -1   25.90    1.40
  11  -2  -1   24.60    1.40
 -11  -2   1   26.30    1.30
  11   2  -1   25.00    1.50
  11   2  -1   27.20    1.50
  11   2  -1   26.10    1.30
  10  -2  -1   20.10    1.60
  10  -2  -1   16.80    1.40
  10  -2  -1   18.20    1.20
 -10  -2   1   18.50    1.20
  10   2  -1   17.40    1.30
  10   2  -1   20.00    1.40
  10   2  -1   14.80    1.60
  10   2  -1   11.20    1.40
 -10   2   1   20.20    1.40
   9  -2  -1    8.60    1.20
   9  -2  -1    8.70    1.40
   9  -2  -1   10.90    1.40
   9  -2  -1    9.60    1.10
  -9  -2   1    9.20    1.10
   9   2  -1   10.20    1.50
  -9   2   1    9.50    1.30
   9   2  -1   10.20    1.00
   9   2  -1    9.00    1.30
   9   2  -1   10.30    1.30
   8  -2  -1   28.60    2.40
   8  -2  -1   29.10    2.10
   8  -2  -1   30.30    2.30
   8  -2  -1   27.10    2.10
   8  -2  -1   28.20    1.50
   8  -2  -1   28.00    1.90
  -8  -2   1   27.60    1.80
   8   2  -1   28.20    1.70
  -8   2   1   26.70    1.90
   8   2  -1   28.90    1.90
   8   2  -1   24.90    1.70
   8   2  -1   29.50    2.30
   7  -2  -1   77.19    2.70
   7  -2  -1   71.09    5.30
   7  -2  -1   73.89    3.50
   7   2  -1   78.99    4.00
   7   2  -1   77.59    3.10
   6  -2  -1   54.09    2.00
   6  -2  -1   50.29    2.30
   6   2  -1   54.79    2.40
   5  -2  -1  326.47    8.80
   5  -2  -1  306.37    9.00
   5   2  -1  324.47    9.30
   4   2  -1  601.34   16.20
   3  -2  -1 1231.48   54.19
  -3  -2   1 1224.38   46.30
   3   2  -1 1185.58   45.60
   2  -2  -1  497.15   13.50
   2   2  -1  491.75   13.40
  -1  -2   1 2749.12   86.29
   1  -2  -1 2875.91   91.29
  -1   2   1 2985.20   89.49
   1   2  -1 2866.81   89.59
   0  -2  -1  624.64   16.90
   0   2   1  627.74   17.10
   0   2   1  628.64   17.30
  -1  -2  -1 2573.94   71.19
   1  -2   1 2489.45   85.89
  -1   2  -1 2640.14   86.99
   1   2   1 2668.03   72.09
   2  -2   1 2606.44   87.19
   2   2   1 2570.54   67.79
  -2   2  -1 2365.66   84.79
   3   2   1  529.15   14.30
   4  -2   1  539.85   14.00
   4   2   1  508.95   14.40
   4   2   1  531.15   14.90
   5  -2   1  462.45   12.40
   5  -2   1  457.55   12.80
   5   2   1  466.95   12.90
   6  -2   1   44.20    2.50
   6  -2   1   38.60    1.70
   6   2   1   40.60    2.10
   7  -2   1   52.49    3.30
   7  -2   1   53.59    2.90
   7  -2   1   49.30    3.10
   7  -2   1   64.59    4.80
   7   2   1   55.59    3.10
   7   2   1   51.39    3.40
   7   2   1   58.99    3.10
   8  -2   1   13.90    1.00
   8  -2   1   14.70    1.70
   8  -2   1   14.00    1.30
   8  -2   1   16.80    2.00
   8  -2   1   12.20    1.70
   8   2   1   13.90    1.50
  -8   2  -1   13.30    1.60
   8   2   1   15.20    1.40
   8   2   1   13.10    1.30
   8   2   1   15.90    1.90
   8   2   1   12.50    1.60
   9  -2   1   83.39    3.70
   9  -2   1   84.59    3.80
   9  -2   1   85.19    3.70
   9  -2   1   81.09    3.10
  -9   2  -1   83.89    3.50
   9   2   1   86.59    3.50
   9   2   1   82.19    3.60
   9   2   1   84.59    3.90
   9   2   1   88.29    3.90
  10  -2   1    1.60    0.30
  10  -2   1    1.80    0.50
  10  -2   1    2.70    0.70
  10  -2   1    1.50    0.60
  10   2   1    1.60    0.60
  10   2   1    1.80    0.50
  10   2   1    1.70    0.60
  10   2   1    2.00    0.60
 -10   2  -1    1.70    0.50
  11  -2   1    1.20    0.40
  11  -2   1    1.40    0.40
  11   2   1    2.20    0.40
  11   2   1    2.10    0.50
  11   2   1    1.60    0.40
  11   2   1    1.30    0.40
 -11   2  -1    1.20    0.30
  12  -2   1   24.60    1.00
  12   2   1   26.00    1.00
  12   2   1   25.80    1.10
  12  -3  -1   24.70    1.00
 -12   3   1   25.60    1.00
  12   3  -1   25.40    1.10
  11  -3  -1    6.80    1.10
  11  -3  -1    7.40    1.00
  11  -3  -1    6.70    0.50
  11   3  -1    9.10    1.30
  11   3  -1    4.50    0.60
  11   3  -1    7.00    0.70
 -11   3   1    7.30    0.70
 -10  -3   1    4.60    0.70
  10  -3  -1    4.80    0.70
  10  -3  -1    4.80    0.80
  10   3  -1    3.60    0.60
  10   3  -1    5.30    0.80
  10   3  -1    3.40    0.70
  10   3  -1    5.60    1.00
 -10   3   1    3.80    0.70
   9  -3  -1   57.69    2.70
  -9  -3   1   54.89    2.50
   9  -3  -1   55.79    2.90
   9  -3  -1   59.89    2.90
   9  -3  -1   57.99    3.10
  -9   3   1   55.99    2.80
   9   3  -1   58.49    2.70
   9   3  -1   54.79    3.00
   9   3  -1   57.79    2.80
   9   3  -1   58.79    3.10
   8  -3  -1   69.99    2.60
   8  -3  -1   74.69    3.60
   8  -3  -1   72.49    3.30
   8  -3  -1   76.39    3.60
   8  -3  -1   78.19    3.90
  -8  -3   1   72.49    3.00
   8   3  -1   75.59    3.70
   8   3  -1   70.79    3.10
   8   3  -1   68.29    2.80
   8   3  -1   70.99    3.10
  -8   3   1   71.49    3.50
   7  -3  -1   92.99    4.40
   7  -3  -1   93.89    3.20
   7  -3  -1   93.09    4.50
   7   3  -1   93.29    3.70
   7   3  -1   99.09    3.80
   7   3  -1   99.09    4.40
  -7   3   1   97.39    4.30
   6  -3  -1   63.29    2.50
   6  -3  -1   62.89    2.30
   6  -3  -1   64.59    3.20
   6   3  -1   61.99    2.80
   5  -3  -1  139.89    4.20
   5  -3  -1  141.59    4.50
   5   3  -1  136.09    4.80
   4  -3  -1  428.26   11.90
   4   3  -1  436.06   12.20
  -3  -3   1 1202.68   46.20
   3  -3  -1 1287.47   58.39
  -3   3   1 1310.57   53.59
   3   3  -1 1095.89   46.80
  -2  -3   1 4363.56  125.89
   2  -3  -1 4436.66  139.19
  -2   3   1 4242.48  133.69
   2   3  -1 4408.26  131.19
  -1  -3   1 2599.44   85.29
   1  -3  -1 2706.03   91.39
   1   3  -1 2657.03   89.69
  -1   3   1 2666.83   88.09
   0  -3  -1 7195.68  202.08
   0   3  -1 7221.28  208.48
   0   3   1 7455.25  201.38
  -1  -3  -1 1489.95   48.70
   1  -3   1 1571.24   62.09
  -1   3  -1 1369.96   59.99
   1   3   1 1473.25   49.00
   2  -3   1 2151.08   81.99
  -2  -3  -1 2200.98   61.69
  -2   3  -1 2284.47   82.39
   2   3   1 2188.98   64.39
   3  -3   1  123.59    3.80
   3   3   1  122.39    4.30
   3   3   1  117.69    3.90
   4  -3   1  437.16   11.50
   4   3   1  416.76   12.10
   5  -3   1  157.08    4.70
   5  -3   1  149.39    5.70
   5  -3   1  157.38    4.70
   5   3   1  157.88    5.40
   6  -3   1  236.58    6.80
   6  -3   1  229.18    7.80
   6   3   1  243.18    7.50
   7  -3   1    1.90    0.80
   7  -3   1    1.40    0.60
   7  -3   1    1.80    0.80
   7  -3   1    1.20    0.30
   7  -3   1    0.70    0.70
   7   3   1    0.80    0.50
   7   3   1    0.90    0.70
   7   3   1    0.90    0.80
   7   3   1    1.10    0.60
   7   3   1    2.20    0.70
   8  -3   1    4.00    1.00
   8  -3   1    3.40    0.60
   8  -3   1    4.00    1.00
   8  -3   1    3.50    0.80
   8   3   1    2.70    1.00
  -8   3  -1    3.70    0.90
   8   3   1    3.00    0.90
   8   3   1    2.40    0.90
   9  -3   1   23.10    1.70
   9  -3   1   24.40    1.90
   9  -3   1   21.40    1.40
   9  -3   1   23.00    1.70
   9   3   1   24.10    1.60
  -9   3  -1   22.10    1.60
   9   3   1   23.50    1.80
   9   3   1   22.40    1.60
   9   3   1   23.40    1.80
  10  -3   1   14.40    0.80
  10  -3   1   13.90    1.20
  10  -3   1   14.40    1.30
  10  -3   1   14.20    1.10
 -10   3  -1   15.90    1.10
  10   3   1   15.40    1.20
  10   3   1   14.70    1.10
  10   3   1   15.00    1.20
  10   3   1   15.10    1.30
  11  -3   1    5.10    0.50
  11  -3   1    3.80    0.50
  11   3   1    3.40    0.50
  11   3   1    5.20    0.70
  11   3   1    4.50    0.60
 -11   3  -1    5.60    0.60
  11   3   1    3.30    0.60
  11  -4  -1    2.80    0.50
  11  -4  -1    3.10    0.40
  11   4  -1    2.10    0.40
 -11   4   1    3.00    0.50
  11   4  -1    3.00    0.60
  11   4  -1    2.30    0.40
  10  -4  -1   19.60    1.30
  10   4  -1   18.70    1.40
 -10   4   1   20.40    1.40
  10   4  -1   18.50    1.20
  10   4  -1   20.90    1.50
   9  -4  -1   50.99    2.50
   9  -4  -1   51.99    2.60
  -9  -4   1   45.90    2.10
   9  -4  -1   49.10    2.50
   9   4  -1   49.00    2.40
   9   4  -1   51.89    2.80
   9   4  -1   48.90    2.70
  -9   4   1   49.80    2.60
   9   4  -1   50.19    2.30
   8  -4  -1  149.09    5.30
   8  -4  -1  123.09    5.90
   8  -4  -1  138.19    6.60
   8  -4  -1  155.68    7.40
   8   4  -1  148.39    5.20
   8   4  -1  150.18    6.50
   8   4  -1  151.18    5.30
  -8   4   1  151.38    7.40
   8   4  -1  148.79    4.60
   7  -4  -1  517.75   14.30
   7  -4  -1  510.25   15.20
   7  -4  -1  462.35   13.40
   7  -4  -1  505.05   13.10
   7  -4  -1  497.75   14.80
   7   4  -1  466.15   13.70
   7   4  -1  468.75   13.30
   7   4  -1  477.75   14.60
  -7   4   1  476.55   14.50
   7   4  -1  500.35   14.00
   6  -4  -1  421.86   12.70
   6  -4  -1  423.56   11.50
   6  -4  -1  418.56   11.80
   6   4  -1  442.56   12.40
   5  -4  -1  133.69    5.20
   5  -4  -1  138.49    4.50
   5   4  -1  140.39    4.90
   4  -4  -1   28.10    1.60
   4   4  -1   23.10    1.60
   3  -4  -1  572.14   15.60
   3   4  -1  567.94   15.80
  -2  -4   1 2227.38   73.59
   2  -4  -1 2329.97   86.59
  -2   4   1 2158.28   81.19
   2   4  -1 2342.27   81.89
   1  -4  -1  429.16   12.40
   0  -4  -1  117.09    4.50
   0  -4   1  108.19    4.20
   0   4   1  115.19    4.30
   1  -4   1 2827.72  102.99
  -1  -4  -1 3019.00   91.09
  -1   4  -1 2978.10  105.29
   1   4   1 2995.90   91.79
  -2  -4  -1 1485.15   46.00
   2  -4   1 1444.76   64.59
  -2   4  -1 1509.25   64.59
   2   4   1 1454.05   49.20
   3  -4   1 1322.67   62.99
  -3  -4  -1 1389.26   41.60
   3   4   1 1380.56   42.80
  -3   4  -1 1420.46   62.59
   4   4   1  934.61   25.50
   4   4   1  963.90   24.80
   5  -4   1   37.60    2.30
   5  -4   1   36.40    1.70
   5  -4   1   40.10    1.70
   5   4   1   44.00    2.30
   6  -4   1   62.39    2.40
   6  -4   1   67.59    3.20
   6   4   1   65.39    3.00
   7  -4   1  300.67    9.30
   7  -4   1  294.27    9.60
   7  -4   1  294.07   10.10
   7  -4   1  311.27    8.40
   7   4   1  290.57    9.20
   7   4   1  302.07   10.00
   7   4   1  303.17    9.70
   7   4   1  291.47    9.60
  -7   4  -1  292.57    9.60
   7   4   1  301.17    9.00
   8  -4   1    1.40    0.50
   8  -4   1    1.10    0.80
   8  -4   1    1.30    0.70
   8  -4   1    1.90    0.70
   8   4   1    1.60    0.70
   8   4   1    1.60    0.60
  -8   4  -1    1.50    0.70
   8   4   1    2.20    0.60
   8   4   1    1.30    0.70
   8   4   1    1.30    0.60
   9  -4   1    6.60    1.00
   9  -4   1    6.80    1.00
   9  -4   1    5.60    0.80
   9   4   1    8.00    1.10
   9   4   1    6.90    0.90
   9   4   1    8.60    1.40
  -9   4  -1    7.20    1.20
   9   4   1    7.30    1.10
  10  -4   1   16.30    0.90
  10  -4   1   15.90    1.20
  10   4   1   16.90    1.10
 -10   4  -1   18.10    1.20
  10   4   1   17.20    1.30
  10   4   1   16.30    1.10
  10   4   1   17.00    1.30
  11  -4   1    1.10    0.30
  11   4   1    1.70    0.40
  11   4   1    1.30    0.30
 -11   4  -1    1.20    0.30
  11   4   1    1.30    0.30
  11  -5  -1    2.00    0.30
  11  -5  -1    1.90    0.30
  11   5  -1    2.30    0.40
  11   5  -1    2.30    0.40
 -11   5   1    2.20    0.40
  11   5  -1    1.50    0.40
  10  -5  -1   27.10    1.50
  10   5  -1   28.80    1.60
 -10   5   1   28.20    1.60
  10   5  -1   28.90    1.70
  10   5  -1   30.20    1.50
   9  -5  -1   10.10    1.20
   9  -5  -1   11.40    1.20
   9   5  -1   12.60    1.30
   9   5  -1   13.10    1.80
   9   5  -1   10.60    1.60
  -9   5   1   11.30    1.30
   8  -5  -1   13.20    1.70
   8  -5  -1    9.80    1.30
   8   5  -1   11.10    1.10
   8   5  -1   13.10    1.40
   8   5  -1   12.20    1.60
  -8   5   1   14.90    1.70
   7  -5  -1   65.89    3.10
   7  -5  -1   67.69    3.60
   7  -5  -1   66.89    3.00
   7  -5  -1   66.59    2.40
   7   5  -1   66.69    2.90
  -7   5   1   70.99    3.50
   7   5  -1   66.29    2.50
   7   5  -1   69.39    3.20
   7   5  -1   68.99    3.40
   6  -5  -1  146.29    6.20
   6  -5  -1  157.98    5.70
   6  -5  -1  150.68    5.00
   6  -5  -1  157.18    4.70
   6   5  -1  154.08    5.40
   6   5  -1  158.18    5.60
   6   5  -1  164.28    6.10
  -6   5   1  152.08    6.00
   5  -5  -1  571.84   16.50
   5  -5  -1  576.14   15.60
   5   5  -1  578.94   16.20
   4  -5  -1   88.69    3.30
   4   5  -1   87.89    3.70
   3  -5  -1  122.99    4.30
   3   5  -1  119.49    4.50
   2  -5  -1    9.00    1.10
   2   5  -1    9.50    0.60
   1  -5  -1   70.39    3.10
  -1  -5   1   61.09    3.10
   1   5  -1   62.69    2.50
   0  -5   1  475.85   13.60
   0  -5  -1  488.85   13.70
   0   5   1  439.46   13.90
  -1  -5  -1 3700.53  112.69
   1  -5   1 3619.34  124.99
  -1   5  -1 3705.73  126.29
   1   5   1 3717.03  113.09
  -2  -5  -1  332.57   10.50
   2  -5   1  336.07   10.30
   2   5   1  349.57   10.20
   2   5   1  332.77    9.40
  -3  -5  -1 1964.40   58.49
   3  -5   1 2074.19   85.49
   3   5   1 2017.20   60.39
  -3   5  -1 1915.01   81.09
   4  -5   1  130.59    4.20
   4  -5   1  125.39    4.90
   4   5   1  128.79    4.90
   4   5   1  129.39    4.10
   5  -5   1  104.59    3.50
   5  -5   1  102.59    4.30
   5   5   1  105.39    4.20
   6  -5   1  333.17    9.40
   6  -5   1  342.67   10.40
   6   5   1  322.97   10.30
   6   5   1  368.06   12.00
   6   5   1  336.77   11.00
   7  -5   1  124.19    4.70
   7  -5   1  126.09    5.10
   7  -5   1  123.89    3.90
   7   5   1  117.49    5.00
   7   5   1  126.79    4.40
   7   5   1  122.89    4.70
  -7   5  -1  122.69    5.00
   7   5   1  120.19    4.90
   8  -5   1   74.89    3.30
  -8   5  -1   69.39    3.30
   8   5   1   76.29    3.50
   8   5   1   68.49    3.20
   8   5   1   73.29    3.40
   8   5   1   72.69    3.00
   9  -5   1    7.90    1.00
   9  -5   1    6.70    0.80
   9   5   1    5.60    0.90
   9   5   1    6.20    0.80
  -9   5  -1    7.40    1.00
   9   5   1    7.60    1.10
  10  -5   1    9.90    0.90
 -10   5  -1   10.00    1.30
  10   5   1   11.70    0.90
  10   5   1   11.10    1.00
  11  -5   1    4.60    0.40
 -11   5  -1    4.10    0.40
  11   5   1    5.00    0.50
  11   5   1    2.50    0.50
  11   5   1    3.40    0.50
  11  -6  -1    2.20    0.20
  11  -6  -1    2.60    0.30
  11   6  -1    1.60    0.40
  11   6  -1    2.70    0.30
  11   6  -1    1.90    0.30
 -11   6   1    1.20    0.40
  10  -6  -1    8.00    0.70
  10  -6  -1    7.30    0.90
  10   6  -1    8.10    0.70
  10   6  -1    8.00    1.00
  10   6  -1    8.40    0.80
 -10   6   1    8.00    0.90
   9  -6  -1  157.58    5.40
  -9   6   1  166.18    5.50
   9   6  -1  157.18    5.00
   9   6  -1  167.28    5.60
   9   6  -1  162.78    5.50
   8  -6  -1   21.10    1.50
   8  -6  -1   20.00    1.70
  -8   6   1   18.30    2.10
  -8   6   1   19.80    1.60
   8   6  -1   20.30    1.70
   8   6  -1   20.60    1.60
   8   6  -1   18.50    1.30
   7  -6  -1    6.50    0.90
   7  -6  -1    7.70    1.30
   7  -6  -1   11.10    1.30
   7  -6  -1    8.30    1.20
  -7   6   1    6.90    1.50
   7   6  -1    8.70    1.30
   7   6  -1    7.30    1.20
  -7   6   1    8.10    1.40
   7   6  -1   10.00    1.10
   6  -6  -1   36.40    2.60
   6  -6  -1   35.00    2.20
   6  -6  -1   34.60    1.80
   6  -6  -1   35.20    1.60
   6  -6  -1   33.00    2.10
   6   6  -1   34.20    1.90
   6   6  -1   33.20    1.70
  -6   6   1   32.60    2.30
   6   6  -1   33.60    2.10
   6   6  -1   33.50    2.30
   5  -6  -1   12.60    1.10
   5  -6  -1   12.30    1.50
   5   6  -1   13.90    1.50
   4  -6  -1   47.90    2.30
   4   6  -1   48.30    2.60
  -3  -6   1   53.09    3.10
   3  -6  -1   53.39    2.50
  -2  -6   1  621.54   17.90
   2  -6  -1  630.64   17.40
   2   6  -1  611.44   16.00
  -1  -6   1  166.38    6.00
   1  -6  -1  156.28    5.70
   1   6  -1  160.78    5.10
   0  -6   1   47.20    2.60
   0  -6  -1   49.80    2.70
   0   6   1   49.80    2.50
   1  -6   1  246.58    7.90
  -1  -6  -1  250.37    8.30
   1   6   1  247.88    7.60
  -2  -6  -1  386.26   11.80
   2  -6   1  385.76   11.10
   2   6   1  371.26   10.50
   3  -6   1   79.49    3.10
   3   6   1   81.79    2.80
   3   6   1   85.29    3.60
   4  -6   1  369.76   11.20
   4  -6   1  370.96   10.50
  -4  -6  -1  376.66   11.70
   4   6   1  378.16   11.30
   5  -6   1  254.47    9.10
   5  -6   1  273.67    8.50
  -5  -6  -1  264.27    8.90
   5  -6   1  260.97    7.60
   5   6   1  260.07    8.10
   5   6   1  267.87    8.90
   5   6   1  269.27    8.50
  -5   6  -1  259.97    8.90
   6  -6   1  243.28    6.80
   6  -6   1  243.38    7.70
   6  -6   1  229.58    7.30
   6  -6   1  241.18    8.30
   6   6   1  240.48    8.10
   6   6   1  239.08    7.80
   6   6   1  237.48    7.40
   6   6   1  228.38    8.10
  -6   6  -1  241.18    8.10
   7  -6   1   18.60    1.10
   7  -6   1   19.60    1.70
   7   6   1   19.50    1.40
   7   6   1   18.60    1.60
   7   6   1   20.30    1.80
  -7   6  -1   15.80    1.70
   7   6   1   14.40    1.50
   8  -6   1   90.49    3.60
   8  -6   1   86.49    3.60
   8   6   1   93.39    3.40
   8   6   1   92.59    3.80
  -8   6  -1   87.89    3.70
   8   6   1   93.39    3.80
   9  -6   1   12.60    1.00
   9  -6   1   12.00    1.00
   9   6   1   13.00    1.10
  -9   6  -1   12.80    1.10
   9   6   1   13.10    1.10
   9   6   1   13.50    1.00
  10  -6   1   12.10    0.80
  10  -6   1   13.40    0.70
  10   6   1   13.40    0.90
  10   6   1   12.90    0.80
 -10   6  -1   14.60    0.90
  10   6   1   14.50    1.00
 -11   6  -1    2.70    0.30
  11   6   1    2.50    0.30
  10  -7  -1   13.70    1.10
  10  -7  -1   13.20    0.80
  10   7  -1   12.60    0.90
  10   7  -1   12.00    1.10
 -10   7   1   12.80    0.90
  10   7  -1   12.60    0.80
   9  -7  -1   25.50    1.50
   9   7  -1   24.20    1.50
  -9   7   1   22.40    1.40
   9   7  -1   22.80    1.20
   9   7  -1   24.80    1.80
   8  -7  -1    0.80    0.50
   8  -7  -1    0.40    0.30
  -8   7   1    0.50    0.40
   8   7  -1    0.60    0.50
  -8   7   1    0.10    0.60
   8   7  -1    0.20    0.30
   7  -7  -1   23.60    1.60
   7  -7  -1   23.70    1.90
   7  -7  -1   23.30    1.50
   7   7  -1   25.60    1.90
  -7   7   1   25.50    2.20
   7   7  -1   25.20    1.50
   7   7  -1   25.00    1.80
  -7   7   1   24.40    1.80
   6  -7  -1  232.38    7.70
   6  -7  -1  248.38    7.70
   6  -7  -1  239.18    8.40
   6  -7  -1  240.98    6.80
   6   7  -1  250.37    8.10
   6   7  -1  227.88    7.30
  -6   7   1  235.88    8.60
   6   7  -1  243.98    8.10
  -6   7   1  238.98    8.10
   6   7  -1  242.28    6.70
   5  -7  -1   24.60    1.50
   5  -7  -1   23.10    1.70
   5  -7  -1   24.50    1.80
  -5   7   1   26.00    2.10
   5   7  -1   24.10    2.00
   5   7  -1   24.00    1.60
  -4  -7   1  125.79    5.30
   4  -7  -1  120.69    4.60
   4  -7  -1  117.39    4.30
   3  -7  -1   86.39    3.40
   3  -7  -1   75.59    3.40
  -3  -7   1   83.19    4.00
   2  -7  -1   59.29    2.90
  -2  -7   1   59.79    3.20
  -1  -7   1  112.39    5.00
   1   7  -1   96.39    3.80
   0  -7   1  459.15   13.40
   0   7   1  442.56   13.00
   1  -7   1   40.40    2.30
  -1  -7  -1   38.20    2.50
   1   7   1   38.60    2.00
  -2  -7  -1   73.49    3.60
   2  -7   1   70.79    3.10
   2   7   1   68.99    2.60
   3  -7   1  152.48    5.10
   3  -7   1  144.99    5.50
  -3  -7  -1  163.78    6.10
   4  -7   1   19.60    3.60
   4  -7   1   23.50    1.80
   4  -7   1   22.30    1.40
   4  -7   1   20.90    1.60
   4   7   1   21.70    1.90
  -4   7  -1   23.10    2.40
   4   7   1   21.10    1.60
   5  -7   1  137.49    5.00
   5  -7   1  137.99    5.60
   5  -7   1  136.29    5.00
   5   7   1  138.79    4.90
   5   7   1  138.09    5.30
   5   7   1  139.29    5.50
  -5   7  -1  132.49    5.40
  -5   7  -1  144.19    6.60
   6  -7   1    5.00    1.40
   6  -7   1    4.30    0.70
   6   7   1    4.90    1.30
   6   7   1    4.30    1.00
   6   7   1    4.50    1.00
  -6   7  -1    4.90    1.20
  -6   7  -1    5.30    1.10
   7  -7   1   60.79    3.00
   7  -7   1   55.89    2.70
   7   7   1   60.69    2.90
  -7   7  -1   61.79    3.00
   7   7   1   59.39    2.90
   7   7   1   61.79    2.60
   8  -7   1   17.40    1.30
   8  -7   1   19.00    1.40
   8   7   1   18.30    1.20
   8   7   1   18.50    1.40
   8   7   1   18.20    1.40
  -8   7  -1   18.40    1.40
   9  -7   1   14.00    1.00
   9  -7   1   14.30    1.00
   9   7   1   14.20    0.90
   9   7   1   12.90    1.00
   9   7   1   13.10    1.00
  -9   7  -1   14.00    1.00
  10  -7   1   26.40    1.10
  10   7   1   27.00    1.30
 -10   7  -1   28.70    1.20
  10   7   1   27.10    1.20
  10  -8  -1   15.40    0.90
  10   8  -1   17.20    0.80
  10   8  -1   15.80    1.00
   9   8  -1   41.20    1.50
   9   8  -1   32.20    1.90
   8  -8  -1    3.40    0.70
  -8   8   1    1.30    0.60
  -8   8   1    1.80    0.50
   8   8  -1    1.90    0.50
   8   8  -1    2.40    0.40
   7  -8  -1    1.90    0.50
   7  -8  -1    3.40    0.70
   7  -8  -1    2.70    0.70
  -7   8   1    3.30    0.70
   7   8  -1    2.80    0.70
   7   8  -1    3.00    0.60
  -7   8   1    2.90    0.90
   6  -8  -1   36.70    2.20
   6  -8  -1   33.70    2.00
   6  -8  -1   34.40    2.40
   6   8  -1   34.00    2.20
  -6   8   1   31.20    2.40
   6   8  -1   33.50    1.80
  -6   8   1   32.40    2.10
   5  -8  -1   52.69    2.70
   5  -8  -1   49.99    3.10
   5  -8  -1   49.80    2.50
  -5   8   1   48.40    2.70
   5   8  -1   50.09    2.40
   5   8  -1   49.60    2.70
  -5   8   1   47.60    3.10
   4  -8  -1   38.00    2.40
  -4   8   1   37.20    2.40
   4   8  -1   37.60    2.10
  -4   8   1   36.20    2.70
   4   8  -1   38.10    2.40
   3  -8  -1   56.09    3.00
  -3  -8   1   58.99    3.30
   3   8  -1   44.50    4.20
  -3   8   1   57.59    3.50
   2  -8  -1  148.39    5.40
  -2  -8   1  149.79    5.90
  -1  -8   1  241.98    8.20
   1  -8  -1  243.48    8.00
  -1   8   1  243.38    7.90
   0  -8  -1  178.98    6.30
   0  -8   1  168.98    6.20
   0   8   1  175.48    5.90
   0   8  -1  169.98    5.70
   1  -8   1   71.69    3.30
  -1  -8  -1   73.09    3.60
   1   8   1   67.79    3.90
  -2  -8  -1   21.50    2.20
   2  -8   1   18.80    2.80
   2  -8   1   19.40    1.50
   3  -8   1  117.39    5.20
   3  -8   1  118.19    4.30
  -3  -8  -1  122.09    5.10
   3   8   1  134.29    5.90
  -3   8  -1  111.69    5.20
  -3   8  -1  116.99    5.00
   4  -8   1  101.99    4.60
   4  -8   1  100.99    3.70
   4  -8   1  105.99    4.10
   4   8   1  102.49    4.00
  -4   8  -1  100.29    4.80
   4   8   1  101.59    4.50
  -4   8  -1  100.69    4.40
   5  -8   1   29.70    1.80
   5  -8   1   31.00    2.30
   5   8   1   33.50    2.00
   5   8   1   34.20    2.20
  -5   8  -1   32.20    2.50
  -5   8  -1   31.90    2.20
   6  -8   1    5.90    0.80
   6  -8   1    7.10    1.20
   6   8   1    7.20    0.90
  -6   8  -1    6.30    1.10
   6   8   1    4.30    0.80
  -6   8  -1    5.40    1.10
   7  -8   1   30.60    1.90
   7   8   1   31.80    1.70
  -7   8  -1   34.90    2.10
   7   8   1   31.70    1.90
  -7   8  -1   32.00    2.10
   8  -8   1   10.20    0.90
   8   8   1    9.20    0.90
  -8   8  -1    8.40    0.90
   8   8   1   10.10    0.80
   9  -8   1    2.60    0.40
  -9   8  -1    3.00    0.50
   9   8   1    2.10    0.40
   9   8   1    2.00    0.30
  10  -8   1    7.30    0.40
  10   8   1    7.00    0.50
 -10   8  -1    7.10    0.50
   9  -9  -1    3.90    0.50
   9   9  -1    3.20    0.40
  -9   9   1    4.30    0.50
  -9   9   1    4.30    0.60
   9   9  -1    3.30    0.40
   8  -9  -1   22.60    1.40
  -8   9   1   22.10    1.30
  -8   9   1   23.50    1.50
   8   9  -1   24.10    1.10
   8   9  -1   21.40    1.30
   7  -9  -1    4.10    0.80
   7  -9  -1    3.70    0.60
  -7   9   1    2.90    0.60
   7   9  -1    3.10    0.60
   7   9  -1    3.70    0.60
  -7   9   1    4.20    0.90
   6  -9  -1    3.80    0.90
   6  -9  -1    3.70    0.70
  -6   9   1    3.80    0.80
  -6   9   1    4.70    1.00
   6   9  -1    2.90    0.50
   6   9  -1    3.50    0.70
   5  -9  -1   12.90    1.10
   5  -9  -1   13.50    1.60
   5  -9  -1   11.40    1.30
   5   9  -1   11.50    1.00
  -5   9   1   13.30    1.70
  -5   9   1   13.20    1.40
   5   9  -1   12.00    1.20
   4  -9  -1   11.50    1.70
   4  -9  -1   15.00    1.60
   4   9  -1   14.20    1.40
   4   9  -1   13.90    1.30
  -4   9   1   15.00    1.90
  -4   9   1   15.00    1.50
   3  -9  -1    4.30    0.90
  -3   9   1    3.20    1.00
   3   9  -1    4.90    0.90
   3   9  -1    4.30    0.90
  -3   9   1    3.60    0.90
   2  -9  -1  147.19    5.60
  -2  -9   1  152.88    5.10
  -2   9   1  147.79    5.90
  -2   9   1  153.38    5.60
   2   9  -1  147.49    5.80
   2   9  -1  146.89    5.10
  -1  -9   1   55.49    3.30
  -1   9   1   54.29    3.00
   1   9  -1   54.49    3.10
   1   9  -1   53.69    2.80
  -1   9   1   54.69    2.80
   0  -9  -1  174.78    6.10
   0  -9   1  186.18    6.30
   0  -9  -1  152.78    6.70
   0  -9   1  173.38    6.20
   0   9   1  165.38    6.40
   0   9  -1  171.58    6.70
   0   9  -1  180.48    6.40
   0   9   1  177.88    5.80
  -1  -9  -1   54.09    2.70
   1  -9   1   55.29    2.80
   1  -9   1   55.49    2.70
   1   9   1   55.49    3.30
   1   9   1   52.59    2.70
  -1   9  -1   53.39    2.70
  -1   9  -1   53.29    2.70
  -1   9  -1   54.49    3.00
   2  -9   1   41.20    2.30
  -2   9  -1   37.20    2.20
   2   9   1   39.60    1.90
   2   9   1   42.60    2.70
  -2   9  -1   38.40    2.60
   3  -9   1   25.00    2.10
   3  -9   1   25.80    1.80
  -3   9  -1   24.60    1.80
   3   9   1   26.90    2.00
   3   9   1   23.70    1.70
  -3   9  -1   24.90    2.10
   4   9   1   16.80    2.50
   5  -9   1   23.80    1.90
   5  -9   1   23.40    1.50
  -5   9  -1   24.60    1.90
   5   9   1   23.40    1.70
   5   9   1   24.70    1.50
  -5   9  -1   23.50    1.70
   6  -9   1   29.10    1.90
   6   9   1   27.80    1.50
  -6   9  -1   25.60    1.70
   6   9   1   28.30    1.80
   7  -9   1    8.50    1.00
   7   9   1    9.50    0.80
  -7   9  -1    8.80    1.00
   7   9   1   10.30    1.00
  -7   9  -1   10.60    1.20
   8  -9   1    3.10    0.70
   9  -9   1    9.00    0.60
   9   9   1   11.30    0.80
   9   9   1   10.60    0.60
  -9   9  -1   11.60    1.00
   9 -10  -1    8.60    0.50
   9  10  -1    7.20    0.50
   9  10  -1    9.10    0.60
   8 -10  -1    6.30    0.70
  -8  10   1    4.50    0.60
   8  10  -1    4.70    0.50
   8  10  -1    5.70    0.40
  -8  10   1    5.00    0.70
   7 -10  -1   12.90    1.00
   7 -10  -1   11.10    1.00
  -7  10   1   11.20    1.10
   7  10  -1   11.40    0.80
   7  10  -1   11.60    0.90
   6 -10  -1   50.39    2.10
   6 -10  -1   50.89    2.40
   6  10  -1   49.70    2.30
   6  10  -1   50.19    2.00
  -6  10   1   50.79    2.60
  -6  10   1   50.09    2.10
   5 -10  -1   12.80    1.10
   5  10  -1   13.20    1.00
  -5  10   1   14.40    1.60
   5  10  -1   14.80    1.30
   4 -10  -1   75.09    3.10
   4 -10  -1   70.69    3.50
  -4  10   1   75.99    3.60
   4  10  -1   73.19    3.20
  -4  10   1   70.49    2.90
   4  10  -1   70.99    2.90
   3 -10  -1  128.19    4.70
   3  10  -1  124.69    4.80
  -3  10   1  122.09    5.00
   3  10  -1  129.19    4.60
   2  10  -1  277.97    8.90
  -1 -10   1   56.39    2.60
   1 -10  -1   60.29    2.90
   1  10  -1   55.09    3.00
  -1  10   1   56.79    2.90
   1  10  -1   54.49    2.60
  -1  10   1   53.99    2.70
   0 -10   1  106.69    4.00
   0 -10  -1  102.49    4.00
   0  10   1  100.89    4.00
   0  10  -1  106.39    4.20
   0  10  -1  103.29    4.40
   0  10   1  101.49    4.70
   1 -10   1   84.99    3.40
  -1 -10  -1   79.59    3.30
   1  10   1   79.09    3.20
   1  10   1   81.69    4.00
  -1  10  -1   84.19    3.90
  -1  10  -1   79.69    3.80
   2 -10   1   83.29    3.70
   2  10   1   95.89    3.70
   2  10   1   81.49    4.20
  -2  10  -1   88.39    4.10
   3 -10   1   74.09    3.00
   3 -10   1   69.89    3.40
   3  10   1   69.19    3.00
  -3  10  -1   71.19    3.50
  -3  10  -1   69.69    3.00
   3  10   1   70.89    3.40
   4 -10   1   19.00    1.30
   4 -10   1   21.60    1.70
   4  10   1   18.80    1.30
  -4  10  -1   18.90    1.70
  -4  10  -1   19.50    1.40
   4  10   1   20.20    1.60
   5  10   1   17.80    1.90
   5  10   1   18.70    1.70
   6 -10   1    6.90    0.60
   6 -10   1    7.90    1.00
   6  10   1    8.40    1.00
   6  10   1    7.60    0.70
  -6  10  -1    6.10    0.80
  -6  10  -1    7.20    1.00
   7  10   1   15.10    0.90
  -7  10  -1   14.90    1.10
   7  10   1   15.60    1.10
   8 -10   1    5.10    0.50
   8  10   1    4.90    0.40
   8  10   1    5.30    0.50
  -8  10  -1    5.30    0.90
  -8  10  -1    4.90    0.50
   8 -11  -1    8.90    0.50
   8  11  -1    9.50    0.50
  -8  11   1    8.10    0.60
   8  11  -1    6.00    0.60
   7 -11  -1   34.90    1.40
   7 -11  -1   33.80    1.50
   7  11  -1   32.00    1.40
  -7  11   1   35.20    1.50
   7  11  -1   35.30    1.30
   6 -11  -1    9.90    0.90
   6  11  -1   10.30    0.80
   6  11  -1   10.90    0.80
  -6  11   1    9.70    0.90
   5 -11  -1    8.50    0.80
   5 -11  -1    9.70    1.10
   5  11  -1    7.90    0.70
  -5  11   1   10.40    1.20
   5  11  -1    8.30    0.80
   4 -11  -1    1.30    0.50
   4 -11  -1    1.90    0.70
  -4  11   1    2.70    0.70
   4  11  -1    2.10    0.60
   4  11  -1    2.20    0.50
   3 -11  -1   20.20    1.40
  -3  11   1   18.50    1.50
   3  11  -1   18.40    1.60
   3  11  -1   20.40    1.30
   2 -11  -1   31.60    1.80
  -2  11   1   28.00    1.80
   2  11  -1   28.80    1.80
   2  11  -1   29.60    1.80
   1 -11  -1   35.70    1.90
  -1 -11   1   34.30    1.80
   1  11  -1   33.00    2.00
   1  11  -1   34.30    1.80
  -1  11   1   33.30    2.30
  -1  11   1   35.30    2.00
   0 -11   1   20.20    1.30
   0 -11  -1   18.00    1.30
   0  11  -1   18.20    1.40
   0  11   1   20.00    1.40
   0  11   1   19.20    1.60
   0  11  -1   20.00    1.60
  -1 -11  -1    2.00    0.50
   1 -11   1    1.30    0.50
   1  11   1    1.30    0.60
   1  11   1    2.00    0.40
  -1  11  -1    1.50    0.60
  -1  11  -1    0.90    0.50
   2 -11   1   73.89    2.90
  -2 -11  -1   71.59    2.70
   2  11   1   71.29    3.20
   2  11   1   71.59    3.00
  -2  11  -1   73.59    3.20
  -2  11  -1   67.59    3.10
   3 -11   1  120.99    4.60
   3 -11   1  125.49    4.20
   3  11   1  124.89    4.50
   3  11   1  124.79    4.20
  -3  11  -1  118.99    3.90
  -3  11  -1  122.49    4.60
   4 -11   1    0.40    0.30
   4 -11   1   -0.10    0.30
  -4  11  -1    0.00    0.30
  -4  11  -1    0.70    0.40
   4  11   1    0.00    0.20
   4  11   1   -0.10    0.20
   5 -11   1   15.20    0.90
   5 -11   1   15.20    1.10
  -5  11  -1   14.30    1.20
  -5  11  -1   14.90    1.00
   5  11   1   15.20    0.90
   5  11   1   15.60    1.10
   6 -11   1    1.00    0.30
  -6  11  -1    1.40    0.40
   6  11   1    1.50    0.40
  -6  11  -1    1.00    0.30
   6  11   1    1.30    0.40
   7 -11   1    2.50    0.30
   7  11   1    3.00    0.40
  -7  11  -1    3.00    0.30
  -7  11  -1    3.40    0.40
   7  11   1    3.00    0.30
   7 -12  -1    1.50    0.30
  -7  12   1    1.10    0.20
   7  12  -1    1.20    0.30
   6 -12  -1    5.20    0.50
   6 -12  -1    6.10    0.50
  -6  12   1    5.80    0.50
   6  12  -1    5.10    0.40
   6  12  -1    4.10    0.40
  -6  12   1    6.20    0.80
   5 -12  -1    1.50    0.70
   5 -12  -1    2.00    0.30
   5  12  -1    2.10    0.40
  -5  12   1    2.50    0.60
  -5  12   1    2.40    0.50
   5  12  -1    2.60    0.40
   4 -12  -1    6.30    0.70
  -4  12   1    5.50    0.80
   4  12  -1    6.60    0.60
  -4  12   1    6.60    0.80
   4  12  -1    6.60    0.60
   3 -12  -1   32.90    1.60
  -3  12   1   34.60    1.80
   3  12  -1   33.40    1.60
   3  12  -1   35.10    1.60
  -3  12   1   35.00    1.90
   2 -12  -1    7.60    0.90
  -2  12   1    6.10    0.80
   2  12  -1    6.20    0.80
   2  12  -1    7.40    0.90
  -2  12   1    7.00    1.00
   1 -12  -1    7.90    0.90
  -1  12   1    7.40    0.80
  -1  12   1    8.40    1.10
   1  12  -1    7.00    0.80
   0 -12   1   83.59    3.00
   0 -12  -1   87.29    3.10
   0  12  -1   89.09    3.20
   0  12   1   88.79    3.60
   0  12  -1   88.29    3.30
   0  12   1   84.39    2.90
  -1 -12  -1    6.30    0.70
   1 -12   1    7.10    0.80
   1  12   1    7.00    0.90
   1  12   1    7.60    1.00
  -1  12  -1    6.00    0.80
   2 -12   1   22.70    1.20
   2  12   1   21.40    1.30
  -2  12  -1   22.00    1.40
   2  12   1   19.80    1.40
   3 -12   1   15.50    1.00
   3 -12   1   18.80    1.30
   3  12   1   17.00    1.00
  -3  12  -1   17.00    1.20
   3  12   1   16.00    1.20
   4 -12   1   12.70    0.80
   4 -12   1   12.30    0.90
   4  12   1   13.60    1.00
  -4  12  -1   12.60    1.00
   4  12   1   12.70    0.80
   5 -12   1   25.20    1.20
   5  12   1   26.00    1.10
   5  12   1   26.80    1.30
  -5  12  -1   27.20    1.30
   6 -12   1    0.30    0.20
  -6  12  -1    0.20    0.20
   6  12   1    0.00    0.20
   6  12   1    0.10    0.10
   5 -13  -1    1.20    0.20
   5  13  -1    1.10    0.20
  -5  13   1    1.30    0.40
   4 -13  -1   10.90    0.60
  -4  13   1   10.90    0.80
  -4  13   1   10.90    0.70
   4  13  -1   12.00    0.60
   3 -13  -1   18.70    0.90
  -3  13   1   18.70    1.00
   3  13  -1   17.30    0.90
  -3  13   1   19.20    1.40
  -2  13   1    5.40    0.70
  -2  13   1    2.80    0.60
   1 -13  -1   16.30    0.90
   1  13  -1   15.60    0.90
  -1  13   1   14.00    0.90
   0  13   1    0.00    0.20
   0  13   1    0.00    0.20
   1  13   1    4.80    0.60
   1  13   1    5.10    0.60
   2  13   1   10.50    0.80
   3  13   1    1.50    0.30
   3  13   1    1.60    0.30
  -3  13  -1    1.30    0.30
   4 -13   1    2.60    0.60
   4  13   1    1.50    0.40
   4  13   1    2.50    0.30
  -4  13  -1    1.80    0.30
   5  13   1    6.20    0.40
   5  13   1    4.90    0.40
  -5  13  -1    6.50    0.40
  -3  14   1   14.90    0.70
   3  14  -1   15.30    0.60
   2  14  -1    8.30    0.60
  -2  14   1    8.90    0.60
   1  14  -1   11.20    0.60
  -1  14   1   10.40    0.60
   0  14  -1    1.10    0.20
   0  14   1    1.00    0.20
   0  14   1    1.20    0.20
   1  14   1    8.40    0.50
   1  14   1    6.50    0.50
  -1  14  -1    8.10    0.50
   2  14   1    0.60    0.30
  -2  14  -1    1.00    0.40
   3  14   1    0.80    0.20
 -12   0   2    0.10    0.20
  12   0  -2    0.00    0.30
 -11   0   2   11.00    1.00
  11   0  -2   10.50    1.00
  11   0  -2   10.50    0.60
  11   0  -2   11.40    0.90
  11   0  -2   15.00    1.80
  10   0  -2   39.40    2.40
  10   0  -2   35.00    2.40
   9   0  -2   32.80    1.90
   9   0  -2   32.40    2.40
  -9   0   2   35.30    2.10
   9   0  -2   33.90    2.10
   9   0  -2   35.80    2.20
   8   0  -2   13.40    1.70
   8   0  -2    9.20    1.00
  -8   0   2   11.90    1.40
   8   0  -2   10.20    1.40
   8   0  -2   11.90    1.80
   8   0  -2   12.10    1.40
   7   0  -2   36.50    2.20
   7   0  -2   27.60    1.50
   6   0  -2   25.30    1.40
   5   0  -2  334.57    9.20
   4   0  -2 2454.65   85.89
   4   0  -2 2541.65   85.29
  -3   0   2 6317.47  184.38
   2   0  -2  371.26   10.10
  -1   0   2  410.96   10.90
  -1   0   2  403.56   11.10
   0   0  -2 2230.48   67.39
   0   0   2 2258.47   66.49
  -1   0  -2 1617.44   52.19
   1   0   2 1612.24   49.90
   2   0   2 1224.98   42.20
  -2   0  -2 1257.87   42.60
  -3   0  -2   54.89    2.20
   3   0   2   57.99    2.30
   4   0   2  227.48    6.50
   5   0   2    0.70    0.30
   6   0   2   74.19    2.90
   7   0   2    3.70    1.00
   7   0   2    2.40    0.50
   7   0   2    2.60    0.90
   8   0   2  135.19    5.60
   8   0   2  142.69    5.40
   8   0   2  140.29    5.50
   8   0   2  143.29    5.60
   9   0   2   80.99    3.50
   9   0   2   77.59    3.60
   9   0   2   81.69    3.60
   9   0   2   80.69    3.70
  10   0   2    0.10    0.30
  10   0   2    0.20    0.40
  10   0   2   -0.10    0.30
  10   0   2    0.10    0.30
  11   0   2    2.30    0.50
  11   0   2    1.80    0.40
  11   0   2    1.80    0.40
 -12  -1   2    3.70    0.40
  12  -1  -2    4.50    0.40
  12  -1  -2    3.90    0.50
  12   1  -2    4.20    0.40
 -12   1   2    3.90    0.50
  12   1  -2    3.70    0.50
  11  -1  -2   24.10    1.40
  11  -1  -2   27.60    2.10
 -11   1   2   22.30    1.30
  11   1  -2   22.50    1.30
  11   1  -2   24.50    1.50
  10  -1  -2    1.70    0.50
 -10  -1   2    2.80    0.70
  10   1  -2    2.10    0.70
  10   1  -2    1.50    0.70
  10   1  -2    2.30    0.80
   9  -1  -2   36.00    2.30
   9  -1  -2   38.00    2.70
   9  -1  -2   35.20    2.30
   9  -1  -2   38.50    2.30
  -9  -1   2   34.90    2.00
  -9   1   2   38.30    2.20
   9   1  -2   39.50    2.10
   9   1  -2   41.30    2.70
   9   1  -2   37.70    2.20
   8  -1  -2   22.40    1.70
   8  -1  -2   21.70    1.80
   8  -1  -2   23.30    2.20
  -8  -1   2   22.10    1.70
   8  -1  -2   22.20    1.90
   8  -1  -2   22.50    1.30
   8   1  -2   24.20    1.50
   8   1  -2   21.20    1.50
   8   1  -2   27.30    2.20
   8   1  -2   23.40    1.80
   8   1  -2   20.60    1.60
  -8   1   2   22.60    1.80
   7  -1  -2    5.10    1.00
   7  -1  -2    5.30    0.70
   7   1  -2    4.50    0.70
   7   1  -2    5.80    1.00
   6  -1  -2  278.07    7.70
   6  -1  -2  258.67    8.70
   6   1  -2  273.67    7.90
   5  -1  -2  275.97    7.90
   5  -1  -2  268.07    7.40
   5   1  -2  256.17    7.60
   4  -1  -2  768.82   40.90
  -4  -1   2  833.22   41.00
   4  -1  -2  815.52   40.40
   4   1  -2  800.42   37.20
  -3  -1   2 1521.55   58.69
   3  -1  -2 1496.05   59.49
   3  -1  -2 1525.55   59.09
   3   1  -2 1453.85   54.99
   2   1  -2  550.04   14.40
  -1  -1   2 2808.22   86.89
   1  -1  -2 2905.11   87.39
   1   1  -2 2889.41   89.09
   0  -1  -2 2856.51   79.19
   0  -1   2 2875.71   84.99
   0   1  -2 2672.03   86.79
   0   1   2 2778.52   81.39
   1  -1   2 3597.74  106.89
  -1   1  -2 3576.24  109.09
   2  -1   2  516.05   14.50
  -2   1  -2  517.15   13.50
   2   1   2  530.45   14.20
   3  -1   2   15.30    1.00
   3   1   2   15.60    1.20
   3   1   2   15.80    1.20
  -3   1  -2   14.90    0.90
   4   1   2  940.21   25.10
   5  -1   2  294.67    8.60
   5   1   2  307.47    8.70
   6  -1   2   49.20    2.10
   6   1   2   50.19    2.30
   7  -1   2   94.49    4.20
   7  -1   2   88.59    4.40
   7  -1   2   89.79    3.30
   7  -1   2   83.59    3.60
   7   1   2   94.79    4.50
   7   1   2  104.09    4.90
   7   1   2   88.69    4.00
   7   1   2   93.09    3.50
   8  -1   2   13.10    1.10
   8  -1   2   15.20    2.00
   8  -1   2   15.80    2.40
   8  -1   2   13.70    1.70
   8  -1   2   12.10    1.60
   8   1   2   12.00    1.60
   8   1   2   10.80    1.60
   8   1   2   11.30    1.50
   8   1   2   12.10    1.80
  -8   1  -2   12.60    1.50
   8   1   2   14.20    1.70
   9  -1   2    9.20    1.20
   9  -1   2    9.50    1.30
   9  -1   2   10.20    1.30
   9  -1   2    9.10    1.20
   9   1   2   11.10    1.30
   9   1   2   12.30    1.50
   9   1   2    9.30    1.30
   9   1   2   10.00    1.30
  -9   1  -2   11.90    1.30
  10  -1   2   24.80    1.60
  10  -1   2   24.50    1.60
  10  -1   2   24.20    1.60
  10   1   2   26.00    1.70
  10   1   2   26.10    1.60
  10   1   2   25.00    1.60
  10   1   2   24.00    1.60
  11  -1   2    1.60    0.40
  11  -1   2    1.80    0.40
  11  -1   2    1.40    0.40
  11   1   2    1.90    0.40
  11   1   2    1.80    0.40
  11   1   2    1.40    0.40
  12  -2  -2   16.60    1.00
 -12   2   2   17.10    0.90
  12   2  -2   18.70    1.00
  11  -2  -2   33.10    1.60
 -11  -2   2   34.00    1.60
 -11   2   2   37.40    1.80
  11   2  -2   35.40    1.80
  11   2  -2   34.70    1.60
  11   2  -2   36.40    1.90
  11   2  -2   35.70    1.70
  10  -2  -2   63.29    3.40
  10  -2  -2   54.79    2.70
  10  -2  -2   52.49    2.50
 -10  -2   2   49.90    2.20
  10  -2  -2   54.39    2.40
 -10   2   2   41.40    2.50
  10   2  -2   49.90    3.90
  10   2  -2   51.89    2.00
  10   2  -2   48.30    2.30
   9  -2  -2   15.80    1.50
   9  -2  -2   15.60    1.30
   9  -2  -2   17.50    1.50
  -9  -2   2   16.10    1.30
   9  -2  -2   20.00    1.80
   9   2  -2   17.70    1.70
   9   2  -2   18.00    1.30
   9   2  -2   16.90    1.40
  -9   2   2   16.60    1.50
   8  -2  -2   98.69    4.30
   8  -2  -2   97.19    4.00
   8  -2  -2  108.59    5.00
   8  -2  -2   97.79    3.40
  -8  -2   2   91.49    3.70
   8  -2  -2   95.39    4.40
  -8   2   2   91.59    4.00
   8   2  -2   95.19    4.50
   8   2  -2   98.49    3.80
   8   2  -2   97.99    3.70
   8   2  -2   98.79    3.90
   7  -2  -2   25.40    1.30
   7  -2  -2   24.10    2.10
   7  -2  -2   24.40    1.90
   7  -2  -2   27.20    2.40
   7   2  -2   26.20    1.60
   7   2  -2   22.50    3.40
   7   2  -2   23.90    1.80
   6  -2  -2   14.00    0.90
   6  -2  -2   10.80    1.20
   6  -2  -2   13.90    1.80
   6   2  -2   15.20    1.20
   5  -2  -2  640.74   17.00
   5   2  -2  619.44   17.00
   4  -2  -2 1661.93   69.69
   4  -2  -2 1672.53   67.19
  -4  -2   2 1698.43   64.09
   3  -2  -2 1122.79   52.09
   3  -2  -2 1077.19   49.40
  -3  -2   2 1183.08   48.10
   3   2  -2 1145.09   46.70
  -2  -2   2 1140.69   44.30
   2  -2  -2 1093.19   47.80
   2  -2  -2 1040.20   47.00
   2   2  -2 1084.19   45.90
   1  -2  -2  892.61   39.30
  -1  -2   2  994.80   39.50
   1  -2  -2  918.91   39.50
   1   2  -2  930.41   41.70
   0  -2  -2 2180.68   67.39
   0  -2  -2 2191.38   65.89
   0  -2   2 2132.99   73.59
   0   2  -2 2164.18   76.79
   1  -2   2 5123.09  151.68
  -1   2  -2 5123.09  153.58
   2  -2   2  952.70   44.50
  -2   2  -2  986.40   45.50
   3  -2   2 1304.77   55.29
  -3   2  -2 1268.37   53.49
   4  -2   2    4.10    0.50
   4   2   2    5.40    0.80
   4   2   2    4.00    0.70
   5  -2   2  786.12   21.80
   5   2   2  797.32   21.20
   6  -2   2   35.50    1.60
   6  -2   2   30.40    2.00
   6   2   2   32.90    1.90
   7  -2   2  229.88    7.50
   7  -2   2  227.78    7.90
   7  -2   2  226.28    6.60
   7  -2   2  235.38   10.80
   7  -2   2  207.78    8.20
   7   2   2  228.48    7.80
   7   2   2  226.48    7.10
  -7   2  -2  214.28    7.60
   7   2   2  225.58    8.10
   7   2   2  221.88    7.80
   7   2   2  220.68    7.30
   8  -2   2   73.79    5.40
   8  -2   2   76.09    3.00
   8   2   2   88.29    4.30
   8   2   2   76.59    3.20
   9  -2   2   32.40    2.10
   9  -2   2   35.50    2.20
   9  -2   2   36.60    2.20
   9  -2   2   31.00    1.90
   9   2   2   31.80    2.10
   9   2   2   32.80    2.10
   9   2   2   32.70    2.10
   9   2   2   34.00    2.00
  -9   2  -2   35.00    2.00
  10  -2   2    8.00    1.00
  10  -2   2    6.40    0.90
  10  -2   2    6.80    0.90
  10   2   2    6.00    0.80
 -10   2  -2    7.20    1.20
  10   2   2    7.80    0.90
  10   2   2    6.30    0.80
  10   2   2    6.10    0.80
  11  -2   2   29.60    1.40
  11   2   2   28.80    1.30
  11   2   2   29.90    1.40
 -11   2  -2   28.40    1.20
  11   2   2   28.70    1.40
  12  -3  -2   14.00    0.80
 -12   3   2   16.90    0.80
  12   3  -2   16.70    0.90
  11  -3  -2    8.60    0.80
  11  -3  -2    8.70    0.80
 -11  -3   2    7.90    0.70
  11   3  -2    9.80    0.80
 -11   3   2    5.60    1.00
  11   3  -2   10.90    1.30
  11   3  -2    6.40    1.00
  11   3  -2    8.10    0.70
  10  -3  -2   35.90    1.90
  10  -3  -2   36.20    1.90
 -10  -3   2   35.90    1.70
 -10   3   2   35.80    2.00
  10   3  -2   36.90    2.10
  10   3  -2   38.70    2.20
  10   3  -2   37.10    1.90
  10   3  -2   34.90    1.80
   9  -3  -2   47.00    2.70
  -9  -3   2   43.70    2.20
   9  -3  -2   46.30    2.50
   9  -3  -2   40.40    2.40
   9  -3  -2   48.00    2.40
   9   3  -2   44.30    2.00
   9   3  -2   45.70    2.70
  -9   3   2   44.60    2.50
   9   3  -2   48.10    2.30
   8  -3  -2  236.48    8.20
   8  -3  -2  242.48    8.10
   8  -3  -2  236.18    6.70
   8  -3  -2  234.38    7.60
   8  -3  -2  225.68    7.80
  -8  -3   2  227.28    7.10
   8   3  -2  226.68    7.30
   8   3  -2  232.58    7.40
  -8   3   2  234.28    7.80
   8   3  -2  228.98    7.20
   8   3  -2  240.28    8.20
   7  -3  -2  105.69    3.40
   7  -3  -2   96.59    4.70
   7  -3  -2   96.19    4.50
   7  -3  -2  125.99    5.30
   7   3  -2  104.39    3.90
   7   3  -2  103.69    4.60
  -7   3   2   97.29    4.30
   7   3  -2  108.09    4.00
   7   3  -2   92.49    4.90
   6  -3  -2  171.78    5.50
   6  -3  -2  174.28    5.10
   6  -3  -2  167.28    6.20
   6   3  -2  174.78    5.70
   5  -3  -2  223.28    6.70
   5  -3  -2  225.38    6.30
   5   3  -2  218.88    6.90
   4  -3  -2  423.06   11.70
   4   3  -2  418.06   11.90
   3  -3  -2 1324.67   56.19
  -3  -3   2 1255.67   50.19
   3  -3  -2 1236.38   57.39
   3   3  -2 1218.18   52.69
  -2  -3   2 1806.52   63.59
   2  -3  -2 1821.22   70.69
   2   3  -2 1764.12   68.59
   1  -3  -2  299.07    8.90
   0  -3  -2 4235.48  125.79
   0  -3   2 4321.17  132.19
   0   3   2 4292.37  121.59
   0   3  -2 4286.17  136.69
  -1  -3  -2  934.11   30.30
   1  -3   2  857.21   43.20
  -1  -3  -2  925.81   31.20
  -1   3  -2  881.31   45.00
  -2  -3  -2  732.33   20.00
   3  -3   2  186.78    5.30
   3   3   2  188.48    6.10
   3   3   2  196.98    5.90
   4  -3   2   27.20    1.30
   4  -3   2   25.60    1.20
   4   3   2   24.60    1.60
   4   3   2   25.20    1.50
   5  -3   2   34.10    2.20
   5  -3   2   34.90    1.50
   5   3   2   37.30    2.00
   5   3   2   34.30    2.00
   6  -3   2  162.08    5.10
   6  -3   2  169.88    6.00
   6   3   2  177.68    5.80
   7  -3   2    9.50    1.30
   7  -3   2    7.50    1.30
   7  -3   2    7.90    0.80
   7  -3   2    9.10    1.60
   7   3   2    7.60    1.00
   7   3   2    9.10    1.30
   7   3   2    8.30    1.50
  -7   3  -2    9.80    1.50
   7   3   2    9.40    1.60
   7   3   2    9.40    1.40
   8  -3   2   63.89    2.90
   8  -3   2   72.99    2.80
   8  -3   2   64.29    3.40
   8  -3   2   60.19    3.20
   8  -3   2   67.69    3.30
   8   3   2   69.19    3.50
   8   3   2   63.39    3.20
   8   3   2   66.69    3.30
  -8   3  -2   68.79    3.20
   8   3   2   61.79    2.90
   9  -3   2   10.20    1.40
   9  -3   2   10.50    1.30
   9   3   2    9.10    1.20
   9   3   2    8.20    1.00
   9   3   2    8.00    1.20
  10  -3   2   21.50    1.40
  10   3   2   21.80    1.30
  10   3   2   20.20    1.40
  10   3   2   21.00    1.40
  10   3   2   20.40    1.40
  11  -3   2    1.40    0.30
  11   3   2    2.00    0.30
  11   3   2    1.30    0.30
 -11   3  -2    1.60    0.30
  11   3   2    2.20    0.40
  11   3   2    1.40    0.40
  12  -4  -2   13.30    0.70
 -12   4   2   13.30    0.60
  12   4  -2   12.90    0.70
  11  -4  -2    6.50    0.70
 -11  -4   2    5.90    0.60
  11  -4  -2    6.90    0.60
  11   4  -2    4.60    0.60
 -11   4   2    6.10    0.70
  11   4  -2    5.20    0.60
  11   4  -2    4.90    0.70
  10  -4  -2   19.90    1.30
 -10  -4   2   18.80    1.10
  10  -4  -2   21.00    1.30
  10   4  -2   20.70    1.50
  10   4  -2   21.60    1.60
 -10   4   2   19.90    1.40
  10   4  -2   19.10    1.20
   9  -4  -2  180.98    6.20
   9  -4  -2  192.18    6.20
   9  -4  -2  186.08    6.50
  -9  -4   2  189.98    5.90
   9   4  -2  189.58    5.50
  -9   4   2  190.28    6.50
   9   4  -2  183.38    6.00
   9   4  -2  196.98    6.70
   9   4  -2  190.28    6.00
   9   4  -2  193.18    6.70
  -8  -4   2  119.59    4.30
   8  -4  -2  110.29    5.20
   8  -4  -2  133.99    4.90
   8   4  -2  122.79    4.40
   8   4  -2  133.59    5.40
  -8   4   2  137.49    5.50
   8   4  -2  128.09    4.30
   7  -4  -2   93.99    4.40
   7  -4  -2   73.09    6.00
   7  -4  -2   95.19    3.10
   7  -4  -2   94.49    4.00
   7  -4  -2   84.79    3.80
   7  -4  -2   87.39    3.40
   7   4  -2  101.59    3.90
  -7   4   2   94.49    4.20
   7   4  -2   95.39    4.30
   6  -4  -2  214.98    6.10
   6  -4  -2  212.38    7.30
   6  -4  -2  221.78    6.60
   6   4  -2  206.38    6.90
   5  -4  -2    9.80    1.50
   5  -4  -2    7.60    0.90
   4  -4  -2   48.80    2.20
   4   4  -2   45.50    2.30
   3  -4  -2  115.39    4.10
   3   4  -2  114.19    4.20
  -2  -4   2  625.94   31.40
   2  -4  -2  662.83   39.10
   2   4  -2  607.94   36.70
  -2   4   2  603.34   33.40
   1  -4  -2  499.85   14.20
   0  -4  -2  395.26   12.00
   0  -4   2  417.06   11.80
   0   4   2  416.36   12.00
   1  -4   2  441.16   12.30
  -1  -4  -2  440.46   12.90
   1   4   2  447.26   12.60
   1   4   2  437.16   12.40
  -2  -4  -2 1161.58   31.10
  -3  -4  -2 1268.27   33.80
   4  -4   2  158.78    5.90
   4  -4   2  166.68    4.80
  -4  -4  -2  168.58    6.00
   4   4   2  164.88    5.20
   5  -4   2  374.76   11.40
   5  -4   2  369.76   10.20
   5  -4   2  383.46   10.30
   5   4   2  374.46   10.80
   5   4   2  383.96   11.20
  -6  -4  -2   24.40    1.90
   6  -4   2   23.70    2.20
   6  -4   2   25.10    2.00
  -6   4  -2   24.00    2.00
   6   4   2   23.90    1.60
   6   4   2   27.50    2.10
   6   4   2   26.10    2.10
   7  -4   2   79.09    4.00
   7  -4   2   68.59    3.50
   7  -4   2   74.99    3.50
   7  -4   2   72.99    2.70
  -7   4  -2   70.99    3.50
   7   4   2   76.89    3.70
   7   4   2   74.09    3.30
   7   4   2   73.49    3.20
   7   4   2   84.99    3.90
   7   4   2   76.29    3.60
   8  -4   2  112.79    4.90
   8  -4   2  117.19    4.60
   8  -4   2  117.09    4.20
   8  -4   2  109.79    4.50
   8   4   2  117.79    4.60
   8   4   2  110.09    4.50
   8   4   2  114.89    4.20
   8   4   2  123.59    4.90
  -8   4  -2  119.89    4.60
   9  -4   2    6.20    0.90
   9  -4   2    4.20    0.80
   9  -4   2    6.00    0.70
   9   4   2    4.70    0.80
   9   4   2    4.30    0.80
   9   4   2    4.40    0.70
  -9   4  -2    4.90    0.80
   9   4   2    4.60    0.80
  10  -4   2   18.60    1.30
  10   4   2   18.00    1.30
 -10   4  -2   19.20    1.20
  10   4   2   17.20    1.10
  10   4   2   19.50    1.30
  10   4   2   17.90    1.10
  11  -4   2    3.30    0.50
  11   4   2    2.10    0.60
  11   4   2    3.60    0.50
  11   4   2    3.50    0.50
 -11   4  -2    2.90    0.30
  11  -5  -2    2.30    0.40
  11  -5  -2    2.40    0.40
 -11   5   2    2.90    0.40
  11   5  -2    2.10    0.40
  11   5  -2    2.70    0.40
  11   5  -2    2.50    0.40
 -10  -5   2   74.59    2.60
  10  -5  -2   74.19    2.90
  10  -5  -2   73.69    2.70
  10   5  -2   71.19    3.00
  10   5  -2   71.49    2.60
 -10   5   2   73.79    2.90
  10   5  -2   73.89    2.90
  -9  -5   2   14.70    1.10
   9  -5  -2   14.80    1.40
   9  -5  -2   13.80    1.20
   9   5  -2   13.80    1.30
   9   5  -2   15.00    1.70
  -9   5   2   14.00    1.50
   8  -5  -2   19.60    1.80
   8  -5  -2   18.30    1.40
  -8  -5   2   18.20    1.20
   8  -5  -2   20.00    1.50
   8   5  -2   19.90    1.70
  -8   5   2   20.10    1.70
   8   5  -2   18.60    1.30
   8   5  -2   21.30    1.20
  -8   5   2   16.80    2.00
   7  -5  -2  284.87    8.90
   7  -5  -2  287.07    8.00
   7  -5  -2  301.97    9.20
   7  -5  -2  291.67    9.70
   7   5  -2  298.97    9.50
  -7   5   2  284.77   10.20
   7   5  -2  290.27    8.70
  -7   5   2  285.27    9.40
   7   5  -2  294.47    9.00
   7   5  -2  288.87    8.40
   6  -5  -2   16.10    2.10
   6  -5  -2   17.50    1.20
   6  -5  -2   17.60    1.90
   6  -5  -2   16.40    1.90
   6  -5  -2   17.40    1.00
   6   5  -2   17.30    1.60
   6   5  -2   19.30    1.70
  -6   5   2   16.80    2.00
   5  -5  -2  128.19    5.00
   5  -5  -2  125.69    4.30
   5   5  -2  128.39    4.70
   4  -5  -2  116.39    4.10
   4   5  -2  117.69    4.40
   3  -5  -2  945.61   25.30
   2  -5  -2  553.44   15.50
   1  -5  -2  417.66   12.20
  -1  -5   2  405.06   12.30
  -1   5   2  417.36   12.40
   0  -5   2  429.16   12.20
   0  -5  -2  414.16   12.40
   0   5   2  412.86   12.20
  -1  -5  -2 2334.77   75.49
   1  -5   2 2332.17   91.09
   1   5   2 2442.86   74.29
  -1   5  -2 2467.35   95.19
   2  -5   2   32.80    1.80
  -2  -5  -2   33.40    2.20
   2   5   2   34.70    2.10
   2   5   2   34.70    1.70
   3  -5   2  189.38    5.90
  -3  -5  -2  188.48    6.70
   3   5   2  180.68    5.70
   3   5   2  190.68    6.30
  -4  -5  -2  217.88    7.60
   4  -5   2  198.68    5.90
   4  -5   2  215.88    7.30
   4   5   2  197.78    6.90
   4   5   2  207.18    6.30
  -5  -5  -2    0.40    0.50
   5  -5   2    0.40    0.50
   5  -5   2    0.40    0.30
   5   5   2    1.00    0.50
   6  -5   2   74.09    3.60
  -6  -5  -2   72.99    3.50
   6  -5   2   74.09    2.60
   6  -5   2   73.19    4.00
   6   5   2   68.19    3.90
   6   5   2   77.79    3.20
  -6   5  -2   69.89    3.60
   6   5   2   71.19    3.30
   6   5   2   66.79    3.60
   6   5   2   72.39    3.50
   7  -5   2    4.80    0.60
   7  -5   2    5.80    1.20
   7   5   2    5.30    1.00
   7   5   2    5.40    1.10
   8  -5   2   19.50    1.50
   8  -5   2   18.70    1.40
   8   5   2   18.10    1.60
   8   5   2   18.50    1.30
   8   5   2   18.80    1.50
   8   5   2   18.90    1.50
  -8   5  -2   18.50    1.50
   9  -5   2    7.50    0.80
   9  -5   2    6.90    0.90
   9   5   2    9.00    1.00
   9   5   2    7.00    1.30
  -9   5  -2    8.30    1.00
   9   5   2    6.80    0.90
   9   5   2    6.20    0.80
  10  -5   2    8.50    0.70
  10  -5   2    7.90    0.50
  10   5   2    8.70    0.80
 -10   5  -2    8.20    0.70
  10   5   2    8.00    0.80
  10   5   2    8.70    0.70
 -11   5  -2    5.10    0.60
  11   5   2    4.90    0.50
  11   5   2    6.00    0.50
  11  -6  -2    7.60    0.50
  11   6  -2    6.90    0.70
 -11   6   2    7.70    0.70
  11   6  -2    7.90    0.50
  10  -6  -2   14.10    1.00
  10   6  -2   14.00    0.90
  10   6  -2   11.40    1.50
  10   6  -2   14.30    1.00
 -10   6   2   16.20    1.10
   9  -6  -2   68.29    3.00
  -9  -6   2   66.79    2.40
   9  -6  -2   66.29    2.90
  -9   6   2   66.29    3.20
  -9   6   2   66.99    2.90
   9   6  -2   66.59    2.50
   9   6  -2   64.19    2.90
   9   6  -2   65.29    2.90
   8  -6  -2   35.80    1.80
   8  -6  -2   33.60    2.20
   8  -6  -2   36.80    2.00
   8   6  -2   35.20    1.50
   8   6  -2   35.60    1.80
  -8   6   2   35.10    2.20
   8   6  -2   34.70    2.20
  -8   6   2   31.90    2.40
   8   6  -2   37.30    2.20
   7  -6  -2   17.70    2.10
   7  -6  -2   15.60    1.60
   7  -6  -2   17.00    1.40
   7   6  -2   17.00    1.10
  -7   6   2   17.40    1.90
   7   6  -2   18.10    1.60
  -7   6   2   14.00    1.90
   7   6  -2   16.40    1.20
   6  -6  -2  243.18    7.90
   6  -6  -2  247.58    8.10
   6  -6  -2  243.08    8.60
   6  -6  -2  245.08    6.90
  -6   6   2  236.08    8.20
   6   6  -2  233.38    7.40
  -6   6   2  226.78    9.50
   6   6  -2  241.48    7.10
   6   6  -2  250.97    7.80
   6   6  -2  251.17    8.20
   5  -6  -2   38.10    2.00
   5  -6  -2   38.00    2.30
   5   6  -2   37.60    2.20
   4  -6  -2  100.39    3.80
   4  -6  -2  105.39    4.60
  -2  -6   2  140.89    5.50
   2  -6  -2  142.29    5.10
  -1  -6   2    1.80    0.70
   1  -6  -2    0.60    0.50
  -1   6   2    1.70    0.60
   1   6  -2    1.30    0.40
   0  -6   2  664.73   18.90
   0  -6  -2  682.83   19.20
   0   6   2  698.13   18.90
   1  -6   2  199.98    6.60
  -1  -6  -2  201.08    7.00
   1   6   2  208.78    6.50
   2  -6   2  139.69    4.80
  -2  -6  -2  144.29    5.50
   2   6   2  138.59    4.60
  -3  -6  -2   35.00    2.30
   3  -6   2   39.80    1.80
   3   6   2   35.40    2.20
   3   6   2   38.30    1.80
   4  -6   2  309.27    8.70
  -4  -6  -2  311.87   10.10
   4   6   2  311.27    8.90
   4   6   2  324.77    9.80
   5  -6   2  188.28    5.50
  -5  -6  -2  187.38    8.20
   5  -6   2  182.88    6.30
   5   6   2  192.78    6.90
   5   6   2  183.18    6.40
  -5   6  -2  175.78    8.90
   5   6   2  177.48    7.60
   6  -6   2   59.59    3.00
   6  -6   2   56.39    3.10
   6  -6   2   61.39    2.30
   6   6   2   53.99    3.00
   6   6   2   58.59    2.90
   6   6   2   58.69    2.70
  -6   6  -2   60.09    3.20
   6   6   2   62.09    3.20
   7  -6   2   42.60    2.40
   7  -6   2   44.50    2.40
  -7   6  -2   47.00    2.60
   7   6   2   45.20    2.60
   7   6   2   43.70    2.10
   7   6   2   45.00    2.50
   8  -6   2    1.50    0.50
   8   6   2    1.40    0.60
   8   6   2    1.30    0.50
   8   6   2    1.60    0.60
   9  -6   2   26.10    1.30
   9  -6   2   31.70    2.20
   9   6   2   28.00    1.60
  -9   6  -2   28.00    1.50
   9   6   2   28.80    1.40
   9   6   2   26.10    1.60
  10  -6   2   20.30    1.00
  10  -6   2   20.50    0.70
 -10   6  -2   22.50    1.10
  10   6   2   22.60    1.60
  10   6   2   20.70    1.10
  10   6   2   21.80    1.10
 -11   7   2    5.60    0.40
  10  -7  -2    6.30    0.60
  10  -7  -2    4.80    0.60
  10   7  -2    5.00    0.60
  10   7  -2    5.80    0.60
 -10   7   2    5.60    0.60
  10   7  -2    4.90    0.60
   9  -7  -2   61.59    2.70
  -9  -7   2   63.59    2.20
   9  -7  -2   60.69    2.40
   9   7  -2   60.19    2.60
  -9   7   2   64.59    3.60
  -9   7   2   63.39    2.60
   9   7  -2   62.89    2.30
   9   7  -2   63.79    2.70
   8  -7  -2   36.50    1.80
   8  -7  -2   42.60    2.10
   8  -7  -2   41.50    2.40
   8   7  -2   44.70    3.20
  -8   7   2   39.90    2.50
   8   7  -2   37.50    2.20
  -8   7   2   39.40    2.20
   7  -7  -2   72.79    3.10
   7  -7  -2   72.39    3.50
   7  -7  -2   65.99    3.00
   7   7  -2   70.69    2.80
   7   7  -2   70.79    3.30
   7   7  -2   72.99    3.30
   7   7  -2   68.99    2.40
  -7   7   2   69.89    3.30
  -7   7   2   73.69    3.80
   6  -7  -2  118.79    4.60
   6  -7  -2  112.19    3.70
   6  -7  -2  125.29    5.20
   6  -7  -2  122.69    4.60
   6   7  -2  119.99    4.20
   6   7  -2  120.89    4.80
  -6   7   2  112.99    4.80
  -6   7   2  117.99    5.30
   5  -7  -2   91.89    3.90
   5  -7  -2   93.69    4.10
   5   7  -2   97.79    3.90
  -5   7   2   98.09    4.80
  -5   7   2   93.49    4.20
   4  -7  -2   24.60    1.80
  -4  -7   2   25.80    2.20
   4  -7  -2   24.00    1.60
   4  -7  -2   24.20    2.00
  -4   7   2   28.00    2.60
   3  -7  -2  103.59    4.20
   3  -7  -2  114.79    4.30
  -3  -7   2  114.59    4.90
   2  -7  -2  450.55   12.80
  -2  -7   2  426.56   13.30
  -1  -7   2  109.79    6.30
   1  -7  -2  116.59    4.60
  -1   7   2  114.29    4.60
   0  -7  -2   36.50    2.30
   0  -7   2   36.40    2.20
   0   7   2   35.80    2.30
   1  -7   2  139.39    5.00
  -1  -7  -2  141.09    5.50
   1   7   2  136.19    4.80
   2  -7   2   17.10    1.30
  -2  -7  -2   14.00    1.70
   2   7   2   17.10    1.20
  -3  -7  -2   70.79    3.50
   3  -7   2   63.99    2.90
  -4  -7  -2   45.90    2.80
   4  -7   2   42.30    2.30
  -4   7  -2   45.20    5.60
   5  -7   2   64.29    3.30
   5  -7   2   60.19    2.60
  -5   7  -2   58.49    3.10
   5   7   2   59.89    2.70
   5   7   2   61.79    3.20
  -5   7  -2   53.79    3.50
   5   7   2   55.39    2.90
   6  -7   2   12.80    1.60
   6  -7   2   10.50    0.80
   6   7   2   12.20    1.50
   6   7   2   10.90    2.00
  -6   7  -2   11.90    1.50
   6   7   2   11.40    1.00
   6   7   2    7.40    1.10
   7  -7   2    3.20    0.80
   7  -7   2    4.40    0.80
   7   7   2    3.60    0.60
   7   7   2    4.30    0.80
   7   7   2    4.30    0.90
  -7   7  -2    4.30    0.80
   8  -7   2   29.30    1.60
   8  -7   2   26.10    1.50
   8   7   2   27.10    1.60
   8   7   2   26.00    1.40
   8   7   2   29.90    1.70
  -8   7  -2   27.10    1.60
   9   7   2    8.20    1.10
   9   7   2    5.60    0.60
 -10   7  -2    9.90    0.70
  10   7   2    8.70    0.70
  10   7   2    5.50    0.60
  10  -8  -2    3.80    0.40
 -10   8   2    4.40    0.50
  10   8  -2    3.80    0.40
   9  -8  -2   62.69    3.10
   9  -8  -2   51.49    2.40
  -9   8   2   53.59    2.30
   9   8  -2   58.29    2.30
   9   8  -2   60.29    2.00
   8  -8  -2    6.80    1.00
   8  -8  -2    4.70    0.70
   8  -8  -2    5.70    0.60
   8   8  -2    5.80    0.70
  -8   8   2    6.80    0.90
  -8   8   2    5.00    0.90
   8   8  -2    6.20    0.80
   7  -8  -2   25.90    1.90
   7  -8  -2   24.20    1.50
   7  -8  -2   24.80    1.50
  -7   8   2   26.40    2.00
   7   8  -2   25.50    1.40
   7   8  -2   24.80    1.70
  -7   8   2   23.60    1.70
   6  -8  -2   78.59    3.40
   6  -8  -2   77.59    3.80
   6  -8  -2   79.19    3.30
  -6   8   2   81.49    4.00
   6   8  -2   84.59    3.60
   6   8  -2   81.09    3.10
   6   8  -2   77.59    2.70
  -6   8   2   78.49    3.50
   5  -8  -2    4.90    1.20
   5  -8  -2    5.00    1.00
   5  -8  -2    5.00    0.90
   5   8  -2    6.70    0.90
   5   8  -2    7.80    1.20
  -5   8   2    4.60    1.00
  -5   8   2    5.80    1.20
   4  -8  -2   63.49    4.10
   4  -8  -2   69.19    3.40
   4   8  -2   68.79    3.30
   4   8  -2   66.09    3.00
  -4   8   2   67.09    3.70
  -4   8   2   71.99    3.50
   3  -8  -2   21.10    2.40
  -3  -8   2   21.10    1.90
   3  -8  -2   19.30    1.50
  -2  -8   2   86.09    4.10
   2  -8  -2   86.19    3.70
   2   8  -2   80.19    3.60
  -2   8   2   84.49    4.20
  -2   8   2   89.29    4.00
   1  -8  -2  546.65   15.70
  -1  -8   2  546.45   16.00
  -1   8   2  553.24   15.80
   0  -8  -2  221.68    7.50
   0  -8   2  214.08    7.30
   0   8   2  218.68    7.10
   1  -8   2    2.00    0.60
  -1  -8  -2    3.30    0.90
   1   8   2    2.70    0.60
   2  -8   2   15.80    1.40
   2  -8   2   17.90    1.40
  -2  -8  -2   15.30    1.90
  -2   8  -2   17.60    2.10
   2   8   2   16.30    1.10
  -2   8  -2   17.20    1.60
   2   8   2   20.60    2.00
   3  -8   2   56.99    2.70
   3  -8   2   60.99    5.00
   3  -8   2   57.19    2.80
  -3   8  -2   55.49    4.90
  -3   8  -2   58.89    3.10
   3   8   2   59.59    3.30
   3   8   2   59.29    2.80
   4  -8   2  102.29    3.90
   4  -8   2  104.59    4.50
   4   8   2  106.19    4.50
   4   8   2  103.69    4.00
  -4   8  -2  105.59    4.40
  -4   8  -2  103.39    4.80
   5  -8   2    0.40    0.60
   5   8   2    0.20    0.40
   5   8   2    0.80    0.40
  -5   8  -2    0.90    0.50
   6  -8   2   12.00    1.50
   6  -8   2    7.90    0.70
  -6   8  -2    9.20    1.20
  -6   8  -2    7.30    1.30
   6   8   2    9.10    0.90
   6   8   2    9.50    1.20
   7  -8   2   25.70    1.60
   7   8   2   27.40    1.40
   7   8   2   25.40    1.60
  -7   8  -2   29.20    1.70
   8  -8   2    9.90    0.80
   8   8   2    9.70    0.80
   8   8   2    9.80    0.90
  -8   8  -2    9.60    0.90
   9  -8   2   14.80    0.70
   9   8   2   14.50    0.80
  -9   8  -2   14.50    0.80
   9   8   2   13.10    0.90
   9  -9  -2    0.20    0.20
  -9   9   2    0.40    0.30
  -9   9   2    0.60    0.30
   9   9  -2    0.30    0.20
   9   9  -2    0.50    0.30
   8  -9  -2    1.30    0.30
  -8  -9   2    1.80    0.30
   8  -9  -2    1.90    0.50
  -8   9   2    1.30    0.50
  -8   9   2    1.50    0.70
   8   9  -2    0.90    0.50
   7  -9  -2    7.10    0.80
   7  -9  -2    8.60    1.10
   7  -9  -2    6.60    0.80
   7   9  -2    5.30    0.80
  -7   9   2    7.10    0.90
  -7   9   2    5.10    0.90
   7   9  -2    6.50    0.70
   6  -9  -2   30.90    1.70
   6  -9  -2   29.80    2.10
   6  -9  -2   32.10    1.80
  -6   9   2   30.80    2.20
   6   9  -2   31.60    1.80
   6   9  -2   32.40    1.60
  -6   9   2   29.80    1.80
   5  -9  -2   22.10    1.50
   5  -9  -2   23.10    1.70
   5  -9  -2   22.50    1.90
  -5   9   2   20.80    1.60
   5   9  -2   22.10    1.40
   5   9  -2   20.20    1.60
  -5   9   2   22.10    1.90
   4  -9  -2   22.80    2.50
  -4   9   2   17.80    1.50
   4   9  -2   20.60    1.60
   4   9  -2   20.90    1.60
   3  -9  -2    8.10    1.30
  -3   9   2    8.00    1.50
   3   9  -2   11.80    1.20
   3   9  -2    8.70    1.20
  -3   9   2    6.80    1.10
  -2  -9   2  316.27    9.20
   2  -9  -2  316.87    9.90
  -2   9   2  312.47    9.90
  -2   9   2  312.47   10.20
   2   9  -2  309.77    9.40
   1  -9  -2  349.37   10.70
  -1  -9   2  343.27   10.20
  -1   9   2  349.17   10.80
   1   9  -2  352.06   10.60
  -1   9   2  339.97   10.50
   0  -9   2   95.09    4.10
   0  -9   2  102.79    3.90
   0   9  -2   92.59    3.90
   0   9  -2   95.89    4.20
   0   9   2   99.79    4.00
   1  -9   2   81.19    3.70
   1  -9   2   71.89    3.90
   1  -9   2   78.89    3.30
   1   9   2   80.99    4.10
   1   9   2   78.19    3.10
  -1   9  -2   85.19    3.90
  -1   9  -2   76.49    3.30
   1   9   2   80.69    3.20
   2  -9   2   48.70    2.90
   2  -9   2   54.09    2.60
  -2   9  -2   52.79    2.70
   2   9   2   54.39    3.20
   2   9   2   49.50    2.60
  -2   9  -2   51.69    2.90
   3  -9   2   39.10    2.50
   3  -9   2   35.90    2.00
   3   9   2   38.70    2.50
  -3   9  -2   37.10    2.50
  -3   9  -2   38.00    2.20
   3   9   2   38.80    2.10
   4  -9   2   41.90    2.10
   4  -9   2   43.20    2.50
   4   9   2   42.70    2.50
  -4   9  -2   43.10    2.70
   4   9   2   39.60    2.10
  -4   9  -2   42.00    2.40
   5  -9   2    4.70    0.70
   5  -9   2    5.00    1.00
   5   9   2    4.90    0.70
   5   9   2    4.60    0.80
  -5   9  -2    3.40    0.80
  -5   9  -2    3.80    0.90
   6  -9   2    7.70    1.10
  -6   9  -2    8.00    1.20
  -6   9  -2    7.30    1.20
   6   9   2    8.80    1.30
   7  -9   2   15.90    1.10
  -7   9  -2   16.10    1.20
   7   9   2   13.10    0.90
   7   9   2   14.20    1.10
  -7   9  -2   13.70    1.00
   8  -9   2   23.00    1.10
   8   9   2   23.10    1.20
  -8   9  -2   20.50    1.10
   8   9   2   22.30    1.10
   9  -9   2    3.20    0.30
   9   9   2    3.20    0.30
   9   9   2    2.50    0.30
  -9   9  -2    2.50    0.30
   9 -10  -2    0.70    0.20
  -9  10   2    1.10    0.30
   8 -10  -2    3.10    0.50
   8 -10  -2    2.00    0.30
   8  10  -2    2.70    0.50
  -8  10   2    2.50    0.30
   8  10  -2    2.50    0.30
  -8  10   2    2.30    0.40
   7 -10  -2    2.10    0.50
   7 -10  -2    1.20    0.60
   7  10  -2    1.90    0.40
  -7  10   2    1.90    0.50
  -7  10   2    2.50    0.40
   6 -10  -2   34.10    2.00
   6 -10  -2   34.00    1.70
   6  10  -2   34.20    1.50
  -6  10   2   37.80    2.10
   6  10  -2   35.00    1.80
  -6  10   2   32.20    1.60
   5 -10  -2   20.30    1.40
   5 -10  -2   19.70    1.90
  -5  10   2   18.30    1.60
   5  10  -2   20.00    1.30
  -5  10   2   18.80    1.20
   4 -10  -2   17.60    1.40
   4  10  -2   18.40    1.40
   4  10  -2   17.50    1.20
  -4  10   2   18.70    1.70
   3 -10  -2   42.80    2.30
   3  10  -2   40.50    2.20
  -3  10   2   41.60    2.50
   3  10  -2   40.90    2.10
   2 -10  -2  141.49    5.20
  -2  10   2  142.89    5.30
  -2  10   2  133.89    5.20
   1 -10  -2  201.28    8.40
  -1  10   2  207.38    8.00
   0 -10  -2   54.59    2.70
   0  10   2   53.59    2.70
   0  10   2   64.19    4.40
   1 -10   2   14.10    1.60
  -1 -10  -2   14.40    1.60
  -1  10  -2   15.70    2.50
  -1  10  -2   16.30    1.40
   1  10   2   13.30    2.20
   2 -10   2   46.10    2.60
   2 -10   2   46.10    2.20
  -2 -10  -2   44.40    2.50
  -2  10  -2   45.80    2.30
   2  10   2   46.90    2.40
   2  10   2   50.69    2.90
  -2  10  -2   48.50    2.70
   3 -10   2  152.08    4.90
   3 -10   2  146.59    5.30
  -3  10  -2  144.19    5.40
   3  10   2  151.08    5.50
   3  10   2  142.49    4.90
  -3  10  -2  135.69    4.90
   4 -10   2   12.60    1.00
   4 -10   2   13.60    1.30
  -4  10  -2   15.70    1.70
   4  10   2   12.60    1.00
  -4  10  -2   13.30    1.20
   4  10   2   11.50    1.20
   5 -10   2   26.30    1.30
   5 -10   2   26.10    1.60
  -5  10  -2   24.90    1.50
   5  10   2   25.60    1.40
  -5  10  -2   24.70    1.70
   5  10   2   26.90    1.70
   6 -10   2    6.30    0.80
  -6  10  -2    5.10    0.80
   6  10   2    5.40    0.70
  -6  10  -2    5.30    0.70
   6  10   2    4.20    0.50
   7 -10   2   42.80    1.70
  -7  10  -2   41.80    1.70
   7  10   2   44.40    1.90
  -7  10  -2   44.10    2.30
   7  10   2   42.60    1.60
   8 -10   2    5.00    0.60
   8  10   2    3.60    0.50
  -8  10  -2    4.00    0.50
   8  10   2    4.10    0.50
   8 -11  -2    3.80    0.40
  -8  11   2    3.00    0.40
   7 -11  -2   34.30    1.20
   7  11  -2   34.30    1.20
   7  11  -2   32.70    1.30
   6 -11  -2    7.30    0.80
   6 -11  -2    7.80    0.60
   6  11  -2    7.40    0.60
   6  11  -2    8.50    0.80
  -6  11   2    5.40    0.70
   5 -11  -2    4.70    0.60
   5  11  -2    6.50    0.60
   5  11  -2    5.50    0.70
  -5  11   2    7.10    1.00
   4 -11  -2   36.50    1.80
   4  11  -2   37.20    1.70
   4  11  -2   35.50    1.80
  -4  11   2   35.50    2.10
   3 -11  -2   58.29    2.60
   3  11  -2   57.79    2.40
   3  11  -2   58.09    2.50
  -3  11   2   57.89    2.80
   2 -11  -2   37.80    2.00
  -2  11   2   36.80    2.10
   2  11  -2   35.90    1.90
   1 -11  -2   15.00    1.20
  -1  11   2   13.90    1.20
  -1  11   2   12.20    1.50
   0 -11   2    6.50    0.90
   0 -11  -2    6.00    0.90
   0  11   2    7.30    1.20
   0  11  -2    7.90    1.10
   0  11   2    5.90    0.80
   1 -11   2   41.10    1.90
  -1 -11  -2   38.90    1.90
   1  11   2   41.50    2.40
  -1  11  -2   39.00    2.10
   2 -11   2   86.39    3.20
   2  11   2   88.99    3.30
  -2  11  -2   85.99    3.60
   2  11   2   87.09    3.70
   3 -11   2    0.20    0.40
   3  11   2    0.30    0.50
  -3  11  -2    0.40    0.60
  -3  11  -2    0.00    0.30
   4 -11   2    3.00    0.50
   4 -11   2    2.50    0.50
   4  11   2    1.40    0.40
  -4  11  -2    2.00    0.40
   4  11   2    1.70    0.40
  -4  11  -2    2.00    0.50
   5 -11   2    0.50    0.30
   5  11   2    0.30    0.20
  -5  11  -2    0.70    0.40
   5  11   2    0.20    0.30
   6 -11   2   15.20    0.90
   6  11   2   15.80    0.80
  -6  11  -2   15.70    1.00
   6  11   2   14.70    0.90
  -6  11  -2   14.90    0.80
   7 -11   2    1.90    0.40
  -7  11  -2    1.00    0.30
  -7  11  -2    1.30    0.20
   7  11   2    1.60    0.30
   7  11   2    1.60    0.30
  -7  12   2    1.60    0.30
   6 -12  -2    5.70    0.40
  -6  12   2    4.10    0.50
   6  12  -2    6.40    0.60
  -6  12   2    5.50    0.50
   5 -12  -2    1.60    0.40
  -5  12   2    1.10    0.40
   5  12  -2    1.40    0.30
   4 -12  -2   12.50    0.90
  -4  12   2   13.80    1.20
  -4  12   2   12.40    1.00
   4  12  -2   12.20    0.80
   3 -12  -2    4.20    0.60
  -3  12   2    3.90    0.80
   3  12  -2    4.40    0.60
  -3  12   2    3.50    0.60
   2 -12  -2   35.80    1.70
  -2  12   2   39.00    1.80
  -2  12   2   35.10    2.00
   2  12  -2   35.80    1.70
   1 -12  -2   30.60    1.60
  -1  12   2   30.30    1.40
  -1  12   2   29.00    1.80
   0 -12  -2   19.40    1.20
   0  12   2   19.50    1.50
   0  12   2   18.50    0.90
  -1 -12  -2    9.20    0.70
   1  12   2   10.50    1.00
   1  12   2   10.70    0.90
  -1  12  -2   10.50    0.90
   2 -12   2   13.50    1.70
   2  12   2   11.70    1.00
  -2  12  -2   10.70    0.90
   2  12   2   11.50    0.90
   3 -12   2   10.70    0.90
   3  12   2    8.70    0.70
   3  12   2    9.70    0.90
  -3  12  -2    9.70    0.90
   4 -12   2    4.80    0.60
   4  12   2    4.50    0.60
   4  12   2    3.50    0.80
   5 -12   2   10.30    0.70
  -5  12  -2   10.80    0.70
   5  12   2   10.80    0.80
   5  12   2   11.10    0.60
   6 -12   2    0.30    0.10
   6  12   2    0.20    0.20
  -6  12  -2    0.30    0.20
   6  12   2    0.60    0.20
   5 -13  -2   13.00    0.60
   5  13  -2   11.20    0.50
  -5  13   2    8.70    0.70
   4 -13  -2    8.30    0.50
  -4  13   2    7.50    0.60
   4  13  -2    8.80    0.60
  -4  13   2    8.00    0.60
   3 -13  -2   23.70    1.10
  -3  13   2   25.70    1.10
  -3  13   2   24.50    1.30
   3  13  -2   24.10    1.00
   2 -13  -2   11.50    0.80
   2  13  -2   12.10    0.70
  -2  13   2   10.40    0.80
  -2  13   2   12.10    0.70
   1 -13  -2   12.40    0.80
  -1  13   2   12.30    0.90
  -1  13   2   13.80    1.10
   1  13  -2   13.30    1.20
   0 -13  -2   14.20    0.80
   0  13   2   13.90    1.00
   0  13   2   16.10    1.00
   1  13   2    8.10    0.70
   2  13   2    8.80    0.60
   2  13   2    8.70    0.70
  -2  13  -2    9.70    0.70
   3 -13   2   11.40    0.70
   3  13   2    9.50    0.70
   3  13   2   11.30    0.60
  -3  13  -2   11.60    0.70
   4 -13   2    9.20    0.60
   4  13   2    8.40    0.60
  -4  13  -2    8.00    0.50
   4  13   2    9.40    0.50
   5  13   2    6.40    0.30
   5  13   2    5.10    0.40
  -3  14   2    1.30    0.20
   3  14  -2    1.40    0.20
   2  14  -2   10.50    0.50
  -2  14   2    9.70    0.50
   1  14  -2    2.20    0.30
  -1  14   2    1.80    0.30
  -1  14   2    2.20    0.30
   0  14  -2    1.30    0.30
   0  14   2    1.90    0.30
   0  14   2    1.50    0.30
   1  14   2    7.50    0.50
  -1  14  -2    8.20    0.50
  -2  14  -2   17.30    0.70
   2  14   2   17.70    0.70
   2  14   2   15.10    0.70
 -12   0   3   23.90    1.50
  12   0  -3   29.20    1.60
 -11   0   3    3.80    0.60
  11   0  -3    2.00    0.50
  11   0  -3    2.60    0.50
  10   0  -3   25.60    1.60
  10   0  -3   27.00    1.80
  10   0  -3   25.20    3.00
   9   0  -3   85.29    3.60
   9   0  -3   85.69    3.70
   9   0  -3   92.39    4.60
   9   0  -3   83.19    4.10
  -9   0   3   86.39    3.60
   8   0  -3    0.40    0.50
   8   0  -3    0.00    0.60
   8   0  -3    0.70    0.80
  -8   0   3    1.90    0.60
   8   0  -3   -0.10    0.30
   8   0  -3   -0.10    0.40
   7   0  -3    3.30    0.60
   7   0  -3    4.00    0.90
   6   0  -3    0.80    0.30
   6   0  -3    0.50    0.60
   5   0  -3  834.42   44.00
   5   0  -3  858.31   41.90
   4   0  -3 1248.58   52.39
   3   0  -3  159.58    4.40
   3   0  -3  154.98    4.90
  -2   0   3  345.97    9.70
   2   0  -3  340.37    8.90
   2   0  -3  345.87    9.50
  -1   0   3    8.90    0.80
  -1   0   3    7.50    0.80
   1   0  -3    7.90    0.60
   0   0  -3 1079.59   41.30
   0   0   3 1048.20   39.20
   1   0   3 4086.29  115.69
  -1   0  -3 4274.47  121.79
   2   0   3  356.56   10.70
   2   0   3  360.36    9.60
  -3   0  -3   42.00    1.40
   3   0   3   43.90    1.70
   3   0   3   41.90    2.20
   4   0   3  572.64   16.10
   4   0   3  564.74   15.10
   5   0   3  520.85   14.10
   6   0   3   54.29    2.30
   7   0   3    4.80    1.10
   7   0   3    6.40    1.20
   7   0   3    5.10    1.10
   7   0   3    5.10    0.80
   7   0   3    5.80    1.20
   8   0   3   83.59    3.70
   8   0   3   89.89    4.10
   8   0   3   88.29    4.00
   8   0   3   86.99    4.00
   9   0   3   25.60    1.80
   9   0   3   26.50    1.90
   9   0   3   24.80    1.90
   9   0   3   26.30    1.90
  10   0   3   26.70    1.60
  10   0   3   25.50    1.50
  10   0   3   25.30    1.50
  11   0   3    7.70    0.70
  11   0   3    8.30    0.70
  11   0   3    8.80    0.70
 -12  -1   3   23.80    1.00
  12  -1  -3   24.70    1.30
  12  -1  -3   22.50    1.00
  12   1  -3   23.40    1.00
  12   1  -3   22.90    1.10
 -12   1   3   23.60    1.40
  11  -1  -3   29.20    1.70
 -11  -1   3   31.40    1.80
  11  -1  -3   29.00    1.40
  11   1  -3   35.50    2.30
  11   1  -3   30.80    1.50
  11   1  -3   29.40    1.40
  11   1  -3   30.20    1.70
 -11   1   3   31.60    1.60
  10  -1  -3    6.10    0.80
 -10  -1   3    5.70    1.10
  10  -1  -3    6.20    1.00
  10   1  -3    4.20    0.80
  10   1  -3    4.60    0.80
  10   1  -3    5.80    1.40
   9  -1  -3    1.10    0.60
   9  -1  -3    1.40    0.70
   9  -1  -3    2.00    0.80
   9  -1  -3    1.30    0.50
  -9  -1   3    1.60    0.60
   9   1  -3    1.30    0.80
   9   1  -3    1.30    0.50
   9   1  -3    2.60    0.90
   9   1  -3    2.60    0.70
  -9   1   3    2.10    0.60
  -8  -1   3   35.20    2.10
   8  -1  -3   37.50    2.20
   8  -1  -3   35.30    2.40
   8  -1  -3   43.20    2.90
   8  -1  -3   38.40    2.50
   8  -1  -3   39.50    1.80
   8   1  -3   36.60    2.20
  -8   1   3   37.80    2.30
   8   1  -3   37.70    2.30
   8   1  -3   36.60    2.10
   8   1  -3   37.20    1.90
   8   1  -3   40.70    2.80
   7  -1  -3   44.60    1.80
   7  -1  -3   41.70    2.40
   7   1  -3   38.50    1.90
   7   1  -3   37.30    2.30
   6  -1  -3  415.16   11.40
   6  -1  -3  424.26   12.00
   6   1  -3  429.86   11.70
   5  -1  -3  864.71   46.10
   5  -1  -3  768.02   41.00
   5   1  -3  919.51   64.19
   5   1  -3  800.82   40.00
   4  -1  -3  390.66   10.40
   4  -1  -3  403.56   11.00
   4   1  -3  387.86   10.70
   3  -1  -3  451.95   12.30
  -3  -1   3  450.15   12.00
   3   1  -3  451.95   12.00
  -2  -1   3  111.79    3.40
   2  -1  -3  111.29    3.70
   2  -1  -3  108.79    3.00
  -2   1   3  114.99    4.20
   2   1  -3  109.69    3.30
   1  -1  -3  396.66   10.70
  -1  -1   3  386.16   10.80
  -1  -1   3  426.86   10.90
  -1   1   3  373.76   11.20
   0   1   3 1154.58   29.90
   1  -1   3  198.18    5.60
   1  -1   3  209.88    6.30
  -1  -1  -3  209.78    5.80
   1   1   3  208.68    6.30
   1   1   3  203.78    5.80
   2  -1   3  166.68    4.70
  -2  -1  -3  165.08    4.90
   2   1   3  164.78    5.00
   3  -1   3  425.26   12.40
   3  -1   3  418.16   11.40
   3   1   3  432.06   11.70
   3   1   3  430.86   12.10
   4  -1   3  125.49    3.90
   4   1   3  121.79    4.50
   4   1   3  120.09    4.10
   5  -1   3  150.18    4.70
   5   1   3  153.98    4.90
   6  -1   3   41.20    1.90
   6   1   3   43.00    2.10
   7  -1   3    2.90    0.90
   7  -1   3    3.70    1.00
   7  -1   3    2.10    0.90
   7  -1   3    2.80    0.60
   7  -1   3    2.90    0.60
   7  -1   3    2.40    0.90
   7   1   3    2.90    1.00
   7   1   3    3.20    0.90
   7   1   3    2.60    0.60
   7   1   3    3.70    0.90
   7   1   3    2.10    0.80
   8  -1   3   11.30    1.50
   8  -1   3   14.00    1.70
   8  -1   3   13.40    1.60
   8  -1   3   10.90    1.50
   8   1   3   10.50    1.40
   8   1   3   10.30    1.40
   8   1   3   13.30    1.70
   8   1   3   12.30    1.40
   9  -1   3   14.90    2.10
   9  -1   3    8.00    1.20
   9   1   3   11.80    1.70
   9   1   3   11.70    1.70
   9   1   3   11.70    1.20
  10  -1   3    1.60    0.50
  10  -1   3    1.50    0.50
  10  -1   3    1.90    0.50
  10   1   3    2.40    0.70
  10   1   3    2.40    0.60
  10   1   3    2.30    0.50
  10   1   3    1.50    0.50
  11  -1   3    6.60    0.60
  11  -1   3    6.20    0.80
  11   1   3    6.00    0.70
  11   1   3    6.10    0.60
  11   1   3    5.20    0.60
  12  -2  -3    1.70    0.40
 -12  -2   3    1.90    0.30
 -12   2   3    1.40    0.50
  11  -2  -3   13.60    1.00
 -11  -2   3   13.90    1.00
  11  -2  -3   13.40    0.90
 -11   2   3   14.40    1.00
  11   2  -3   12.90    0.90
  11   2  -3   12.70    0.90
  11   2  -3   13.50    1.10
  10  -2  -3   26.80    1.60
 -10  -2   3   27.10    1.50
  10  -2  -3   27.00    1.70
  10  -2  -3   26.00    2.00
  10   2  -3   29.90    2.10
  10   2  -3   27.90    1.50
 -10   2   3   26.70    1.70
  10   2  -3   27.10    1.90
  10   2  -3   26.00    1.60
  -9  -2   3   21.30    1.50
   9  -2  -3   23.00    1.80
   9  -2  -3   23.90    1.60
   9  -2  -3   23.00    1.90
   9   2  -3   23.90    2.00
   9   2  -3   22.20    1.60
   9   2  -3   22.50    1.50
  -9   2   3   22.50    1.70
   8  -2  -3  210.28    7.20
   8  -2  -3  201.58    6.80
   8  -2  -3  201.68    6.00
   8  -2  -3  201.88    7.20
  -8  -2   3  207.18    6.60
   8   2  -3  208.18    6.70
   8   2  -3  186.58    6.40
   8   2  -3  203.08    6.40
   8   2  -3  190.48    6.60
  -8   2   3  208.78    7.00
   8   2  -3  207.78    7.50
   7  -2  -3   46.70    2.80
   7  -2  -3   47.60    1.90
   7  -2  -3   47.90    3.30
   7  -2  -3   44.30    2.60
   7   2  -3   47.00    2.50
   7   2  -3   49.80    2.50
  -7   2   3   46.20    2.70
   7   2  -3   49.70    2.30
   7   2  -3   47.00    3.00
   6  -2  -3   17.00    1.80
   6  -2  -3   15.00    0.90
   6  -2  -3   15.60    1.20
   6   2  -3   15.00    1.10
   5  -2  -3  221.88    6.30
   5  -2  -3  226.98    6.90
   5   2  -3  236.08    6.90
   4  -2  -3  214.98    5.90
   4  -2  -3  213.58    6.50
   4   2  -3  218.88    6.50
   3  -2  -3  243.18    7.30
   3   2  -3  250.97    7.20
   2  -2  -3  728.33   37.60
  -2  -2   3  728.43   35.50
   2  -2  -3  744.63   35.90
   2   2  -3  761.92   38.80
  -1   2   3  699.83   19.20
   0  -2  -3 1188.58   43.40
   0  -2   3 1287.97   49.60
   0  -2  -3 1220.98   41.40
   0   2  -3 1210.58   53.39
  -1  -2  -3 2915.91   77.89
  -1  -2  -3 2870.41   78.49
   1  -2   3 2974.60   95.39
  -1   2  -3 2862.71   98.79
  -2  -2  -3  234.68    7.10
   2   2   3  236.38    7.10
   2   2   3  240.38    7.00
  -3  -2  -3  847.42   22.50
   4  -2   3  227.28    6.40
  -4  -2  -3  224.98    6.90
   4   2   3  221.28    6.80
   4   2   3  220.48    7.00
   5  -2   3   51.59    2.00
   5   2   3   52.09    2.60
   5   2   3   49.60    2.40
   6  -2   3  104.39    3.40
   6  -2   3  106.59    4.70
   6  -2   3   84.79    4.60
   6   2   3  105.49    4.10
   6   2   3  108.89    3.90
   6   2   3   95.29    4.90
   6   2   3  101.79    4.80
   7  -2   3   63.49    2.50
   7  -2   3   58.59    3.30
   7  -2   3   61.19    3.30
   7  -2   3   67.79    3.40
   7  -2   3   62.49    3.40
   7  -2   3   63.29    2.70
   7   2   3   60.99    3.40
  -7   2  -3   58.49    3.10
   7   2   3   61.69    2.80
   7   2   3   62.19    2.90
   7   2   3   59.19    3.20
   7   2   3   61.39    3.30
   8  -2   3  129.39    5.00
   8  -2   3  127.29    5.00
   8  -2   3  119.99    3.90
   8  -2   3  119.39    4.90
   8   2   3  131.49    5.20
   8   2   3  125.49    4.70
  -8   2  -3  117.99    4.60
   8   2   3  129.29    5.00
   8   2   3  128.59    5.00
   9  -2   3    9.70    1.20
  -9   2  -3   10.80    1.10
   9   2   3   12.20    1.40
   9   2   3   12.30    1.20
  10  -2   3   42.50    2.10
  10  -2   3   40.70    2.00
 -10   2  -3   40.50    1.70
  10   2   3   40.20    1.90
  10   2   3   40.00    2.10
  10   2   3   40.30    1.90
  10   2   3   38.80    2.00
  11  -2   3    8.40    0.60
  11  -2   3    8.90    0.70
  11   2   3   10.20    0.70
  11   2   3    9.80    0.70
  11   2   3    9.60    0.70
  12  -3  -3   19.10    0.90
  12   3  -3   18.30    0.90
 -12   3   3   18.60    0.90
 -11  -3   3   45.30    1.70
  11  -3  -3   35.60    2.10
  11   3  -3   46.20    1.80
  10  -3  -3   67.59    2.90
  10  -3  -3   65.49    2.70
 -10  -3   3   67.99    2.60
  10   3  -3   65.29    3.00
 -10   3   3   64.89    2.80
  10   3  -3   63.39    3.00
  10   3  -3   64.89    2.30
  10   3  -3   63.59    2.60
  10   3  -3   63.79    2.60
   9  -3  -3   92.69    3.70
   9  -3  -3   91.59    3.90
  -9  -3   3   97.09    3.60
   9  -3  -3  100.59    4.10
  -9   3   3   99.09    4.00
   9   3  -3   97.59    4.30
   9   3  -3   95.99    3.50
   9   3  -3   95.39    3.70
   8  -3  -3   70.59    3.30
  -8  -3   3   68.89    2.90
   8  -3  -3   72.49    3.60
   8  -3  -3   65.69    3.00
   8  -3  -3   75.29    3.70
   8  -3  -3   67.09    2.50
  -8   3   3   66.29    3.30
   8   3  -3   65.89    3.00
   8   3  -3   74.69    3.00
   8   3  -3   75.69    3.70
   8   3  -3   66.09    3.00
   7  -3  -3   66.09    2.40
   7  -3  -3   64.59    3.90
   7  -3  -3   64.09    2.80
   7  -3  -3   70.29    3.40
   7  -3  -3   72.39    3.70
   7   3  -3   62.59    3.80
   7   3  -3   65.99    2.90
   7   3  -3   68.19    3.50
   6  -3  -3  174.48    5.50
   6  -3  -3  170.98    5.00
   6  -3  -3  166.28    6.20
   6   3  -3  173.38    5.60
   5  -3  -3  115.19    3.50
   5  -3  -3  106.49    4.70
   5  -3  -3  116.99    4.00
   5   3  -3  120.29    4.10
   4  -3  -3  172.28    5.60
   4   3  -3  182.38    5.70
   3  -3  -3   29.90    1.60
   3   3  -3   29.30    1.60
   2  -3  -3    5.60    0.90
   1  -3  -3 1536.35   59.29
   1  -3  -3 1504.55   56.09
  -1  -3   3 1450.05   57.69
   1   3  -3 1568.44   65.19
   0  -3  -3 1002.60   37.50
   0  -3   3 1065.29   47.40
   0  -3  -3 1006.20   40.70
   0   3  -3 1037.90   51.09
  -1  -3  -3  903.71   24.10
  -2  -3  -3  213.38    6.70
   2  -3   3  207.48    5.60
   2   3   3  208.98    6.50
   2   3   3  215.28    6.60
  -3  -3  -3  540.65   14.90
   3   3   3  521.75   14.60
   3   3   3  532.15   14.70
  -4  -3  -3  114.09    4.30
   4  -3   3  115.19    3.60
   4   3   3  112.19    4.10
   4   3   3  116.39    4.20
   5  -3   3  170.18    4.90
  -5  -3  -3  162.58    5.60
   5   3   3  161.88    5.50
   5   3   3  157.68    5.50
   6  -3   3   12.10    1.90
   6  -3   3   11.80    1.80
   6  -3   3   11.50    1.40
   6  -3   3   11.50    1.60
   6   3   3   12.30    1.60
   6   3   3   11.40    2.00
   6   3   3   10.90    1.70
   6   3   3   14.50    1.80
   7  -3   3   25.50    2.10
   7  -3   3   21.50    1.30
   7  -3   3   24.30    2.00
   7  -3   3   23.30    1.60
   7  -3   3   23.80    1.90
  -7   3  -3   22.70    1.90
   7   3   3   25.00    2.00
   7   3   3   23.90    1.70
   7   3   3   22.60    2.00
   7   3   3   23.40    1.60
   7   3   3   26.30    2.00
   8  -3   3  124.99    4.80
   8  -3   3  119.89    4.10
   8  -3   3  128.09    5.00
   8  -3   3  125.59    4.90
  -8   3  -3  123.29    4.60
   8   3   3  119.39    4.70
   8   3   3  123.09    4.50
   8   3   3  125.49    5.00
   8   3   3  124.39    4.80
   9  -3   3    1.80    0.30
   9  -3   3    1.60    0.50
   9  -3   3    1.40    0.50
   9  -3   3    1.90    0.60
   9   3   3    1.50    0.50
   9   3   3    1.90    0.60
  -9   3  -3    1.20    0.50
   9   3   3    1.40    0.50
   9   3   3    1.60    0.60
  10  -3   3    5.30    1.10
  10  -3   3    6.00    0.70
  10   3   3    5.40    0.70
  10   3   3    4.80    0.60
  10   3   3    6.70    1.10
  10   3   3    6.00    1.10
 -10   3  -3    5.80    0.60
  11  -3   3   10.80    0.60
  11   3   3    8.80    0.60
  11   3   3    9.60    0.70
  12  -4  -3    9.40    0.50
 -12   4   3   10.30    0.50
  12   4  -3    9.20    0.50
 -11  -4   3   32.50    1.30
  11  -4  -3   31.50    1.40
  11   4  -3   29.90    1.40
  11   4  -3   30.30    1.60
  11   4  -3   33.10    1.60
 -11   4   3   33.60    1.50
  10  -4  -3   37.20    1.80
  10  -4  -3   36.00    1.90
 -10  -4   3   35.60    1.70
 -10   4   3   37.70    2.00
  10   4  -3   34.50    1.70
  10   4  -3   38.90    2.10
  10   4  -3   34.60    2.00
  -9  -4   3   76.09    2.90
   9  -4  -3   75.49    3.40
   9  -4  -3   73.99    3.10
   9   4  -3   72.89    3.40
   9   4  -3   70.39    2.90
  -9   4   3   74.79    3.30
   9   4  -3   71.09    2.70
   8  -4  -3   84.89    3.60
   8  -4  -3   88.29    3.70
   8   4  -3   78.99    3.90
  -8   4   3   88.19    4.40
   7  -4  -3   37.80    1.60
   7  -4  -3   41.40    2.40
   7  -4  -3   38.80    2.70
   7  -4  -3   37.90    2.30
   7   4  -3   39.50    2.00
  -7   4   3   38.90    2.50
   7   4  -3   39.10    2.10
   7   4  -3   38.10    2.50
   6  -4  -3  154.58    5.10
   6  -4  -3  156.48    5.80
   6  -4  -3  157.58    4.60
   6   4  -3  157.48    5.30
   5  -4  -3   85.29    3.90
   5  -4  -3   82.59    2.80
   5  -4  -3   86.09    3.20
   5   4  -3   85.59    3.40
   4  -4  -3  110.99    4.00
   4   4  -3  115.69    4.10
   3  -4  -3  200.78    6.40
   2  -4  -3  350.46   10.30
  -1   4   3  280.57    8.90
   0  -4   3  370.46   10.70
   0  -4  -3  379.86   11.00
   0   4   3  376.16   11.10
  -1  -4  -3  751.32   20.60
   1  -4   3  740.23   19.80
   1   4   3  758.02   20.20
   1   4   3  750.62   20.30
  -2  -4  -3 1003.50   27.20
   2   4   3 1026.30   27.00
   3  -4   3  656.13   17.00
  -3  -4  -3  654.03   18.30
   3   4   3  672.63   18.20
   3   4   3  663.63   17.80
  -4  -4  -3   34.70    2.10
   4  -4   3   33.60    1.50
   4   4   3   33.90    2.00
   4   4   3   34.10    1.80
   5  -4   3   53.69    2.10
  -5  -4  -3   56.09    3.10
   5   4   3   53.29    2.70
   5   4   3   52.49    2.50
   6  -4   3  158.28    6.10
   6  -4   3  158.28    4.80
   6  -4   3  152.18    6.30
   6  -4   3  155.08    5.70
   6  -4   3  155.98    6.00
   6   4   3  157.18    5.50
   6   4   3  154.68    5.40
   6   4   3  164.68    6.00
  -6   4  -3  148.69    5.80
   6   4   3  163.98    6.20
   7  -4   3   61.29    2.50
   7  -4   3   60.09    3.10
   7   4   3   71.19    4.60
  -7   4  -3   60.09    3.30
   7   4   3   63.49    4.20
   7   4   3   64.79    3.00
   8  -4   3   93.29    3.90
   8  -4   3   84.29    4.00
   8  -4   3   93.99    3.30
   8  -4   3   84.79    3.60
  -8   4  -3   92.79    3.70
   8   4   3   92.99    4.00
   8   4   3   86.59    3.40
   8   4   3   91.19    3.80
   8   4   3   89.69    3.70
   9  -4   3    8.10    1.00
   9  -4   3    8.60    1.00
   9  -4   3    9.80    0.60
   9   4   3   10.40    1.00
   9   4   3   10.80    1.00
   9   4   3    8.60    1.10
   9   4   3   12.10    1.20
  -9   4  -3    9.30    1.00
  10  -4   3    3.00    0.50
  10   4   3    3.40    0.50
  10   4   3    3.30    0.50
  10   4   3    3.50    0.50
 -10   4  -3    3.80    0.50
  10   4   3    3.60    0.70
  11  -4   3    7.00    0.60
  11   4   3    4.90    0.40
  11   4   3    5.20    0.40
 -11  -5   3   11.90    0.70
  11  -5  -3   13.20    0.80
  11   5  -3   12.70    0.80
  11   5  -3   10.10    0.80
 -11   5   3   13.10    0.80
  10  -5  -3   14.00    1.10
  10  -5  -3   13.70    1.00
  10   5  -3   14.90    1.20
  10   5  -3   13.10    1.10
  10   5  -3   12.40    1.10
 -10   5   3   16.40    1.20
   9  -5  -3   15.30    1.40
  -9  -5   3   19.80    1.40
   9  -5  -3   17.90    1.30
   9   5  -3   16.90    1.20
   9   5  -3   22.80    2.30
   9   5  -3   18.00    1.10
  -9   5   3   22.40    1.60
  -9   5   3   19.50    1.80
   8  -5  -3   87.29    3.60
   8  -5  -3   83.49    3.90
   8  -5  -3   85.59    3.40
   8   5  -3   89.29    3.20
   8   5  -3   88.89    3.90
  -8   5   3   86.89    4.30
  -8   5   3   87.19    3.90
   8   5  -3   84.39    3.20
   7  -5  -3  111.19    4.40
   7  -5  -3  115.39    4.50
   7  -5  -3  111.99    3.50
   7  -5  -3  106.79    4.90
  -7   5   3  111.19    5.30
   7   5  -3  115.69    4.70
   7   5  -3  115.29    4.10
   7   5  -3  110.69    4.20
   7   5  -3  113.79    3.90
  -7   5   3  110.79    4.70
   6  -5  -3   50.39    3.20
   6  -5  -3   58.59    3.20
   6  -5  -3   49.80    2.80
   6  -5  -3   46.10    2.20
   6  -5  -3   50.29    1.90
   6   5  -3   51.49    2.50
  -6   5   3   48.80    3.40
  -6   5   3   50.69    3.10
   6   5  -3   49.99    2.90
   5  -5  -3   67.09    2.80
   5  -5  -3   70.79    3.40
   5   5  -3   69.99    3.00
   4  -5  -3   33.80    2.20
   4  -5  -3   36.90    2.00
   3  -5  -3  212.48    6.80
   2  -5  -3  110.39    4.20
  -2   5   3  109.69    4.60
   1  -5  -3  146.99    5.10
  -1  -5   3  135.89    5.10
  -1   5   3  130.99    5.20
   0  -5   3   72.39    3.20
   0  -5  -3   78.89    3.40
   0   5   3   81.59    3.50
  -1  -5  -3   51.29    2.70
   1  -5   3   50.59    2.30
   1   5   3   51.59    2.40
   2  -5   3  176.18    5.30
  -2  -5  -3  183.88    6.30
   2   5   3  173.88    5.90
   2   5   3  169.98    5.60
   3  -5   3  245.48    6.80
  -3  -5  -3  247.78    8.10
   3   5   3  251.87    7.40
   3   5   3  242.18    7.80
  -4  -5  -3  180.08    6.40
   4   5   3  181.58    5.80
   4   5   3  187.78    6.30
   5  -5   3    6.20    1.30
   5  -5   3    4.70    0.90
  -5  -5  -3    4.70    1.00
   5   5   3    4.90    0.80
   5   5   3    4.80    1.00
   5   5   3    4.50    0.80
  -5   5  -3    3.90    1.00
   5   5   3    5.20    1.30
   6  -5   3   11.40    1.50
   6  -5   3   13.00    1.60
   6  -5   3   12.90    0.90
   6   5   3   11.50    1.10
   6   5   3   14.30    1.80
   6   5   3   12.30    1.50
  -6   5  -3   14.50    1.70
   6   5   3   11.90    1.50
   6   5   3   11.70    1.60
   7  -5   3    7.00    1.20
   7  -5   3    6.80    1.10
   7   5   3    5.30    1.00
   7   5   3    5.90    1.10
   7   5   3    5.80    0.90
  -7   5  -3    5.60    1.00
   7   5   3    7.20    1.20
   8  -5   3  148.39    5.50
   8   5   3  125.19    4.70
   8   5   3  137.29    4.50
   8   5   3  121.79    4.90
   9  -5   3    2.90    0.60
   9  -5   3    2.90    0.40
  -9   5  -3    3.40    0.60
   9   5   3    3.50    0.70
   9   5   3    3.50    0.60
   9   5   3    3.50    0.70
   9   5   3    4.20    0.60
  10  -5   3    3.00    0.60
  10   5   3    1.80    0.40
 -10   5  -3    2.00    0.40
  10   5   3    2.90    0.50
  10   5   3    1.90    0.40
  11  -6  -3    7.40    0.80
  11  -6  -3    5.80    0.50
  11   6  -3    6.00    0.50
 -10  -6   3    3.00    0.40
  10  -6  -3    3.30    0.50
  10  -6  -3    3.70    0.60
 -10   6   3    4.40    0.90
  10   6  -3    3.80    0.60
  10   6  -3    4.00    0.50
  10   6  -3    3.10    0.50
 -10   6   3    3.60    1.00
  -9  -6   3    3.20    0.50
   9  -6  -3    4.10    0.80
   9   6  -3    3.50    0.70
  -9   6   3    3.80    0.90
   9   6  -3    3.60    0.70
   9   6  -3    3.70    0.60
  -9   6   3    3.00    0.60
   8  -6  -3   23.50    1.90
   8  -6  -3   23.50    1.50
   8  -6  -3   21.90    1.60
   8   6  -3   22.50    1.70
  -8   6   3   22.30    2.00
   8   6  -3   23.70    1.30
   8   6  -3   22.20    1.30
  -8   6   3   22.70    1.70
   7  -6  -3   38.00    2.20
   7   6  -3   36.10    2.30
   7   6  -3   34.70    3.00
   6  -6  -3   94.29    3.90
   6  -6  -3   88.29    2.90
   6  -6  -3   89.79    4.40
   6  -6  -3   86.19    3.90
   6   6  -3   94.29    4.00
  -6   6   3   93.19    4.70
   6   6  -3   88.39    3.40
  -6   6   3   89.59    4.00
   5  -6  -3   13.30    1.60
   5  -6  -3   14.10    1.70
  -5   6   3   15.90    2.30
  -5   6   3   20.30    2.20
   4  -6  -3  149.79    5.00
   4  -6  -3  140.29    5.40
   3  -6  -3   31.90    1.90
  -2  -6   3  490.45   14.50
   2  -6  -3  481.45   14.40
  -2   6   3  497.55   14.50
   1  -6  -3  298.07    9.20
  -1  -6   3  293.97    9.30
  -1   6   3  296.07    9.40
   0  -6  -3  226.78    7.30
   0  -6   3  202.28    6.90
   0   6   3  210.08    7.00
  -1  -6  -3   20.30    1.70
   1  -6   3   17.70    1.30
   1   6   3   20.10    1.40
   2  -6   3   21.60    1.30
   2   6   3   21.70    1.40
  -3  -6  -3   36.50    2.30
   3   6   3   32.80    1.70
   3   6   3   31.70    2.00
  -4  -6  -3   48.10    2.70
   4  -6   3   43.10    2.70
   4   6   3   42.30    2.00
   4   6   3   42.80    2.40
   4   6   3   43.20    2.70
   4   6   3   40.20    2.20
  -4   6  -3   42.50    2.80
   5  -6   3   43.30    1.80
  -5  -6  -3   37.40    2.70
   5  -6   3   44.70    2.60
   5   6   3   42.00    2.60
   5   6   3   42.70    2.40
   5   6   3   44.50    2.20
  -5   6  -3   40.50    2.60
   6  -6   3    1.90    0.40
   6  -6   3    2.00    0.80
   6   6   3    1.30    0.50
   6   6   3    1.20    0.80
   7  -6   3    2.80    0.70
   7  -6   3    3.50    0.80
  -7   6  -3    3.40    0.80
   7   6   3    3.80    0.90
   7   6   3    3.70    0.80
   7   6   3    3.70    0.70
   8  -6   3   41.90    2.10
   8  -6   3   44.70    1.90
   8   6   3   42.10    2.10
  -8   6  -3   43.00    2.20
   8   6   3   42.80    2.20
   8   6   3   40.80    1.90
   9  -6   3   16.10    1.00
   9  -6   3   15.00    0.80
   9   6   3   16.70    1.10
   9   6   3   17.60    1.00
   9   6   3   17.30    1.50
 -10   6  -3   10.50    0.60
  10   6   3    8.00    0.60
  10   6   3   10.10    0.70
  10   6   3    9.30    0.70
 -10  -7   3    6.30    0.50
  10  -7  -3    6.00    0.70
 -10   7   3    6.80    0.60
 -10   7   3    5.90    0.70
  10   7  -3    5.50    0.60
  10   7  -3    6.50    0.50
  10   7  -3    3.90    0.80
   9  -7  -3    9.80    0.90
   9  -7  -3   11.00    1.00
  -9   7   3   10.80    1.10
   9   7  -3    8.60    0.90
   9   7  -3   10.20    1.40
   8  -7  -3   26.30    1.50
   8  -7  -3   26.40    1.60
   8   7  -3   30.20    1.90
   8   7  -3   24.80    1.70
  -8   7   3   24.00    2.00
   8   7  -3   26.30    1.20
   8   7  -3   26.70    1.40
   7  -7  -3   53.29    3.00
   7  -7  -3   52.59    2.60
   7  -7  -3   53.09    2.60
  -7   7   3   52.39    3.20
   7   7  -3   54.39    2.10
   7   7  -3   55.09    2.30
  -7   7   3   54.79    2.80
   7   7  -3   55.09    2.70
   6  -7  -3   32.10    2.00
   6  -7  -3   32.50    1.40
   6  -7  -3   33.50    2.50
   6  -7  -3   32.30    2.10
  -6   7   3   32.50    2.20
   6   7  -3   33.60    2.10
  -6   7   3   31.20    2.50
   6   7  -3   32.40    1.70
   5  -7  -3   73.89    3.30
   5  -7  -3   74.89    3.50
   5   7  -3   60.49    4.60
   5   7  -3   75.69    3.10
  -5   7   3   77.39    4.20
  -5   7   3   74.29    3.60
   4  -7  -3   30.70    2.20
  -4  -7   3   30.90    2.60
   4  -7  -3   26.20    1.90
   4  -7  -3   28.00    1.70
  -4   7   3   26.20    2.40
   3  -7  -3   40.70    2.20
  -3  -7   3   41.70    2.70
   3  -7  -3   38.40    2.40
  -3   7   3   42.60    2.60
   2  -7  -3   26.90    1.90
  -2  -7   3   28.90    2.10
  -2   7   3   29.40    2.10
   1  -7  -3    7.30    1.10
  -1  -7   3    7.20    1.60
  -1   7   3    6.40    1.10
   0  -7   3  119.19    4.60
   0  -7  -3  125.19    4.80
   0   7   3  117.09    4.60
   1  -7   3  253.67    7.90
  -1  -7  -3  267.27    8.50
   1   7   3  246.58    7.80
   2  -7   3    7.40    0.90
  -2  -7  -3    8.30    1.30
   2   7   3    6.60    0.80
  -3  -7  -3   63.49    3.20
   3  -7   3   54.09    2.60
   3  -7   3   59.89    3.30
   3   7   3   59.29    2.50
   3   7   3   59.39    2.80
   3   7   3   61.69    3.40
  -3   7  -3   62.19    3.30
   4  -7   3   38.10    2.50
   4  -7   3   36.70    1.90
  -4   7  -3   37.60    2.40
   4   7   3   36.00    2.40
  -4   7  -3   32.80    4.20
   4   7   3   32.00    1.90
   5  -7   3   15.30    1.80
   5  -7   3   13.10    0.90
   5  -7   3   12.80    1.00
  -5   7  -3   11.80    1.60
   5   7   3   13.70    1.20
   5   7   3   13.60    1.40
   6  -7   3   81.79    3.70
  -6   7  -3   96.29    3.90
   6   7   3   89.39    3.70
   6   7   3   85.59    3.30
   6   7   3   92.69    3.90
   7  -7   3   11.50    1.40
   7   7   3   14.00    1.40
   7   7   3   12.40    1.50
   7   7   3   14.70    1.30
  -7   7  -3   11.00    1.40
   8  -7   3   28.80    1.40
   8   7   3   28.20    1.40
  -8   7  -3   27.20    1.50
   8   7   3   24.20    1.90
   8   7   3   27.60    1.60
   9  -7   3    1.50    0.20
   9   7   3    1.70    0.40
  -9   7  -3    1.60    0.30
   9   7   3    2.00    0.40
   9   7   3    1.90    0.40
  10   7   3    7.50    0.50
  10   7   3    6.80    0.60
 -10   7  -3    8.50    0.50
  10  -8  -3    0.70    0.30
  10   8  -3    0.80    0.30
 -10   8   3    1.40    0.20
  -9  -8   3    4.40    0.40
   9  -8  -3    5.90    0.80
   9   8  -3    4.80    0.50
  -9   8   3    4.00    0.60
   9   8  -3    5.80    0.70
  -9   8   3    4.90    0.70
   8  -8  -3    2.00    0.50
   8  -8  -3    2.10    0.60
   8  -8  -3    2.70    0.50
  -8   8   3    2.00    0.60
   8   8  -3    2.70    0.60
   8   8  -3    2.60    0.40
  -8   8   3    2.40    0.50
   7  -8  -3   34.80    1.90
   7  -8  -3   35.70    2.30
   7  -8  -3   38.10    2.00
  -7   8   3   35.20    2.30
   7   8  -3   33.30    2.50
  -7   8   3   35.70    2.00
   6  -8  -3    8.60    1.10
   6  -8  -3    7.50    1.30
   6  -8  -3    8.20    1.10
  -6   8   3    8.90    1.40
  -6   8   3    9.10    1.20
   6   8  -3    8.90    1.20
   6   8  -3    9.10    0.90
   5  -8  -3   32.00    2.10
   5  -8  -3   27.50    1.80
   5  -8  -3   27.20    2.30
  -5   8   3   27.40    1.90
   5   8  -3   27.80    1.90
  -5   8   3   28.30    2.30
   5   8  -3   27.20    1.60
   4  -8  -3   52.99    2.90
   4  -8  -3   46.30    2.40
   4   8  -3   46.90    2.70
   4   8  -3   49.10    2.40
  -4   8   3   49.80    2.90
  -4   8   3   46.30    2.60
  -4   8   3   49.70    3.20
   3  -8  -3   37.00    2.40
  -3  -8   3   39.40    2.60
  -3   8   3   37.80    2.40
   3   8  -3   33.50    2.30
  -3   8   3   38.00    2.70
  -2  -8   3   44.00    3.10
   2  -8  -3   46.10    2.80
   2  -8  -3   51.59    2.70
  -2   8   3   53.69    3.10
  -2   8   3   55.09    2.90
   2   8  -3   51.79    2.80
  -1  -8   3  160.18    5.80
  -1  -8   3  153.58    5.30
   1   8  -3  154.88    5.70
  -1   8   3  158.18    5.70
  -1   8   3  151.58    5.90
   0  -8   3  172.08    5.70
   0  -8   3  170.18    6.00
   0   8   3  173.48    5.90
   0   8  -3  165.48    6.30
  -1  -8  -3   32.10    2.20
   1  -8   3   36.20    2.00
   1  -8   3   33.20    2.00
   1   8   3   34.60    1.90
  -1   8  -3   32.20    2.10
  -1   8  -3   34.70    2.50
   1   8   3   36.30    2.70
   2  -8   3   26.20    1.70
  -2  -8  -3   25.80    2.00
  -2   8  -3   27.80    2.00
   2   8   3   25.50    1.90
   2   8   3   23.90    1.50
   2   8   3   27.10    2.30
   3  -8   3   76.69    3.10
   3  -8   3   72.79    3.60
   3   8   3   72.69    3.20
   3   8   3   77.59    3.70
  -3   8  -3   72.39    3.70
  -3   8  -3   70.89    3.40
   4  -8   3    4.00    0.90
   4  -8   3    4.10    0.70
   4   8   3    4.70    0.80
  -4   8  -3    4.50    1.10
  -4   8  -3    4.50    1.00
   4   8   3    4.10    0.90
   5  -8   3    3.90    0.90
   5  -8   3    2.50    0.50
   5   8   3    3.40    0.80
  -5   8  -3    2.90    0.80
  -5   8  -3    3.80    0.90
   5   8   3    4.10    0.70
   6  -8   3    4.30    0.70
   6   8   3    5.60    0.90
  -6   8  -3    5.10    0.90
   6   8   3    4.40    0.70
   7  -8   3   41.60    1.90
   7   8   3   43.40    2.10
   7   8   3   42.70    1.80
  -7   8  -3   42.20    2.10
   8  -8   3   20.50    1.40
   8   8   3   19.80    1.40
   9  -8   3    5.80    0.30
   9   8   3    5.80    0.60
  -9   8  -3    6.10    0.50
   9  -9  -3    1.90    0.40
  -9   9   3    1.90    0.50
   9   9  -3    1.80    0.30
  -9   9   3    1.90    0.30
   8  -9  -3   12.40    1.50
   8  -9  -3   11.90    0.70
   8   9  -3   10.40    0.80
   8   9  -3   11.30    0.70
  -8   9   3   10.40    0.80
   7  -9  -3    1.60    0.40
   7  -9  -3    1.60    0.60
   7  -9  -3    2.30    0.50
   7   9  -3    1.80    0.50
   7   9  -3    1.70    0.30
  -7   9   3    1.50    0.60
  -7   9   3    2.60    0.50
   7   9  -3    2.40    0.40
   6  -9  -3   54.99    2.40
   6  -9  -3   57.29    2.60
  -6   9   3   50.99    2.90
   6   9  -3   54.99    2.10
   5  -9  -3  118.79    4.90
   5  -9  -3  122.29    4.50
   5  -9  -3  117.49    4.10
  -5   9   3  118.59    5.00
  -5   9   3  120.09    4.20
   5   9  -3  116.49    4.30
   5   9  -3  116.49    4.00
   4  -9  -3   69.19    3.30
  -4   9   3   67.79    3.50
   4   9  -3   60.89    3.60
  -4   9   3   69.89    3.40
   3  -9  -3  369.16   10.90
  -3   9   3  360.36   11.30
   3   9  -3  338.47   10.30
  -3   9   3  348.27   11.00
   2  -9  -3   56.79    3.00
  -2   9   3   63.59    3.20
  -2   9   3   60.29    3.20
   1  -9  -3   13.60    1.60
  -1  -9   3   13.00    1.20
  -1   9   3   15.10    1.70
  -1   9   3   14.00    1.50
   1   9  -3   13.70    1.60
   0  -9   3  144.39    5.70
   0  -9   3  124.39    4.40
   0  -9  -3  121.99    4.80
   0   9   3  121.59    4.50
   0   9  -3  119.69    4.40
   0   9   3  120.99    4.50
   0   9  -3  124.09    4.90
   1  -9   3   14.20    1.70
   1  -9   3   13.90    1.20
   1   9   3   13.10    1.10
   1   9   3   12.40    1.00
   1   9   3   14.20    1.90
  -1   9  -3   14.30    1.30
  -1   9  -3   12.20    1.60
   2  -9   3   53.29    2.40
   2  -9   3   50.09    2.80
   2   9   3   52.69    3.10
   2   9   3   51.49    2.60
  -2   9  -3   48.20    2.50
  -2   9  -3   48.40    2.80
   3  -9   3   44.80    2.20
   3  -9   3   43.90    2.70
  -3   9  -3   36.40    2.40
   3   9   3   42.10    2.60
   3   9   3   44.40    2.30
   4  -9   3    2.70    0.80
   4  -9   3    3.00    0.60
   4   9   3    3.50    0.80
  -4   9  -3    2.40    0.60
  -4   9  -3    3.10    0.80
   4   9   3    2.60    0.60
   5  -9   3    8.60    1.10
  -5   9  -3    7.40    1.00
   5   9   3    7.10    1.10
   5   9   3    8.60    0.80
   6  -9   3   16.70    1.20
   6   9   3   18.20    1.10
  -6   9  -3   18.90    1.30
   6   9   3   19.00    1.40
  -6   9  -3   18.10    1.40
   7  -9   3    2.20    0.40
   7   9   3    2.10    0.40
  -7   9  -3    2.90    0.50
   7   9   3    1.70    0.40
   8  -9   3   15.20    0.70
   8   9   3   15.50    0.80
   8   9   3   15.50    0.90
  -8   9  -3   15.90    0.80
   9 -10  -3    2.30    0.30
  -9  10   3    3.20    0.40
   8 -10  -3   10.70    0.60
   8 -10  -3    9.60    0.70
  -8 -10   3    9.70    0.50
   8  10  -3    9.90    0.50
  -8  10   3   10.60    0.80
   7 -10  -3   30.90    1.70
   7 -10  -3   32.70    1.50
   7  10  -3   31.10    1.50
  -7  10   3   31.50    1.70
   7  10  -3   33.80    1.30
   6 -10  -3   30.30    1.90
   6 -10  -3   27.90    1.50
   6  10  -3   29.00    1.10
  -6  10   3   30.00    1.90
   6  10  -3   28.00    1.30
   6  10  -3   27.10    1.50
   5 -10  -3   45.50    2.60
   5 -10  -3   54.49    3.20
   5  10  -3   47.20    2.20
   5  10  -3   52.49    2.10
  -5  10   3   52.49    3.70
   4 -10  -3    3.30    0.70
  -4  10   3    3.30    0.80
   4  10  -3    3.60    0.60
   3 -10  -3  148.49    5.30
   3  10  -3  142.79    4.80
  -3  10   3  142.29    5.40
   2 -10  -3   83.39    3.60
  -2  10   3   78.09    3.50
   1 -10  -3  115.79    4.40
  -1  10   3  114.19    4.30
  -1  10   3  106.69    4.20
   1  10  -3  114.99    4.20
   0 -10   3   69.79    2.80
   0 -10  -3   73.19    3.70
   0  10  -3   67.19    3.50
   0  10   3   71.89    3.70
   0  10  -3   71.09    3.20
   0  10   3   63.19    2.90
   0  10   3   66.49    2.70
  -1 -10  -3   86.39    3.40
   1 -10   3   80.99    3.60
   1 -10   3   91.19    3.40
   1  10   3   88.69    2.80
  -1  10  -3   90.59    3.80
   1  10   3   94.89    4.20
  -1  10  -3   88.09    3.30
   1  10   3   87.89    3.60
   2 -10   3    2.10    0.70
   2 -10   3    1.60    0.50
   2  10   3    1.90    0.60
  -2  10  -3    1.70    0.50
   2  10   3    2.00    0.60
  -2  10  -3    3.20    0.80
   3 -10   3   16.00    1.10
   3 -10   3   17.60    1.40
  -3  10  -3   15.60    1.30
  -3  10  -3   17.20    1.50
   3  10   3   17.20    1.50
   3  10   3   17.60    1.20
  -4  10  -3    0.80    0.70
   4  10   3    0.90    0.40
   5 -10   3    3.80    0.60
   5  10   3    3.30    0.60
  -5  10  -3    4.40    0.70
  -5  10  -3    3.60    0.70
   5  10   3    3.00    0.50
   6 -10   3    7.60    0.70
  -6  10  -3    6.50    0.70
   6  10   3    5.70    0.60
  -6  10  -3    4.90    0.70
   6  10   3    4.90    0.70
   7 -10   3   40.30    1.50
  -7  10  -3   37.40    1.50
   7  10   3   39.40    1.50
   8 -10   3    0.10    0.10
   8  10   3    0.10    0.10
   8  10   3    0.00    0.10
  -8  10  -3    0.00    0.10
  -8  11   3    8.90    0.50
   7 -11  -3   17.70    1.00
   7 -11  -3   16.80    0.80
  -7  11   3   17.90    1.00
   7  11  -3   18.60    0.90
   6 -11  -3    1.00    0.40
   6 -11  -3    1.10    0.40
  -6  11   3    1.70    0.50
   6  11  -3    1.20    0.30
   5 -11  -3    9.10    0.80
   5  11  -3    9.80    0.70
  -5  11   3    9.80    1.10
   4 -11  -3    5.00    0.80
  -4  11   3    2.80    0.60
   4  11  -3    3.60    0.50
   3  11  -3   26.30    1.40
   2 -11  -3  123.49    4.40
   2  11  -3  124.29    4.40
  -2  11   3  121.89    4.40
   1 -11  -3   42.60    2.10
  -1  11   3   43.70    2.60
  -1  11   3   43.30    2.00
   0 -11  -3    9.90    1.10
   0  11   3    7.80    1.20
   0  11   3    8.80    0.70
   0  11  -3    9.20    1.10
  -1 -11  -3   18.60    1.70
   1 -11   3   17.70    2.50
  -1  11  -3   16.50    1.30
   1  11   3   17.50    1.50
   1  11   3   16.40    1.20
   2 -11   3   18.40    1.30
  -2  11  -3   18.90    1.10
   2  11   3   20.20    2.00
   3 -11   3   21.00    1.30
  -3  11  -3   19.90    1.40
  -3  11  -3   19.90    1.20
   3  11   3   21.10    1.20
   3  11   3   19.80    1.40
   4 -11   3   14.40    1.00
   4  11   3   15.10    1.10
   4  11   3   12.80    0.90
  -4  11  -3   14.20    0.90
  -4  11  -3   15.40    1.10
   5 -11   3    3.80    0.80
   5  11   3    4.40    0.60
   5  11   3    3.20    0.50
  -5  11  -3    3.40    0.40
  -5  11  -3    5.80    0.70
   6 -11   3    4.00    0.50
   6  11   3    4.20    0.40
   6  11   3    3.80    0.50
  -6  11  -3    2.90    0.40
  -6  11  -3    3.50    0.50
   7 -11   3    2.30    0.30
   7  11   3    2.70    0.30
   7  11   3    2.00    0.30
  -7  12   3    1.10    0.20
   6 -12  -3   11.70    0.60
  -6  12   3   11.10    0.70
   5 -12  -3    0.80    0.30
  -5  12   3    0.50    0.20
   5  12  -3    0.80    0.20
   4 -12  -3    8.70    0.70
  -4  12   3    8.40    0.70
   4  12  -3    9.20    0.60
   3 -12  -3   19.60    1.10
   3  12  -3   16.70    0.90
  -3  12   3   18.00    1.40
  -3  12   3   17.80    1.10
   2 -12  -3    5.90    0.70
   2  12  -3    4.20    0.50
  -2  12   3    4.60    0.60
  -2  12   3    5.00    0.80
   1 -12  -3    2.10    0.50
  -1  12   3    2.40    0.40
  -1  12   3    3.50    0.70
   1  12  -3    1.60    0.40
   0 -12  -3   18.80    1.10
   0  12   3   19.30    1.20
   0  12   3   22.30    1.50
   1 -12   3   10.90    1.00
   1  12   3   11.90    1.00
  -1  12  -3   11.10    0.90
   1  12   3   10.50    0.80
   2 -12   3   23.10    1.30
   2  12   3   26.30    1.30
  -2  12  -3   26.40    1.40
   2  12   3   25.40    1.50
   3 -12   3    0.40    0.20
   3  12   3    0.20    0.20
  -3  12  -3    0.20    0.30
   3  12   3    0.20    0.20
   4 -12   3    2.60    0.40
   4  12   3    3.00    0.40
   4  12   3    1.80    0.40
  -4  12  -3    2.80    0.50
  -4  12  -3    2.20    0.30
   5 -12   3    0.20    0.20
   5  12   3    0.30    0.20
  -5  12  -3    0.50    0.20
   5  12   3    0.70    0.20
   6 -12   3    0.40    0.20
   6  12   3    0.20    0.10
   6  12   3    0.50    0.20
   5 -13  -3    5.10    0.30
  -5  13   3    6.30    0.50
  -5  13   3    5.80    0.40
   4 -13  -3    6.30    0.50
  -4  13   3    5.60    0.70
  -4  13   3    6.80    0.50
   4  13  -3    6.80    0.40
   3 -13  -3    3.70    0.40
   3  13  -3    5.00    0.60
  -3  13   3    3.90    0.50
  -3  13   3    4.70    0.40
   2 -13  -3    6.70    0.50
  -2  13   3    6.80    0.70
   2  13  -3    6.60    0.50
  -2  13   3    6.40    0.60
   1 -13  -3   13.40    0.80
  -1  13   3   13.00    0.80
   1  13  -3   14.40    0.80
  -1  13   3   14.10    1.00
   0 -13  -3   23.80    1.00
   0  13  -3   24.60    1.10
   0  13   3   25.30    1.10
   0  13   3   21.70    1.20
   1  13   3    4.50    0.40
   1  13   3    4.90    0.60
   2 -13   3    1.20    0.30
   2  13   3    0.60    0.30
   2  13   3    1.10    0.20
   3 -13   3    5.80    0.40
   3  13   3    5.00    0.40
   3  13   3    5.70    0.50
   4 -13   3    0.40    0.20
   4  13   3    0.40    0.20
   4  13   3    0.50    0.20
   3 -14  -3   16.00    0.60
  -2  14   3   15.90    0.60
  -2  14   3   15.80    0.80
   1  14  -3   22.20    0.90
  -1  14   3   22.10    0.90
  -1  14   3   22.60    0.80
   0  14   3   20.20    0.80
   0  14   3   19.40    0.90
   1  14   3    3.50    0.30
   1  14   3    3.20    0.30
  -1  14  -3    5.00    0.40
   2  14   3   23.60    0.90
   2  14   3   22.90    0.90
  12   0  -4    0.10    0.20
  12   0  -4    0.00    0.20
  11   0  -4   11.20    1.00
  11   0  -4   12.90    0.90
 -11   0   4   11.70    0.90
 -10   0   4   30.80    2.00
  10   0  -4   36.70    2.60
  10   0  -4   28.20    1.70
   9   0  -4    0.60    0.60
   9   0  -4    2.00    0.60
   9   0  -4    0.80    0.50
  -9   0   4    1.30    0.50
   9   0  -4    1.00    0.70
   8   0  -4   99.69    4.20
   8   0  -4   95.19    3.90
  -8   0   4   96.59    3.90
   8   0  -4   96.19    4.60
   7   0  -4    1.70    0.50
   7   0  -4    2.70    0.80
   7   0  -4    2.30    0.80
  -7   0   4    2.70    0.80
   7   0  -4    2.10    0.90
   6   0  -4  120.29    5.00
   6   0  -4  120.79    3.90
  -6   0   4  123.59    4.30
  -5   0   4   13.30    1.20
   5   0  -4   13.60    0.90
  -4   0   4  229.98    7.00
   4   0  -4  229.78    7.00
   4   0  -4  229.78    6.30
   3   0  -4   72.69    2.30
  -3   0   4   77.59    3.00
   3   0  -4   80.49    2.90
   2   0  -4   43.40    1.80
  -2   0   4   39.10    1.90
   1   0  -4    7.70    0.60
  -1   0   4    7.60    0.80
   0   0  -4    5.40    0.40
   0   0   4    6.50    0.40
   0   0   4    5.30    0.60
   0   0   4    4.90    0.70
   1   0   4 4884.01  140.09
  -1   0  -4 5217.98  146.99
   2   0   4    0.90    0.50
   2   0   4    0.20    0.20
   3   0   4    0.80    0.50
   3   0   4    0.70    0.30
   4   0   4  351.56    9.80
   4   0   4  354.06   10.70
   5   0   4   61.09    2.50
   6   0   4  376.06   13.80
   6   0   4  396.96   13.00
   7   0   4    0.80    0.60
   7   0   4    0.60    0.40
   7   0   4    0.00    0.50
   7   0   4    0.00    0.60
   7   0   4    0.40    0.60
   8   0   4    2.80    0.80
   8   0   4    2.60    0.70
   8   0   4    2.00    0.70
   8   0   4    1.70    0.60
   9   0   4  131.69    4.90
   9   0   4  140.19    4.90
  10   0   4   27.20    1.40
  10   0   4   25.70    1.40
  11   0   4    9.90    0.60
  11   0   4   10.00    0.60
  12  -1  -4    4.80    0.60
 -12  -1   4    5.40    0.50
  12  -1  -4    5.00    0.40
  12   1  -4    2.80    0.50
  11  -1  -4    0.80    0.30
 -11  -1   4    1.50    0.40
  11  -1  -4    1.60    0.40
 -11   1   4    1.50    0.40
  11   1  -4    1.20    0.40
 -10  -1   4    0.50    0.40
  10  -1  -4    0.90    0.50
 -10   1   4    0.90    0.40
  10   1  -4    0.90    0.50
  10   1  -4    0.60    0.40
  10   1  -4    1.00    0.40
   9  -1  -4   13.00    1.50
   9  -1  -4   10.60    1.40
  -9  -1   4   13.80    1.20
   9  -1  -4   14.60    1.20
   9   1  -4   11.90    1.60
  -9   1   4   14.60    1.30
   9   1  -4   15.00    1.40
   9   1  -4   14.20    1.30
   9   1  -4   13.50    1.10
   8  -1  -4  183.08    7.70
   8  -1  -4  211.58    6.80
  -8  -1   4  196.58    6.50
   8  -1  -4  202.28    6.90
  -8   1   4  195.08    6.70
   8   1  -4  192.68    6.60
   8   1  -4  188.68    6.40
   8   1  -4  203.88    7.40
   7  -1  -4  138.99    5.40
   7  -1  -4  143.09    6.20
   7  -1  -4  132.89    4.30
  -7  -1   4  139.19    5.00
   7  -1  -4  144.89    5.40
   7   1  -4  136.39    5.10
  -7   1   4  133.69    5.20
   7   1  -4  130.99    5.00
   7   1  -4  136.79    4.50
   7   1  -4  146.79    6.00
   6  -1  -4  160.08    4.70
   6  -1  -4  165.18    5.40
   6  -1  -4  152.98    5.80
   6   1  -4  158.08    5.00
   6   1  -4  160.68    6.00
   5  -1  -4   84.09    2.80
  -5  -1   4   85.99    2.90
   5  -1  -4   91.59    3.40
   5   1  -4   84.29    3.00
  -4  -1   4   44.50    1.80
   4  -1  -4   48.50    2.10
   4  -1  -4   47.20    1.60
   4   1  -4   46.50    1.80
  -4   1   4   49.00    2.50
   3  -1  -4  368.06   10.40
  -3  -1   4  356.56    9.80
   3  -1  -4  350.66    9.30
  -3   1   4  366.96   10.60
   3   1  -4  365.16    9.60
  -2  -1   4   16.20    1.00
   2  -1  -4   18.40    1.10
  -2   1   4   16.80    1.30
   1  -1  -4 3470.75  103.29
  -1  -1   4 3395.06  106.29
   1   1  -4 3371.16  109.69
  -1   1   4 3370.26  107.59
   0  -1   4  180.28    4.90
   0  -1   4  181.38    5.00
   0  -1   4  184.48    5.70
   0  -1  -4  180.58    5.40
   0   1   4  185.68    5.10
   0   1   4  195.98    5.90
   1  -1   4 2982.00   90.89
  -1  -1  -4 3041.70   88.39
  -1   1  -4 2988.00   98.49
   1   1   4 2872.01   85.79
  -2  -1  -4  302.77    7.90
   2  -1   4  295.67    9.10
  -2  -1  -4  296.87    7.90
   2  -1   4  321.57    8.20
   2   1   4  297.67    8.90
   2   1   4  309.97    8.50
   3  -1   4  350.16    9.30
   3  -1   4  346.87   10.30
  -3  -1  -4  333.97    9.00
   3   1   4  338.97   10.00
   3   1   4  331.07    9.50
   4  -1   4    8.80    0.70
   4   1   4    8.90    1.00
   4   1   4    7.70    1.10
   5  -1   4  287.27    8.30
   5   1   4  303.27    8.60
   6  -1   4    5.50    0.70
   6  -1   4    5.90    1.50
   6   1   4    4.70    1.10
   6   1   4    6.20    1.30
   6   1   4    4.90    0.90
   6   1   4    5.80    1.40
   7  -1   4   34.80    2.30
   7  -1   4   37.10    2.40
   7  -1   4   33.60    2.40
   7  -1   4   32.70    1.70
   7   1   4   33.40    2.10
   7   1   4   34.80    2.20
   7   1   4   32.30    2.30
   7   1   4   31.00    2.40
   7   1   4   31.60    1.80
   8  -1   4   13.80    1.40
   8  -1   4   16.40    1.50
   8  -1   4   16.20    1.50
   8  -1   4   16.60    1.50
   8   1   4   14.30    1.40
   8   1   4   15.70    1.50
   8   1   4   17.10    1.60
   8   1   4   14.60    1.40
   9  -1   4    3.80    0.70
   9  -1   4    4.50    0.80
   9  -1   4    4.50    0.80
   9   1   4    4.20    0.80
   9   1   4    4.00    0.80
   9   1   4    6.00    0.90
   9   1   4    4.60    0.80
  10  -1   4    5.10    0.80
  10  -1   4    5.20    0.70
  10  -1   4    6.00    0.80
  10   1   4    5.30    0.70
  10   1   4    5.20    0.70
  10   1   4    4.80    0.70
  11  -1   4   14.40    0.70
  11   1   4   14.10    0.70
  11   1   4   15.40    0.70
  11   1   4   13.60    0.70
  12  -2  -4    0.90    0.30
 -12  -2   4    0.80    0.20
  12  -2  -4    0.80    0.20
 -12   2   4    1.10    0.40
  12   2  -4    1.20    0.40
  11  -2  -4    1.10    0.50
 -11  -2   4    1.00    0.30
  11  -2  -4    1.00    0.40
  11   2  -4    1.10    0.40
 -11   2   4    1.20    0.40
  11   2  -4    1.00    0.30
  11   2  -4    1.30    0.40
  10  -2  -4    7.20    1.00
 -10  -2   4    8.80    1.00
  10  -2  -4    5.70    0.80
 -10   2   4   10.60    1.20
  10   2  -4    7.40    1.10
  10   2  -4    8.80    1.00
  10   2  -4    8.60    0.90
   9  -2  -4   33.20    1.90
  -9  -2   4   31.20    1.80
   9  -2  -4   30.40    2.00
   9   2  -4   32.10    1.90
   9   2  -4   28.20    1.80
  -9   2   4   30.80    1.90
   9   2  -4   32.40    2.30
   8  -2  -4   11.00    1.50
  -8  -2   4   11.10    1.30
   8  -2  -4   11.40    1.60
   8  -2  -4   12.00    1.40
   8  -2  -4   12.30    1.40
   8   2  -4   11.40    1.20
   8   2  -4   13.90    1.50
   8   2  -4   13.30    1.70
  -8   2   4   13.10    1.50
   7  -2  -4  159.18    5.70
  -7  -2   4  149.88    5.30
   7  -2  -4  145.89    4.50
   7  -2  -4  142.99    5.50
   7   2  -4  142.79    4.90
   7   2  -4  151.48    6.00
   7   2  -4  147.09    5.20
   6  -2  -4    1.40    0.30
   6  -2  -4    1.40    0.70
   6  -2  -4    2.40    0.60
   6   2  -4    2.20    0.50
   6   2  -4    0.90    0.60
   5  -2  -4   54.59    3.00
   5  -2  -4   55.69    1.90
   5  -2  -4   54.89    2.40
   5   2  -4   55.19    2.30
   4  -2  -4  217.18    5.70
   4  -2  -4  206.98    6.40
   4   2  -4  207.98    6.20
   3  -2  -4  239.18    6.90
  -3  -2   4  228.28    6.00
   3  -2  -4  228.88    6.10
  -3   2   4  219.98    7.40
  -2  -2   4 1121.09   49.20
   2  -2  -4 1165.68   50.59
   2  -2  -4 1227.18   49.10
   2   2  -4 1121.99   51.99
   1  -2  -4  103.49    3.50
  -1  -2   4  106.69    3.40
  -1   2   4   99.59    4.00
   0  -2   4   13.60    1.10
   0  -2  -4   14.90    1.10
   0  -2   4   16.90    0.90
   0   2   4   16.40    1.30
  -1  -2  -4   67.69    2.50
   1  -2   4   72.79    3.00
   1   2   4   65.39    2.80
   1   2   4   66.09    2.50
   2  -2   4  290.27    8.80
  -2  -2  -4  274.27    7.90
   2  -2   4  275.07    7.60
   2   2   4  287.37    8.40
   2   2   4  277.97    8.10
  -3  -2  -4  139.19    4.40
   3  -2   4  140.79    4.20
   3   2   4  139.69    4.90
   3   2   4  142.59    4.60
  -4  -2  -4  216.88    6.30
   4   2   4  211.68    6.90
   5  -2   4    5.40    0.70
   5   2   4    5.10    0.90
   5   2   4    3.80    0.70
   6  -2   4   84.99    4.10
   6  -2   4   84.39    4.10
   6  -2   4   79.69    3.90
   6  -2   4   84.59    3.00
   6   2   4   84.59    4.00
   6   2   4   79.69    3.50
   6   2   4   81.49    3.30
   6   2   4   89.19    4.20
   6   2   4   77.79    4.00
   7  -2   4    8.10    0.80
   7  -2   4    8.20    1.40
   7  -2   4    7.50    1.90
   7  -2   4    7.00    1.30
   7   2   4    7.50    1.10
   7   2   4    7.90    2.20
  -7   2  -4    8.80    1.30
   7   2   4   10.10    1.80
   8  -2   4    4.30    0.90
   8  -2   4    5.10    1.00
   8  -2   4    4.70    1.00
   8   2   4    4.50    0.80
   8   2   4    5.90    1.10
   8   2   4    4.00    0.90
  -8   2  -4    3.80    0.80
   8   2   4    4.40    0.80
   9  -2   4    8.70    1.00
   9  -2   4    9.40    1.10
   9  -2   4   11.50    1.10
   9   2   4    8.30    1.10
   9   2   4   10.20    1.00
   9   2   4    9.20    1.00
   9   2   4    9.80    1.10
  10  -2   4    3.90    0.60
  10  -2   4    3.00    0.50
  10   2   4    3.00    0.50
  10   2   4    3.70    0.60
  10   2   4    3.10    0.50
  11  -2   4    1.40    0.30
  11   2   4    1.50    0.30
  11   2   4    1.30    0.20
 -12  -3   4    7.60    0.70
  12  -3  -4   11.70    0.60
  12   3  -4   11.10    0.60
 -12   3   4   12.20    0.60
  11  -3  -4    9.40    1.00
 -11  -3   4    7.70    0.70
  11  -3  -4    6.10    0.80
  11  -3  -4    8.90    0.80
  11   3  -4    8.00    1.10
 -11   3   4    6.90    1.00
  10  -3  -4   22.50    1.40
 -10  -3   4   21.30    1.30
  10  -3  -4   21.10    1.40
  10  -3  -4   20.80    1.40
  10   3  -4   20.90    1.60
 -10   3   4   22.00    1.50
  10   3  -4   20.50    1.20
   9  -3  -4   38.30    2.10
   9  -3  -4   38.20    2.30
  -9  -3   4   35.90    1.90
   9   3  -4   34.20    1.90
  -9   3   4   39.30    2.20
   9   3  -4   35.90    2.40
   9   3  -4   39.00    2.00
   8  -3  -4    3.40    0.80
   8  -3  -4    3.40    0.90
  -8  -3   4    2.50    0.60
   8  -3  -4    3.90    0.80
  -8   3   4    3.10    1.10
   8   3  -4    3.20    0.80
   8   3  -4    3.50    0.90
  -8   3   4    3.20    0.90
   7  -3  -4   68.49    3.30
   7  -3  -4   62.79    2.30
   7  -3  -4   58.79    4.50
   7  -3  -4   66.19    3.50
   7   3  -4   69.09    2.80
   7   3  -4   67.39    2.90
  -7   3   4   62.39    3.90
  -7   3   4   63.79    3.20
   6  -3  -4  219.78    6.70
   6  -3  -4  211.78    7.40
   6  -3  -4  217.18    6.10
   6   3  -4  223.68    6.80
   5  -3  -4   51.99    2.30
   5  -3  -4   50.49    2.90
   5  -3  -4   47.60    1.70
   5   3  -4   50.19    2.20
   4  -3  -4  339.87    9.70
   4  -3  -4  329.97    9.00
   4   3  -4  343.37    9.60
   3  -3  -4  294.67    8.70
  -3   3   4  305.37    9.50
   2  -3  -4   45.50    2.10
  -2   3   4   45.70    2.60
   1  -3  -4  222.58    6.80
  -1   3   4  221.28    7.30
   0  -3  -4  525.25   14.20
   0   3   4  504.05   14.40
  -1  -3  -4   25.80    1.60
   1  -3   4   27.10    0.90
   1  -3   4   28.30    0.80
   1   3   4   30.20    1.60
   1   3   4   28.60    1.70
  -2  -3  -4 1038.20   26.50
   2   3   4  976.70   26.60
  -3  -3  -4   23.40    1.40
   3  -3   4   19.40    1.00
   3   3   4   20.40    1.40
   3   3   4   21.40    1.40
  -4  -3  -4    6.20    0.90
   4  -3   4    7.40    0.70
   4   3   4    5.90    0.90
   4   3   4    6.10    0.90
   5  -3   4   68.89    2.40
   5   3   4   66.49    3.00
   5   3   4   63.69    2.90
   6  -3   4  103.59    3.40
   6  -3   4  102.19    4.50
   6  -3   4  102.39    4.60
   6  -3   4  101.49    3.90
   6  -3   4  100.09    4.50
   6   3   4  101.29    4.60
   6   3   4  101.59    4.60
   6   3   4   99.89    4.00
   6   3   4   99.79    3.90
   6   3   4  100.59    4.30
  -6   3  -4  105.59    4.60
   7  -3   4   24.90    1.40
   7  -3   4   28.40    2.10
   7  -3   4   25.80    2.00
   7  -3   4   24.10    2.00
   7  -3   4   26.20    1.50
   7   3   4   26.20    1.80
  -7   3  -4   26.80    3.00
   7   3   4   23.40    1.60
   7   3   4   27.40    2.00
   7   3   4   27.10    1.90
   7   3   4   23.30    2.00
   8  -3   4    6.40    1.00
   8  -3   4    9.20    1.40
   8  -3   4    5.30    0.90
   8   3   4    5.90    1.00
   8   3   4    7.00    1.00
   8   3   4    8.20    1.10
   8   3   4    7.10    1.10
  -8   3  -4    8.70    1.60
   9  -3   4   25.80    1.60
   9  -3   4   27.50    1.60
   9   3   4   26.10    1.50
   9   3   4   26.30    1.50
   9   3   4   26.90    1.70
   9   3   4   25.80    1.60
  10  -3   4   17.90    1.20
  10  -3   4   17.00    1.00
 -10   3  -4   16.20    0.80
  10   3   4   16.40    1.00
  10   3   4   17.80    1.00
  10   3   4   17.90    1.10
  10   3   4   17.00    1.00
 -11  -4   4    7.00    0.60
  11  -4  -4    5.70    0.60
  11  -4  -4    7.30    0.60
  11   4  -4    6.30    0.70
 -11   4   4    5.00    0.60
  10  -4  -4    0.90    0.40
 -10  -4   4    1.00    0.30
  10  -4  -4    1.10    0.40
  10   4  -4    1.60    0.40
 -10   4   4    1.30    0.40
  10   4  -4    0.50    0.40
  -9  -4   4    8.00    0.90
   9  -4  -4    7.00    1.10
   9  -4  -4    9.00    1.10
   9   4  -4    9.30    0.90
  -9   4   4    7.90    1.10
   9   4  -4    7.60    1.20
   8  -4  -4   36.10    2.10
   8  -4  -4   36.80    2.50
  -8  -4   4   36.80    1.90
   8   4  -4   38.60    2.40
   8   4  -4   36.00    1.90
  -8   4   4   35.90    2.30
  -8   4   4   38.70    2.80
   8   4  -4   40.10    2.90
   7  -4  -4   14.30    1.60
   7  -4  -4   16.80    1.80
   7  -4  -4   19.70    2.30
   7  -4  -4   16.10    0.90
   7   4  -4   16.90    1.30
  -7   4   4   15.40    2.20
   7   4  -4   13.30    1.30
   7   4  -4   15.40    1.60
  -7   4   4   15.90    1.80
   6  -4  -4   87.59    4.00
   6  -4  -4   88.39    3.90
   6  -4  -4   82.49    2.70
   6   4  -4   85.49    3.30
  -6   4   4   79.89    3.80
   5  -4  -4  119.19    4.90
   5  -4  -4  123.89    3.70
   5  -4  -4  122.89    4.30
   5   4  -4  130.39    4.40
   4  -4  -4   41.50    2.60
   4  -4  -4   39.10    2.40
   3  -4  -4  676.03   18.20
  -3   4   4  666.13   19.00
   2  -4  -4  329.57    9.50
  -2   4   4  308.57   10.00
   1  -4  -4  337.37    9.80
  -1   4   4  330.77   10.20
   0  -4  -4  196.88    6.40
   0  -4   4  201.48    6.10
   0   4   4  205.58    6.70
  -1  -4  -4  238.68    7.60
   1   4   4  250.37    7.60
  -2  -4  -4  618.64   17.00
   2   4   4  615.04   16.90
   2   4   4  614.64   16.80
  -3  -4  -4  320.47    9.60
   3   4   4  327.77    9.50
   3   4   4  322.87    9.90
  -4  -4  -4   98.09    3.90
   4  -4   4  102.49    3.30
   4   4   4  100.09    3.80
   4   4   4  102.99    4.00
   5  -4   4   32.20    2.60
   5  -4   4   31.10    1.60
   5  -4   4   34.50    2.30
   5  -4   4   28.50    2.20
   5   4   4   34.80    2.50
   5   4   4   30.00    1.80
   5   4   4   30.20    1.90
   5   4   4   30.30    1.90
   5   4   4   34.40    2.30
   5   4   4   30.10    2.40
  -5   4  -4   28.10    2.20
   6  -4   4   25.20    2.10
   6  -4   4   25.10    1.70
   6  -4   4   24.90    2.00
   6  -4   4   25.30    2.00
   6  -4   4   26.70    1.30
   6   4   4   23.20    2.00
  -6   4  -4   21.10    1.80
   6   4   4   23.10    2.00
   6   4   4   23.50    1.80
   6   4   4   25.00    1.60
   6   4   4   25.10    1.80
   7  -4   4   92.79    4.10
   7  -4   4   84.19    3.30
   7  -4   4   81.39    3.70
   7  -4   4   82.89    3.80
   7   4   4   86.19    3.90
   7   4   4   86.49    3.90
   7   4   4   91.99    3.80
  -7   4  -4   90.29    3.80
   7   4   4   93.69    3.50
   8  -4   4  141.99    4.20
   8  -4   4  120.49    5.90
   8  -4   4  136.09    4.80
  -8   4  -4  146.39    4.90
   8   4   4  146.79    5.10
   8   4   4  139.49    5.00
   9  -4   4    1.40    0.40
   9  -4   4    1.10    0.40
   9   4   4    1.80    0.40
   9   4   4    1.20    0.40
   9   4   4    1.20    0.50
  10  -4   4    3.50    0.50
 -10   4  -4    3.40    0.40
  10   4   4    3.10    0.40
  10   4   4    2.20    0.30
  10   4   4    3.80    0.50
  10   4   4    4.40    0.50
 -11  -5   4    1.50    0.30
  11  -5  -4    1.40    0.30
 -11   5   4    2.70    0.40
  11   5  -4    1.80    0.40
  10  -5  -4   21.20    1.40
  10  -5  -4   21.80    1.20
  10   5  -4   20.50    1.00
  10   5  -4   21.40    1.40
  10   5  -4   20.00    1.70
 -10   5   4   21.70    1.30
 -10   5   4   22.40    1.60
   9  -5  -4    3.40    0.70
  -9  -5   4    2.90    0.50
   9  -5  -4    3.10    0.60
   9  -5  -4    3.70    1.00
  -9   5   4    3.20    1.10
   9   5  -4    3.20    0.60
   9   5  -4    4.90    0.60
  -9   5   4    5.30    1.10
   9   5  -4    3.30    0.70
   8  -5  -4    6.50    0.90
   8  -5  -4    8.80    1.40
   8  -5  -4    7.30    1.10
  -8   5   4    7.90    1.40
   8   5  -4    9.50    0.90
   8   5  -4    9.00    1.00
  -8   5   4   10.50    1.40
   8   5  -4    8.40    1.30
   7  -5  -4   35.10    2.20
   7  -5  -4   34.90    2.50
   7  -5  -4   31.80    2.10
  -7   5   4   32.20    2.60
   7   5  -4   31.70    2.20
   7   5  -4   33.20    1.80
  -7   5   4   31.40    2.20
   6  -5  -4    4.60    1.00
   6  -5  -4    3.60    0.40
   6  -5  -4    4.00    1.00
  -6   5   4    4.40    1.00
   6   5  -4    3.80    1.00
   5  -5  -4   33.30    1.80
   5  -5  -4   35.90    2.30
   5  -5  -4   34.10    1.40
   4  -5  -4    9.50    1.40
   4  -5  -4    8.60    1.00
  -4   5   4    7.70    1.20
  -3   5   4  210.48    7.40
   2  -5  -4   44.30    2.30
  -2   5   4   45.70    2.90
   1  -5  -4   34.60    2.00
  -1  -5   4   34.30    2.00
  -1   5   4   36.00    2.20
   0  -5  -4  128.49    4.60
   0  -5   4  122.09    4.30
   0   5   4  124.69    4.70
   1  -5   4   44.80    1.90
  -1  -5  -4   47.30    2.50
   1   5   4   47.00    2.30
  -2  -5  -4  558.84   15.60
   2   5   4  546.65   15.20
   2   5   4  554.74   15.50
  -3  -5  -4  275.57    8.50
   3   5   4  263.87    8.30
   3   5   4  265.87    8.00
   4  -5   4   61.39    2.20
   4  -5   4   52.89    3.00
  -4  -5  -4   49.80    2.70
   4   5   4   58.29    2.60
   4   5   4   58.09    2.80
   5  -5   4   27.40    1.30
   5  -5   4   26.90    1.90
   5   5   4   24.60    2.10
   5   5   4   24.00    1.60
   5   5   4   27.20    1.80
  -5   5  -4   27.80    2.20
   5   5   4   27.90    1.70
   5   5   4   24.50    3.60
   5   5   4   28.90    2.10
   6  -5   4  321.17   10.00
   6  -5   4  296.77    9.30
   6   5   4  332.77   10.40
   6   5   4  336.87   12.40
   6   5   4  278.67   11.70
   7  -5   4  129.99    4.40
   7  -5   4  129.39    4.80
   7   5   4  126.19    4.80
   7   5   4  127.59    4.90
  -7   5  -4  130.29    4.80
   7   5   4  122.19    4.80
   7   5   4  128.39    4.40
   8  -5   4    8.60    0.70
   8  -5   4    9.20    1.10
   8   5   4    9.50    1.20
   8   5   4   10.60    1.20
   8   5   4    8.90    0.90
  -8   5  -4    9.30    1.00
   8   5   4    9.00    1.10
   9  -5   4    3.50    0.50
  -9   5  -4    3.30    0.50
   9   5   4    4.10    0.60
   9   5   4    4.10    0.60
   9   5   4    3.80    0.60
  10  -5   4    8.40    0.70
  10   5   4   10.10    0.60
  10   5   4    8.90    0.70
 -10   5  -4   10.90    0.60
  10   5   4    8.50    0.60
  11  -6  -4    0.70    0.20
  11  -6  -4    0.70    0.20
 -11   6   4    1.20    0.20
  11   6  -4    1.10    0.20
  10  -6  -4    2.70    0.50
  10  -6  -4    2.80    0.70
 -10  -6   4    3.40    0.40
 -10   6   4    3.40    0.70
  10   6  -4    3.10    0.50
  10   6  -4    3.00    0.50
 -10   6   4    3.10    0.50
  -9  -6   4   23.00    1.20
   9  -6  -4   21.20    1.10
   9  -6  -4   21.60    1.40
  -9   6   4   22.40    1.70
  -9   6   4   24.90    1.50
   9   6  -4   24.00    1.10
   9   6  -4   20.10    1.40
   8  -6  -4   36.50    1.90
   8  -6  -4   39.90    2.10
   8  -6  -4   37.00    2.30
   8   6  -4   35.60    2.10
   8   6  -4   38.90    1.70
  -8   6   4   35.50    2.50
  -8   6   4   39.60    2.20
   8   6  -4   33.40    2.30
   7  -6  -4  140.79    5.10
   7  -6  -4  136.59    5.50
  -7   6   4  128.59    5.60
  -7   6   4  142.89    5.20
   7   6  -4  142.59    4.50
  -7   6   4  128.99    5.60
   7   6  -4  136.19    4.90
   7   6  -4  139.19    5.10
   6  -6  -4  171.18    6.70
   6  -6  -4  168.28    5.90
   6  -6  -4  164.88    6.00
   6  -6  -4  156.88    4.80
  -6   6   4  166.18    6.70
  -6   6   4  164.48    6.00
   6   6  -4  172.58    6.00
   6   6  -4  164.78    5.50
   5  -6  -4   38.40    2.50
   5  -6  -4   43.00    2.10
   5  -6  -4   43.90    4.00
  -5   6   4   41.50    2.60
  -5   6   4   41.50    2.70
   4  -6  -4  169.58    5.60
   4  -6  -4  163.18    6.00
  -4   6   4  172.78    6.40
   3  -6  -4   24.70    1.60
  -3   6   4   25.80    2.00
  -2  -6   4  464.05   13.70
   2  -6  -4  455.55   13.20
  -2   6   4  473.95   13.80
  -1  -6   4  144.09    5.30
   1  -6  -4  154.48    5.40
  -1   6   4  148.59    5.50
   0  -6   4   71.69    3.10
   0   6   4   78.99    3.40
   1  -6   4   56.99    2.40
  -1  -6  -4   58.09    3.20
   1   6   4   57.19    2.70
  -2  -6  -4  107.99    4.30
   2   6   4  106.79    3.90
  -3  -6  -4    7.10    1.10
   3  -6   4    5.60    1.20
   3   6   4    5.10    0.80
   3   6   4    6.00    1.80
  -3   6  -4    5.40    1.20
   4  -6   4   90.39    4.00
   4  -6   4   95.09    3.10
   4   6   4   96.19    3.60
   4   6   4   89.89    3.50
   4   6   4   95.89    4.30
  -4   6  -4   88.59    4.10
   4   6   4   94.69    3.90
   5  -6   4   92.59    3.90
   5  -6   4   91.69    3.10
   5   6   4   98.49    4.20
   5   6   4   91.19    3.90
   5   6   4   87.39    3.60
   5   6   4   93.99    4.30
   5   6   4   99.89    3.70
  -5   6  -4  100.39    4.20
   5   6   4   92.69    4.20
   6  -6   4   25.00    1.70
   6  -6   4   20.90    1.70
   6   6   4   25.00    1.90
   6   6   4   24.20    1.80
  -6   6  -4   26.50    1.90
   6   6   4   26.00    1.50
   6   6   4   24.00    2.00
   7  -6   4   22.30    1.60
   7  -6   4   21.00    1.40
   7   6   4   22.90    1.60
   7   6   4   22.60    1.70
  -7   6  -4   23.10    1.70
   7   6   4   19.50    1.30
   8  -6   4   19.20    1.80
   8  -6   4   21.70    1.10
   8   6   4   21.80    1.30
   8   6   4   21.80    1.40
   8   6   4   21.50    1.20
  -8   6  -4   20.00    1.30
   9  -6   4    3.70    0.50
   9   6   4    3.40    0.50
   9   6   4    4.40    0.50
   9   6   4    3.20    0.50
  -9   6  -4    3.00    0.40
 -10   6  -4    6.90    0.50
  10   6   4    7.90    0.50
 -10  -7   4    9.70    0.80
  10  -7  -4    9.90    0.70
  10  -7  -4    9.40    0.70
 -10   7   4    9.00    0.70
  10   7  -4    9.40    0.70
 -10   7   4    9.80    0.70
   9  -7  -4   32.80    1.60
   9  -7  -4   31.60    1.30
   9  -7  -4   32.50    1.80
  -9   7   4   33.00    1.60
   9   7  -4   36.40    2.30
   9   7  -4   34.50    1.90
   8  -7  -4   13.70    1.10
   8  -7  -4   15.20    1.40
   8  -7  -4   13.90    1.10
  -8   7   4   15.60    1.30
   8   7  -4   13.90    1.20
  -8   7   4   13.80    1.60
   8   7  -4   13.50    0.90
   8   7  -4   14.70    0.90
   7  -7  -4   72.39    3.50
   7  -7  -4   69.69    3.00
   7  -7  -4   68.89    3.10
   7   7  -4   68.79    2.60
  -7   7   4   71.59    3.20
   7   7  -4   68.09    2.60
   7   7  -4   71.29    3.10
  -7   7   4   75.79    3.70
   6  -7  -4   49.90    2.50
   6  -7  -4   49.20    2.90
   6   7  -4   50.69    2.80
  -6   7   4   46.50    2.80
   6   7  -4   47.60    2.60
   5  -7  -4  226.98    7.50
   5  -7  -4  242.38    7.90
   5  -7  -4  226.08    8.40
  -5   7   4  238.28    8.10
  -5   7   4  233.08    8.40
   5   7  -4  223.68    6.90
  -5   7   4  233.48    7.60
  -4  -7   4   39.30    2.70
   4  -7  -4   38.60    2.50
  -4   7   4   36.60    2.50
  -4   7   4   34.20    2.60
   3  -7  -4   74.59    5.30
  -3  -7   4   72.39    3.60
   3  -7  -4   73.99    3.30
  -3   7   4   76.79    3.70
  -3   7   4   71.69    3.90
   2  -7  -4  147.89    5.30
  -2  -7   4  147.49    5.60
  -2   7   4  149.88    5.70
   1  -7  -4  188.48    6.30
  -1  -7   4  179.68    6.30
  -1   7   4  188.08    6.50
   0  -7   4   87.09    3.60
   0  -7  -4   87.19    3.80
   0   7   4   89.39    3.70
  -1  -7  -4   24.20    1.90
   1   7   4   23.10    1.60
   2  -7   4   23.30    1.90
  -2  -7  -4   22.80    1.80
   2  -7   4   23.60    1.50
   2   7   4   22.60    1.60
  -2   7  -4   22.70    1.90
   2   7   4   22.70    2.10
   2   7   4   22.90    1.50
   3  -7   4   71.09    3.40
  -3  -7  -4   70.09    3.40
  -3   7  -4   68.79    3.40
  -3   7  -4   62.29    3.50
   3   7   4   69.69    3.50
   3   7   4   68.69    3.00
   4  -7   4  125.09    3.90
   4  -7   4  123.89    4.90
   4   7   4  132.09    5.10
  -4   7  -4  129.99    5.00
   4   7   4  123.59    4.40
   4   7   4  119.99    4.30
   5  -7   4   49.10    2.60
   5  -7   4   65.59    2.90
   5   7   4   49.99    2.70
  -5   7  -4   53.79    2.80
   5   7   4   50.99    2.30
   6  -7   4    7.60    1.00
  -6   7  -4   10.00    1.20
   6   7   4    7.70    1.20
   6   7   4    9.70    1.20
   6   7   4   10.90    0.90
   7  -7   4   28.80    1.50
   7   7   4   25.40    1.60
   7   7   4   29.40    1.50
   7   7   4   26.00    1.60
  -7   7  -4   29.10    1.70
   8   7   4   19.50    1.40
   8   7   4   21.90    1.70
  -8   7  -4   22.60    1.30
   8   7   4   19.20    1.10
   9   7   4    5.90    0.50
   9   7   4    4.50    0.50
  -9   7  -4    5.00    0.50
  10  -8  -4   16.40    0.80
 -10   8   4   17.60    1.10
  -9  -8   4    0.30    0.20
   9  -8  -4    0.20    0.20
   9  -8  -4    0.20    0.30
  -9   8   4    0.30    0.20
   9   8  -4    0.20    0.30
  -9   8   4    0.40    0.30
   8  -8  -4   17.40    1.20
   8  -8  -4   17.80    1.10
   8  -8  -4   19.30    1.40
   8   8  -4   16.40    1.10
   8   8  -4   18.40    1.40
  -8   8   4   16.30    1.10
   8   8  -4   19.80    1.20
  -8   8   4   17.80    1.40
   7  -8  -4   46.00    2.60
   7  -8  -4   49.20    2.20
   7   8  -4   47.10    1.90
   7   8  -4   44.00    2.20
  -7   8   4   45.70    2.20
   6  -8  -4   58.49    2.60
   6  -8  -4   60.99    2.90
   6  -8  -4   54.79    3.10
   6   8  -4   59.89    2.30
  -6   8   4   60.59    3.30
  -6   8   4   59.39    2.70
   6   8  -4   56.49    2.60
   5  -8  -4  211.58    7.00
   5  -8  -4  201.48    6.60
  -5   8   4  200.38    7.10
  -5   8   4  200.38    7.40
   4  -8  -4   22.40    1.60
   4  -8  -4   23.40    1.90
  -4   8   4   24.10    2.10
  -4   8   4   26.00    2.00
   4   8  -4   23.40    1.50
   3  -8  -4   33.80    2.20
  -3   8   4   36.60    2.60
  -3   8   4   34.80    2.30
   3   8  -4   29.90    2.60
  -2  -8   4   59.19    3.10
   2   8  -4   58.29    2.60
  -2   8   4   60.09    3.30
  -2   8   4   66.69    3.20
  -1  -8   4  129.79    5.00
   1  -8  -4  117.49    4.80
   1  -8  -4  130.69    5.30
  -1   8   4  134.29    5.00
   1   8  -4  134.39    5.30
   1   8  -4  126.99    4.70
   0  -8  -4    7.50    1.10
   0  -8   4   10.40    1.40
   0  -8   4    9.60    1.20
   0   8   4    9.30    1.20
   0   8  -4   11.50    1.60
   0   8   4    8.70    1.20
   1  -8   4   13.30    1.10
   1  -8   4   12.00    1.70
   1   8   4   12.10    1.80
   1   8   4   11.00    1.20
   1   8   4   11.70    1.40
  -1   8  -4   11.30    1.50
  -1   8  -4   12.40    1.60
   2  -8   4   47.60    2.70
   2  -8   4   47.80    2.20
  -2   8  -4   47.60    2.60
  -2   8  -4   47.80    2.80
   2   8   4   48.60    2.20
   2   8   4   47.90    3.00
   2   8   4   48.80    2.40
   3  -8   4   28.90    2.00
   3   8   4   30.40    1.70
   3   8   4   26.40    1.60
   3   8   4   26.60    2.00
  -3   8  -4   28.90    2.20
  -3   8  -4   30.60    2.00
   4  -8   4    5.30    1.00
   4   8   4    4.20    0.90
  -4   8  -4    5.00    1.10
   4   8   4    4.70    0.70
  -4   8  -4    6.30    1.10
   5  -8   4    3.60    0.70
   5   8   4    5.20    0.70
  -5   8  -4    3.70    0.80
   5   8   4    3.50    0.80
   6  -8   4    9.70    1.10
   6   8   4    8.70    0.90
  -6   8  -4    8.70    1.10
   6   8   4    8.20    0.80
   7  -8   4    3.70    0.60
   7   8   4    3.50    0.50
   7   8   4    3.60    0.60
  -7   8  -4    3.50    0.60
   8  -8   4   17.10    0.80
   8   8   4   18.60    0.90
   8   8   4   16.60    1.00
  -8   8  -4   18.50    1.00
   9   8   4    0.40    0.10
  -9   8  -4    0.50    0.10
   9   8   4    0.20    0.20
  -9  -9   4    4.50    0.40
   8  -9  -4    1.00    0.40
   8  -9  -4    0.70    0.30
   8  -9  -4    0.70    0.20
  -8   9   4    0.80    0.40
   7  -9  -4    0.70    0.50
   7  -9  -4    0.90    0.40
   7  -9  -4    0.80    0.30
   7   9  -4    0.60    0.40
   7   9  -4    0.90    0.20
  -7   9   4    0.80    0.50
  -7   9   4    0.50    0.50
   6  -9  -4  117.39    4.80
   6  -9  -4  102.99    4.30
   6   9  -4  112.79    3.60
   5  -9  -4  113.09    4.30
   5  -9  -4  110.39    3.90
  -5   9   4  113.39    4.70
   5   9  -4  108.29    3.60
   4  -9  -4    0.60    0.50
   4   9  -4    0.60    0.40
  -4   9   4    0.10    0.50
   3   9  -4   11.10    1.60
  -3   9   4    8.30    1.20
   2  -9  -4   55.69    2.90
  -2   9   4   54.69    2.90
  -2   9   4   55.09    2.90
  -1  -9   4  115.49    4.50
   1  -9  -4  117.69    4.60
  -1   9   4  119.19    4.50
   1   9  -4  118.69    4.50
   1   9  -4  113.69    4.10
  -1   9   4  121.09    4.50
   0  -9  -4   74.39    3.40
   0  -9   4   72.59    3.30
   0   9  -4   76.69    3.10
   0   9  -4   75.09    3.50
   0   9   4   81.19    3.30
   0   9   4   78.59    4.10
   0   9   4   75.99    3.00
   1  -9   4    2.30    0.70
   1   9   4    1.40    0.70
  -1   9  -4    1.30    0.60
  -1   9  -4    1.50    0.60
   1   9   4    0.80    0.40
   1   9   4    2.00    0.60
   2  -9   4    9.50    1.40
   2   9   4    9.50    1.40
   2   9   4    7.30    1.00
  -2   9  -4   11.00    1.60
  -2   9  -4   10.00    1.30
   3  -9   4   19.20    1.60
  -3   9  -4   21.70    1.60
   3   9   4   18.90    1.30
   3   9   4   21.00    1.70
  -3   9  -4   19.50    1.60
   4  -9   4   54.19    2.60
  -4   9  -4   50.79    2.50
   4   9   4   56.49    2.80
   4   9   4   53.19    2.20
  -4   9  -4   51.29    2.70
   5  -9   4    4.60    0.70
   5   9   4    4.20    0.60
  -5   9  -4    4.30    0.70
  -5   9  -4    4.50    0.90
   5   9   4    5.40    0.90
   6  -9   4    8.00    0.70
   6   9   4    7.90    0.70
  -6   9  -4    5.40    0.70
   6   9   4    7.80    0.80
   7  -9   4   16.80    0.90
   7   9   4   17.30    0.90
  -7   9  -4   17.00    1.00
   7   9   4   17.10    1.00
   8  -9   4   48.50    1.40
   8   9   4   44.40    1.60
  -8   9  -4   40.30    1.70
   8   9   4   48.50    1.50
  -8 -10   4   22.40    0.90
   8 -10  -4   20.50    1.00
   8 -10  -4   21.80    1.10
  -8  10   4   21.60    1.10
   7 -10  -4   10.00    1.00
   6 -10  -4    6.90    0.90
   6 -10  -4    9.70    0.90
  -6  10   4    9.80    1.20
   6  10  -4    9.80    0.60
   5 -10  -4   22.60    1.50
   5  10  -4   23.50    1.20
  -5  10   4   21.60    1.60
   4 -10  -4    7.80    1.10
  -4  10   4   10.30    1.30
   3 -10  -4   61.19    2.80
   3  10  -4   59.69    2.40
  -3  10   4   59.29    2.90
   2 -10  -4   74.59    3.30
  -2  10   4   79.39    3.30
   2  10  -4   77.39    3.10
  -1 -10   4  224.68    7.30
   1 -10  -4  219.88    7.20
  -1  10   4  229.68    6.90
   0 -10  -4   83.69    3.40
   0 -10   4   84.29    3.40
   0  10   4   84.69    2.90
   0  10   4   89.89    4.10
   0  10  -4   87.39    3.50
   0  10  -4   88.49    3.20
   1 -10   4    6.50    1.00
   1  10   4    8.10    1.00
  -1  10  -4    6.80    1.10
  -1  10  -4    7.30    0.90
   1  10   4    6.80    1.10
   2 -10   4   10.40    1.20
  -2  10  -4   10.10    1.20
   2  10   4   10.40    1.30
   2  10   4   10.60    1.00
  -2  10  -4   10.80    1.10
   3 -10   4   42.50    2.60
  -3  10  -4   41.50    2.20
   3  10   4   47.40    2.40
   3  10   4   46.30    2.50
   4 -10   4    2.40    0.50
  -4  10  -4    1.40    0.40
  -4  10  -4    1.50    0.50
   4  10   4    2.00    0.60
   4  10   4    1.40    0.40
   5 -10   4   20.40    1.20
   5  10   4   20.70    1.10
  -5  10  -4   19.40    1.20
  -5  10  -4   22.20    1.70
   5  10   4   20.30    1.30
   6 -10   4   11.60    0.70
   6  10   4   12.00    0.70
   6  10   4   12.00    0.90
  -6  10  -4   11.70    0.80
  -6  10  -4   11.40    0.90
   7 -10   4    9.10    0.50
  -7  10  -4    8.60    0.60
   7  10   4    9.30    0.60
   7  10   4    7.20    0.70
   7 -11  -4    9.10    0.50
   7 -11  -4    9.80    1.00
  -7  11   4    9.00    0.70
   6 -11  -4   14.40    1.00
  -6  11   4   13.10    1.20
   5 -11  -4    0.70    0.30
   5  11  -4    0.60    0.20
  -5  11   4    0.30    0.30
   4 -11  -4   42.30    2.00
   4  11  -4   41.10    1.60
  -4  11   4   43.00    2.10
   3 -11  -4    7.30    1.00
  -3  11   4    8.80    1.00
   3  11  -4    7.40    0.70
   2 -11  -4   20.50    1.40
   2  11  -4   18.20    1.20
  -2  11   4   15.00    2.10
  -2  11   4   20.90    1.30
   1 -11  -4   66.19    2.80
  -1  11   4   70.09    3.50
  -1  11   4   69.19    2.50
   0 -11  -4    1.80    0.50
   0 -11   4    2.20    0.50
   0  11   4    2.40    0.90
   0  11   4    2.30    0.70
   1 -11   4   19.30    1.30
   1  11   4   17.80    1.20
   1  11   4   15.80    1.50
  -1  11  -4   17.50    1.00
  -1  11  -4   16.50    1.20
   2 -11   4    4.90    0.70
  -2  11  -4    4.60    0.70
   2  11   4    5.60    0.70
   2  11   4    4.00    0.70
  -2  11  -4    4.70    0.60
   3 -11   4    2.50    0.50
  -3  11  -4    4.10    0.60
   3  11   4    3.40    0.70
   3  11   4    3.20    0.50
  -3  11  -4    2.60    0.50
   4 -11   4    6.80    0.70
   4  11   4    6.20    0.80
  -4  11  -4    7.40    1.00
   4  11   4    7.10    0.60
   5 -11   4   18.90    1.00
   5  11   4   17.60    1.00
  -5  11  -4   18.60    0.90
  -5  11  -4   18.50    1.00
   5  11   4   18.70    0.90
   6 -11   4    4.80    0.40
   6  11   4    4.90    0.50
   6  11   4    4.90    0.40
  -6  11  -4    5.10    0.40
   6 -12  -4   16.70    1.00
  -6  12   4   17.70    1.10
  -6  12   4   15.30    0.90
   5 -12  -4   14.50    0.80
  -5  12   4   15.20    0.80
   4 -12  -4   15.30    1.30
   4  12  -4   16.20    1.00
  -4  12   4   16.50    1.00
  -4  12   4   15.50    1.20
   3 -12  -4    3.10    0.50
  -3  12   4    4.00    0.70
   3  12  -4    2.80    0.40
   2 -12  -4   10.90    0.80
  -2  12   4   12.40    1.10
   1 -12  -4   -0.10    0.20
  -1  12   4    0.30    0.20
  -1  12   4    0.10    0.30
   1  12  -4    0.20    0.40
   0 -12  -4   30.60    1.70
   0 -12   4   28.90    1.50
   0  12   4   29.50    1.40
   0  12   4   30.40    1.80
   1 -12   4   11.50    0.80
   1  12   4   11.40    0.80
   1  12   4   11.40    1.00
   2 -12   4    8.70    0.70
   2  12   4    9.10    0.80
   3 -12   4    1.70    0.30
   3  12   4    2.10    0.30
   3  12   4    1.80    0.40
  -3  12  -4    2.20    0.40
   4 -12   4    0.70    0.20
  -4  12  -4    0.80    0.30
   4  12   4    0.80    0.20
   4  12   4    0.40    0.20
   5 -12   4    0.40    0.10
   5  12   4    0.40    0.20
   5  12   4    0.30    0.10
   5 -13  -4   26.60    0.90
  -5  13   4   29.10    1.10
   4 -13  -4    5.50    0.60
  -4  13   4    4.90    0.40
  -4  13   4    4.90    0.50
   3 -13  -4   19.60    0.90
  -3  13   4   21.00    1.10
  -3  13   4   22.40    0.90
   2 -13  -4    8.40    0.50
  -2  13   4    7.90    0.70
  -2  13   4    9.00    0.60
   2  13  -4    8.60    0.50
   1 -13  -4   10.20    0.60
  -1  13   4   10.90    0.60
   1  13  -4   11.10    0.60
  -1  13   4   10.90    0.80
   0 -13  -4    2.10    0.30
   0  13  -4    2.80    0.50
   0  13   4    1.70    0.30
   0  13   4    2.30    0.40
  -1  13  -4   20.10    0.90
   1  13   4   19.30    0.80
   1  13   4   15.40    0.90
   2 -13   4   12.00    0.60
   2  13   4   11.90    0.70
   3 -13   4    1.80    0.30
   3  13   4    1.70    0.20
   3  13   4    2.00    0.30
  -1  14   4   13.10    0.70
   0  14   4   19.90    0.80
  12   0  -5   -0.10    0.10
  12   0  -5    0.10    0.20
 -12   0   5    0.00    0.20
  11   0  -5   12.60    1.20
  10   0  -5   36.30    1.90
  10   0  -5   34.40    1.70
 -10   0   5   35.10    1.90
   9   0  -5    2.80    0.60
  -9   0   5    3.60    0.80
   9   0  -5    2.60    0.70
   8   0  -5   12.10    1.40
   8   0  -5   10.90    1.40
  -8   0   5   12.10    1.40
   8   0  -5    8.70    1.20
   7   0  -5    3.60    0.90
   7   0  -5    2.80    0.80
  -7   0   5    2.40    0.70
   7   0  -5    2.00    1.10
   7   0  -5    2.50    0.80
   6   0  -5   -0.60    0.40
   5   0  -5    0.80    0.60
  -5   0   5    0.80    0.40
  -4   0   5    3.70    0.60
   4   0  -5    3.30    0.60
  -3   0   5  310.47    8.90
   3   0  -5  313.97    8.90
   2   0  -5  138.99    4.40
  -2   0   5  141.39    4.90
   1   0  -5  227.98    6.30
  -1   0   5  223.28    6.70
   0   0   5   83.29    3.30
   0   0   5   79.99    3.10
  -1   0  -5 2970.90   95.69
   2   0   5    1.00    0.50
   2   0   5    1.20    0.30
   3   0   5   79.59    3.40
   3   0   5   82.19    2.80
   4   0   5  278.67    8.00
   4   0   5  277.37    8.80
   5   0   5    0.80    0.70
   5   0   5    0.90    0.40
   5   0   5    2.40    0.90
   6   0   5   60.49    3.40
   6   0   5   63.09    3.40
   6   0   5   59.79    2.60
   6   0   5   58.39    3.00
   7   0   5   48.00    2.60
   7   0   5   45.20    2.80
   7   0   5   46.10    2.80
   8   0   5   15.40    1.40
   8   0   5   15.20    1.60
   9   0   5   91.49    3.50
   9   0   5   93.39    3.40
   9   0   5   93.19    3.50
  10   0   5    0.00    0.20
  10   0   5    0.00    0.20
  10   0   5    0.00    0.20
  12  -1  -5    2.00    0.30
 -12  -1   5    2.10    0.30
  12   1  -5    2.60    0.40
 -12   1   5    2.40    0.30
  11  -1  -5   10.60    0.70
  11  -1  -5   11.10    0.90
  11   1  -5    6.80    1.20
  11   1  -5   11.00    0.90
  10  -1  -5    5.80    0.80
  10  -1  -5    8.20    0.90
 -10  -1   5    7.60    0.90
 -10   1   5    9.00    1.00
  10   1  -5    8.40    0.80
  10   1  -5   10.10    0.90
   9  -1  -5   28.90    1.80
   9  -1  -5   27.40    1.90
  -9  -1   5   28.90    1.70
   9   1  -5   28.70    1.80
  -9   1   5   27.30    1.80
   9   1  -5   26.50    1.60
   8  -1  -5    8.10    1.20
  -8  -1   5    6.00    1.00
   8  -1  -5    6.70    1.10
   8  -1  -5    8.70    1.20
  -8   1   5    8.50    1.60
   8   1  -5    8.00    1.40
   8   1  -5    8.40    1.10
  -8   1   5    8.30    1.20
   8   1  -5    6.60    1.10
   7  -1  -5   29.90    2.10
   7  -1  -5   30.30    2.20
  -7  -1   5   32.10    1.90
   7   1  -5   32.00    3.00
  -7   1   5   29.90    2.00
   7   1  -5   30.90    2.00
  -7   1   5   28.00    2.60
   7   1  -5   31.10    2.00
   6  -1  -5   41.90    2.50
   6   1  -5   40.80    2.40
  -6   1   5   42.60    2.20
   5  -1  -5  272.17    7.80
  -5   1   5  252.47    7.90
   5   1  -5  238.68    8.20
   4  -1  -5   69.79    2.80
  -4  -1   5   74.29    2.50
  -4   1   5   69.69    3.00
  -3  -1   5  527.05   13.80
   3  -1  -5  514.85   14.10
  -3   1   5  521.05   14.60
  -2   1   5  636.44   17.30
  -1  -1   5 2465.25   84.09
   1  -1  -5 2419.26   81.39
   1   1  -5 2453.95   87.99
   0  -1  -5  710.23   34.50
   0   1  -5  666.43   37.00
  -1  -1  -5  346.97    8.80
   1  -1   5  345.97    9.00
   1  -1   5  331.67    9.90
   1   1   5  335.27    9.90
   1   1   5  349.17    9.30
   2  -1   5  196.48    5.40
   2  -1   5  195.08    6.40
   2   1   5  186.98    5.70
   2   1   5  193.88    6.30
   3  -1   5    8.30    1.10
   3  -1   5    9.70    0.70
   3   1   5    9.20    0.90
   3   1   5    9.10    1.10
   4  -1   5   40.00    1.70
   4   1   5   40.30    1.90
   4   1   5   45.20    2.40
   5  -1   5   51.69    3.10
   5  -1   5   53.09    2.20
   5  -1   5   52.19    3.20
   5   1   5   53.39    2.40
   5   1   5   52.39    3.20
   5   1   5   53.59    3.30
   6  -1   5  110.29    4.80
   6  -1   5  102.79    4.70
   6  -1   5  102.49    4.40
   6  -1   5  101.19    3.60
   6   1   5  109.39    3.90
   6   1   5  100.39    4.60
   6   1   5   98.49    4.10
   6   1   5  102.69    4.70
   7  -1   5    5.50    1.00
   7  -1   5    4.50    1.00
   7  -1   5    6.50    1.20
   7   1   5    4.60    1.00
   7   1   5    7.50    1.10
   7   1   5    4.30    1.20
   7   1   5    4.80    1.10
   8  -1   5   97.39    4.20
   8   1   5   86.99    4.20
   8   1   5  107.49    4.80
   9  -1   5    4.70    0.70
   9  -1   5    5.00    0.70
   9  -1   5    7.00    0.90
   9   1   5    4.80    0.80
   9   1   5    6.00    0.80
   9   1   5    6.20    0.90
  10  -1   5   29.60    1.40
  10  -1   5   27.40    1.30
  10   1   5   26.00    1.40
  10   1   5   27.10    1.30
  10   1   5   28.40    1.30
  12  -2  -5   16.40    0.80
  12  -2  -5   15.20    0.60
 -12  -2   5   15.30    0.70
 -12   2   5   15.40    0.80
  12   2  -5   16.30    0.80
  11  -2  -5    1.30    0.30
 -11  -2   5    1.50    0.30
  11  -2  -5    1.10    0.40
  11  -2  -5    1.00    0.30
  11   2  -5    0.80    0.40
  11   2  -5    1.30    0.30
  11   2  -5    0.80    0.40
 -11   2   5    1.10    0.50
 -10  -2   5   35.60    1.80
  10  -2  -5   37.20    1.80
  10  -2  -5   35.70    2.00
  10   2  -5   37.70    1.80
  -9  -2   5    2.00    0.60
   9  -2  -5    3.00    0.80
   9  -2  -5    2.70    0.70
   9   2  -5    3.40    0.80
  -9   2   5    1.40    0.80
  -9   2   5    2.60    0.70
   9   2  -5    3.00    0.70
   8  -2  -5   22.50    1.70
   8  -2  -5   20.40    1.70
   8   2  -5   23.00    2.00
  -8   2   5   19.20    2.20
   8   2  -5   21.40    1.50
  -7  -2   5  129.89    4.60
   7  -2  -5  132.69    5.10
   7  -2  -5  127.69    5.30
   7  -2  -5  122.39    4.90
  -7   2   5  123.69    4.70
   7   2  -5  162.18    7.70
  -7   2   5  132.69    5.00
   7   2  -5  125.79    4.80
   6  -2  -5  165.08    5.40
   6  -2  -5  164.58    6.00
   6   2  -5  157.08    5.70
  -6   2   5  165.18    5.70
   5  -2  -5   60.59    3.20
   5  -2  -5   58.89    2.50
   5   2  -5   56.89    3.10
  -5   2   5   59.29    2.90
   4  -2  -5  107.79    4.60
   4  -2  -5  116.49    3.90
  -4   2   5  107.69    4.30
   3  -2  -5  812.12   21.30
  -3   2   5  803.52   22.00
  -2  -2   5  310.17    8.70
   2  -2  -5  315.57    9.00
  -2   2   5  327.57    9.70
   1  -2  -5 2106.99   70.69
   1  -2  -5 2073.19   73.89
  -1  -2   5 2194.18   76.59
   1   2  -5 2162.98   83.09
   0  -2  -5 1278.67   47.70
   0  -2  -5 1297.17   46.90
   0  -2   5 1289.87   52.39
   0   2  -5 1418.26   85.39
   1  -2   5   45.80    1.60
   1  -2   5   44.70    2.30
  -1  -2  -5   44.60    1.70
   1   2   5   42.50    1.90
   1   2   5   44.40    2.20
   2  -2   5  440.66   12.90
   2  -2   5  461.55   11.80
   2   2   5  439.76   12.20
   2   2   5  438.56   12.60
   3  -2   5   63.79    2.20
   3   2   5   64.29    2.90
   3   2   5   64.19    2.60
   4  -2   5   74.69    2.60
   4   2   5   70.29    3.20
   4   2   5   70.49    2.90
   5  -2   5  176.08    6.80
   5  -2   5  178.18    7.20
   5  -2   5  188.28    5.40
   5  -2   5  170.58    6.80
   5  -2   5  171.78    5.70
   5   2   5  183.58    6.10
   5   2   5  187.18    5.90
   6  -2   5   39.70    2.60
   6  -2   5   39.20    1.70
   6  -2   5   43.40    2.70
   6  -2   5   41.60    2.60
   6  -2   5   40.00    1.90
   6   2   5   40.20    2.20
   6   2   5   41.70    2.20
   6   2   5   41.50    2.70
   6   2   5   40.20    2.40
   6   2   5   41.80    2.70
   7  -2   5    1.40    0.70
   7  -2   5    0.40    0.50
   7  -2   5    0.70    0.50
   7   2   5    0.90    0.50
   7   2   5    1.50    0.70
   7   2   5    0.50    0.50
   7   2   5    0.50    0.50
   8  -2   5    4.30    0.90
   8  -2   5    3.90    1.10
   8  -2   5    5.10    0.90
   8   2   5    4.00    0.70
   8   2   5    4.10    1.00
   8   2   5    6.40    1.00
   9  -2   5   32.10    1.80
   9  -2   5   31.50    1.70
   9   2   5   35.50    1.70
   9   2   5   35.80    1.80
   9   2   5   37.10    1.90
  10  -2   5   12.80    0.80
  10  -2   5   13.10    0.80
  10   2   5   12.00    0.80
  10   2   5   13.60    0.90
  12  -3  -5   10.10    0.50
  12  -3  -5    9.20    0.60
 -12   3   5   11.60    0.60
  12   3  -5   10.20    0.60
 -11  -3   5    4.20    0.50
  11  -3  -5    5.40    0.60
  11  -3  -5    3.40    0.40
  11   3  -5    5.20    0.40
 -11   3   5    5.30    0.60
  11   3  -5    5.10    0.70
  10  -3  -5    8.60    1.00
 -10  -3   5    9.20    0.80
  10  -3  -5    7.70    0.80
  10  -3  -5   10.20    1.40
 -10   3   5    9.90    1.30
 -10   3   5    9.90    1.10
  10   3  -5   10.20    0.80
   9  -3  -5   81.69    3.60
  -9  -3   5   80.09    3.10
   9  -3  -5   78.39    3.30
  -9   3   5   79.29    3.40
   9   3  -5   82.49    3.60
   9   3  -5   79.39    3.10
   8  -3  -5   80.29    3.50
   8  -3  -5   83.59    3.90
  -8  -3   5   84.39    3.20
   8   3  -5   82.69    3.90
  -8   3   5   81.49    4.20
   8   3  -5   83.49    3.40
  -8   3   5   79.39    3.50
   7  -3  -5  132.19    5.50
   7  -3  -5  136.49    5.20
   7  -3  -5  136.79    5.20
  -7   3   5  131.79    5.90
  -7   3   5  132.89    5.10
   7   3  -5  138.19    5.60
   7   3  -5  133.49    4.80
  -7   3   5  133.49    5.10
   6  -3  -5   93.59    3.70
   6  -3  -5   83.69    3.90
  -6   3   5   87.19    3.90
   6   3  -5   86.69    3.60
  -6   3   5   92.09    3.90
   5  -3  -5   69.19    2.80
   5  -3  -5   63.19    3.30
  -5   3   5   67.59    3.20
   4  -3  -5  120.49    4.30
   4  -3  -5  110.19    4.70
   4  -3  -5  114.19    3.20
   3  -3  -5   64.99    2.00
   3  -3  -5   69.29    2.70
  -3   3   5   69.79    3.30
   2  -3  -5  146.49    4.80
  -2   3   5  147.29    5.40
   1  -3  -5  229.38    6.90
  -1   3   5  234.98    7.50
   0  -3   5  147.19    4.30
   0  -3  -5  148.19    4.70
   0   3   5  148.09    5.20
  -1  -3  -5  912.01   23.20
   1   3   5  854.41   23.50
  -2  -3  -5  435.86   11.90
   2  -3   5  441.26   11.60
   2   3   5  430.96   12.20
   2   3   5  440.96   12.50
   3  -3   5  248.18    6.70
   3   3   5  238.28    7.50
   3   3   5  235.48    7.30
   4  -3   5   58.39    2.10
   4   3   5   54.99    2.60
   4   3   5   56.29    2.70
   5  -3   5   90.59    3.60
   5  -3   5   85.39    2.90
   5  -3   5   72.39    4.10
   5   3   5   84.99    4.20
   5   3   5   85.89    3.80
  -5   3  -5   84.89    3.90
   5   3   5   80.09    4.10
   5   3   5   89.09    3.50
   5   3   5   87.69    3.60
   6  -3   5  101.69    3.60
   6  -3   5   98.49    4.40
   6  -3   5  101.39    4.50
   6  -3   5  101.69    3.40
   6  -3   5   98.39    4.40
   6   3   5  102.49    4.50
   6   3   5  104.49    4.00
   6   3   5  100.29    4.20
   6   3   5  103.19    3.90
   6   3   5  105.89    4.60
  -6   3  -5   97.99    4.10
   7  -3   5    3.50    0.90
   7  -3   5    3.50    0.80
   7  -3   5    3.40    0.50
   7  -3   5    5.50    1.10
  -7   3  -5    5.00    0.90
   7   3   5    4.80    0.80
   7   3   5    3.10    0.80
   7   3   5    2.90    0.80
   7   3   5    2.30    0.70
   8  -3   5   53.39    2.50
   8  -3   5   49.70    2.40
  -8   3  -5   53.19    2.30
   8   3   5   54.29    2.60
   8   3   5   54.39    2.40
   8   3   5   52.29    2.40
   8   3   5   52.39    2.60
   9  -3   5   10.50    0.90
   9  -3   5   13.70    1.70
   9   3   5   14.30    1.30
  -9   3  -5   10.60    0.80
   9   3   5   12.10    1.50
   9   3   5    9.50    0.80
   9   3   5   11.50    1.00
  10  -3   5    0.50    0.20
  10   3   5    0.20    0.30
  10   3   5    0.30    0.20
  10   3   5    0.50    0.20
 -11  -4   5    2.90    0.40
  11  -4  -5    2.30    0.40
  11  -4  -5    2.70    0.40
  11   4  -5    2.40    0.40
 -11   4   5    2.80    0.40
  10  -4  -5   33.90    1.60
 -10  -4   5   34.40    1.60
  10  -4  -5   36.10    1.90
  10   4  -5   33.90    1.50
 -10   4   5   33.70    2.00
 -10   4   5   33.00    1.70
   9  -4  -5   28.00    1.60
   9  -4  -5   25.00    1.40
   9   4  -5   25.60    1.80
  -9   4   5   22.80    1.90
   8  -4  -5    9.90    1.30
   8  -4  -5    9.50    1.40
   8  -4  -5    9.80    1.20
  -8  -4   5    8.20    0.90
  -8   4   5    8.80    1.20
  -8   4   5    7.90    1.50
   8   4  -5   10.70    1.00
   8   4  -5   12.50    1.50
   7  -4  -5  103.19    4.70
   7  -4  -5  104.69    4.40
   7  -4  -5  112.29    4.50
   7   4  -5  111.39    4.60
  -7   4   5  112.29    5.20
  -7   4   5  108.99    4.50
  -7   4   5  101.49    4.40
   7   4  -5  111.39    4.10
   6  -4  -5   30.80    2.10
   6  -4  -5   27.50    1.80
   6  -4  -5   29.30    2.10
   6  -4  -5   27.90    2.30
   5  -4  -5  172.78    5.50
   5  -4  -5  164.08    6.20
  -5   4   5  172.48    6.30
   4  -4  -5  202.38    5.50
   4  -4  -5  207.98    6.30
   4  -4  -5  194.98    7.00
  -4   4   5  199.68    7.00
   3  -4  -5  250.67    7.50
   3  -4  -5  241.28    8.20
  -3   4   5  244.38    8.10
   2  -4  -5   15.40    1.20
  -2   4   5   12.40    1.60
   1  -4  -5  346.27    9.90
  -1   4   5  338.17   10.30
   0  -4   5   34.60    1.60
   0  -4  -5   37.30    1.90
   0   4   5   33.90    2.00
  -1  -4  -5  230.28    7.00
   1   4   5  224.48    7.10
  -2  -4  -5  520.15   14.20
   2   4   5  519.05   14.40
   2   4   5  511.95   14.30
   3  -4   5   26.80    1.20
  -3  -4  -5   25.70    1.50
   3   4   5   25.70    1.60
   3   4   5   26.50    1.70
   4  -4   5   75.89    2.60
   4  -4   5   75.69    3.30
   4   4   5   78.09    3.20
   4   4   5   78.19    4.10
   4   4   5   71.39    4.00
   4   4   5   73.19    3.20
   5  -4   5   66.09    3.40
   5  -4   5   71.89    3.00
   5  -4   5   67.29    3.40
   5  -4   5   70.89    2.50
   5   4   5   68.29    2.90
   5   4   5   65.99    3.00
   5   4   5   69.59    3.60
   5   4   5   70.19    3.70
   5   4   5   73.59    3.20
   5   4   5   67.49    3.30
  -5   4  -5   68.59    3.40
   6  -4   5  116.59    4.20
   6  -4   5  138.79    6.50
   6  -4   5  120.89    4.90
   6  -4   5  118.69    3.90
  -6   4  -5  113.19    5.30
   6   4   5  120.19    4.70
   6   4   5  129.99    4.50
   6   4   5  124.69    5.10
   6   4   5  114.39    4.50
   6   4   5  122.89    5.00
   7  -4   5   26.80    1.80
   7  -4   5   27.20    1.90
   7  -4   5   26.80    1.30
   7   4   5   26.30    1.60
  -7   4  -5   26.80    1.70
   7   4   5   28.10    1.70
   7   4   5   27.40    2.00
   7   4   5   26.60    1.90
   8  -4   5   20.60    1.30
   8  -4   5   20.40    1.40
  -8   4  -5   17.90    1.20
   8   4   5   18.90    1.30
   8   4   5   19.90    1.40
   8   4   5   19.00    1.40
   8   4   5   19.80    1.30
   9  -4   5    4.10    0.60
  -9   4  -5    4.60    0.50
   9   4   5    5.80    0.70
   9   4   5    2.90    0.60
   9   4   5    3.80    0.50
   9   4   5    5.00    0.70
  10  -4   5    3.50    0.50
  10   4   5    4.50    0.40
  10   4   5    3.90    0.30
  11  -5  -5    1.70    0.40
  11  -5  -5    2.30    0.40
 -11  -5   5    2.20    0.30
  10  -5  -5    7.40    0.90
  10  -5  -5    6.70    0.70
  10   5  -5    7.10    0.50
 -10   5   5    7.20    0.90
 -10   5   5    6.00    0.90
   9  -5  -5    0.20    0.40
  -9  -5   5    0.20    0.30
   9  -5  -5    0.20    0.30
   9  -5  -5   -0.20    0.30
  -9   5   5    0.00    0.30
   9   5  -5    0.40    0.30
   9   5  -5    0.80    0.50
  -9   5   5    0.70    0.50
   8  -5  -5   16.00    1.90
   8  -5  -5   13.10    1.40
  -8  -5   5   13.70    1.00
   8  -5  -5   13.20    1.20
   8   5  -5   13.40    1.40
  -8   5   5   11.80    1.60
   8   5  -5   13.40    1.00
  -8   5   5   11.50    1.30
   7  -5  -5   71.49    4.70
   7  -5  -5   71.09    3.20
  -7   5   5   60.99    3.20
   7   5  -5   61.19    3.30
   7   5  -5   57.69    3.40
   6  -5  -5    2.30    0.70
   6  -5  -5    1.50    0.90
   6  -5  -5    3.30    0.90
  -6   5   5    2.30    0.80
  -6   5   5    2.70    1.00
  -6   5   5    3.50    0.90
   5  -5  -5    3.40    0.70
   5  -5  -5    5.60    1.30
  -5   5   5    7.70    1.50
  -5   5   5    4.60    1.10
   4  -5  -5    9.10    1.00
   4  -5  -5    8.60    1.30
  -4   5   5    7.40    1.20
   3  -5  -5  216.48    6.60
   3  -5  -5  202.78    7.10
  -3   5   5  202.58    7.20
   2  -5  -5  275.17   10.00
   2  -5  -5  260.27    8.80
  -2   5   5  294.67    9.00
  -1  -5   5  195.98    6.50
   1  -5  -5  206.08    6.50
  -1   5   5  204.48    6.90
   0  -5  -5  127.49    4.40
   0  -5   5  117.69    4.00
   0   5   5  120.59    4.60
  -1  -5  -5    6.60    0.90
   1   5   5    8.00    1.00
  -2  -5  -5  184.68    6.10
   2   5   5  190.28    6.10
   3  -5   5   77.79    2.70
  -3  -5  -5   86.09    3.80
   3  -5   5   77.09    3.50
   3   5   5   79.39    3.20
   3   5   5   75.29    3.30
   4  -5   5  400.26   10.60
   4  -5   5  389.56   11.60
   4   5   5  405.86   11.40
  -4   5  -5  391.66   12.00
   4   5   5  390.66   11.40
   4   5   5  350.86   12.60
   4   5   5  408.16   12.10
   5  -5   5   23.40    1.90
   5  -5   5   22.00    1.90
   5  -5   5   21.20    1.10
   5  -5   5   22.40    1.60
   5   5   5   21.90    1.60
   5   5   5   20.10    1.50
  -5   5  -5   21.80    1.80
   5   5   5   23.00    2.00
   5   5   5   22.70    1.50
   5   5   5   21.30    1.90
   5   5   5   21.90    1.70
   6  -5   5   32.80    1.70
   6  -5   5   32.70    2.10
   6  -5   5   31.70    2.10
   6   5   5   31.60    1.80
  -6   5  -5   30.90    2.00
   6   5   5   31.90    2.20
   6   5   5   33.60    2.00
   6   5   5   32.00    2.20
   7  -5   5   60.89    2.80
   7  -5   5   56.09    2.60
   7  -5   5   67.69    3.00
   7   5   5   53.09    3.40
  -7   5  -5   58.79    2.70
   7   5   5   58.89    2.70
   7   5   5   62.59    2.90
   8  -5   5   13.20    0.80
   8  -5   5   14.00    1.60
  -8   5  -5   11.20    0.90
   8   5   5   11.10    0.90
   8   5   5   10.70    1.00
   8   5   5   11.60    1.10
   9  -5   5    2.30    0.50
   9   5   5    1.40    0.30
  -9   5  -5    1.50    0.50
   9   5   5    1.90    0.40
   9   5   5    1.80    0.30
   9   5   5    2.50    0.40
  11  -6  -5    9.60    0.60
 -11  -6   5    8.90    0.60
 -11   6   5    8.90    0.60
  11   6  -5   13.20    0.80
  10  -6  -5   14.00    1.00
  10  -6  -5   12.90    1.00
 -10  -6   5   15.00    0.80
  10   6  -5   14.70    0.90
 -10   6   5   15.00    1.10
 -10   6   5   15.10    0.90
   9  -6  -5   15.90    1.00
  -9  -6   5   15.90    1.00
   9  -6  -5   16.70    1.10
   9  -6  -5   17.60    1.30
  -9   6   5   17.20    1.20
  -9   6   5   16.90    1.40
   9   6  -5   16.50    0.90
   8  -6  -5  111.99    4.10
   8   6  -5  115.59    4.40
   8   6  -5  104.29    4.10
   7  -6  -5   60.09    2.90
   7  -6  -5   60.89    3.30
   7  -6  -5   56.79    2.80
  -7   6   5   56.49    2.80
   7   6  -5   59.39    2.90
   7   6  -5   59.09    2.50
  -7   6   5   58.49    3.30
   6  -6  -5   52.69    2.80
   6  -6  -5   50.49    3.10
   6  -6  -5   53.29    2.70
  -6   6   5   50.09    2.70
  -6   6   5   49.60    3.20
  -6   6   5   51.79    2.90
   5  -6  -5   56.19    2.90
   5  -6  -5   59.09    3.20
  -5   6   5   59.99    3.60
  -5   6   5   63.19    3.20
  -5   6   5   60.79    3.30
   4  -6  -5   30.10    2.20
   4  -6  -5   35.10    1.90
   4  -6  -5   33.60    2.10
  -4   6   5   36.60    2.70
  -4   6   5   28.90    4.00
   3  -6  -5  129.99    4.60
   3  -6  -5  121.99    4.80
  -3   6   5  130.29    5.10
   2  -6  -5  187.98    6.20
  -2   6   5  189.78    6.70
  -1  -6   5   70.49    3.10
   1  -6  -5   71.99    3.10
   1  -6  -5   72.79    3.50
  -1   6   5   74.89    3.40
   0  -6  -5  322.97   10.00
   0   6   5  348.27   10.20
  -1  -6  -5   34.80    2.10
   1   6   5   37.80    2.00
  -2  -6  -5   57.39    2.80
   2  -6   5   53.89    2.90
  -2   6  -5   56.59    3.00
   2   6   5   56.59    3.50
   2   6   5   57.59    2.60
   3  -6   5    3.30    0.90
   3   6   5    2.50    0.80
   3   6   5    3.40    0.70
   3   6   5    2.50    1.10
  -3   6  -5    2.70    0.80
   4  -6   5   45.10    2.40
   4  -6   5   42.70    1.70
   4   6   5   41.90    2.20
   4   6   5   41.20    2.10
  -4   6  -5   42.80    2.50
   4   6   5   39.50    2.60
   4   6   5   43.90    2.60
   4   6   5   46.50    2.90
   5  -6   5  151.38    5.20
   5   6   5  150.98    5.70
  -5   6  -5  145.89    5.40
   5   6   5  152.38    5.70
   5   6   5  152.28    5.00
   5   6   5  153.48    5.60
   5   6   5  157.48    5.60
   5   6   5  138.69    5.20
   6  -6   5   64.09    2.70
   6  -6   5   61.99    3.00
   6   6   5   65.09    3.00
   6   6   5   67.49    3.00
  -6   6  -5   67.49    3.00
   6   6   5   61.39    2.50
   6   6   5   61.69    3.00
   7  -6   5   10.80    1.10
   7  -6   5    8.80    0.70
   7   6   5    9.70    1.10
  -7   6  -5    9.00    1.00
   7   6   5    9.20    0.80
   7   6   5    9.00    0.90
   7   6   5    9.40    1.10
   8  -6   5    1.30    0.20
   8  -6   5    1.00    0.50
  -8   6  -5    1.30    0.40
   8   6   5    1.40    0.40
   8   6   5    1.20    0.40
   8   6   5    1.10    0.50
  -9   6  -5   33.20    1.10
   9   6   5   25.30    1.20
   9   6   5   25.40    1.20
  10  -7  -5    7.20    0.50
  10  -7  -5    6.80    0.60
 -10  -7   5    8.20    0.70
 -10   7   5    6.70    0.60
  10   7  -5    7.40    0.50
 -10   7   5    7.10    0.50
   9  -7  -5    7.50    0.80
   9  -7  -5    7.50    0.60
  -9   7   5    6.90    0.70
  -9   7   5    7.90    1.00
   9   7  -5    6.80    0.80
   9   7  -5    7.40    0.50
   8  -7  -5   18.70    1.50
   8  -7  -5   15.70    1.20
   8  -7  -5   16.30    1.40
  -8   7   5   18.90    1.60
   8   7  -5   17.70    1.00
  -8   7   5   17.20    1.20
   7  -7  -5   47.50    2.40
   7  -7  -5   42.20    2.60
   7  -7  -5   48.80    2.30
   7   7  -5   46.60    2.00
  -7   7   5   43.70    2.20
  -7   7   5   44.10    2.80
   6  -7  -5   37.00    2.50
   6  -7  -5   37.40    2.20
   6  -7  -5   38.20    2.30
  -6   7   5   39.60    2.70
  -6   7   5   38.40    2.20
   5  -7  -5   38.50    2.20
   5  -7  -5   37.90    2.40
  -5   7   5   38.60    2.70
  -5   7   5   35.60    2.40
   4  -7  -5   35.70    2.40
   4  -7  -5   33.80    2.10
  -4   7   5   28.90    2.10
  -4   7   5   32.00    2.50
  -3  -7   5   62.29    3.50
   3  -7  -5   63.99    3.00
  -3   7   5   70.99    3.40
   3   7  -5   62.89    2.90
  -3   7   5   60.79    3.40
   2  -7  -5    7.70    1.20
  -2  -7   5    7.60    1.20
   2  -7  -5    8.10    1.10
  -2   7   5    9.10    1.50
  -2   7   5    5.90    1.50
   2   7  -5    9.20    1.10
  -1  -7   5    7.20    1.10
  -1   7   5    8.10    1.30
   1   7  -5    7.50    1.10
  -1   7   5    7.90    1.70
   0  -7   5  266.37    8.60
   0   7  -5  275.07    9.00
   0   7   5  281.67    8.80
   0   7  -5  267.47    8.60
  -1  -7  -5   77.99    4.70
  -1   7  -5   85.59    3.80
   1   7   5   85.39    3.40
   1   7   5   73.49    5.80
   1   7   5   70.29    3.40
  -1   7  -5   85.19    4.00
   2  -7   5   11.00    1.40
  -2  -7  -5   13.50    1.50
   2   7   5   11.20    1.10
   2   7   5   11.90    1.60
  -2   7  -5   12.30    1.50
   2   7   5    9.60    1.10
   3  -7   5  194.08    6.50
   3   7   5  185.58    6.00
   3   7   5  185.68    6.00
   3   7   5  193.78    6.90
  -3   7  -5  185.98    6.50
   4  -7   5   11.50    0.80
   4  -7   5   11.90    1.40
   4   7   5   12.90    1.10
   4   7   5   13.00    1.30
   4   7   5   13.40    1.30
  -4   7  -5   11.50    1.40
   5  -7   5    1.20    0.50
  -5   7  -5    1.60    0.60
   5   7   5    1.60    0.50
   5   7   5    1.30    0.50
   6  -7   5    4.10    0.80
   6   7   5    5.30    0.70
  -6   7  -5    5.40    0.80
   6   7   5    4.30    0.70
   6   7   5    4.90    0.80
   7  -7   5   23.70    1.10
   7   7   5   27.30    1.30
  -7   7  -5   25.10    1.40
   7   7   5   26.20    1.40
   7   7   5   25.10    1.40
   8  -7   5    2.10    0.30
   8   7   5    2.70    0.40
   8   7   5    2.30    0.40
  -8   7  -5    1.60    0.40
   9   7   5    0.80    0.30
  -9   7  -5    1.10    0.20
  10  -8  -5   23.20    0.90
 -10  -8   5   16.60    0.90
 -10   8   5   23.60    1.00
   9  -8  -5   11.00    0.70
   9  -8  -5   13.30    0.90
   9  -8  -5   11.40    0.70
  -9  -8   5   12.00    0.70
  -9   8   5   10.50    0.90
  -9   8   5   12.80    0.90
   8  -8  -5    8.00    0.80
   8  -8  -5    8.50    0.80
  -8   8   5    8.50    0.70
   8   8  -5    8.70    0.80
  -8   8   5    7.70    1.00
   8   8  -5    8.90    0.70
   7  -8  -5   22.50    1.50
   7  -8  -5   22.00    1.70
  -7   8   5   23.80    1.40
   7   8  -5   24.10    1.20
  -7   8   5   22.20    1.70
   6  -8  -5   68.29    2.90
   6  -8  -5   71.39    3.20
   6  -8  -5   73.19    4.30
  -6   8   5   70.99    3.50
   5  -8  -5  157.18    5.60
   5  -8  -5  156.98    5.30
  -5   8   5  148.59    5.90
   4  -8  -5   55.99    2.60
   3  -8  -5   21.00    1.80
   3  -8  -5   17.80    1.50
  -3   8   5   15.70    1.80
   3   8  -5   18.90    1.40
  -3   8   5   19.50    1.70
  -2  -8   5   28.90    1.90
   2  -8  -5   28.90    2.10
  -2   8   5   32.30    2.20
  -2   8   5   31.20    2.10
   2   8  -5   28.00    1.70
   1  -8  -5   30.90    2.20
  -1  -8   5   31.70    2.00
  -1   8   5   32.90    2.00
  -1   8   5   33.20    2.00
   1   8  -5   32.80    1.90
   0  -8   5   26.20    1.80
   0   8   5   22.50    1.70
   0   8   5   24.20    1.50
   0   8   5   25.40    1.70
   0   8  -5   25.10    1.70
   0   8  -5   25.00    1.80
   1  -8   5   70.79    3.20
  -1   8  -5   68.19    3.10
  -1   8  -5   68.39    3.40
   1   8   5   70.59    3.00
   1   8   5   66.69    2.90
   1   8   5   77.99    3.90
   2  -8   5   10.60    1.30
   2   8   5    8.60    1.40
   2   8   5    7.30    0.90
  -2   8  -5   10.40    1.40
   2   8   5    9.00    1.00
  -2   8  -5    8.60    1.30
   3  -8   5   24.20    1.70
  -3   8  -5   27.10    1.80
   3   8   5   27.00    1.90
   3   8   5   26.90    1.50
   3   8   5   26.20    2.10
  -3   8  -5   25.30    1.90
   4  -8   5   21.60    1.50
  -4   8  -5   17.10    1.70
   4   8   5   23.00    1.30
  -4   8  -5   22.10    1.60
   4   8   5   22.40    1.70
   5  -8   5   46.60    2.70
   5   8   5   47.00    3.60
   5   8   5   50.59    2.50
   6  -8   5    8.50    0.80
   6   8   5    9.00    0.70
   6   8   5    9.90    0.90
  -6   8  -5   10.50    0.90
   7  -8   5   17.20    0.80
  -7   8  -5   16.10    1.40
   7   8   5   15.60    1.00
   7   8   5   15.20    0.90
   8   8   5   11.20    0.70
   8   8   5   10.30    0.60
   9  -9  -5    9.90    0.60
  -9  -9   5   10.80    0.50
  -9   9   5   10.00    0.70
   8  -9  -5   15.90    0.90
   8  -9  -5   14.40    0.80
  -8  -9   5   15.10    0.80
   8  -9  -5   16.00    1.00
  -8   9   5   16.10    1.10
   7  -9  -5   28.50    1.70
   7  -9  -5   26.60    1.30
   7  -9  -5   27.50    1.50
   7   9  -5   25.90    1.10
  -7   9   5   27.90    1.70
   6  -9  -5   25.70    1.60
   6  -9  -5   24.60    1.40
  -6   9   5   23.90    1.80
   5  -9  -5   22.50    1.60
   5  -9  -5   21.80    1.40
  -5   9   5   22.50    1.80
   4  -9  -5   97.09    3.90
  -4   9   5   90.49    4.00
   3  -9  -5    7.90    1.20
  -3   9   5    9.80    1.40
   2  -9  -5    5.90    1.00
  -2  -9   5    7.50    1.10
   2   9  -5    6.10    0.90
  -2   9   5    9.50    1.30
  -2   9   5    6.40    1.00
  -1   9   5  126.49    4.70
   0  -9   5    0.30    0.50
   0   9   5   -0.20    0.30
   0   9  -5    0.60    0.50
   0   9   5    1.00    0.60
   0   9   5    0.20    0.40
   0   9  -5    1.30    0.60
   1  -9   5    5.60    0.90
  -1   9  -5    5.30    1.00
  -1   9  -5    5.20    0.90
   1   9   5    6.10    1.10
   1   9   5    5.30    0.80
   2  -9   5   25.20    1.60
  -2   9  -5   25.70    1.80
  -2   9  -5   25.20    1.60
   2   9   5   27.70    1.90
   2   9   5   27.70    1.50
   3  -9   5   49.50    2.40
  -3   9  -5   52.19    2.50
  -3   9  -5   51.49    2.60
   3   9   5   49.60    2.60
   3   9   5   49.00    2.10
   4   9   5   23.20    1.90
   4   9   5   23.60    1.30
  -4   9  -5   22.00    1.50
   5  -9   5    8.70    0.90
   5   9   5    7.30    0.90
  -5   9  -5    6.80    0.80
   5   9   5    7.70    0.70
   6  -9   5   13.80    0.80
   6   9   5   14.10    0.80
  -6   9  -5   14.30    1.00
   7  -9   5   16.70    0.70
   7   9   5   22.40    1.30
   7   9   5   16.50    0.90
  -7   9  -5   16.60    0.90
  -8 -10   5   18.70    0.70
   8 -10  -5   17.40    0.70
   8 -10  -5   17.40    1.00
  -8  10   5   18.80    1.10
   7 -10  -5    1.80    0.50
   7 -10  -5    1.30    0.30
   7  10  -5    1.60    0.30
  -7  10   5    1.70    0.40
   6 -10  -5    0.10    0.20
   6  10  -5    0.30    0.20
  -6  10   5   -0.10    0.30
   5 -10  -5   46.50    2.20
  -5  10   5   46.60    2.30
   4 -10  -5   40.80    2.20
  -4  10   5   38.30    2.60
   3 -10  -5    3.90    0.80
  -3  10   5    4.20    0.80
  -2 -10   5   11.00    1.50
   2 -10  -5   10.80    1.20
  -2  10   5   11.50    1.00
   2  10  -5    9.30    1.40
  -1 -10   5   10.40    1.10
   1 -10  -5    7.90    1.00
  -1  10   5    9.30    0.80
  -1  10   5    9.60    1.40
   1  10  -5    9.70    0.90
   0 -10  -5   33.70    1.80
   0 -10   5   36.40    1.90
   0  10   5   34.90    2.30
   0  10  -5   36.30    1.70
   0  10   5   34.40    1.80
   1 -10   5   78.19    3.10
   1  10   5   77.59    2.90
  -1  10  -5   73.39    2.90
   1  10   5   74.99    3.50
  -1  10  -5   78.19    3.20
   2  10   5    5.90    0.90
  -2  10  -5    6.00    1.20
   2  10   5    5.30    1.00
   3 -10   5   12.30    1.00
  -3  10  -5   11.30    1.00
   3  10   5   12.00    0.80
  -3  10  -5   13.00    1.00
   3  10   5   12.60    1.10
   4 -10   5    4.00    0.60
  -4  10  -5    4.00    0.50
   4  10   5    5.40    0.80
   4  10   5    5.70    0.60
  -4  10  -5    4.50    1.00
   5 -10   5    5.20    0.80
   5  10   5    6.70    0.50
   6 -10   5   29.40    1.10
   6  10   5   31.40    1.30
   6  10   5   26.30    1.30
  -6  10  -5   31.70    1.20
   7 -10   5   26.60    0.90
   7  10   5   28.90    1.10
  -7  10  -5   25.50    0.90
   7 -11  -5    2.60    0.40
  -7  11   5    2.80    0.60
   6 -11  -5   35.60    1.40
  -6  11   5   35.50    1.50
   6  11  -5   33.20    1.20
   5 -11  -5   24.80    1.30
  -5  11   5   25.20    1.50
   4 -11  -5   31.10    1.60
  -4  11   5   30.60    1.60
   3 -11  -5   27.90    1.50
  -3  11   5   28.60    1.40
   2 -11  -5   23.00    1.40
  -2  11   5   24.20    1.70
   2  11  -5   22.60    1.20
  -2  11   5   22.50    1.10
  -1 -11   5   73.79    2.80
   1 -11  -5   71.89    2.80
  -1  11   5   80.89    3.50
  -1  11   5   71.79    2.70
   1  11  -5   75.89    2.60
   0 -11  -5    0.00    0.30
   0 -11   5   -0.20    0.30
   0  11   5    0.30    0.30
   0  11  -5   -0.20    0.30
   0  11   5   -0.10    0.30
   1 -11   5   17.10    1.10
  -1  11  -5   16.80    1.00
   1  11   5   17.00    1.30
   1  11   5   16.30    1.00
   2 -11   5    8.80    0.80
  -2  11  -5    9.20    0.70
   2  11   5    9.40    0.90
   2  11   5    9.00    0.70
   3 -11   5    6.80    0.60
   3  11   5    6.50    0.70
  -3  11  -5    5.20    0.80
   4 -11   5    1.80    0.30
  -4  11  -5    1.00    0.30
   4  11   5    1.30    0.20
   4  11   5    1.40    0.30
   5 -11   5   27.60    1.10
   5  11   5   28.60    1.30
  -5  11  -5   27.40    1.40
   5  11   5   33.00    1.20
   6 -11   5   11.20    0.50
   6  11   5   10.20    0.60
  -6  11  -5   12.50    0.60
   6 -12  -5    0.20    0.10
  -6  12   5    0.20    0.10
  -6  12   5    0.20    0.20
   5 -12  -5   23.80    1.00
  -5  12   5   24.20    1.30
   5  12  -5   23.50    0.70
  -5  12   5   24.10    1.10
   4 -12  -5   31.00    1.30
  -4  12   5   31.60    1.60
  -4  12   5   31.60    1.20
  -4  12   5   30.50    1.10
   3 -12  -5    1.70    0.40
  -3  12   5    1.60    0.30
  -3  12   5    1.20    0.30
  -3  12   5    1.20    0.50
   2 -12  -5   13.60    0.80
  -2  12   5   13.30    0.80
  -2  12   5   14.30    1.10
   1 -12  -5    5.50    0.60
  -1  12   5    3.70    0.60
  -1  12   5    5.10    0.50
   0 -12   5   23.10    1.10
   0 -12  -5   20.80    1.00
   0  12  -5   22.00    1.00
   0  12   5   22.70    1.00
   0  12   5   21.90    1.30
   1 -12   5    6.70    0.70
   1  12   5    4.90    0.90
   1  12   5    5.40    0.50
   2 -12   5    1.40    0.30
   2  12   5    1.10    0.20
   2  12   5    1.20    0.30
   3 -12   5    1.50    0.30
   3  12   5    0.70    0.30
   4 -12   5    6.50    0.40
   4  12   5    5.50    0.50
   4  12   5    6.40    0.40
   4 -13  -5    0.60    0.10
  -4  13   5    0.60    0.20
   3 -13  -5   11.30    0.60
  -3  13   5    9.60    0.80
   2 -13  -5    0.90    0.20
  -2  13   5    0.40    0.20
   1 -13  -5   11.90    0.60
  -1  13   5   12.70    0.70
  -1  13   5   12.60    0.80
   0  13   5    0.60    0.20
   0  13   5    0.70    0.20
   1 -13   5   14.80    0.80
   1  13   5   18.20    0.80
   1  13   5   13.00    0.80
   2 -13   5   14.70    0.70
   2  13   5   14.90    0.70
 -12   0   6    1.30    0.20
  12   0  -6    1.20    0.30
 -11   0   6   32.30    1.50
  11   0  -6   33.60    1.50
  11   0  -6   33.50    1.50
 -10   0   6    7.30    0.80
  10   0  -6   10.90    1.00
  10   0  -6   10.20    0.80
  -9   0   6    5.80    0.90
   9   0  -6    6.00    0.90
   9   0  -6    5.40    0.90
  -8   0   6   18.60    2.30
   8   0  -6   23.90    1.70
  -8   0   6   24.40    1.70
   8   0  -6   23.50    1.70
   7   0  -6  258.77    8.20
  -7   0   6  267.07    8.20
   7   0  -6  253.47    8.40
  -7   0   6  249.58    9.00
   7   0  -6  262.87    8.30
   6   0  -6   12.70    1.60
   6   0  -6   11.50    1.50
   6   0  -6   12.00    1.50
  -6   0   6   12.40    1.50
   5   0  -6    0.50    0.50
  -5   0   6    0.90    0.40
  -4   0   6   95.59    3.30
   4   0  -6   92.59    4.40
  -3   0   6  229.38    6.80
  -2   0   6  355.66   10.00
  -1   0   6  658.53   17.70
   0   0   6   65.09    2.70
   1   0   6  449.56   12.60
   1   0   6  435.86   11.60
   2   0   6  793.42   21.40
   2   0   6  788.02   20.60
   3   0   6   13.60    1.50
   3   0   6   14.50    1.00
   4   0   6    1.40    0.90
   4   0   6    1.40    0.40
   4   0   6    1.60    0.80
   4   0   6    1.40    0.60
   5   0   6    6.40    1.30
   5   0   6    4.70    1.20
   5   0   6    7.70    1.20
   5   0   6    4.40    0.70
   6   0   6  106.09    4.60
   6   0   6   94.29    3.60
   6   0   6  106.29    4.60
   7   0   6   92.49    3.80
   7   0   6   97.99    4.10
   7   0   6   92.19    4.10
   8   0   6    0.10    0.40
   8   0   6    0.50    0.40
   8   0   6   -0.10    0.40
   9   0   6   24.60    1.40
   9   0   6   25.00    1.30
   9   0   6   26.40    1.40
  10   0   6    4.30    0.40
  10   0   6    4.10    0.50
 -12  -1   6    0.70    0.20
  12  -1  -6    0.70    0.20
  12   1  -6    0.60    0.20
 -12   1   6    0.40    0.20
  11  -1  -6    5.90    0.70
  11  -1  -6    4.40    0.60
 -11  -1   6    4.40    0.50
  11  -1  -6    3.80    0.60
 -11   1   6    5.60    0.60
  11   1  -6    6.40    0.60
 -10  -1   6    1.10    0.40
  10  -1  -6    0.60    0.40
  10  -1  -6    0.40    0.30
 -10   1   6    0.70    0.40
  10   1  -6    1.20    0.40
   9  -1  -6   35.90    1.90
  -9  -1   6   37.60    1.90
   9  -1  -6   34.70    2.10
   9   1  -6   33.30    1.80
   9   1  -6   35.10    2.00
  -9   1   6   35.50    2.00
  -8  -1   6   10.40    1.90
  -8  -1   6   13.70    1.40
   8  -1  -6    9.30    1.30
   8  -1  -6    9.90    1.20
   8   1  -6   12.60    1.40
  -8   1   6    9.90    1.60
  -8   1   6   11.10    1.30
   8   1  -6   10.20    1.20
  -7  -1   6    2.20    0.60
  -7  -1   6    1.90    1.10
   7  -1  -6    2.50    0.80
   7  -1  -6    2.20    0.80
   7  -1  -6    3.00    0.90
  -7   1   6    3.80    1.10
   7   1  -6    2.60    0.70
   7   1  -6    2.30    0.70
  -7   1   6    2.10    0.70
   7   1  -6    1.90    0.70
   6  -1  -6  142.59    5.30
  -6  -1   6  137.39    4.80
   6  -1  -6  131.19    5.30
   6   1  -6  134.79    5.10
  -6   1   6  134.99    5.00
   6   1  -6  133.49    5.10
  -6   1   6  133.39    5.80
   6   1  -6  130.69    5.00
   5  -1  -6   50.39    2.30
   5  -1  -6   48.90    2.70
  -5   1   6   48.50    2.30
   5   1  -6   47.00    2.60
  -4  -1   6  232.78    6.60
   4  -1  -6  229.48    7.90
   4  -1  -6  238.28    7.10
  -4   1   6  240.28    7.30
  -3  -1   6  485.45   13.60
   3  -1  -6  514.05   13.60
  -3   1   6  504.45   13.90
  -2  -1   6  401.66   10.80
   2  -1  -6  390.46   10.70
  -2   1   6  381.96   11.10
   1  -1  -6   58.49    2.10
  -1  -1   6   57.19    2.40
  -1   1   6   56.79    2.50
   0  -1  -6   20.20    0.90
   0  -1   6   16.30    1.20
   0   1   6   16.90    1.30
   1  -1   6  158.98    5.40
   1  -1   6  167.18    4.50
   1   1   6  148.69    4.60
   1   1   6  161.28    5.70
   2  -1   6   54.09    2.00
   2  -1   6   57.19    2.80
   2   1   6   58.79    2.70
   2   1   6   56.99    2.20
   3  -1   6   67.29    3.10
   3  -1   6   62.49    2.30
   3   1   6   62.69    2.90
   3   1   6   65.69    2.50
   4  -1   6   25.80    2.20
   4  -1   6   23.50    2.20
   4  -1   6   26.70    1.40
   4   1   6   23.60    2.10
   4   1   6   23.70    1.40
   4   1   6   23.80    1.70
   4   1   6   25.60    2.30
   5  -1   6   18.10    1.20
   5  -1   6   17.80    1.70
   5  -1   6   19.50    1.90
   5  -1   6   16.30    2.00
   5   1   6   16.50    1.20
   5   1   6   17.60    1.60
   5   1   6   21.60    2.00
   5   1   6   20.00    1.90
   6  -1   6    8.90    1.00
   6  -1   6    9.60    1.50
   6  -1   6    8.30    1.80
   6  -1   6    8.50    1.40
   6   1   6    9.70    1.70
   6   1   6    7.40    1.00
   6   1   6    7.90    1.30
   6   1   6    9.90    1.50
   7  -1   6   20.70    1.70
   7  -1   6   24.00    1.70
   7  -1   6   25.70    1.90
   7   1   6   22.00    1.70
   7   1   6   22.80    1.80
   7   1   6   25.20    1.60
   8  -1   6   82.69    3.40
   8  -1   6   81.79    3.30
   8  -1   6   82.59    3.20
   8   1   6   81.89    3.10
   8   1   6   82.29    3.40
   8   1   6   85.49    3.50
   9  -1   6    5.40    0.70
   9  -1   6    5.90    0.70
   9   1   6    3.20    0.60
   9   1   6    4.70    0.70
   9   1   6    6.20    0.70
  10  -1   6   10.90    0.70
  10  -1   6   11.50    0.70
  10   1   6   11.80    0.70
  10   1   6   12.20    0.70
  11  -2  -6    3.50    0.70
 -11  -2   6    2.70    0.40
  11  -2  -6    3.00    0.40
  11  -2  -6    3.70    0.50
  11   2  -6    3.20    0.40
 -11   2   6    3.70    0.50
  11   2  -6    2.50    0.40
 -10  -2   6   18.20    1.10
  10  -2  -6   17.80    1.10
  10  -2  -6   17.60    1.30
  10   2  -6   18.10    1.20
 -10   2   6   17.90    1.20
 -10   2   6   20.80    1.60
   9  -2  -6   45.30    2.20
   9  -2  -6   42.50    2.10
  -9  -2   6   45.50    2.10
   9  -2  -6   42.60    2.40
  -9   2   6   47.70    2.30
   9   2  -6   44.20    2.20
  -9   2   6   41.40    3.50
   8  -2  -6   51.19    2.60
   8  -2  -6   52.79    2.80
   8  -2  -6   54.09    2.70
  -8  -2   6   52.39    2.40
   8   2  -6   50.39    2.50
   8   2  -6   57.39    2.70
  -8   2   6   49.80    2.60
  -8   2   6   48.60    3.10
  -7  -2   6  171.68    5.50
   7  -2  -6  163.58    5.90
   7  -2  -6  163.98    6.20
  -7  -2   6  157.88    6.40
   7  -2  -6  170.98    6.00
   7   2  -6  160.98    6.30
  -7   2   6  160.78    5.80
   7   2  -6  168.48    5.70
   7   2  -6  163.48    5.60
   7   2  -6  168.28    5.70
  -7   2   6  153.28    6.50
   6  -2  -6   30.40    2.10
   6  -2  -6   24.60    2.10
   6  -2  -6   27.70    1.70
   6   2  -6   26.10    1.80
  -6   2   6   28.60    2.40
   6   2  -6   26.90    1.90
  -6   2   6   26.80    1.80
   5  -2  -6  218.28    7.50
   5  -2  -6  215.58    6.70
   5   2  -6  222.18    7.30
  -5   2   6  219.88    7.10
   4  -2  -6  146.19    5.70
   4  -2  -6  155.08    4.90
   3  -2  -6  754.22   19.80
  -3  -2   6  756.42   20.10
  -3   2   6  735.33   20.40
   2  -2  -6 1330.87   57.09
   2   2  -6 1295.57   62.99
  -1  -2   6  335.37    9.50
   1  -2  -6  331.67    9.20
  -1   2   6  336.37    9.90
   0  -2  -6  123.29    3.70
   0  -2   6  126.39    4.40
   0   2   6  123.19    4.40
   1  -2   6  209.38    6.70
   1  -2   6  202.88    5.50
   1   2   6  198.08    5.90
   1   2   6  206.88    6.50
   2  -2   6   89.19    3.80
   2  -2   6   87.09    2.70
   2   2   6   85.29    3.10
   2   2   6   90.69    3.50
   3   2   6  321.77    9.70
   4  -2   6   20.20    2.30
   4  -2   6   21.90    1.20
   4  -2   6   19.40    1.90
   4  -2   6   21.50    1.40
   4   2   6   19.50    3.60
   4   2   6   22.90    1.50
   4   2   6   20.10    2.40
   4   2   6   25.80    1.90
   5  -2   6   29.70    2.30
   5  -2   6   30.90    2.30
   5  -2   6   30.10    1.40
   5  -2   6   29.50    2.20
   5  -2   6   28.90    1.50
   5   2   6   28.70    2.30
   5   2   6   31.30    2.00
   5   2   6   28.90    1.70
   5   2   6   28.50    1.80
   5   2   6   32.40    2.40
   6  -2   6   97.39    4.20
   6  -2   6   97.09    4.20
   6  -2   6   94.39    4.00
   6   2   6   94.69    4.30
   6   2   6   97.39    4.30
   6   2   6   95.49    3.70
   6   2   6   75.89    4.10
   7  -2   6   58.49    2.90
   7  -2   6   62.09    3.00
   7   2   6   50.59    3.10
   7   2   6   56.89    2.90
   8  -2   6   18.60    1.40
   8  -2   6   17.20    1.40
   8   2   6   19.80    1.40
   8   2   6   19.50    1.30
   8   2   6   18.00    1.40
   9  -2   6    0.10    0.30
   9  -2   6    0.20    0.30
   9   2   6    0.20    0.20
   9   2   6    0.30    0.30
   9   2   6   -0.10    0.30
  10  -2   6    2.10    0.30
  10   2   6    1.80    0.30
  11  -3  -6    0.20    0.20
  11  -3  -6    0.30    0.20
 -11  -3   6    0.50    0.20
  11   3  -6    0.30    0.20
  11   3  -6    0.20    0.20
 -11   3   6    0.50    0.20
  10  -3  -6   26.90    1.60
 -10  -3   6   23.90    1.30
  10  -3  -6   28.20    1.40
  10  -3  -6   28.30    1.50
 -10   3   6   25.00    1.70
  10   3  -6   26.30    1.40
 -10   3   6   27.20    1.50
   9  -3  -6    8.90    0.90
   9  -3  -6    8.40    1.00
  -9   3   6    8.40    1.20
   8  -3  -6    5.10    0.90
   8  -3  -6    5.00    1.00
   8  -3  -6    4.70    0.90
  -8  -3   6    6.10    0.90
  -8   3   6    6.80    1.30
   8   3  -6    3.60    0.70
  -8   3   6    5.00    0.90
   8   3  -6    4.30    0.90
   7  -3  -6  240.98    7.50
   7  -3  -6  212.28    7.30
  -7  -3   6  220.58    6.80
   7  -3  -6  221.48    7.70
   7   3  -6  218.58    7.80
   7   3  -6  223.48    6.90
   7   3  -6  219.48    7.00
  -7   3   6  223.78    8.20
  -7   3   6  218.88    7.30
  -7   3   6  203.08    7.10
   6  -3  -6   40.50    2.50
  -6  -3   6   39.50    2.80
   6  -3  -6   44.40    2.60
  -6   3   6   44.70    3.10
   6   3  -6   41.80    2.30
   6   3  -6   41.90    2.20
  -6   3   6   41.50    2.40
  -6   3   6   41.50    3.40
   5  -3  -6   40.10    2.50
   5  -3  -6   40.80    2.70
   5  -3  -6   39.30    2.00
   5   3  -6   38.10    2.20
  -5   3   6   42.00    2.40
   4  -3  -6  347.17   10.90
   4  -3  -6  345.97    9.90
  -4   3   6  351.06   10.60
   3  -3  -6   98.09    3.50
   3  -3  -6   97.19    4.30
  -3   3   6  103.19    4.10
   2  -3  -6  234.28    6.90
  -2   3   6  235.08    7.50
   1  -3  -6  171.48    5.20
  -1   3   6  167.38    5.80
   0  -3   6  173.98    4.90
   0  -3  -6  181.58    5.40
   0   3   6  200.88    6.20
   1  -3   6  263.47    7.10
  -1  -3  -6  267.37    7.40
   1   3   6  260.87    8.10
   2  -3   6   31.60    1.30
   2   3   6   34.30    1.90
   2   3   6   34.00    1.70
   3  -3   6  417.06   11.20
   3   3   6  412.16   11.80
   3   3   6  426.66   12.20
   4  -3   6   49.40    1.90
   4  -3   6   47.20    2.70
   4   3   6   52.79    3.30
   4   3   6   52.49    2.40
  -4   3  -6   50.09    2.80
   4   3   6   47.00    2.50
   4   3   6   48.70    3.00
   4   3   6   48.50    2.50
   5  -3   6    2.10    0.90
   5  -3   6    1.20    0.70
   5  -3   6    0.70    0.30
   5  -3   6    1.80    0.50
   5  -3   6    1.20    0.70
  -5   3  -6    1.50    0.70
   5   3   6    0.70    0.50
   5   3   6    0.10    0.70
   5   3   6    0.90    0.50
   5   3   6    2.30    0.90
   5   3   6    1.10    0.70
   5   3   6    1.60    0.60
   6  -3   6  127.19    5.00
   6  -3   6  125.99    5.00
   6  -3   6  126.19    3.70
  -6   3  -6  124.09    4.50
   6   3   6  126.79    5.10
   6   3   6  122.89    4.50
   6   3   6  125.79    5.00
   6   3   6  122.49    4.40
   7   3   6    9.20    0.90
  -7   3  -6   10.50    1.10
   7   3   6    7.40    1.10
   8  -3   6   31.80    1.80
   8  -3   6   31.70    1.70
   8   3   6   34.90    1.90
   8   3   6   35.70    1.70
   8   3   6   34.20    1.80
  -8   3  -6   33.00    1.50
   9  -3   6   17.10    1.00
   9  -3   6   20.10    1.20
   9   3   6   17.30    1.10
   9   3   6   17.60    1.00
 -11  -4   6   13.60    0.70
  11  -4  -6   13.30    0.80
  11  -4  -6   14.70    1.00
  11   4  -6   13.80    0.80
 -11   4   6   11.40    0.90
  10  -4  -6    5.00    0.70
  10  -4  -6    6.30    0.70
 -10  -4   6    6.40    0.70
 -10   4   6    5.20    0.90
 -10   4   6    5.80    0.90
  10   4  -6    4.60    0.70
   9  -4  -6   36.00    2.10
   9  -4  -6   35.50    1.70
  -9  -4   6   35.60    1.70
   9  -4  -6   38.00    1.90
  -9   4   6   35.40    2.20
   9   4  -6   36.60    1.80
  -9   4   6   35.30    1.90
  -8  -4   6   12.40    1.00
   8  -4  -6   13.60    1.20
   8  -4  -6   12.00    1.50
   8  -4  -6   13.90    1.40
  -8   4   6   11.70    1.30
   8   4  -6   13.00    1.10
   8   4  -6   11.30    1.20
  -8   4   6   18.20    2.10
   7  -4  -6  107.09    4.70
   7  -4  -6  101.19    4.30
  -7   4   6  120.39    5.60
   7   4  -6  106.69    4.10
   6  -4  -6   13.40    1.60
   6  -4  -6   11.50    1.70
   6  -4  -6   16.30    1.90
  -6   4   6   14.40    2.00
  -6   4   6   11.70    1.40
   6   4  -6   13.50    1.40
  -6   4   6   13.70    1.60
   6   4  -6   13.00    1.20
   5  -4  -6   75.29    3.00
   5  -4  -6   75.49    3.50
  -5   4   6   64.39    5.40
   5   4  -6   74.69    3.30
  -5   4   6   76.19    3.50
  -5   4   6   73.69    3.60
   4  -4  -6  102.19    3.70
   4  -4  -6  102.59    4.30
  -4   4   6  101.39    4.20
   3  -4  -6  229.28    7.80
   3  -4  -6  227.28    6.90
  -3   4   6  223.58    7.50
   2  -4  -6   34.00    1.80
   2  -4  -6   39.90    2.60
  -2   4   6   37.50    2.20
  -1  -4   6   10.20    1.00
   1  -4  -6    8.30    0.90
  -1   4   6    6.90    1.00
   0  -4  -6  243.48    7.10
   0   4   6  235.18    7.50
   1  -4   6   67.99    2.20
  -1  -4  -6   62.99    2.60
   1   4   6   67.99    2.90
   2  -4   6  209.58    6.30
   2   4   6  200.18    6.60
   3  -4   6  115.69    4.40
   3  -4   6  118.09    3.60
  -3   4  -6  116.59    4.80
   3   4   6  120.29    4.30
   3   4   6  120.09    5.10
   3   4   6  126.89    5.50
   4  -4   6   96.39    3.20
   4  -4   6   97.29    4.40
   4  -4   6   99.79    4.50
   4  -4   6  105.09    3.80
   4   4   6  101.39    3.80
   4   4   6  101.19    4.00
   4   4   6   99.59    3.80
   4   4   6  102.09    4.80
   4   4   6  106.29    4.70
  -4   4  -6  104.89    4.30
   4   4   6  105.19    4.20
   5  -4   6  292.07   10.80
   5   4   6  350.76   10.40
  -5   4  -6  355.96   12.30
   5   4   6  344.77   10.20
   6  -4   6   86.89    2.90
   6  -4   6   86.49    3.80
   6  -4   6   92.19    3.90
   6   4   6   86.29    3.50
  -6   4  -6   86.39    3.50
   6   4   6   91.89    4.00
   6   4   6   93.89    4.00
   6   4   6   89.39    3.40
   7  -4   6    8.90    1.10
   7  -4   6    6.80    1.00
   7   4   6    7.60    1.10
  -7   4  -6    6.80    0.80
   7   4   6    7.80    0.90
   7   4   6    8.50    1.20
   7   4   6    8.90    1.00
   8  -4   6    2.70    0.50
   8   4   6    2.50    0.50
   8   4   6    1.80    0.60
  -8   4  -6    2.10    0.40
   8   4   6    1.60    0.40
   9  -4   6    2.50    0.40
   9   4   6    2.30    0.40
   9   4   6    2.30    0.30
   9   4   6    2.50    0.40
 -11  -5   6   13.30    0.60
  11  -5  -6   13.60    0.70
 -11   5   6   10.80    0.70
  11   5  -6   13.40    0.70
  10  -5  -6    6.20    0.80
 -10  -5   6    6.60    0.60
 -10   5   6    7.70    0.90
  10   5  -6    6.50    0.50
 -10   5   6    7.50    0.70
  -9  -5   6    3.60    0.60
   9  -5  -6    3.20    0.60
   9  -5  -6    2.90    0.50
   9  -5  -6    2.40    0.60
   9   5  -6    2.50    0.50
  -9   5   6    4.00    0.90
  -9   5   6    2.60    0.50
  -8  -5   6    8.10    0.90
   8  -5  -6    8.30    1.10
   8  -5  -6    8.30    1.00
   8  -5  -6    6.70    1.20
  -8   5   6    9.40    1.40
   8   5  -6    9.40    1.00
  -8   5   6    8.00    1.00
   7  -5  -6   96.79    3.90
   7  -5  -6   94.29    4.00
   7  -5  -6   94.79    4.30
  -7   5   6   98.69    3.90
   7   5  -6   96.69    3.50
  -7   5   6   92.19    4.50
   6  -5  -6   17.70    2.10
   6  -5  -6   18.50    1.60
   6  -5  -6   19.50    1.70
  -6   5   6   19.90    1.70
  -6   5   6   19.60    1.60
  -6   5   6   21.90    2.40
   5  -5  -6   11.10    1.50
  -5  -5   6   11.10    1.60
   5  -5  -6   11.40    1.60
   5   5  -6    8.60    1.10
  -5   5   6   10.40    1.70
  -5   5   6   10.10    1.40
   4  -5  -6   10.50    1.10
   4  -5  -6    9.40    1.50
  -4   5   6   10.30    2.50
   4   5  -6    8.40    1.20
   3  -5  -6   17.60    1.30
   3  -5  -6   17.90    1.60
  -3   5   6   20.50    1.70
  -2  -5   6   18.60    1.50
   2  -5  -6   20.10    1.30
   2  -5  -6   20.40    1.70
  -2   5   6   20.50    1.60
   1  -5  -6   75.39    3.00
   1  -5  -6   69.59    3.30
  -1   5   6   75.59    3.30
   0  -5  -6  254.47    7.80
   0   5   6  257.57    8.00
  -1  -5  -6  140.99    5.70
   1   5   6  124.79    4.60
   2  -5   6  473.95   13.40
   2  -5   6  466.15   12.20
  -2   5  -6  457.95   13.60
   2   5   6  458.45   13.50
   2   5   6  447.36   14.40
   3  -5   6   76.49    2.90
   3  -5   6   77.09    4.20
   3  -5   6   81.79    3.40
   3   5   6   88.19    4.00
   3   5   6   87.09    3.40
  -3   5  -6   79.79    3.70
   3   5   6   86.39    3.50
   3   5   6   81.69    4.20
   4  -5   6  113.99    3.60
   4  -5   6  115.09    4.20
   4  -5   6  114.19    4.80
   4  -5   6  111.29    5.00
   4   5   6  117.99    5.10
   4   5   6  117.29    4.10
   4   5   6  118.99    4.30
   4   5   6  111.59    4.30
   4   5   6  114.79    4.80
  -4   5  -6  120.19    4.60
   4   5   6  121.09    4.60
   5  -5   6   76.49    3.50
   5  -5   6   78.79    3.60
   5  -5   6   81.09    3.00
   5   5   6   77.39    3.80
   5   5   6   84.99    3.70
   5   5   6   75.69    3.00
   5   5   6   81.09    3.40
  -5   5  -6   80.59    3.40
   6  -5   6   29.10    1.40
  -6   5  -6   31.10    1.80
   6   5   6   32.20    2.40
   6   5   6   28.90    2.00
   6   5   6   28.20    1.90
   6   5   6   25.70    2.50
   7  -5   6   21.90    0.90
   7  -5   6   24.00    1.50
   7  -5   6   21.20    2.00
   7   5   6   23.50    1.30
   7   5   6   23.40    1.40
   7   5   6   23.50    1.60
   7   5   6   22.40    1.50
  -7   5  -6   22.90    1.40
   8  -5   6   17.80    1.00
   8   5   6   19.60    1.00
  -8   5  -6   19.00    1.00
   8   5   6   19.40    1.10
   8   5   6   16.10    1.00
   8   5   6   18.30    1.10
   9   5   6   16.90    0.80
 -10  -6   6    2.30    0.30
  10  -6  -6    2.70    0.40
  10  -6  -6    2.60    0.40
 -10   6   6    1.90    0.70
 -10   6   6    2.80    0.50
  10   6  -6    2.90    0.40
   9  -6  -6   23.40    1.30
  -9  -6   6   22.60    1.10
   9  -6  -6   22.60    1.50
   9   6  -6   23.00    1.10
  -9   6   6   22.40    1.60
   8  -6  -6   39.50    1.90
  -8  -6   6   38.60    1.70
   8  -6  -6   39.70    2.00
   8  -6  -6   39.10    2.30
  -8   6   6   39.30    2.40
  -8   6   6   38.20    1.90
   8   6  -6   40.50    1.80
   7  -6  -6   28.60    2.10
   7  -6  -6   27.80    1.80
   7  -6  -6   29.30    1.80
  -7   6   6   28.90    2.20
   7   6  -6   31.00    1.60
  -7   6   6   30.20    1.80
   6  -6  -6   26.60    1.90
   6  -6  -6   27.60    2.30
  -6   6   6   25.20    1.80
  -6   6   6   26.40    2.20
   5  -6  -6   42.80    2.40
   5  -6  -6   40.60    2.50
  -5   6   6   38.10    2.70
  -5   6   6   41.50    2.50
   5   6  -6   41.50    2.10
   4  -6  -6    4.60    1.00
   4  -6  -6    4.00    0.90
  -4   6   6    3.90    1.10
  -4   6   6    4.50    0.90
   4   6  -6    3.60    0.80
  -3  -6   6    5.90    1.00
   3  -6  -6    4.50    0.70
   3  -6  -6    5.80    1.30
  -3  -6   6    4.60    1.00
  -3   6   6    6.70    1.10
  -3   6   6    6.60    1.40
   2  -6  -6   26.00    2.20
   2  -6  -6   24.90    1.80
  -2  -6   6   27.40    2.00
  -2   6   6   28.50    2.70
   2   6  -6   25.30    1.70
  -2   6   6   29.50    2.20
  -1  -6   6   20.20    1.60
   1  -6  -6   22.90    1.60
   1  -6  -6   23.10    1.70
  -1   6   6   25.10    1.90
   1   6  -6   23.30    1.70
   0  -6   6  236.58    7.60
   0   6  -6  230.88    7.70
   1  -6   6   37.90    2.30
  -1  -6  -6   34.80    1.90
   1   6   6   35.00    1.90
  -1   6  -6   32.80    2.30
   1   6   6   33.80    2.50
   1   6   6   28.80    2.60
   2  -6   6  269.17    8.30
   2   6   6  272.97    8.20
   2   6   6  288.77    8.80
   2   6   6  253.37    9.30
  -2   6  -6  260.57    8.60
   2   6   6  263.47    9.00
   3  -6   6  119.79    3.60
   3  -6   6  115.19    4.30
   3   6   6  113.29    4.00
   3   6   6  115.99    4.70
   3   6   6  118.49    5.20
  -3   6  -6  120.19    4.70
   3   6   6  117.89    4.30
   4  -6   6   44.20    2.20
   4  -6   6   41.90    1.70
   4   6   6   42.00    2.70
  -4   6  -6   46.50    2.50
   4   6   6   44.20    2.80
   4   6   6   37.30    3.10
   4   6   6   44.10    2.10
   4   6   6   44.60    2.40
   5  -6   6   11.90    1.00
   5   6   6   11.50    0.90
   5   6   6    9.20    1.20
   5   6   6   10.10    1.10
   5   6   6    9.90    1.30
  -5   6  -6   10.90    1.30
   6  -6   6   27.00    1.30
   6   6   6   27.20    1.70
   6   6   6   28.80    1.80
   6   6   6   27.10    1.60
  -6   6  -6   27.70    1.60
   6   6   6   28.30    1.50
   7   6   6   21.60    1.40
  -7   6  -6   20.70    1.20
   7   6   6   14.40    1.40
   7   6   6   21.60    1.20
   7   6   6   20.50    1.30
   8   6   6    4.10    0.40
   8   6   6    4.00    0.60
   8   6   6    4.70    0.50
  -8   6  -6    4.00    0.40
  10  -7  -6   10.30    0.60
  10  -7  -6   10.50    0.70
 -10  -7   6   11.80    0.60
 -10   7   6   11.40    0.70
   9  -7  -6   12.60    1.00
  -9  -7   6   11.90    0.70
   9  -7  -6   11.50    0.70
  -9   7   6   10.80    1.00
   9   7  -6   11.50    0.60
  -8  -7   6   20.60    1.10
   8  -7  -6   20.00    1.20
   8  -7  -6   21.90    1.30
   8  -7  -6   18.90    1.40
  -8   7   6   20.10    1.50
   8   7  -6   20.30    1.10
   7  -7  -6   44.50    2.60
   7  -7  -6   50.29    2.30
  -7   7   6   50.39    2.10
   6  -7  -6   25.50    2.10
   6  -7  -6   26.30    1.70
   6  -7  -6   28.60    1.90
  -6   7   6   25.20    2.00
   5  -7  -6   26.20    1.90
  -5   7   6   27.40    2.20
  -4  -7   6   41.50    2.40
   4  -7  -6   40.80    2.50
   4  -7  -6   41.10    2.30
  -4   7   6   44.00    2.80
  -4   7   6   36.90    2.60
   4   7  -6   42.20    2.10
   3  -7  -6    1.70    0.70
   3  -7  -6    1.10    0.70
  -3  -7   6    0.90    0.60
  -3   7   6    0.90    0.50
  -3   7   6    0.20    0.60
   3   7  -6    1.30    0.60
   2  -7  -6   15.50    1.60
  -2  -7   6   16.70    1.40
   2  -7  -6   18.50    1.70
   2   7  -6   16.00    1.30
  -2   7   6   17.30    1.50
  -2   7   6   16.20    2.10
  -2   7   6   18.00    1.70
  -1  -7   6  183.78    6.20
   1   7  -6  191.78    6.20
  -1   7   6  192.68    6.40
  -1   7   6  178.48    6.20
  -1   7   6  187.28    9.30
   0  -7   6  147.49    5.30
   0   7   6  152.88    6.40
   0   7   6  148.79    5.20
   0   7   6  150.08    6.20
   0   7  -6  149.99    5.30
   1  -7   6  138.09    5.00
   1   7   6  135.69    4.70
   1   7   6  148.29    4.90
   1   7   6  142.79    5.70
   1   7   6  130.19    5.70
  -1   7  -6  142.09    5.10
  -1   7  -6  138.69    5.20
   2  -7   6   12.30    0.80
   2  -7   6   11.10    1.30
   2   7   6   14.00    1.70
  -2   7  -6   12.70    1.50
   2   7   6   12.70    1.10
   2   7   6   10.30    1.10
  -2   7  -6   10.90    1.40
   2   7   6   14.00    1.80
   3  -7   6  110.19    3.60
   3  -7   6  109.19    4.00
   3   7   6  106.19    3.80
  -3   7  -6  115.39    4.30
   3   7   6  112.49    4.90
   3   7   6   96.29    4.80
   3   7   6  110.99    4.40
   4  -7   6   35.10    1.80
  -4   7  -6   37.10    2.10
   4   7   6   37.40    2.10
   4   7   6   35.60    1.70
   4   7   6   34.20    2.30
   5   7   6   11.00    1.30
   5   7   6   12.50    0.90
   5   7   6   12.80    1.20
   6  -7   6    4.00    0.50
   6   7   6    3.60    0.80
   6   7   6    3.70    0.50
  -6   7  -6    3.90    0.60
   6   7   6    3.20    0.60
   7  -7   6    2.20    0.30
   7   7   6    2.30    0.40
  -7   7  -6    2.80    0.40
   7   7   6    2.00    0.40
  -8   7  -6    0.60    0.20
   9  -8  -6    1.30    0.40
  -9  -8   6    1.30    0.20
   9  -8  -6    1.30    0.20
   9  -8  -6    1.40    0.30
  -9   8   6    1.30    0.40
   8  -8  -6    1.80    0.50
   8  -8  -6    3.60    0.60
   8  -8  -6    2.50    0.60
   8   8  -6    2.90    0.60
  -8   8   6    3.90    1.00
   7  -8  -6   40.80    2.00
   7  -8  -6   37.30    1.80
  -7   8   6   37.70    2.20
   7   8  -6   38.90    1.60
   6  -8  -6    8.90    1.00
   5  -8  -6   41.50    2.10
   5  -8  -6   43.20    2.40
  -5   8   6   41.90    2.50
   4  -8  -6    3.00    0.80
   4  -8  -6    2.70    0.60
  -4   8   6    1.80    0.70
   3  -8  -6   27.30    1.90
   3  -8  -6   24.90    1.70
  -3  -8   6   24.80    3.00
  -3   8   6   26.10    1.90
  -3   8   6   25.60    1.90
   3   8  -6   26.00    1.60
   2  -8  -6   17.20    1.50
  -2  -8   6   19.30    1.50
  -2   8   6   17.10    2.50
   2   8  -6   17.60    1.60
   1  -8  -6   87.59    3.80
  -1  -8   6   89.59    3.60
  -1   8   6   86.09    3.30
   1   8  -6   88.99    3.50
   0  -8   6  174.98    5.80
   0   8   6  162.18    6.90
   0   8   6  160.38    5.20
   0   8   6  154.98    7.70
   1  -8   6    6.30    1.00
   1   8   6    6.70    1.20
   1   8   6    7.30    1.00
  -1   8  -6    8.30    1.10
   2  -8   6    5.90    0.90
   2   8   6    5.30    0.70
   2   8   6    5.90    1.00
  -2   8  -6    4.80    0.80
  -2   8  -6    4.50    0.80
   3  -8   6   34.90    1.80
   3   8   6   32.70    2.00
  -3   8  -6   32.00    2.00
  -3   8  -6   33.20    1.90
   3   8   6   31.70    1.60
   4  -8   6    0.50    0.40
   4   8   6   -0.30    0.40
   4   8   6    0.60    0.30
  -4   8  -6    0.40    0.40
   5  -8   6   19.10    1.10
  -5   8  -6   21.60    1.30
   5   8   6   18.80    1.10
   5   8   6   19.80    1.30
   6  -8   6    9.40    0.70
  -6   8  -6    8.70    0.80
   6   8   6    9.20    0.70
   6   8   6    8.70    0.80
   7  -8   6    3.90    0.40
  -7   8  -6    3.90    0.40
   7   8   6    4.10    0.40
   7   8   6    3.60    0.40
  -9  -9   6    6.20    0.40
  -9   9   6    5.40    0.40
   8  -9  -6   28.00    1.30
   8  -9  -6   29.20    1.20
   8  -9  -6   28.70    1.40
  -8  -9   6   30.60    1.10
  -8   9   6   28.40    1.40
   8   9  -6   31.60    1.10
   7  -9  -6   16.60    1.00
   7  -9  -6   18.50    1.10
  -7   9   6   17.50    1.20
   6  -9  -6    4.30    0.70
   6  -9  -6    2.90    0.50
  -6   9   6    2.80    0.60
   5  -9  -6   11.20    1.00
   5  -9  -6   13.80    1.20
  -5   9   6   13.90    1.50
   4  -9  -6   34.90    2.00
  -4   9   6   35.80    2.10
  -3  -9   6   95.09    3.70
   3  -9  -6  102.59    4.00
  -3   9   6  105.69    3.90
   3   9  -6   96.59    3.40
   2  -9  -6   51.29    2.60
  -2  -9   6   54.49    2.50
   2   9  -6   56.99    2.30
  -2   9   6   55.29    2.50
   1  -9  -6   26.10    1.70
  -1  -9   6   27.60    1.70
   1   9  -6   26.60    1.50
  -1   9   6   26.50    1.30
  -1   9   6   26.10    2.10
  -1   9   6   26.80    1.50
   0  -9   6   29.50    1.70
   0   9   6   32.20    1.60
   0   9  -6   32.30    1.70
   0   9   6   34.00    2.30
   1  -9   6   15.60    1.20
  -1   9  -6   16.40    1.20
   1   9   6   15.10    1.50
   1   9   6   13.80    1.00
   2  -9   6   27.10    1.60
  -2   9  -6   26.40    1.60
   2   9   6   28.20    1.80
   3  -9   6    7.20    0.90
  -3   9  -6    7.20    1.00
   3   9   6    6.00    0.90
   3   9   6    7.00    0.70
   4  -9   6   31.90    1.60
   4   9   6   33.10    1.40
   4   9   6   32.60    1.70
  -4   9  -6   35.90    1.70
   5  -9   6   19.70    1.00
  -5   9  -6   19.70    1.10
   5   9   6   21.00    1.00
   5   9   6   18.50    1.40
   6  -9   6    1.80    0.30
   6   9   6    2.00    0.40
   6   9   6    2.00    0.40
  -6   9  -6    1.60    0.30
  -7   9  -6    6.80    0.40
   8 -10  -6    1.00    0.20
  -8 -10   6    1.00    0.20
  -8  10   6    0.90    0.20
   7 -10  -6    2.20    0.40
   7  10  -6    2.20    0.30
  -7  10   6    2.10    0.40
  -6  10   6    1.00    0.50
   5 -10  -6   35.50    1.70
  -5  10   6   34.50    1.80
   4 -10  -6    4.40    0.70
  -4  10   6    5.20    0.80
   3 -10  -6   26.50    1.60
  -3 -10   6   25.90    1.60
  -3  10   6   26.80    1.50
   2 -10  -6    0.60    0.40
  -2 -10   6    0.70    0.40
  -2  10   6    1.00    0.60
   2  10  -6    0.60    0.50
  -2  10   6    0.80    0.40
  -2  10   6    0.70    0.30
  -1 -10   6   22.10    1.30
   1 -10  -6   22.20    1.40
   1  10  -6   21.40    1.20
  -1  10   6   21.80    1.20
  -1  10   6   24.20    2.50
   0 -10   6   23.20    1.40
   0  10   6   23.30    2.50
   0  10   6   23.40    1.20
   0  10  -6   21.00    1.20
   1 -10   6    7.40    0.90
   1  10   6    6.50    0.60
   1  10   6    7.20    1.00
  -1  10  -6    5.20    0.70
   2 -10   6   31.20    1.50
   2  10   6   30.20    1.30
  -2  10  -6   32.10    1.50
   2  10   6   29.60    1.80
   3 -10   6   37.30    1.70
  -3  10  -6   39.80    1.70
   3  10   6   37.40    1.80
   4 -10   6   18.00    1.20
   4  10   6   23.00    1.50
   4  10   6   20.10    0.90
   5 -10   6    8.60    0.60
   5  10   6    6.90    0.60
   5  10   6    8.70    0.50
  -5  10  -6    9.40    0.60
   6 -10   6    9.40    0.40
  -6  10  -6    9.30    0.50
   6  10   6    8.40    0.50
   7 -11  -6   10.30    0.50
  -7 -11   6   11.20    0.50
  -7  11   6   10.60    0.50
   6 -11  -6   24.50    1.00
  -6  11   6   23.70    1.10
   5 -11  -6   65.59    2.30
  -5  11   6   65.89    2.30
  -4  11   6    9.90    0.70
   3 -11  -6   34.50    1.60
  -3  11   6   34.40    1.70
  -3  11   6   32.50    1.90
  -2 -11   6   21.30    1.20
   2 -11  -6   22.30    1.20
  -2  11   6   21.40    1.50
  -2  11   6   21.60    1.00
   1 -11  -6   36.80    2.10
  -1  11   6   29.70    1.30
  -1  11   6   29.70    1.80
   0 -11   6    3.90    0.50
   0  11   6    5.10    0.50
   0  11  -6    4.20    0.60
   0  11   6    3.90    0.70
   1 -11   6   13.90    0.90
   1  11   6   14.10    1.10
   1  11   6   12.80    0.70
   2 -11   6   14.60    1.20
  -2  11  -6    9.20    0.60
   2  11   6    9.80    0.60
   2  11   6    9.70    0.80
   3 -11   6    5.80    0.50
   3  11   6    5.60    0.60
  -3  11  -6    5.80    0.50
   4 -11   6    2.20    0.30
   4  11   6    1.60    0.30
   4  11   6    1.50    0.30
  -4  11  -6    2.30    0.40
   5 -11   6    2.50    0.20
   5  11   6    1.90    0.20
  -5  11  -6    2.50    0.30
   5 -12  -6   15.20    0.70
  -5  12   6   14.30    0.80
   5  12  -6   14.00    0.60
   4 -12  -6   22.30    1.00
  -4  12   6   20.50    1.10
   3 -12  -6   38.30    1.50
  -3  12   6   39.50    1.70
   2 -12  -6   21.80    1.00
  -2  12   6   21.20    1.20
  -1 -12   6    1.80    0.40
   1 -12  -6    1.60    0.30
  -1  12   6    1.20    0.30
   0 -12   6   25.30    1.40
   0  12   6   26.50    1.30
   0  12   6   23.10    1.00
   1 -12   6    2.20    0.30
   1  12   6    2.80    0.40
   1  12   6    1.70    0.30
   2 -12   6   13.20    1.00
   2  12   6   10.70    0.70
   3 -12   6    9.90    0.50
   3  12   6    9.60    0.60
  -3  13   6    0.10    0.10
  -2  13   6    4.50    0.40
  -1  13   6    0.60    0.20
   0  13   6    1.90    0.30
   1  13   6    2.40    0.30
  11   0  -7   73.89    2.50
 -11   0   7   76.29    2.50
  11   0  -7   76.69    2.50
 -10   0   7    4.10    0.80
  10   0  -7    4.80    0.70
 -10   0   7    3.80    0.60
   9   0  -7   24.30    2.10
  -9   0   7   23.70    1.90
  -9   0   7   26.60    2.00
   8   0  -7   21.10    1.50
  -8   0   7   22.00    1.50
   8   0  -7   22.40    1.60
  -8   0   7   21.70    1.90
   8   0  -7   22.50    1.70
  -7   0   7   36.40    2.60
   7   0  -7   35.10    2.20
   7   0  -7   39.90    2.30
   7   0  -7   39.10    2.30
  -7   0   7   39.50    2.20
   6   0  -7  420.46   12.50
  -6   0   7  429.86   13.20
   6   0  -7  413.56   12.40
  -6   0   7  414.06   12.10
   6   0  -7  416.76   12.40
   5   0  -7  278.27    8.90
  -5   0   7  275.67    9.40
   5   0  -7  279.37    8.90
  -5   0   7  273.97    8.50
  -4   0   7   10.90    0.90
  -3   0   7   42.00    1.90
  -2   0   7   63.19    2.60
  -1   0   7  198.48    6.50
   0   0   7    2.30    0.60
   1   0   7   36.90    2.10
   2   0   7   32.60    2.00
   3   0   7   78.19    4.50
   3   0   7   81.39    4.80
   4   0   7  113.69    5.00
   4   0   7  109.59    5.00
   5   0   7  546.05   15.10
   5   0   7  407.66   14.50
   6   0   7   76.19    3.60
   6   0   7   76.49    3.20
   6   0   7   79.09    3.70
   7   0   7    3.30    0.70
   7   0   7    4.70    0.80
   7   0   7    4.10    0.90
   8   0   7   49.80    2.20
   8   0   7   42.80    2.10
   9   0   7   90.99    3.00
   9   0   7   86.69    2.90
  11  -1  -7    8.60    1.00
 -11  -1   7    8.10    0.60
  11  -1  -7    7.50    0.60
  11   1  -7    7.50    0.60
 -11   1   7    7.50    0.60
  10  -1  -7    2.70    0.50
 -10  -1   7    3.00    0.50
  10  -1  -7    3.30    0.50
 -10   1   7    2.30    0.50
  10   1  -7    2.00    0.40
 -10   1   7    2.80    0.70
  -9  -1   7    8.80    1.00
   9  -1  -7    9.90    0.90
  -9  -1   7   10.10    1.30
   9  -1  -7    9.80    1.20
   9  -1  -7    9.20    1.10
  -9   1   7    9.80    1.10
   9   1  -7    8.90    1.10
  -9   1   7   10.70    1.40
   9   1  -7    7.80    1.00
   8  -1  -7    8.40    1.20
   8  -1  -7    7.50    1.00
  -8  -1   7   10.40    1.60
  -8  -1   7    8.90    1.00
   8  -1  -7    6.20    0.90
   8   1  -7    7.20    0.90
  -8   1   7    8.60    1.40
  -8   1   7   10.40    1.20
   8   1  -7    9.00    1.10
   8   1  -7    8.10    1.10
  -7  -1   7   18.70    2.10
   7  -1  -7   24.10    1.90
   7  -1  -7   20.60    1.70
   7  -1  -7   20.00    1.60
  -7  -1   7   18.20    2.30
  -7   1   7   18.80    2.30
   7   1  -7   18.60    1.50
   7   1  -7   20.30    1.60
   7   1  -7   16.60    1.60
  -7   1   7   18.60    2.10
   6  -1  -7  176.58    6.30
  -6  -1   7  178.88    5.90
   6  -1  -7  176.68    6.40
   6  -1  -7  184.58    6.40
  -6  -1   7  179.78    6.80
   6   1  -7  175.58    6.20
  -6   1   7  179.18    6.90
   6   1  -7  178.18    6.20
  -6   1   7  173.88    6.00
   6   1  -7  183.88    6.30
   5  -1  -7  121.99    4.90
  -5  -1   7  122.99    4.40
  -5  -1   7  121.79    5.20
  -5   1   7  120.69    5.30
  -5   1   7  123.79    4.60
  -5   1   7  125.89    4.20
   5   1  -7  132.39    5.00
   5   1  -7  123.99    4.80
   4  -1  -7   81.99    3.80
   4  -1  -7   79.19    3.10
  -4   1   7   84.69    3.20
   3  -1  -7   82.59    3.00
  -3  -1   7   84.49    3.00
  -3   1   7   87.99    3.30
   2  -1  -7    6.40    0.70
  -2  -1   7    6.60    0.80
  -2   1   7    8.80    1.00
  -1  -1   7  257.17    7.90
  -1   1   7  271.77    8.00
   0  -1   7  162.98    5.40
   0   1   7  166.78    5.50
   1  -1   7    5.80    0.90
   1   1   7    6.30    0.90
   2  -1   7   59.09    2.90
   2   1   7   58.99    2.80
   3  -1   7  105.89    4.90
   3  -1   7  127.49    5.90
   3   1   7  136.79    4.80
   4  -1   7  100.89    4.60
   4  -1   7   94.29    4.50
   4   1   7   99.79    4.70
   4   1   7   96.99    4.10
   4   1   7  100.39    4.60
   5  -1   7   61.79    3.30
   5  -1   7   59.49    3.30
   5   1   7   57.79    3.20
   5   1   7   58.19    3.30
   6  -1   7  133.09    5.20
   6  -1   7  135.09    5.30
   6  -1   7  132.89    4.90
   6   1   7  140.59    5.30
   6   1   7  140.49    4.80
   6   1   7  138.79    5.40
   7  -1   7   35.10    2.10
   7  -1   7   36.20    1.90
   7  -1   7   35.70    2.10
   7   1   7   36.80    2.10
   7   1   7   34.70    2.10
   7   1   7   36.40    1.80
   8  -1   7   41.90    2.40
   8  -1   7   42.30    2.00
   8   1   7   44.20    1.80
   8   1   7   43.10    2.10
   8   1   7   42.30    2.00
   9  -1   7   42.10    1.80
   9  -1   7   40.10    1.80
   9   1   7   38.50    1.60
   9   1   7   43.40    1.70
  11  -2  -7    0.20    0.30
 -11  -2   7    0.50    0.20
  11  -2  -7    0.60    0.20
  11  -2  -7    0.60    0.30
 -11   2   7    1.00    0.30
  11   2  -7    0.60    0.20
 -10  -2   7   14.90    1.00
  10  -2  -7   13.40    0.90
  10  -2  -7   14.70    1.10
 -10   2   7   13.40    1.20
  10   2  -7   14.50    1.00
 -10   2   7   16.90    1.00
  -9  -2   7   61.49    2.50
   9  -2  -7   48.80    3.30
   9  -2  -7   63.39    2.80
   9  -2  -7   59.29    2.40
  -9   2   7   58.69    2.60
   9   2  -7   58.09    2.60
  -9   2   7   63.39    3.10
  -8  -2   7   28.40    1.60
  -8  -2   7   27.50    2.10
   8  -2  -7   28.30    1.80
   8  -2  -7   25.80    1.70
   8  -2  -7   26.10    1.90
  -8   2   7   24.40    2.00
   8   2  -7   27.60    1.60
  -8   2   7   28.00    1.70
   8   2  -7   26.40    1.70
   8   2  -7   26.30    1.60
  -7  -2   7  108.59    4.30
   7  -2  -7  113.99    4.40
   7   2  -7  113.29    4.20
   6  -2  -7   15.00    1.70
  -6  -2   7   12.40    1.10
   6  -2  -7   12.20    1.50
   6  -2  -7   10.70    1.60
  -6  -2   7   11.90    1.70
   6   2  -7   12.80    1.40
  -6   2   7   12.50    1.90
   6   2  -7   10.40    1.30
   6   2  -7   13.70    1.30
  -6   2   7   12.60    1.40
   5  -2  -7   76.59    3.60
  -5  -2   7   67.39    3.60
   5  -2  -7   75.39    3.10
   5   2  -7   69.49    3.20
   5   2  -7   75.79    3.40
  -5   2   7   73.59    3.00
   4  -2  -7  160.68    5.90
   4  -2  -7  153.18    5.00
  -4   2   7  155.08    5.30
  -3   2   7  127.39    4.60
   2  -2  -7   81.89    2.90
  -2  -2   7   83.49    3.10
  -2   2   7   82.89    3.30
  -1  -2   7  121.09    4.20
   1  -2  -7  119.09    3.70
  -1   2   7  116.39    4.20
   0  -2   7   62.99    2.80
   0   2   7   63.59    2.80
   1  -2   7   61.29    2.80
   1   2   7   56.89    2.70
   2   2   7   61.79    2.80
   2   2   7   56.99    3.60
   3  -2   7   27.30    1.60
   3  -2   7   26.70    2.30
   3   2   7   28.80    1.90
   3   2   7   27.50    2.30
   3   2   7   29.50    2.50
   4  -2   7   51.79    3.10
   4  -2   7   48.40    1.90
   4  -2   7   53.09    3.10
   4   2   7   53.29    2.70
   4   2   7   48.30    3.00
   4   2   7   52.89    3.10
   5  -2   7   40.00    2.60
   5  -2   7   41.90    2.60
   5   2   7   37.90    2.60
   5   2   7   35.30    2.40
   6  -2   7   11.30    1.40
   6  -2   7   11.70    1.40
   6   2   7    9.50    1.30
   6   2   7   13.80    1.60
   6   2   7   10.10    1.50
   7  -2   7  112.39    4.30
   7  -2   7  109.49    4.20
   7   2   7  116.39    3.90
   7   2   7  113.49    4.30
   7   2   7  117.39    4.30
   8  -2   7    6.30    0.70
   8  -2   7    5.80    1.00
   9  -2   7    1.30    0.30
   9  -2   7    1.20    0.30
   9   2   7    1.40    0.40
   9   2   7    1.60    0.50
 -11  -3   7   14.10    0.80
  11  -3  -7   11.60    0.90
  11  -3  -7   13.00    0.90
  11   3  -7   14.60    0.70
 -11   3   7   14.00    0.70
  11   3  -7   15.60    0.90
  10  -3  -7   12.30    1.10
 -10  -3   7   17.10    1.20
  10  -3  -7   15.50    1.00
 -10   3   7   14.50    1.10
 -10   3   7   16.90    1.30
  10   3  -7   17.10    1.30
   9  -3  -7  128.79    4.20
   9  -3  -7  124.09    4.60
   9  -3  -7  133.59    4.70
  -9  -3   7  126.69    4.20
  -9   3   7  126.79    4.30
  -9   3   7  131.69    4.90
   9   3  -7  127.59    4.30
  -8  -3   7   59.19    2.50
   8  -3  -7   56.29    2.70
   8  -3  -7   53.09    2.80
   8  -3  -7   58.39    2.70
   8   3  -7   60.79    2.60
  -8   3   7   56.29    3.10
  -8   3   7   57.99    2.70
   7  -3  -7   43.60    2.40
   7  -3  -7   40.80    2.60
  -7  -3   7   44.90    2.20
  -7  -3   7   40.90    2.60
   7  -3  -7   45.40    2.70
  -7   3   7   44.30    2.90
  -7   3   7   46.60    2.40
   7   3  -7   45.90    2.20
   7   3  -7   45.50    2.30
   6  -3  -7   26.50    1.90
  -6  -3   7   26.20    2.10
   6  -3  -7   26.10    2.20
   6  -3  -7   27.70    2.00
   6   3  -7   26.30    1.70
   6   3  -7   26.60    1.80
  -6   3   7   24.50    1.80
  -6   3   7   26.00    1.80
  -6   3   7   27.60    2.30
   6   3  -7   28.20    1.80
   5  -3  -7   44.10    2.60
   5  -3  -7   43.40    2.60
   5  -3  -7   56.79    3.20
  -5   3   7   40.20    2.50
  -5   3   7   45.70    3.00
   5   3  -7   44.60    2.40
   5   3  -7   42.70    2.60
  -4  -3   7  127.09    5.20
   4  -3  -7  113.29    5.10
   4  -3  -7  116.79    4.10
   4  -3  -7  118.09    4.80
  -4   3   7  117.49    5.20
  -4   3   7  121.79    5.70
   4   3  -7  115.39    4.50
  -4   3   7  119.89    4.50
   3  -3  -7  199.98    6.20
   3  -3  -7  213.18    7.20
  -3   3   7  207.98    6.70
   2  -3  -7   16.30    1.10
  -2   3   7   17.20    1.40
   1  -3  -7   36.50    1.60
  -1   3   7   38.90    2.10
   0   3   7  179.38    5.90
   1   3   7   80.59    3.30
   2  -3   7   54.39    2.40
   2  -3   7   51.39    3.20
   2   3   7   46.80    3.30
   2   3   7   52.19    3.20
   3  -3   7    7.70    1.40
   3  -3   7    7.90    1.50
   3  -3   7    7.90    0.90
   3   3   7    7.30    1.60
   3   3   7    7.90    1.10
   3   3   7    6.80    1.40
   4  -3   7  136.99    5.40
   4  -3   7  124.59    4.10
   4  -3   7  126.59    5.20
   4   3   7  124.69    5.50
   4   3   7  128.69    4.80
  -4   3  -7  122.29    4.70
   4   3   7  125.79    5.20
   5  -3   7    0.10    0.50
   5  -3   7    0.40    0.20
   5  -3   7    0.00    0.40
   5   3   7    1.10    0.70
   5   3   7    0.00    0.50
   5   3   7   -0.20    0.70
  -5   3  -7    0.60    0.50
   6  -3   7   15.50    1.80
   6  -3   7   13.40    1.70
  -6   3  -7   15.30    1.30
   6   3   7   13.40    1.20
   6   3   7   17.30    1.60
   6   3   7   14.40    1.40
   7  -3   7    9.80    1.20
   7  -3   7   11.00    1.20
   7   3   7   11.70    1.40
   7   3   7   12.00    1.40
   7   3   7   11.60    1.30
  -7   3  -7   11.80    1.30
   8  -3   7    6.30    0.70
   8  -3   7    5.90    0.70
   8   3   7    6.80    0.80
   8   3   7    7.00    0.80
   8   3   7    7.30    0.80
   9  -3   7    1.20    0.30
   9   3   7    1.50    0.30
   9   3   7    0.60    0.20
 -11  -4   7   15.60    0.70
  11  -4  -7   15.00    0.80
  11   4  -7   15.50    0.80
 -11   4   7   11.10    0.80
 -10  -4   7   21.80    1.10
  10  -4  -7   22.20    1.30
  10  -4  -7   22.10    1.60
 -10   4   7   23.30    1.10
  10   4  -7   22.80    1.10
 -10   4   7   22.30    1.40
   9  -4  -7   35.50    1.60
  -9  -4   7   36.30    1.70
   9  -4  -7   36.90    2.00
   9  -4  -7   37.70    1.80
   9   4  -7   36.40    1.70
  -9   4   7   36.90    1.80
  -9   4   7   34.10    2.00
  -8  -4   7   87.99    3.20
   8  -4  -7   78.09    4.60
   8  -4  -7   89.69    3.50
  -8   4   7   93.79    5.00
   8   4  -7   93.49    3.40
  -7  -4   7   93.99    3.40
   7  -4  -7   95.29    3.90
  -7  -4   7   97.19    4.20
   7  -4  -7   93.99    4.20
   7  -4  -7   97.29    3.90
   7   4  -7   87.09    3.40
  -7   4   7   97.19    3.80
  -7   4   7   97.09    4.50
   7   4  -7  103.19    3.70
   6  -4  -7    4.40    1.10
   6  -4  -7    3.00    0.80
   6  -4  -7    4.00    1.10
  -6  -4   7    4.00    1.00
  -6   4   7    4.90    1.30
  -6   4   7    5.10    0.90
   6   4  -7    4.50    0.80
  -6   4   7    4.40    0.90
   6   4  -7    4.30    0.90
  -5  -4   7  161.78    6.10
   5  -4  -7  172.88    6.20
   5  -4  -7  173.68    6.10
   5   4  -7  173.68    5.90
  -5   4   7  167.58    5.90
  -5   4   7  170.98    6.70
  -5   4   7  164.78    5.90
   4  -4  -7   22.10    1.80
  -4  -4   7   23.20    1.90
   4  -4  -7   21.50    1.40
  -4   4   7   22.60    2.10
   4   4  -7   23.10    1.80
  -4   4   7   22.10    2.60
   4   4  -7   19.80    1.60
  -4   4   7   18.60    1.70
   3  -4  -7    9.00    1.30
  -3  -4   7    9.00    1.30
   3  -4  -7    8.30    0.90
  -3   4   7    7.80    1.40
  -3   4   7    8.10    1.10
   3   4  -7    8.50    1.20
  -3   4   7    9.10    1.70
   2  -4  -7   91.09    3.20
  -2   4   7   88.69    3.70
   1  -4  -7   64.99    2.50
  -1   4   7   62.99    2.90
   0  -4   7  110.49    4.50
   0   4   7  120.39    4.30
   1  -4   7  162.98    5.40
  -1   4  -7  155.28    5.70
   1   4   7  158.08    6.70
   2  -4   7   34.40    1.90
   2   4   7   35.30    2.00
  -2   4  -7   33.90    2.40
   2   4   7   35.80    2.70
   3  -4   7  346.67    9.90
   3  -4   7  343.67   11.10
   3  -4   7  334.77   10.90
   3   4   7  364.16   10.40
  -3   4  -7  345.77   10.50
   3   4   7  342.47   11.10
   3   4   7  349.77   11.40
   4   4   7   19.20    1.50
   4   4   7   23.20    3.60
   5  -4   7   18.10    1.60
   5  -4   7   17.00    1.60
   5  -4   7   17.10    1.00
   5   4   7   19.00    1.80
   5   4   7   16.00    1.20
   5   4   7   18.80    1.60
  -5   4  -7   18.10    1.40
   6  -4   7    7.30    1.10
   6  -4   7    9.00    1.10
   6  -4   7    8.10    0.50
   6   4   7    7.80    1.10
   6   4   7    8.80    1.20
  -6   4  -7    7.70    0.90
   6   4   7    9.30    0.90
   7  -4   7    6.00    0.90
   7   4   7    4.60    0.70
  -7   4  -7    6.10    0.70
   7   4   7    5.60    0.60
   7   4   7    7.30    1.00
   8  -4   7    5.00    0.50
   8  -4   7    3.50    0.60
   8   4   7    5.40    0.70
   8   4   7    5.90    0.70
   8   4   7    3.30    0.60
  -8   4  -7    5.30    0.50
   9   4   7    0.70    0.30
 -10  -5   7    7.60    0.60
  10  -5  -7    7.50    0.70
  10  -5  -7    8.20    0.60
 -10   5   7    8.30    0.70
  10   5  -7    8.40    0.50
 -10   5   7    6.90    0.80
  -9  -5   7   23.80    1.20
   9  -5  -7   23.70    1.30
   9  -5  -7   22.80    1.60
  -9   5   7   19.80    1.50
   9   5  -7   23.30    1.20
  -9   5   7   23.50    1.60
   8  -5  -7    7.40    0.90
   8  -5  -7    6.40    1.00
   8  -5  -7    8.10    1.00
  -8  -5   7    6.10    0.70
  -8   5   7    7.50    1.10
  -8   5   7    6.00    0.80
   8   5  -7    5.50    0.70
   7  -5  -7    5.20    0.90
   7  -5  -7    4.60    0.90
   7  -5  -7    2.90    0.90
  -7   5   7    4.20    0.80
   7   5  -7    4.20    0.70
  -7   5   7    4.20    1.00
  -6  -5   7   33.10    2.30
   6  -5  -7   35.60    2.50
   6  -5  -7   33.90    2.10
   6  -5  -7   34.20    2.10
  -6   5   7   32.60    1.90
  -6   5   7   32.00    2.40
   6   5  -7   33.50    1.80
  -5  -5   7   23.10    1.80
   5  -5  -7   24.00    1.80
   5  -5  -7   23.80    1.90
  -5   5   7   23.10    2.10
   5   5  -7   25.30    1.70
  -5   5   7   27.00    1.90
   4  -5  -7  244.98    8.20
   4  -5  -7  259.37    8.40
  -4  -5   7  239.48    8.10
   4   5  -7  249.18    7.90
  -4   5   7  258.07    8.10
  -4   5   7  257.07    8.80
  -3  -5   7  145.29    5.40
   3  -5  -7  135.79    5.10
   3   5  -7  127.19    4.80
  -3   5   7  138.39    5.00
  -3   5   7  134.29    6.00
  -3   5   7  129.79    5.40
   2  -5  -7   86.49    5.10
   2  -5  -7   82.09    3.10
  -2   5   7   81.19    3.50
  -2   5   7   75.99    6.10
  -2   5   7   82.39    4.00
  -1  -5   7    1.10    0.70
   1  -5  -7    1.00    0.50
   1  -5  -7    2.30    0.70
  -1  -5   7    2.30    1.10
  -1   5   7    1.70    1.10
  -1   5   7    1.10    0.70
  -1   5   7    2.10    0.60
   0  -5   7    8.10    1.40
   0  -5   7    6.60    1.10
   0   5   7    7.20    1.00
   0   5   7    7.70    2.30
   0   5   7    7.60    2.40
   0   5  -7    7.40    1.20
   1  -5   7  150.68    5.20
   1   5   7  149.19    5.90
   1   5   7  149.49    6.30
  -1   5  -7  146.79    5.40
   1   5   7  155.08    5.20
   1   5   7  150.38    5.80
   2  -5   7  274.27    9.20
   2  -5   7  272.17    8.30
   2   5   7  268.17    8.80
   2   5   7  275.57    9.60
   2   5   7  280.87    8.40
  -2   5  -7  289.67    8.80
   2   5   7  267.97    9.00
   3  -5   7   55.09    2.50
   3  -5   7   56.69    3.10
   3   5   7   58.39    3.40
   3   5   7   53.69    3.00
  -3   5  -7   57.99    2.80
   3   5   7   56.69    2.80
   4  -5   7   45.70    2.60
   4  -5   7   45.80    2.70
   4  -5   7   50.59    2.10
   4   5   7   47.80    2.40
  -4   5  -7   47.80    2.40
   4   5   7   51.29    2.80
   4   5   7   43.90    2.80
   5  -5   7   65.99    2.40
   5   5   7   68.49    3.30
  -5   5  -7   66.49    2.80
   5   5   7   67.29    3.90
   5   5   7   65.49    3.10
   6  -5   7    3.00    0.70
   6  -5   7    3.40    0.70
   6  -5   7    2.80    0.30
  -6   5  -7    3.00    0.60
   6   5   7    3.50    0.60
   6   5   7    2.80    0.70
   6   5   7    3.40    0.70
   6   5   7    3.10    0.70
   7  -5   7    8.60    0.80
  -7   5  -7    8.80    0.70
   7   5   7    7.80    0.60
   7   5   7    8.00    0.90
   7   5   7    8.60    0.80
   8   5   7    0.90    0.30
   8   5   7    0.60    0.30
  -8   5  -7    0.90    0.20
 -10  -6   7   14.60    1.00
  10  -6  -7   13.20    0.80
  10  -6  -7   13.20    0.90
  10   6  -7   13.10    0.70
  10   6  -7   12.30    0.60
 -10   6   7   12.80    0.80
   9  -6  -7    7.40    0.60
   9  -6  -7    6.10    0.60
   9  -6  -7    7.70    0.90
  -9   6   7    6.50    0.80
  -9   6   7    6.70    0.70
   9   6  -7    7.50    0.60
   8  -6  -7   19.40    1.20
   8  -6  -7   17.40    1.10
  -8  -6   7   17.30    1.00
   8  -6  -7   16.80    1.40
   8   6  -7   15.60    1.00
  -8   6   7   17.10    1.40
   7  -6  -7   36.50    2.30
   7  -6  -7   41.00    2.10
   6  -6  -7   11.60    1.40
   6  -6  -7   10.50    1.30
  -6  -6   7    9.80    1.40
  -6   6   7   10.40    1.50
  -5  -6   7   65.99    3.20
   5  -6  -7   67.49    3.20
  -5   6   7   59.39    3.30
  -5   6   7   68.19    3.50
   5   6  -7   60.99    2.70
  -4  -6   7   53.09    2.80
   4  -6  -7   61.09    2.90
   4  -6  -7   56.69    2.90
  -4   6   7   54.49    2.80
   4   6  -7   57.29    2.60
  -4   6   7   56.09    3.20
  -3  -6   7   52.09    2.70
   3  -6  -7   58.49    3.00
   3  -6  -7   54.89    2.80
  -3   6   7   57.99    3.20
  -3   6   7   62.69    3.60
  -3   6   7   61.99    2.90
   3   6  -7   56.89    2.70
   2  -6  -7   18.30    1.70
   2  -6  -7   18.50    1.50
  -2  -6   7   17.30    1.40
  -2   6   7   21.10    2.50
   2   6  -7   16.80    1.40
  -2   6   7   16.80    1.40
  -2   6   7   18.00    1.60
  -1  -6   7   14.00    1.30
   1  -6  -7   15.60    1.60
   1   6  -7   15.40    1.40
  -1   6   7   16.00    1.40
  -1   6   7   13.60    1.90
  -1   6   7   16.90    1.40
   0  -6   7  112.29    4.20
   0  -6   7  109.69    5.00
   0  -6  -7  108.89    4.20
   0   6   7  109.59    4.90
   0   6   7  112.09    5.10
   0   6  -7  114.49    4.30
   0   6   7  110.29    4.10
   1  -6   7  194.78    6.30
  -1   6  -7  192.98    6.50
   1   6   7  196.58    7.40
   1   6   7  188.38    6.90
   1   6   7  202.78    6.40
   2  -6   7  192.08    6.80
   2   6   7  221.28    7.30
   2   6   7  221.48    7.90
  -2   6  -7  237.08    8.80
   3  -6   7   55.09    2.40
   3   6   7   56.19    3.20
   3   6   7   56.19    2.70
   3   6   7   53.69    2.80
  -3   6  -7   59.29    2.80
   4  -6   7   26.10    1.40
   4   6   7   25.20    1.60
   4   6   7   24.60    2.00
   4   6   7   25.60    1.80
  -4   6  -7   26.50    1.70
   4   6   7   26.00    1.40
   5  -6   7   16.90    1.00
   5   6   7   17.50    1.50
  -5   6  -7   18.30    1.30
   5   6   7   16.80    1.10
   5   6   7   16.40    1.20
   5   6   7   17.30    1.40
   6  -6   7    2.60    0.30
  -6   6  -7    2.20    0.50
   6   6   7    2.60    0.50
   6   6   7    3.10    0.50
   7   6   7    6.00    1.00
  -7   6  -7    8.50    0.60
   7   6   7    7.80    0.60
   7   6   7    6.90    0.80
  -8   6  -7    1.40    0.20
  10  -7  -7   10.60    0.80
 -10   7   7   12.80    0.90
   9  -7  -7    0.00    0.20
   9  -7  -7    0.10    0.20
   9  -7  -7    0.10    0.30
  -9  -7   7    0.10    0.20
   9   7  -7    0.10    0.10
  -9   7   7    0.20    0.20
   8  -7  -7    8.50    1.00
  -8  -7   7    8.00    0.60
   8  -7  -7    8.30    0.70
   8  -7  -7    8.40    0.80
   8   7  -7    8.40    0.60
  -8   7   7    8.80    1.00
   7  -7  -7   27.10    1.50
   7  -7  -7   27.00    1.80
   7  -7  -7   27.60    1.60
  -7   7   7   27.40    1.80
   7   7  -7   27.50    1.40
   6  -7  -7   18.60    1.40
   6  -7  -7   17.40    1.40
  -6   7   7   18.50    1.60
   5  -7  -7   37.90    2.10
   5  -7  -7   36.90    2.20
  -5  -7   7   38.10    2.20
  -5   7   7   39.40    2.50
   5   7  -7   36.00    1.80
   4  -7  -7    4.50    1.00
   4  -7  -7    3.00    0.70
  -4  -7   7    4.10    0.90
   4   7  -7    2.30    0.60
  -4   7   7    3.40    0.90
   3  -7  -7    7.20    1.80
   3  -7  -7    6.50    1.00
  -3   7   7    6.40    1.00
  -3   7   7    7.90    1.30
   3   7  -7    8.50    1.10
  -2  -7   7  229.88    7.30
   2  -7  -7  224.48    7.60
   2  -7  -7  225.48    7.20
  -2   7   7  236.98    7.50
  -2   7   7  221.78    8.10
   2   7  -7  239.98    8.60
  -1  -7   7   99.59    3.80
  -1   7   7   94.49    4.50
  -1   7   7   98.99    3.50
   1   7  -7   95.69    3.90
   0  -7   7  174.38    7.10
   0   7   7  173.98    6.70
   0   7   7  171.38    6.80
   0   7   7  194.88    6.30
   1  -7   7   86.59    3.40
   1   7   7   81.59    4.90
   1   7   7   91.09    4.00
  -1   7  -7   90.59    3.60
   2  -7   7    9.00    1.00
  -2   7  -7    9.30    1.20
   2   7   7    8.00    1.10
   2   7   7    8.00    1.40
   3  -7   7   39.70    1.90
   3   7   7   35.60    2.30
   3   7   7   37.80    2.10
  -3   7  -7   35.50    1.90
   4   7   7   10.80    1.00
   4   7   7   12.20    0.90
   4   7   7   10.50    1.30
   5  -7   7    0.80    0.30
   5   7   7    0.80    0.30
  -5   7  -7    1.10    0.40
   6  -7   7   20.80    0.80
   6   7   7   19.50    1.00
   6   7   7   15.50    1.30
  -7   7  -7    3.20    0.40
  -9  -8   7    2.40    0.30
  -9   8   7    2.40    0.40
   8  -8  -7    3.90    0.60
   8  -8  -7    3.60    0.40
  -8  -8   7    2.90    0.40
   8  -8  -7    2.50    0.40
  -8   8   7    3.00    0.50
   8   8  -7    3.10    0.40
   7  -8  -7   28.00    1.50
   7  -8  -7   29.10    1.40
  -7   8   7   29.00    1.70
   7   8  -7   27.40    1.30
   6  -8  -7   25.10    1.50
   6  -8  -7   25.90    1.40
  -6   8   7   29.00    1.80
  -5  -8   7    3.90    0.80
   5  -8  -7    3.80    0.70
   4  -8  -7   84.99    3.60
  -4  -8   7   88.79    3.50
   4  -8  -7   91.99    3.50
   4   8  -7   83.99    3.50
  -4   8   7   88.89    3.70
  -3  -8   7   79.89    3.30
   3  -8  -7   84.59    3.60
   3  -8  -7   79.69    3.20
   3   8  -7   84.29    3.10
  -3   8   7   82.89    3.50
   2  -8  -7   27.50    1.90
  -2  -8   7   30.60    1.70
   2   8  -7   28.50    1.60
  -2   8   7   27.30    1.60
  -1  -8   7  115.99    4.10
   1  -8  -7  102.19    4.10
   1   8  -7  113.79    4.00
  -1   8   7  116.29    4.90
   0  -8   7   20.90    1.40
   0   8   7   19.90    1.80
   0   8   7   21.80    1.80
   0   8  -7   21.90    1.40
   1  -8   7    6.20    0.90
  -1   8  -7    4.40    0.70
   1   8   7    5.60    1.10
   1   8   7    4.90    0.90
   2  -8   7    3.70    0.70
  -2   8  -7    3.60    0.70
   2   8   7    3.30    0.80
   3  -8   7    3.50    0.80
   3   8   7    4.20    0.70
  -3   8  -7    3.80    0.90
   3   8   7    3.40    0.60
   4  -8   7   17.70    1.00
  -4   8  -7   16.30    1.10
   4   8   7   17.20    1.20
   5  -8   7   35.50    1.40
   5   8   7   31.50    1.50
   5   8   7   35.00    1.60
  -5   8  -7   37.00    1.60
   6  -8   7   11.30    0.50
   6   8   7   10.80    0.70
  -6   8  -7   12.10    0.70
  -7   8  -7   13.90    0.60
   8  -9  -7    3.10    0.50
  -8   9   7    4.50    0.60
   8   9  -7    3.70    0.30
   7  -9  -7    6.60    0.60
  -7   9   7    5.80    0.70
   7   9  -7    7.10    0.50
   6  -9  -7    3.90    0.60
   6  -9  -7    5.30    0.60
   6   9  -7    4.50    0.50
  -6   9   7    5.90    0.80
   5  -9  -7   39.30    2.10
   5  -9  -7   44.00    2.10
  -5   9   7   38.00    2.00
   4  -9  -7   29.30    1.70
  -4  -9   7   30.40    1.80
  -4   9   7   29.30    1.70
  -3  -9   7    5.20    0.80
   3  -9  -7    5.00    0.80
   3   9  -7    4.80    0.60
  -3   9   7    5.10    0.80
   2  -9  -7   16.10    2.00
  -2   9   7   13.70    0.90
  -1  -9   7   22.30    1.50
   1  -9  -7   22.50    1.50
  -1   9   7   27.10    1.90
   1   9  -7   28.10    1.70
   0  -9   7    6.40    1.10
   0   9   7    5.90    1.30
   0   9  -7    5.70    0.90
   1  -9   7   33.30    1.80
   1   9   7   32.80    1.90
   2  -9   7   29.80    1.50
  -2   9  -7   27.70    1.50
   2   9   7   26.10    1.60
   3  -9   7    1.90    0.40
   3   9   7    2.10    0.50
  -3   9  -7    2.30    0.50
   4  -9   7    7.10    0.60
  -4   9  -7    7.80    0.70
   4   9   7    7.90    0.70
   5  -9   7    3.80    0.40
  -5   9  -7    3.20    0.40
   5   9   7    3.20    0.50
   6  -9   7    6.80    0.40
  -6   9  -7    7.00    0.40
  -7 -10   7    8.10    0.60
   7  10  -7    7.20    0.40
  -7  10   7    4.40    0.70
   6 -10  -7   10.00    0.70
   6  10  -7   10.50    0.60
  -6  10   7   10.70    0.70
   5 -10  -7    9.50    1.20
  -5  10   7   13.20    1.10
   4 -10  -7   15.00    1.10
  -4 -10   7   16.10    1.60
  -4  10   7   14.90    1.00
  -3 -10   7   38.90    2.60
   3 -10  -7   46.30    2.00
  -3  10   7   47.00    2.20
  -3  10   7   49.00    2.40
  -2 -10   7    0.00    0.30
   2 -10  -7    0.30    0.30
  -2  10   7    0.30    0.40
  -1 -10   7   12.90    0.90
  -1  10   7   12.90    1.20
   1  10  -7   12.10    0.80
   0 -10   7    8.90    0.80
   0  10  -7   10.30    0.80
   0  10   7   10.70    1.00
   1 -10   7    3.50    0.50
  -1  10  -7    4.00    0.50
   1  10   7    4.10    0.60
   2 -10   7    1.90    0.40
   2  10   7    2.10    0.50
  -2  10  -7    1.90    0.40
   3 -10   7   49.30    2.30
  -3  10  -7   52.49    1.90
   3  10   7   54.99    2.10
   4 -10   7    5.30    0.40
  -4  10  -7    5.10    0.40
   4  10   7    5.00    0.50
   5 -10   7    6.20    0.30
   5  10   7    4.80    0.40
  -5  10  -7    6.60    0.40
   6 -11  -7    3.30    0.30
  -6  11   7    3.10    0.40
   6  11  -7    3.40    0.30
   5 -11  -7   12.00    0.70
   5  11  -7   11.90    0.60
  -5  11   7   12.00    0.80
  -5  11   7   11.60    0.50
   4 -11  -7    4.60    0.50
  -4  11   7    2.70    0.50
   3 -11  -7   17.50    1.00
  -3 -11   7   17.70    1.00
  -3  11   7   15.10    1.10
   2 -11  -7    2.70    0.40
  -2 -11   7    2.80    0.50
  -2  11   7    3.00    0.70
  -1 -11   7    2.30    0.40
  -1  11   7    1.90    0.60
   0 -11   7    4.60    0.50
   0  11   7    3.70    0.60
   0  11  -7    4.40    0.40
   1 -11   7    1.00    0.30
   1  11   7    0.60    0.20
  -1  11  -7    1.30    0.30
   2 -11   7    6.00    0.50
  -2  11  -7    5.50    0.40
   2  11   7    5.90    0.50
   3 -11   7   13.80    0.60
   3  11   7   11.10    0.70
  -3  11  -7   12.90    0.70
   4 -11   7    0.60    0.20
   4  11   7    0.60    0.20
   4 -12  -7   31.20    1.10
   4  12  -7   32.00    1.00
  -4  12   7   29.50    1.20
   3 -12  -7    0.50    0.20
  -3  12   7    0.00    0.20
  -2  12   7    1.90    0.30
  -1 -12   7   14.20    0.80
  -1  12   7   13.90    0.80
   0 -12   7   10.70    0.60
   0  12   7   10.70    0.80
   1 -12   7   16.90    0.70
   1  12   7   13.80    0.70
   2 -12   7    3.40    0.30
   2  12   7    3.30    0.30
 -11   0   8    8.30    0.50
  11   0  -8    8.20    0.50
  11   0  -8    5.80    0.80
  10   0  -8   11.50    0.90
  10   0  -8   10.70    0.70
 -10   0   8   11.70    0.80
 -10   0   8    8.60    1.30
  -9   0   8   93.89    3.80
   9   0  -8   95.09    3.60
  -9   0   8   97.89    3.40
   9   0  -8   93.49    3.30
  -8   0   8    4.60    1.40
   8   0  -8    2.80    0.90
   8   0  -8    3.80    0.80
  -8   0   8    4.30    0.70
   8   0  -8    3.70    0.70
  -7   0   8  127.19    5.20
   7   0  -8  122.59    4.60
   7   0  -8  127.69    4.70
  -7   0   8  128.79    4.50
   7   0  -8  121.19    4.70
   6   0  -8   89.09    3.80
   6   0  -8   88.69    3.80
  -6   0   8   91.09    4.20
  -6   0   8   87.99    3.50
   6   0  -8   89.89    3.80
   5   0  -8   68.49    3.30
  -5   0   8   72.69    3.70
  -5   0   8   69.29    3.00
   5   0  -8   71.39    3.40
   5   0  -8   65.29    3.20
  -4   0   8  578.84   18.10
  -4   0   8  608.54   16.90
   4   0  -8  662.53   17.90
  -3   0   8    2.50    1.00
  -3   0   8    4.00    1.00
   3   0  -8    3.80    0.80
  -3   0   8    2.50    0.50
  -3   0   8    2.90    1.20
  -2   0   8    6.40    0.80
  -1   0   8    0.10    0.30
   0   0   8  206.18    6.50
   0   0   8  199.48    7.70
   1   0   8   60.69    2.80
   1   0   8   58.79    3.60
   2   0   8    5.30    0.80
   2   0   8    5.70    1.30
   2   0   8    5.80    1.00
   2   0   8    6.50    1.50
   3   0   8  146.89    6.00
   3   0   8  135.89    5.20
   3   0   8  138.49    5.70
   4   0   8   14.50    1.90
   4   0   8   14.00    1.80
   5   0   8   37.10    2.40
   5   0   8   35.80    2.40
   6   0   8   11.60    1.40
   6   0   8   15.00    1.40
   7   0   8   10.20    1.10
   7   0   8    6.40    0.90
   8   0   8  112.49    3.60
   8   0   8  107.69    3.50
  11  -1  -8    2.30    0.40
 -11  -1   8    2.70    0.30
  11   1  -8    2.50    0.40
 -11   1   8    2.60    0.30
 -10  -1   8    2.60    0.40
  10  -1  -8    2.60    0.40
 -10  -1   8    2.60    0.60
  10  -1  -8    2.30    0.40
 -10   1   8    2.10    0.50
 -10   1   8    2.30    0.40
  10   1  -8    2.30    0.50
  -9  -1   8   42.90    2.30
   9  -1  -8   43.20    1.80
   9  -1  -8   43.00    2.00
   9  -1  -8   40.90    2.10
  -9  -1   8   45.30    2.00
   9   1  -8   42.10    2.10
  -9   1   8   45.40    2.00
  -9   1   8   41.90    2.30
   9   1  -8   43.00    1.80
   8  -1  -8    9.60    1.30
  -8  -1   8   11.70    1.00
   8  -1  -8   11.40    1.40
   8  -1  -8   11.50    1.20
   8   1  -8   12.30    1.30
  -8   1   8   10.60    1.10
  -8   1   8   11.70    2.00
   8   1  -8   11.00    1.10
  -7  -1   8  192.88    6.20
   7  -1  -8  192.78    6.60
   7  -1  -8  199.88    6.50
  -7  -1   8  187.28    6.90
   7  -1  -8  193.18    6.40
   7   1  -8  195.78    6.30
   7   1  -8  191.58    6.40
   7   1  -8  188.78    6.30
  -7   1   8  195.18    6.30
  -7   1   8  197.38    7.10
   6  -1  -8   69.19    3.20
   6  -1  -8   65.49    3.40
  -6  -1   8   68.59    2.90
   6  -1  -8   65.19    3.30
  -6  -1   8   64.19    3.40
  -6   1   8   67.49    3.00
   6   1  -8   69.69    3.20
   6   1  -8   67.99    3.10
  -6   1   8   68.19    3.60
   6   1  -8   69.49    3.20
   5  -1  -8    8.90    1.50
  -5  -1   8    9.80    1.50
   5  -1  -8    9.40    1.40
   5  -1  -8    9.20    1.30
  -5  -1   8    8.20    1.00
   5   1  -8    8.20    1.20
  -5   1   8    7.60    1.10
   5   1  -8    8.40    1.20
  -5   1   8    9.30    1.50
   5   1  -8    8.50    1.30
  -4  -1   8   17.60    2.20
  -4  -1   8   18.40    1.80
   4  -1  -8   18.70    1.60
  -4  -1   8   17.80    1.40
   4  -1  -8   20.90    1.70
  -4   1   8   18.80    2.30
  -4   1   8   21.40    1.90
   4   1  -8   20.80    1.60
  -4   1   8   19.50    1.30
   3  -1  -8   72.09    3.40
  -3  -1   8   71.29    3.40
  -3   1   8   76.09    3.70
  -3   1   8   76.99    2.90
   3   1  -8   75.49    3.40
  -3   1   8   71.89    4.20
  -2  -1   8  431.66   12.70
  -2  -1   8  438.36   14.00
  -2  -1   8  416.66   12.00
  -2   1   8  434.76   12.10
  -2   1   8  415.46   15.20
  -2   1   8  460.85   14.90
  -1  -1   8   80.39    4.70
  -1  -1   8   84.09    3.30
  -1   1   8   86.29    3.30
   0  -1   8   26.20    1.80
   0  -1   8   27.40    2.30
   0  -1   8   28.00    1.70
   0   1   8   27.30    2.30
   0   1   8   26.90    3.00
   0   1   8   27.90    1.70
   1  -1   8    0.30    0.80
   1  -1   8    1.80    0.60
   1  -1   8    1.20    0.50
   2  -1   8  114.19    5.00
   2  -1   8  124.89    5.40
   2  -1   8  126.69    4.80
   2  -1   8  123.89    5.40
   2   1   8  121.99    5.50
   2   1   8  119.19    5.30
   2   1   8  132.59    4.70
   3  -1   8  136.49    4.90
   3  -1   8  137.09    5.70
   3  -1   8  144.29    5.90
   3   1   8  147.49    5.90
   3   1   8  140.09    5.90
   3   1   8  146.89    5.30
   4  -1   8  109.09    4.70
   4  -1   8  105.89    4.80
   4   1   8  112.79    4.80
   4   1   8  104.49    4.80
   5  -1   8    3.20    0.90
   5  -1   8    3.20    0.90
   5   1   8    4.50    1.00
   5   1   8    5.10    1.20
   6  -1   8   82.29    3.60
   6  -1   8   85.79    3.70
   6   1   8   89.59    3.70
   6   1   8   84.59    3.70
   7  -1   8   25.10    1.60
   7  -1   8   25.20    1.50
   7   1   8   26.90    1.60
   7   1   8   26.70    1.60
   8  -1   8    0.50    0.30
   8  -1   8    0.50    0.30
   8   1   8    0.40    0.30
   8   1   8    0.80    0.30
  11  -2  -8   17.00    0.80
 -11  -2   8   17.90    0.80
  11   2  -8   17.40    0.80
 -11   2   8   18.30    0.80
  10  -2  -8    7.60    0.80
 -10  -2   8    6.40    0.60
  10  -2  -8    5.90    0.60
 -10   2   8    6.30    0.90
 -10   2   8    6.70    0.60
  10   2  -8    6.30    0.70
  -9  -2   8   26.10    1.40
   9  -2  -8   25.50    1.60
   9  -2  -8   24.90    1.30
   9  -2  -8   26.10    1.50
  -9   2   8   27.90    1.80
  -9   2   8   26.40    1.40
   9   2  -8   24.90    1.50
   8  -2  -8    2.10    1.00
  -8  -2   8    1.10    0.70
   8  -2  -8    1.50    0.50
  -8  -2   8    1.40    0.60
   8   2  -8    1.70    0.50
   7  -2  -8  201.78    6.60
   7  -2  -8  198.98    6.60
  -7  -2   8  195.68    7.00
   7  -2  -8  199.68    6.90
  -7  -2   8  201.78    6.30
  -7   2   8  202.48    6.40
   7   2  -8  201.28    6.50
   7   2  -8  202.98    6.40
   7   2  -8  197.68    6.40
  -7   2   8  198.78    7.20
   6  -2  -8  384.46   12.50
   6  -2  -8  416.76   12.00
   6   2  -8  404.16   11.80
   5  -2  -8    8.20    1.30
   5  -2  -8    5.00    1.00
  -5  -2   8    6.40    1.20
  -5  -2   8    7.00    1.00
   5   2  -8    6.00    1.00
  -5   2   8    8.60    1.50
  -5   2   8    6.80    1.10
   5   2  -8    8.30    1.20
  -5   2   8    5.40    0.80
   5   2  -8    6.50    1.10
  -4  -2   8   72.49    3.40
   4  -2  -8   69.19    3.30
   4  -2  -8   68.59    3.30
  -4  -2   8   68.39    2.90
   4   2  -8   61.79    3.20
  -4   2   8   72.09    3.60
  -4   2   8   72.09    4.10
   4   2  -8   72.29    3.20
  -4   2   8   57.49    2.90
   3  -2  -8  172.78    6.10
   3  -2  -8  164.68    5.30
  -3   2   8  175.88    5.60
  -2  -2   8  165.48    5.80
  -2  -2   8  166.28    6.70
  -2   2   8  162.18    6.00
   2   2  -8  164.68    5.80
  -2   2   8  167.88    5.40
  -2   2   8  164.58    7.00
  -2   2   8  150.58    6.80
  -1  -2   8   48.60    2.40
  -1  -2   8   50.49    2.50
  -1  -2   8   49.60    3.20
  -1   2   8   52.09    3.40
  -1   2   8   52.39    2.40
   1   2  -8   52.09    2.80
  -1   2   8   51.29    3.40
   0  -2   8   67.99    3.80
   0  -2   8   69.79    3.00
   0  -2   8   69.99    3.00
   0   2   8   73.29    3.00
   0   2   8   67.99    3.70
   0   2   8   77.59    4.30
   0   2  -8   63.89    3.20
   1  -2   8   29.20    2.40
   1  -2   8   27.80    2.40
   1   2   8   27.20    1.80
   1   2   8   27.00    3.00
   1   2   8   27.90    2.50
  -1   2  -8   26.90    1.80
   2  -2   8   13.00    1.80
   2  -2   8   13.00    1.00
   2  -2   8   12.40    1.80
   2   2   8   15.70    2.00
  -2   2  -8   11.80    1.40
   2   2   8   13.80    2.00
   2   2   8   13.60    1.40
   3  -2   8  129.59    5.50
   3  -2   8  132.99    5.50
   3  -2   8  132.39    4.20
   3   2   8  132.69    5.50
   3   2   8  139.89    5.70
   3   2   8  135.49    4.90
  -3   2  -8  127.09    4.70
   4  -2   8   14.20    1.80
   4  -2   8   11.40    1.60
   4   2   8   14.60    1.80
   4   2   8   14.20    1.90
  -4   2  -8   11.00    1.20
   5  -2   8   18.50    1.70
   5  -2   8   17.60    1.60
   5   2   8   18.00    1.60
   5   2   8   19.20    1.70
   6  -2   8    3.30    0.70
   6  -2   8    4.20    0.80
   6   2   8    5.70    1.00
   6   2   8    6.30    1.00
   7  -2   8   22.20    1.90
   7   2   8   17.70    1.30
   7   2   8   18.70    1.30
   8  -2   8    0.30    0.30
   8   2   8    0.30    0.30
   8   2   8    0.30    0.20
 -11  -3   8   31.40    1.10
  11  -3  -8   29.80    1.10
  11   3  -8   26.20    1.20
  11   3  -8   33.00    1.20
 -10  -3   8    5.40    0.60
  10  -3  -8    5.80    0.70
  10  -3  -8    5.20    0.60
 -10   3   8    3.70    0.60
 -10   3   8    4.90    0.50
  10   3  -8    5.70    0.50
   9  -3  -8   15.00    1.20
   9  -3  -8   15.30    1.40
   9  -3  -8   15.20    1.10
  -9  -3   8   15.90    1.00
  -9  -3   8   16.60    1.40
  -9   3   8   16.40    1.30
   9   3  -8   15.50    1.10
  -9   3   8   14.90    1.00
  -8  -3   8   34.10    1.70
  -8  -3   8   33.50    2.10
   8  -3  -8   34.30    1.90
   8  -3  -8   30.50    1.80
   8  -3  -8   34.40    2.00
  -8   3   8   33.70    2.20
  -8   3   8   33.50    1.70
   8   3  -8   33.30    1.80
  -7  -3   8   33.70    1.70
   7  -3  -8   34.40    2.20
   7  -3  -8   33.30    2.00
   7  -3  -8   33.50    2.00
  -7  -3   8   34.20    2.20
   7   3  -8   30.80    1.80
   7   3  -8   34.50    1.90
  -7   3   8   35.00    2.40
   7   3  -8   33.30    1.80
  -7   3   8   32.50    1.80
  -6  -3   8   92.49    4.10
   6  -3  -8   90.39    3.80
  -6  -3   8   92.39    3.40
   6  -3  -8   87.49    4.10
  -6   3   8   88.59    3.50
  -6   3   8   95.69    4.40
   6   3  -8   92.49    3.60
   6   3  -8   87.29    3.60
  -5  -3   8   11.10    1.50
   5  -3  -8   11.00    1.40
   5  -3  -8   12.60    1.60
   5   3  -8   12.40    1.40
   5   3  -8   11.20    1.30
   5   3  -8   12.50    1.40
  -5   3   8    9.30    1.50
  -5   3   8   10.60    1.20
   4  -3  -8   90.79    3.90
   4  -3  -8   87.79    3.90
  -4  -3   8   81.09    3.80
  -4   3   8   85.29    4.10
  -4   3   8   86.09    3.50
   4   3  -8   83.09    3.60
  -4   3   8   89.79    4.60
   3  -3  -8   40.00    2.40
  -3  -3   8   39.90    2.30
   3  -3  -8   37.00    1.80
  -3   3   8   40.90    3.00
   3   3  -8   39.90    2.30
  -3   3   8   44.80    2.70
  -3   3   8   42.10    2.10
   2  -3  -8   84.29    3.70
  -2  -3   8   68.79    4.60
  -2   3   8   82.49    4.20
  -2   3   8   91.39    5.10
  -2   3   8   80.89    5.20
  -1   3   8  118.99    4.70
  -1   3   8  136.79    5.90
  -1   3   8  121.89    5.40
   0  -3   8   99.79    3.80
   0   3   8  104.19    3.90
   0   3   8  100.29    5.00
   1  -3   8  190.28    7.10
   1  -3   8  182.28    5.90
   1   3   8  184.78    7.00
   1   3   8  195.98    7.60
   1   3   8  190.88    6.20
  -1   3  -8  180.18    6.20
   2  -3   8  194.28    7.10
   2  -3   8  180.78    5.70
   2  -3   8  183.08    6.90
   2   3   8  184.08    6.90
   2   3   8  182.48    7.20
   2   3   8  193.08    6.20
  -2   3  -8  180.68    6.20
   3  -3   8   16.70    2.80
   3   3   8   17.20    1.40
  -3   3  -8   20.00    1.60
   4  -3   8    1.10    0.30
   4  -3   8    1.50    0.60
   4  -3   8    1.40    0.70
   4   3   8    0.60    0.50
  -4   3  -8    0.50    0.50
   4   3   8    1.20    0.70
   5  -3   8    7.10    1.20
  -5   3  -8    8.70    1.00
   5   3   8    5.30    1.00
   5   3   8    8.10    1.20
   6  -3   8    4.10    0.70
   6  -3   8    6.30    0.90
   6   3   8    5.30    0.80
   6   3   8    5.90    0.90
   7  -3   8    0.70    0.40
   7  -3   8    0.80    0.40
   7   3   8    0.80    0.50
   7   3   8    0.80    0.50
   8  -3   8    0.40    0.30
   8  -3   8    0.80    0.30
   8   3   8    0.50    0.40
   8   3   8    1.00    0.40
  10  -4  -8   16.20    0.90
 -10  -4   8   19.10    0.90
  10  -4  -8   18.40    1.00
 -10   4   8   16.60    0.80
  10   4  -8   18.50    0.90
   9  -4  -8   36.40    1.70
   9  -4  -8   39.40    1.70
   9  -4  -8   34.70    1.90
  -9  -4   8   36.60    1.60
  -9   4   8   35.80    1.50
  -9   4   8   39.10    2.70
   9   4  -8   37.00    1.60
   8  -4  -8   67.79    3.00
  -8  -4   8   66.99    3.10
   8  -4  -8   68.19    2.80
  -8  -4   8   68.89    2.60
   8   4  -8   65.59    2.60
  -8   4   8   66.89    3.20
  -8   4   8   67.79    2.60
   7  -4  -8    0.80    0.50
   7  -4  -8    1.10    0.50
  -7  -4   8    1.30    0.40
  -7   4   8    1.60    0.70
   7   4  -8    0.80    0.40
  -6  -4   8   10.00    0.90
   6  -4  -8    8.30    1.20
  -6  -4   8    8.90    1.20
   6  -4  -8    8.00    2.00
   6  -4  -8    7.80    1.10
   6   4  -8    8.60    1.10
  -6   4   8    9.40    1.50
   6   4  -8    7.10    0.90
   5  -4  -8   87.29    3.70
  -5   4   8   65.49    4.30
  -5   4   8   68.39    5.40
   5   4  -8   85.19    3.30
   4  -4  -8    1.40    0.60
  -4  -4   8    1.20    0.60
   4  -4  -8    2.60    0.80
  -4   4   8    1.30    0.80
  -4   4   8    1.80    0.50
  -4   4   8    1.60    0.80
   4   4  -8    1.50    0.60
   4   4  -8    1.70    0.60
  -3  -4   8  130.79    4.90
   3  -4  -8  129.89    5.00
   3  -4  -8  128.79    5.00
   3   4  -8  130.09    4.70
  -3   4   8  121.29    5.60
  -3   4   8  131.19    4.70
  -3   4   8  124.69    5.20
   2  -4  -8  126.99    4.90
  -2  -4   8  125.79    4.70
  -2   4   8  129.49    5.80
   2   4  -8  125.09    4.60
  -2   4   8  124.29    4.60
  -2   4   8  127.69    5.00
  -1  -4   8   25.30    1.70
  -1  -4   8   26.40    2.30
   1   4  -8   24.10    1.70
  -1   4   8   23.80    1.60
  -1   4   8   27.70    2.60
   0  -4   8    1.40    0.50
   0  -4   8    1.10    0.70
   0   4   8    1.10    0.40
   0   4  -8    1.70    0.60
   0   4   8    1.10    0.80
   0   4   8    1.70    0.80
   1  -4   8  166.88    5.40
   1  -4   8  162.88    6.40
   1   4   8  167.58    6.80
   1   4   8  163.98    6.30
   1   4   8  161.28    5.60
  -1   4  -8  168.28    5.80
   2  -4   8   58.69    3.30
   2  -4   8   57.39    2.50
   2  -4   8   60.89    3.30
   2   4   8   60.19    3.60
  -2   4  -8   64.99    2.90
   2   4   8   65.79    3.40
   3  -4   8   90.69    4.10
   3  -4   8   93.79    3.30
   3  -4   8   92.09    4.10
   3   4   8   92.69    4.20
  -3   4  -8   94.09    3.70
   3   4   8   96.39    4.50
   4  -4   8    5.90    1.00
   4  -4   8    4.80    0.60
   4  -4   8    7.10    1.20
   4   4   8    6.10    1.10
   4   4   8    4.60    1.00
  -4   4  -8    5.60    0.90
   5  -4   8   13.70    1.30
   5  -4   8   16.00    0.70
   5  -4   8   15.60    1.40
  -5   4  -8   14.80    1.10
   5   4   8   16.60    1.50
   5   4   8   16.30    1.40
   6  -4   8    9.00    1.00
   6   4   8   10.30    1.00
   6   4   8   11.80    1.30
   7  -4   8    9.10    0.90
   7  -4   8   10.20    1.10
   7   4   8    8.40    0.90
   7   4   8    9.60    0.80
  -7   4  -8    8.20    0.60
   8   4   8    2.60    0.30
   8   4   8    2.00    0.40
 -10  -5   8   16.50    1.10
  10  -5  -8   18.50    0.90
  10  -5  -8   20.90    1.20
 -10   5   8   16.70    0.90
  10   5  -8   16.70    0.90
  -9  -5   8   11.70    0.80
   9  -5  -8   10.30    0.70
   9  -5  -8   10.40    0.90
   9   5  -8   10.70    0.80
  -9   5   8   12.40    1.00
   8  -5  -8   18.70    1.20
   8  -5  -8   17.20    1.40
   8  -5  -8   20.30    1.30
  -8  -5   8   21.00    1.10
  -8   5   8   20.10    1.50
   8   5  -8   19.50    1.20
   7  -5  -8   43.50    2.10
   7  -5  -8   38.50    2.30
   7  -5  -8   35.70    2.70
  -7  -5   8   41.30    2.30
   7   5  -8   35.60    2.20
  -7   5   8   36.90    3.10
   6  -5  -8   30.80    1.90
  -6  -5   8   28.90    2.00
   6  -5  -8   32.70    1.90
  -6   5   8   31.60    2.20
   6   5  -8   29.50    1.60
   6   5  -8   32.10    1.70
   5  -5  -8    1.30    0.60
   5  -5  -8    1.10    0.60
  -5  -5   8    1.40    0.60
  -5   5   8    1.90    0.70
   5   5  -8    1.60    0.50
   4  -5  -8    1.60    0.60
  -4   5   8    1.50    0.50
   3  -5  -8   11.30    1.40
   3  -5  -8   11.80    1.50
  -3  -5   8   10.00    1.20
   3   5  -8   11.00    1.30
  -3   5   8   11.30    1.50
  -3   5   8    9.90    1.70
  -3   5   8   10.50    1.30
  -2  -5   8   81.59    3.40
   2  -5  -8   84.49    3.60
   2  -5  -8   81.79    3.60
   2   5  -8   80.09    3.30
  -2   5   8   76.09    3.50
  -2   5   8   81.39    4.30
  -2   5   8   82.29    3.40
   1  -5  -8  105.19    4.20
  -1  -5   8  103.79    3.90
   1   5  -8  102.59    4.00
  -1   5   8   98.99    4.40
  -1   5   8   99.29    3.80
  -1   5   8  104.49    3.90
  -1   5   8  106.79    5.10
   0  -5   8   87.59    4.20
   0  -5   8   85.19    3.40
   0   5   8   83.89    4.00
   0   5   8   89.29    3.50
   0   5   8   88.69    4.50
   0   5  -8   83.99    3.50
   1  -5   8  141.39    4.70
   1  -5   8  141.89    5.60
   1   5   8  135.69    5.40
  -1   5  -8  141.69    5.00
   1   5   8  141.89    5.90
   2  -5   8   44.40    2.10
   2  -5   8   45.60    2.70
  -2   5  -8   42.70    2.30
   2   5   8   46.00    2.90
   2   5   8   42.50    2.30
   2   5   8   43.20    2.60
   3  -5   8   57.79    2.40
   3  -5   8   58.99    3.00
   3   5   8   63.49    3.40
   3   5   8   64.09    3.10
  -3   5  -8   62.99    2.80
   4  -5   8   13.60    0.90
   4   5   8   11.90    1.50
  -4   5  -8   14.40    1.20
   5  -5   8    6.40    0.50
   5  -5   8    6.50    0.90
   5  -5   8    5.60    1.10
  -5   5  -8    6.20    0.70
   5   5   8    6.20    0.90
   5   5   8    5.20    0.90
   6  -5   8    1.90    0.50
   6  -5   8    2.40    0.50
   6   5   8    1.80    0.70
   6   5   8    2.10    0.50
  -6   5  -8    1.40    0.30
  -7   5  -8    6.70    0.50
   7   5   8    8.10    0.80
 -10   6   8    7.90    0.70
  -9  -6   8    3.20    0.40
   9  -6  -8    3.50    0.40
   9  -6  -8    3.20    0.40
   9  -6  -8    3.70    0.50
   9   6  -8    4.70    0.40
  -9   6   8    4.00    0.60
   8  -6  -8   10.00    1.10
  -8  -6   8    8.40    0.60
   8  -6  -8    5.80    0.70
   8  -6  -8    7.60    0.80
  -8   6   8    6.30    0.80
   8   6  -8    7.00    0.60
   7  -6  -8    1.70    0.50
   7  -6  -8    2.10    0.50
  -7  -6   8    2.30    1.00
  -7  -6   8    1.50    0.40
  -7   6   8    1.00    0.50
   7   6  -8    1.30    0.40
   6  -6  -8   25.50    1.60
  -6  -6   8   24.60    1.70
   6  -6  -8   23.60    1.80
   6   6  -8   22.20    1.30
  -6   6   8   25.60    2.00
   5  -6  -8    0.50    0.40
   5  -6  -8    0.20    0.40
  -5  -6   8    0.20    0.50
   5   6  -8    0.40    0.40
  -5   6   8    0.30    0.50
   4  -6  -8  146.59    5.20
   4  -6  -8  139.79    5.10
  -4  -6   8  136.89    5.00
   4   6  -8  142.79    4.80
  -4   6   8  134.89    5.30
   3  -6  -8   88.19    3.80
  -3  -6   8   90.69    3.70
   3   6  -8   90.39    3.50
  -3   6   8   88.89    3.80
  -3   6   8   90.59    3.90
  -3   6   8   86.79    4.30
   2  -6  -8   62.09    2.90
  -2  -6   8   61.19    3.90
  -2   6   8   67.89    5.30
  -2   6   8   61.59    2.80
   2   6  -8   55.89    2.80
   1  -6  -8   13.80    1.50
  -1   6   8   14.80    1.30
  -1   6   8   19.70    2.30
   0  -6   8  128.49    4.50
   0  -6  -8  132.39    4.70
   0   6  -8  132.79    4.70
   0   6   8  132.99    4.70
   0   6   8  127.79    5.60
   1  -6   8   38.60    1.90
   1  -6   8   40.50    2.50
  -1   6  -8   41.20    2.10
   1   6   8   39.30    2.20
   1   6   8   40.10    2.70
   2  -6   8   37.50    2.30
   2  -6   8   39.30    1.90
   2   6   8   38.30    2.60
   2   6   8   34.50    2.00
  -2   6  -8   40.60    2.10
   3  -6   8    1.90    0.50
  -3   6  -8    1.50    0.50
   3   6   8    1.70    0.70
   3   6   8    1.90    0.80
   4  -6   8   20.00    1.10
   4   6   8   20.90    1.50
  -4   6  -8   21.00    1.30
   4   6   8   21.00    1.60
   5  -6   8   15.80    0.80
   5   6   8   16.50    1.10
   5   6   8   15.30    1.30
  -5   6  -8   14.90    1.00
   6   6   8    1.20    0.40
  -6   6  -8    1.00    0.30
   6   6   8    1.10    0.50
  -7   6  -8    9.60    0.50
   9  -7  -8   17.50    1.10
   9  -7  -8   15.30    0.70
  -9   7   8   19.40    1.20
   9   7  -8   14.80    0.70
   8  -7  -8   14.90    0.90
   8  -7  -8   14.50    0.90
   8  -7  -8   15.70    1.00
  -8  -7   8   15.30    0.80
   8   7  -8   15.00    0.80
  -8   7   8   15.30    1.10
  -7  -7   8    7.10    0.60
   7  -7  -8    6.10    0.70
   7  -7  -8    5.40    0.70
  -7   7   8    8.00    1.00
   7   7  -8    7.40    0.60
  -6  -7   8   36.80    2.00
   6  -7  -8   35.40    1.80
   6  -7  -8   34.80    1.90
  -6   7   8   37.50    2.10
   6   7  -8   34.60    1.60
  -5  -7   8    7.80    1.00
   5  -7  -8    5.80    0.80
   5   7  -8    7.00    0.80
   4  -7  -8   74.49    3.30
  -4  -7   8   76.99    3.20
   4  -7  -8   80.39    3.20
   4   7  -8   77.09    3.00
  -4   7   8   76.49    3.30
   3  -7  -8    9.50    1.10
   3  -7  -8   10.40    1.30
  -3  -7   8   11.70    1.30
  -3   7   8   12.70    1.40
   3   7  -8   11.50    1.00
  -2  -7   8   54.29    2.50
   2  -7  -8   55.49    2.70
   2  -7  -8   55.09    2.50
  -2   7   8   54.49    2.40
   2   7  -8   55.99    2.50
  -2   7   8   56.79    3.20
  -1  -7   8  187.98    6.00
  -1   7   8  189.78    6.90
  -1   7   8  189.78    6.70
   1   7  -8  197.08    6.10
   0  -7   8    4.90    0.70
   0   7   8    6.50    1.20
   0   7   8    5.20    0.90
   0   7  -8    7.60    1.00
   1  -7   8  107.49    3.80
   1   7   8  107.09    4.10
   1   7   8  108.59    4.60
  -1   7  -8  110.39    4.00
   2  -7   8   21.10    1.30
  -2   7  -8   21.60    1.40
   2   7   8   23.50    2.00
   3  -7   8    1.70    0.40
   3   7   8    2.00    0.70
  -3   7  -8    1.60    0.50
   3   7   8    1.40    0.40
   4  -7   8   19.00    1.00
   4   7   8   16.90    2.10
  -4   7  -8   18.30    1.10
   4   7   8   19.80    1.20
   5  -7   8   25.60    1.00
   5   7   8   26.40    1.90
  -5   7  -8   25.40    1.60
  -6   7  -8   12.20    0.70
   8  -8  -8   28.20    1.20
  -8  -8   8   27.70    1.10
  -8   8   8   27.30    1.30
   8   8  -8   28.50    1.10
   7  -8  -8   22.20    1.10
   7  -8  -8   22.90    1.20
  -7  -8   8   22.30    1.00
  -7   8   8   24.30    1.30
   7   8  -8   23.30    1.10
   6  -8  -8   31.00    1.50
   6  -8  -8   29.10    1.50
  -6  -8   8   30.30    1.70
  -6   8   8   28.50    1.60
   6   8  -8   30.00    1.40
   5  -8  -8    3.30    0.50
  -5  -8   8    5.20    0.80
   5  -8  -8    3.20    0.60
  -5   8   8    3.20    0.60
  -4  -8   8  170.98    5.50
   4  -8  -8  173.18    5.40
   4  -8  -8  168.08    5.60
   4   8  -8  168.28    5.10
  -4   8   8  173.88    5.50
   3  -8  -8   24.20    1.60
  -3  -8   8   22.20    1.60
   3   8  -8   21.20    1.40
  -3   8   8   25.60    1.70
   2  -8  -8   66.39    3.60
  -2  -8   8   57.99    2.70
  -2   8   8   58.79    2.30
   2   8  -8   62.79    2.60
  -2   8   8   57.89    3.70
  -1  -8   8   36.40    1.80
   1   8  -8   40.70    1.90
  -1   8   8   34.80    2.70
   0  -8   8   22.20    1.30
   0   8  -8   21.10    1.30
   0   8   8   21.50    1.70
   0   8   8   18.60    2.00
   1  -8   8   20.70    1.80
   1   8   8   24.40    1.80
   1   8   8   22.80    1.50
   2  -8   8   25.10    1.30
   2   8   8   23.80    1.60
   2   8   8   24.80    1.40
  -2   8  -8   24.50    1.40
   3  -8   8   19.60    1.00
   3   8   8   16.20    1.30
  -3   8  -8   18.50    1.10
  -4   8  -8   35.50    1.80
   4   8   8   30.10    1.30
   5  -8   8   20.00    0.80
  -5   8  -8   20.50    1.00
  -6   8  -8    1.40    0.20
  -7  -9   8    3.30    0.30
   7  -9  -8    2.90    0.40
  -7   9   8    3.40    0.40
   7   9  -8    2.90    0.30
   6  -9  -8    1.40    0.30
  -6   9   8    1.10    0.30
   6   9  -8    1.50    0.30
  -5  -9   8   15.20    1.40
   5  -9  -8   14.50    1.00
   4  -9  -8    0.60    0.30
  -4   9   8    0.90    0.30
  -3  -9   8    1.40    0.40
   3  -9  -8    1.90    0.50
   3   9  -8    2.00    0.40
  -3   9   8    1.70    0.50
   2  -9  -8   50.59    2.20
  -2  -9   8   49.70    2.10
   2   9  -8   46.80    1.90
  -2   9   8   49.90    2.40
  -1  -9   8    5.60    0.70
   1   9  -8    5.60    0.70
  -1   9   8    6.00    0.90
   0  -9   8   50.09    2.10
   0   9   8   51.39    2.30
   0   9  -8   55.99    2.10
   1  -9   8    7.20    0.70
  -1   9  -8    7.90    0.70
   1   9   8    7.30    0.80
   2  -9   8   14.50    0.90
   2   9   8   13.20    1.10
  -2   9  -8   15.50    0.90
   3   9   8    2.10    0.40
   4  -9   8    0.90    0.20
   4   9   8    0.60    0.20
  -4   9  -8    0.50    0.20
   5  -9   8    9.20    0.40
  -5   9  -8    9.80    0.50
   6 -10  -8    1.40    0.40
  -6 -10   8    0.80    0.20
   6  10  -8    0.70    0.20
  -6  10   8    1.10    0.20
  -6  10   8    1.10    0.30
   5 -10  -8    0.10    0.20
  -5  10   8    0.10    0.20
   5  10  -8    0.10    0.10
  -5  10   8    0.20    0.20
  -4 -10   8    9.80    1.20
   4 -10  -8    7.20    0.60
  -4  10   8    8.50    0.80
  -3 -10   8    6.00    0.70
   3 -10  -8    6.60    0.70
  -3  10   8    5.00    0.70
  -2 -10   8   21.20    1.20
   2 -10  -8   22.20    1.20
  -2  10   8   19.30    1.60
   2  10  -8   22.50    1.00
   1  10  -8   11.40    0.70
  -1  10   8    8.30    1.10
   0  10  -8    2.40    0.40
   0  10   8    2.80    0.50
   1 -10   8    2.00    0.30
  -1  10  -8    2.20    0.30
   1  10   8    2.50    0.40
   2 -10   8    7.20    0.50
  -2  10  -8    7.60    0.50
   2  10   8    6.30    0.60
   3 -10   8    0.50    0.20
  -3  10  -8    0.20    0.20
   3  10   8    0.30    0.20
   4 -10   8    3.30    0.30
  -4  10  -8    3.40    0.30
   5 -11  -8   16.20    0.70
   5  11  -8   15.20    0.60
  -5  11   8   14.80    0.70
   4 -11  -8    5.20    0.40
  -4  11   8    4.60    0.50
  -3 -11   8   18.80    1.00
   3 -11  -8   18.50    0.80
  -3  11   8   18.50    1.00
  -2 -11   8    3.30    0.40
  -2  11   8    2.90    0.40
  -1 -11   8   11.70    0.80
  -1  11   8   12.30    0.80
   0 -11   8   12.10    0.70
   0  11   8    9.70    0.80
   0  11  -8   11.80    0.80
   1 -11   8    0.90    0.30
  -1  11  -8    0.70    0.20
   1  11   8    0.70    0.20
   2 -11   8    7.90    0.40
  -2  11  -8    7.50    0.60
   2  11   8    7.00    0.50
  -2  12   8   13.50    0.70
  -1  12   8    8.20    0.50
  10   0  -9    1.80    0.40
 -10   0   9    1.40    0.40
   9   0  -9    3.90    0.50
  -9   0   9    3.70    0.70
   9   0  -9    3.80    0.60
   8   0  -9    0.50    0.40
   8   0  -9    0.80    0.40
  -8   0   9    0.50    0.40
  -8   0   9    1.10    0.40
   8   0  -9    0.60    0.40
  -7   0   9    8.30    1.20
  -7   0   9    7.10    0.90
   7   0  -9    7.30    1.00
   7   0  -9    9.50    1.10
   7   0  -9    8.70    1.00
   6   0  -9   39.70    2.20
  -6   0   9   34.30    2.30
   6   0  -9   36.10    2.20
   6   0  -9   36.40    2.10
  -6   0   9   38.00    1.90
   5   0  -9  127.09    4.80
   5   0  -9   97.79    5.70
   5   0  -9  121.79    4.60
  -5   0   9  111.29    5.00
   4   0  -9   54.59    2.70
  -4   0   9   49.00    2.80
  -4   0   9   55.19    3.40
   4   0  -9   50.79    2.70
   3   0  -9   74.19    3.30
  -3   0   9   76.29    3.50
  -3   0   9   74.09    4.10
  -2   0   9   47.80    2.30
  -2   0   9   51.49    3.20
  -2   0   9   47.90    3.20
  -2   0   9   50.19    2.60
   2   0  -9   46.40    2.40
  -1   0   9    1.20    0.80
  -1   0   9    0.60    0.50
  -1   0   9    0.20    0.40
  -1   0   9    0.80    0.70
   1   0  -9    0.90    0.50
   0   0   9   26.00    1.70
   0   0   9   25.60    2.40
   0   0  -9   26.50    1.70
   0   0   9   25.60    2.20
   0   0   9   26.70    1.70
   1   0   9   40.00    2.20
  -1   0  -9   40.90    2.20
   1   0   9   44.10    2.90
   1   0   9   41.60    1.90
   1   0   9   40.40    2.90
   2   0   9    0.70    0.50
   3   0   9   76.49    3.70
   3   0   9   76.99    3.80
   4   0   9    1.80    0.80
   4   0   9    1.60    0.70
   5   0   9    8.20    1.10
   5   0   9   10.90    1.30
   6   0   9   14.00    1.10
   6   0   9   12.90    1.10
   7   0   9    0.80    0.30
   7   0   9    0.50    0.30
 -10  -1   9    7.90    0.50
  10  -1  -9    6.10    0.80
 -10  -1   9    6.80    0.70
  10  -1  -9    6.80    0.60
 -10   1   9    7.60    0.60
  10   1  -9    8.20    0.60
 -10   1   9    7.90    0.80
   9  -1  -9   12.10    0.90
  -9  -1   9    9.70    1.00
   9  -1  -9   10.30    0.70
  -9   1   9   11.20    0.80
   9   1  -9   10.60    0.80
  -9   1   9   12.40    1.10
   9   1  -9   10.80    0.90
  -8  -1   9   23.40    1.70
   8  -1  -9   26.70    1.60
  -8  -1   9   24.50    1.40
   8  -1  -9   24.30    1.40
   8  -1  -9   25.50    1.50
   8   1  -9   24.60    1.40
   8   1  -9   25.90    1.60
   8   1  -9   25.00    1.40
  -8   1   9   26.80    1.40
  -8   1   9   25.60    1.80
  -7  -1   9   26.60    1.60
   7  -1  -9   27.90    1.70
   7  -1  -9   25.40    1.70
  -7  -1   9   27.50    1.90
   7   1  -9   29.40    1.70
   7   1  -9   27.70    1.80
  -7   1   9   27.50    2.00
   7   1  -9   29.00    1.70
  -6  -1   9   21.40    1.40
   6  -1  -9   20.60    1.60
   6  -1  -9   21.30    1.70
   6  -1  -9   21.20    1.60
  -6  -1   9   20.60    1.80
   6   1  -9   19.70    1.50
  -6   1   9   19.70    1.80
  -6   1   9   19.20    1.40
   6   1  -9   21.00    1.60
   6   1  -9   21.10    1.60
  -5  -1   9   35.90    2.30
   5  -1  -9   36.70    2.20
   5  -1  -9   36.30    2.20
  -5   1   9   33.80    2.30
   5   1  -9   34.60    2.10
   5   1  -9   33.20    2.10
  -4  -1   9  197.68    6.90
   4  -1  -9  197.98    6.70
   4  -1  -9  193.68    6.70
   4   1  -9  192.48    6.60
  -4   1   9  199.58    7.60
  -4   1   9  198.28    7.00
   4   1  -9  193.78    6.60
  -3  -1   9    5.60    1.20
   3  -1  -9    6.30    1.10
  -3  -1   9    5.50    1.10
  -3   1   9    8.30    1.30
  -3   1   9    6.90    0.90
  -3   1   9    6.60    1.40
   3   1  -9    6.50    1.00
  -2  -1   9   47.10    2.50
   2  -1  -9   47.10    2.50
  -2  -1   9   48.10    3.20
  -2  -1   9   49.80    3.20
  -2   1   9   53.79    3.20
   2   1  -9   46.30    2.50
  -2   1   9   52.79    2.70
  -2   1   9   47.10    3.20
  -2   1   9   47.80    2.30
   1  -1  -9  129.09    4.80
  -1  -1   9  136.49    5.70
  -1  -1   9  133.29    5.80
  -1  -1   9  126.09    4.60
  -1  -1   9  134.99    4.80
  -1   1   9  128.89    5.60
  -1   1   9  141.39    4.70
  -1   1   9  136.19    4.90
   1   1  -9  128.89    4.80
  -1   1   9  137.19    6.00
   0  -1  -9   10.20    1.30
   0  -1   9   12.20    1.80
   0  -1   9    9.90    1.20
   0  -1   9    9.10    1.60
   0   1   9   10.00    1.70
   0   1   9    9.30    1.10
   0   1   9   10.10    1.10
   0   1  -9   10.60    1.20
   0   1   9   11.30    1.80
   1  -1   9   37.80    1.90
   1  -1   9   35.10    2.60
   1  -1   9   39.70    2.70
   1   1   9   37.00    2.10
   1   1   9   34.50    2.50
   1   1   9   39.10    2.90
  -1   1  -9   37.40    2.00
   2  -1   9   32.60    3.20
   2  -1   9   39.80    4.80
   2   1   9   33.70    2.00
  -2   1  -9   31.30    2.20
   2   1   9   31.30    2.70
   2   1   9   31.50    3.60
   3  -1   9   54.39    3.10
   3  -1   9   52.29    3.00
   3   1   9   52.79    3.10
   3   1   9   54.99    3.10
   4  -1   9   23.80    1.90
   4  -1   9   23.90    1.90
   4   1   9   25.80    2.00
   4   1   9   24.70    1.90
   5  -1   9    4.90    0.90
   5  -1   9    4.10    0.80
   5   1   9    6.40    1.00
   5   1   9    5.70    1.00
   6  -1   9    2.90    0.60
   6  -1   9    1.70    0.50
   6   1   9    1.30    0.50
   6   1   9    2.00    0.60
   7  -1   9    1.60    0.40
   7  -1   9    1.20    0.30
   7   1   9    1.10    0.40
   7   1   9    1.70    0.40
  10  -2  -9    7.90    0.70
 -10  -2   9    8.70    0.60
  10  -2  -9    6.10    0.70
 -10   2   9    8.70    0.70
  10   2  -9    8.40    0.60
   9  -2  -9   31.70    1.50
   9  -2  -9   30.50    1.30
   9  -2  -9   30.80    1.60
  -9  -2   9   30.30    1.70
  -9   2   9   29.20    1.70
  -9   2   9   32.60    1.30
  -8  -2   9   10.70    1.30
   8  -2  -9   13.30    1.10
   8  -2  -9   13.90    1.20
   8  -2  -9   12.80    1.00
  -8  -2   9   12.40    0.90
  -8   2   9   13.40    1.00
   8   2  -9   12.90    0.90
  -8   2   9   14.20    1.30
   8   2  -9   13.30    1.00
   8   2  -9   12.70    1.10
   7  -2  -9   39.90    2.20
   7  -2  -9   43.00    2.20
   7  -2  -9   41.50    2.40
   7   2  -9   42.40    2.00
  -7   2   9   41.30    2.60
  -7   2   9   44.00    2.00
  -6  -2   9   97.39    3.60
   6  -2  -9  100.39    4.00
   6  -2  -9  104.89    4.00
  -6  -2   9  100.19    4.20
   6  -2  -9   93.19    4.10
   6   2  -9  101.89    3.80
  -6   2   9  102.99    4.40
   6   2  -9  103.29    3.90
   6   2  -9  100.09    3.90
  -6   2   9   97.09    3.70
  -5  -2   9  163.58    5.90
  -5  -2   9  155.58    5.10
   5  -2  -9  154.68    5.60
  -5   2   9  158.48    6.00
   5   2  -9  154.18    5.40
   5   2  -9  164.08    5.60
  -4  -2   9   42.60    2.00
   4  -2  -9   45.60    2.50
   4  -2  -9   47.20    2.60
  -4  -2   9   46.00    2.60
  -4   2   9   48.10    3.20
   4   2  -9   43.20    2.40
   4   2  -9   49.99    2.60
  -4   2   9   44.30    2.70
  -4   2   9   42.90    2.10
   3  -2  -9  144.69    5.40
  -3  -2   9  151.38    5.50
  -3  -2   9  142.79    5.90
  -3   2   9  145.29    4.90
  -3   2   9  152.68    6.40
  -3   2   9  152.08    5.60
   3   2  -9  148.89    5.30
  -2  -2   9   30.20    2.50
  -2  -2   9   31.10    2.50
   2  -2  -9   31.00    1.90
  -2  -2   9   32.10    2.00
  -2   2   9   29.20    2.40
  -2   2   9   29.60    1.80
  -2   2   9   32.60    2.10
  -2   2   9   30.20    2.60
   2   2  -9   29.40    1.90
   1  -2  -9   32.80    2.10
  -1  -2   9   32.60    2.60
  -1  -2   9   34.60    2.60
  -1  -2   9   33.10    2.00
  -1   2   9   35.30    2.80
   1   2  -9   34.80    2.00
  -1   2   9   34.40    1.90
  -1   2   9   33.10    2.00
  -1   2   9   31.10    2.40
   0  -2   9  145.59    5.90
   0  -2   9  149.79    4.90
   0  -2   9  137.49    5.80
   0   2   9  140.69    5.80
   0   2  -9  133.89    4.90
   0   2   9  138.29    4.90
   0   2   9  145.69    6.20
   0   2   9  133.19    4.60
   1  -2   9  203.78    6.20
   1  -2   9  200.78    7.40
   1  -2   9  192.98    7.20
   1   2   9  193.18    7.60
  -1   2  -9  191.48    6.40
   1   2   9  202.68    6.80
   1   2   9  199.98    7.30
   2  -2   9   24.10    2.10
   2  -2   9   26.20    1.40
   2  -2   9   26.10    2.10
  -2   2  -9   26.60    1.70
   2   2   9   26.40    1.80
   2   2   9   29.80    2.40
   2   2   9   28.60    2.20
   3  -2   9   52.69    2.90
   3  -2   9   52.09    2.90
   3  -2   9   51.69    1.90
   3   2   9   53.89    3.10
   3   2   9   54.49    3.00
  -3   2  -9   49.60    2.20
   4  -2   9    4.60    1.00
   4  -2   9    4.70    0.90
  -4   2  -9    4.50    0.60
   4   2   9    6.30    1.10
   4   2   9    6.90    1.20
   5  -2   9   10.70    1.20
   5  -2   9   10.70    1.20
   5   2   9   13.50    1.50
   5   2   9   13.10    1.20
   6  -2   9    5.00    1.10
   6   2   9    6.20    0.90
   6   2   9    3.60    0.70
   7  -2   9    6.60    0.60
   7  -2   9    5.80    0.70
   7   2   9    6.20    0.70
   7   2   9    5.90    0.60
  10  -3  -9    1.30    0.30
  10  -3  -9    1.20    0.20
  10   3  -9    1.30    0.30
 -10   3   9    0.80    0.20
   9  -3  -9   26.50    1.40
  -9  -3   9   28.20    1.20
   9  -3  -9   26.40    1.20
  -9   3   9   27.70    1.40
   9   3  -9   28.50    1.40
  -9   3   9   28.90    1.60
  -8  -3   9   58.39    2.70
  -8  -3   9   63.59    2.40
   8  -3  -9   63.19    2.60
   8  -3  -9   64.49    2.50
   8  -3  -9   60.29    2.70
  -8   3   9   61.79    2.30
   8   3  -9   62.49    2.20
  -8   3   9   60.29    2.80
   8   3  -9   63.69    2.50
   7  -3  -9    5.30    1.00
   7  -3  -9    5.50    1.20
   7  -3  -9    5.00    0.80
  -7  -3   9    5.00    0.70
  -7  -3   9    4.50    0.90
   7   3  -9    4.90    0.70
  -7   3   9    5.20    1.00
   7   3  -9    6.00    0.80
   7   3  -9    5.40    0.80
   6  -3  -9   68.89    3.00
   6  -3  -9   64.49    2.90
  -6  -3   9   62.29    3.10
  -6  -3   9   68.09    2.60
   6   3  -9   60.89    2.70
   6   3  -9   65.89    2.80
   6   3  -9   60.89    2.70
  -6   3   9   68.69    3.40
  -5  -3   9   35.20    1.80
   5  -3  -9   38.10    2.20
   5  -3  -9   34.60    2.10
  -5  -3   9   34.10    2.20
   5   3  -9   37.20    2.00
   5   3  -9   36.10    2.00
   5   3  -9   36.20    2.00
  -5   3   9   35.30    2.40
   4  -3  -9   51.09    2.70
  -4  -3   9   41.40    2.70
   4  -3  -9   46.60    2.70
  -4   3   9   51.59    3.00
   4   3  -9   50.39    2.50
   4   3  -9   45.40    2.50
  -4   3   9   46.80    3.10
   3  -3  -9  193.18    6.60
  -3  -3   9  188.08    5.70
  -3  -3   9  188.38    6.50
   3  -3  -9  193.58    6.50
  -3   3   9  193.78    7.40
  -3   3   9  188.58    6.60
  -3   3   9  183.88    6.10
   3   3  -9  194.88    6.40
   2  -3  -9    3.20    0.80
  -2  -3   9    4.00    0.80
  -2  -3   9    2.40    1.30
  -2   3   9    1.40    0.70
  -2   3   9    3.20    0.80
  -2   3   9    4.20    0.70
  -2   3   9    4.30    1.30
   2   3  -9    4.10    0.90
  -1  -3   9   38.50    2.70
   1  -3  -9   39.00    2.30
  -1  -3   9   43.00    2.20
  -1  -3   9   45.00    2.90
   1   3  -9   38.60    2.10
  -1   3   9   39.20    2.10
  -1   3   9   38.60    2.60
  -1   3   9   42.40    3.00
  -1   3   9   39.70    2.20
   0  -3   9  225.18    8.10
   0  -3   9  236.08    7.10
   0  -3   9  238.28    8.20
   0   3  -9  230.08    7.30
   0   3   9  226.28    8.40
   0   3   9  220.88    8.00
   0   3   9  234.28    7.30
   1   3   9   73.89    4.40
   2  -3   9   89.19    4.10
   2  -3   9   86.99    4.00
   2  -3   9   87.39    3.10
  -2   3  -9   85.79    3.40
   2   3   9   84.89    4.00
   2   3   9   88.49    4.40
   3  -3   9    4.70    0.60
   3  -3   9    4.10    0.90
   3  -3   9    4.90    1.00
  -3   3  -9    4.90    0.70
   3   3   9    4.40    1.00
   3   3   9    4.90    1.10
   4  -3   9    2.70    0.70
   4  -3   9    2.50    1.00
   4   3   9    1.80    0.90
  -4   3  -9    2.50    0.50
   5  -3   9   11.70    1.30
   5  -3   9    8.70    1.10
   5   3   9    9.80    1.30
   5   3   9    9.60    1.20
   6  -3   9    5.00    0.70
   6  -3   9    5.70    0.70
   6   3   9    4.80    0.70
   6   3   9    6.20    1.00
   7  -3   9    1.80    0.30
   7  -3   9    1.80    0.30
   7   3   9    0.80    0.50
   7   3   9    1.40    0.40
 -10  -4   9    9.30    0.50
  10  -4  -9    9.40    0.60
  10   4  -9    9.40    0.50
 -10   4   9    8.30    0.60
  -9  -4   9    4.60    0.70
   9  -4  -9    6.00    0.50
  -9  -4   9    6.10    0.50
   9  -4  -9    5.50    0.60
   9  -4  -9    6.30    0.70
  -9   4   9    6.40    0.80
   9   4  -9    5.90    0.60
   8  -4  -9   14.40    1.00
   8  -4  -9   12.80    1.00
  -8  -4   9   14.20    1.20
  -8  -4   9   14.70    0.90
   8  -4  -9   14.50    1.20
   8   4  -9   12.60    0.90
  -8   4   9   13.40    1.20
   7  -4  -9    5.90    0.80
  -7  -4   9    4.60    0.60
  -7  -4   9    6.50    1.00
   7  -4  -9    7.10    1.10
   7   4  -9    6.20    0.80
  -7   4   9    5.70    1.00
   7   4  -9    4.60    0.60
   6  -4  -9   50.59    2.50
  -6  -4   9   52.99    2.90
   6  -4  -9   52.49    2.50
  -6  -4   9   52.09    2.20
   6   4  -9   51.69    2.40
  -6   4   9   56.99    2.90
   6   4  -9   54.59    2.40
   5  -4  -9   10.40    1.30
  -5  -4   9    9.90    1.30
  -5  -4   9   10.80    0.90
   5  -4  -9   10.10    1.20
   5   4  -9   11.20    1.10
   5   4  -9   12.30    1.10
  -5   4   9   13.30    1.60
   5   4  -9    9.70    1.10
  -4  -4   9   82.49    3.50
   4  -4  -9   78.79    3.50
   4  -4  -9   80.29    3.50
  -4   4   9   79.69    3.70
   4   4  -9   80.59    3.30
   4   4  -9   77.09    3.20
  -3  -4   9  142.29    5.20
   3  -4  -9  133.49    5.60
   3  -4  -9  150.58    6.20
   3   4  -9  141.59    5.00
  -3   4   9  151.78    5.40
  -3   4   9  146.89    6.00
   2  -4  -9   66.19    3.10
   2  -4  -9   62.69    3.60
  -2   4   9   61.49    2.80
   1  -4  -9  175.18    5.90
  -1   4   9  176.08    5.60
  -1   4   9  169.78    6.80
  -1   4   9  178.48    5.80
   0  -4   9   13.90    1.70
   0  -4   9   13.50    1.10
   0   4   9   11.50    1.70
   0   4   9   13.50    1.20
   0   4  -9   15.50    1.40
   1  -4   9  115.49    3.90
   1  -4   9  111.89    4.70
  -1   4  -9  106.89    4.10
   1   4   9  107.29    4.60
   1   4   9  111.79    5.00
   2  -4   9   41.10    1.80
   2  -4   9   37.70    2.40
   2  -4   9   45.00    2.60
   2   4   9   44.70    2.60
  -2   4  -9   42.70    2.10
   2   4   9   46.40    2.90
   3  -4   9   24.50    1.20
   3  -4   9   24.20    1.80
   3   4   9   23.80    2.00
   3   4   9   24.80    1.80
  -3   4  -9   24.90    1.50
   4  -4   9    9.30    1.10
   4  -4   9   10.60    0.60
   4  -4   9   11.10    1.20
  -4   4  -9   10.30    0.90
   4   4   9   12.40    1.50
   4   4   9   11.80    1.30
   5  -4   9   10.60    1.40
   5  -4   9    8.80    1.00
   5   4   9    8.80    1.10
   5   4   9    9.90    1.00
  -5   4  -9    9.90    1.00
   6  -4   9    1.70    0.40
   6  -4   9    1.50    0.50
  -6   4  -9    1.90    0.30
   6   4   9    1.70    0.40
   6   4   9    2.30    0.50
   7   4   9    5.60    0.50
   7   4   9    5.10    0.50
   9  -5  -9   21.60    1.10
  -9  -5   9   21.40    0.90
   9  -5  -9   20.60    1.00
  -9   5   9   21.50    1.20
   9   5  -9   22.10    1.00
   8  -5  -9    1.40    0.40
  -8  -5   9    1.00    0.40
   8  -5  -9    1.00    0.40
   7  -5  -9   32.00    1.70
   7  -5  -9   35.50    1.80
  -7  -5   9   33.20    1.90
  -7  -5   9   34.50    1.50
  -7   5   9   34.70    2.00
   7   5  -9   31.50    1.60
   6  -5  -9   74.69    3.10
  -6  -5   9   75.59    2.70
   6  -5  -9   78.39    3.10
  -6  -5   9   77.79    3.30
  -6   5   9   78.69    3.50
   6   5  -9   77.39    2.90
   6   5  -9   73.79    2.80
  -5  -5   9    5.90    1.00
   5  -5  -9    4.70    0.80
   5  -5  -9    5.30    0.90
   5   5  -9    5.60    0.80
  -5   5   9    4.70    1.00
   5   5  -9    5.40    0.80
   4  -5  -9    0.60    0.50
   4  -5  -9    1.10    0.60
  -4  -5   9    1.00    0.50
   4   5  -9    0.80    0.50
  -4   5   9    1.90    0.60
  -3  -5   9    3.20    0.80
   3  -5  -9    2.80    0.70
   3  -5  -9    3.10    0.80
  -3   5   9    2.80    0.70
  -3   5   9    2.80    0.90
   3   5  -9    2.90    0.70
  -2  -5   9    0.00    0.40
   2  -5  -9    1.10    0.60
   2  -5  -9    0.10    0.40
   2   5  -9    0.70    0.40
  -2   5   9    0.60    0.50
  -2   5   9    0.20    0.60
   1  -5  -9  123.19    4.50
  -1  -5   9  118.89    4.20
  -1   5   9  123.69    5.30
   1   5  -9  116.39    4.30
  -1   5   9  115.59    4.70
   0  -5   9   17.30    1.20
   0  -5   9   17.90    1.70
   0   5  -9   18.40    1.30
   0   5   9   13.70    1.80
   0   5   9   16.50    1.60
   1  -5   9   72.99    3.50
   1  -5   9   73.39    2.80
  -1   5  -9   68.29    2.90
   1   5   9   72.79    3.80
   1   5   9   70.99    3.30
   2  -5   9   23.90    1.80
   2  -5   9   22.90    1.30
   2   5   9   24.80    2.00
   2   5   9   26.30    1.90
  -2   5  -9   24.90    1.50
   3  -5   9   13.10    0.80
   3  -5   9   13.90    1.30
   3   5   9   11.80    1.20
  -3   5  -9   13.70    1.00
   3   5   9   12.40    1.50
   4  -5   9   25.90    1.10
   4  -5   9   27.00    1.60
   4   5   9   27.50    1.60
   4   5   9   26.40    1.80
  -4   5  -9   27.10    1.40
   5  -5   9    0.40    0.30
   5   5   9    0.80    0.40
  -5   5  -9    0.40    0.20
   5   5   9    1.00    0.50
   6   5   9    0.30    0.30
   6   5   9    0.10    0.40
  -6   5  -9    0.40    0.20
   9  -6  -9    2.60    0.30
  -9  -6   9    2.20    0.30
   9  -6  -9    2.90    0.60
   9   6  -9    1.90    0.30
  -9   6   9    2.40    0.40
  -8  -6   9    9.40    1.20
  -8  -6   9    9.60    0.60
   8  -6  -9    8.90    0.70
   8  -6  -9    8.70    0.70
   8  -6  -9    7.90    0.90
  -8   6   9    8.50    0.80
   8   6  -9    9.40    0.70
  -7  -6   9    8.00    0.60
   7  -6  -9    5.60    0.70
  -7  -6   9    7.50    0.90
   7  -6  -9    6.50    0.70
   7   6  -9    7.90    0.70
  -7   6   9    5.50    0.70
   6  -6  -9    8.40    0.90
  -6  -6   9   11.10    0.80
  -6  -6   9    8.80    1.10
   6  -6  -9    8.30    0.90
  -6   6   9    8.00    1.00
   6   6  -9   10.00    0.80
   6   6  -9    9.50    0.80
   5  -6  -9   25.70    1.60
   5  -6  -9   24.30    1.60
  -5  -6   9   22.20    1.50
   5   6  -9   22.70    1.30
  -5   6   9   23.60    1.60
  -4  -6   9   14.20    1.30
   4  -6  -9   14.60    1.20
   4  -6  -9   12.80    1.30
   4   6  -9   14.60    1.10
  -4   6   9   14.70    1.30
  -3  -6   9    8.80    1.10
   3  -6  -9    7.90    1.10
   3  -6  -9    6.50    0.90
   3   6  -9    7.70    0.90
  -3   6   9    7.30    0.90
   2  -6  -9   36.10    2.00
   2  -6  -9   38.00    2.00
  -2  -6   9   37.90    2.00
  -2   6   9   40.50    2.60
  -2   6   9   36.10    1.70
   2   6  -9   35.30    1.90
  -2   6   9   37.30    2.10
  -1  -6   9    8.90    1.00
   1  -6  -9    9.20    1.10
   1   6  -9    8.10    1.00
  -1   6   9   10.30    1.50
   0  -6  -9   50.39    2.40
   0  -6   9   50.39    2.20
   0   6  -9   53.49    2.40
   0   6   9   51.09    3.00
   1  -6   9  125.19    4.10
   1   6   9  122.49    5.00
  -1   6  -9  124.69    4.30
   2  -6   9   28.20    1.80
   2  -6   9   30.40    1.70
   2   6   9   25.60    1.90
   2   6   9   31.70    2.40
  -2   6  -9   26.80    1.60
   3  -6   9   18.30    1.00
  -3   6  -9   18.80    1.20
   3   6   9   17.40    1.50
   4   6   9    6.10    0.70
  -4   6  -9    5.70    0.60
  -5   6  -9   48.20    1.70
   5   6   9   48.20    1.80
   5   6   9   47.80    2.00
  -6   6  -9    0.80    0.20
   8  -7  -9    7.30    0.50
   8  -7  -9    6.40    0.70
  -8  -7   9    6.60    0.40
   8   7  -9    6.70    0.50
  -8   7   9    6.90    0.60
  -7  -7   9    9.10    0.60
  -7  -7   9   10.60    0.90
   7  -7  -9   10.10    0.80
   7  -7  -9    9.10    0.70
  -7   7   9    9.10    0.80
   7   7  -9    9.20    0.70
  -6  -7   9   69.99    2.70
   6  -7  -9   66.19    2.50
   6  -7  -9   69.99    2.60
  -6  -7   9   67.29    2.30
  -6   7   9   70.69    2.80
   6   7  -9   67.19    2.40
  -5  -7   9   67.29    2.70
   5  -7  -9   68.29    2.80
   5  -7  -9   67.89    2.60
  -5   7   9   64.49    2.70
   5   7  -9   66.39    2.40
   4  -7  -9   23.50    1.50
   4  -7  -9   20.60    1.40
  -4  -7   9   22.30    1.50
  -4   7   9   21.80    1.40
   4   7  -9   24.50    1.30
   3  -7  -9   23.60    1.50
  -3  -7   9   24.70    1.50
  -3   7   9   25.50    1.40
  -3   7   9   22.10    1.60
   3   7  -9   24.30    1.40
   2  -7  -9   21.00    1.40
  -2   7   9   21.50    1.50
  -1  -7   9    3.00    0.80
  -1   7   9    2.10    0.90
  -1   7   9    3.50    0.70
   0   7   9    7.10    0.90
   0   7   9    7.10    1.10
   1  -7   9   33.90    1.60
  -1   7  -9   34.20    1.70
   1   7   9   33.30    2.10
   2  -7   9    3.50    0.50
   2   7   9    5.20    0.90
  -2   7  -9    3.30    0.50
   3  -7   9   17.10    0.90
  -3   7  -9   17.50    1.00
   3   7   9   16.50    1.30
   4  -7   9   20.60    0.80
  -4   7  -9   21.10    1.00
   4   7   9   19.00    1.60
  -5   7  -9    8.10    0.60
  -8  -8   9   12.00    0.50
   8  -8  -9   10.80    0.50
  -8   8   9   12.30    0.60
   8   8  -9   11.30    0.50
   7  -8  -9    2.60    0.40
  -7  -8   9    2.70    0.30
  -7   8   9    3.30    0.40
   7   8  -9    3.30    0.40
   6  -8  -9    3.70    0.50
  -6  -8   9    3.90    0.70
   6  -8  -9    3.90    0.50
  -6  -8   9    2.90    0.30
  -6   8   9    3.10    0.50
   6   8  -9    3.60    0.50
   5  -8  -9    5.70    0.80
  -5  -8   9    8.00    0.90
   5  -8  -9    6.60    0.70
  -5   8   9    5.00    0.80
   5   8  -9    8.10    0.60
  -4  -8   9    7.50    0.80
   4  -8  -9    8.60    0.90
  -4   8   9    7.10    0.80
  -3  -8   9   39.90    1.90
   3  -8  -9   41.50    1.90
   3   8  -9   42.60    1.80
  -3   8   9   40.40    2.00
   2  -8  -9    7.70    0.90
  -2  -8   9    6.80    0.80
  -2   8   9    8.50    0.90
   2   8  -9    8.90    0.70
  -1  -8   9   13.90    1.00
  -1   8   9   13.00    1.00
   1   8  -9   13.60    1.00
   0  -8   9    3.60    0.50
   0   8   9    3.00    0.70
   0   8  -9    3.90    0.50
   0   8   9    4.30    0.80
   1  -8   9    6.70    0.60
   1   8   9    6.50    0.70
  -1   8  -9    5.40    0.60
   1   8   9    6.10    1.10
   2  -8   9    4.00    0.50
  -2   8  -9    4.40    0.60
   2   8   9    3.20    0.60
   3  -8   9   11.60    0.70
  -3   8  -9   12.40    0.80
  -4   8  -9   37.20    1.40
  -5   8  -9   31.90    1.10
   7  -9  -9    6.10    0.40
  -7  -9   9    6.30    0.40
   7   9  -9    6.60    0.40
   6  -9  -9    1.40    0.30
  -6  -9   9    1.50    0.30
   6   9  -9    1.70    0.30
  -6   9   9    1.50    0.20
  -6   9   9    1.80    0.30
   5  -9  -9    5.40    0.60
  -5  -9   9    4.40    0.50
  -5   9   9    6.00    0.60
  -5   9   9    5.70    0.40
   5   9  -9    6.50    0.50
   4  -9  -9   16.10    1.00
  -4  -9   9   15.50    1.00
  -4   9   9   14.10    1.00
  -3  -9   9   12.90    0.90
   3  -9  -9   14.10    0.90
  -3   9   9   12.30    0.90
   3   9  -9   13.80    0.80
  -2  -9   9    2.00    0.60
   2  -9  -9    2.10    0.40
   2   9  -9    2.10    0.40
  -2   9   9    2.30    0.50
  -1  -9   9    9.50    0.80
  -1   9   9    7.90    0.70
   0  -9   9    3.00    0.50
   0   9   9    2.80    0.40
   1  -9   9    9.20    0.70
  -1   9  -9    9.30    0.70
   1   9   9    9.60    0.80
   2  -9   9    8.20    0.60
  -2   9  -9    8.50    0.60
   3  -9   9   28.80    1.00
  -3   9  -9   29.50    1.10
  -4   9  -9   17.90    0.70
  -5 -10   9    3.40    0.30
   5 -10  -9    3.50    0.40
   5  10  -9    3.10    0.30
  -5  10   9    3.80    0.40
  -4 -10   9   12.30    0.80
   4 -10  -9   13.70    0.70
  -4  10   9   13.80    0.70
   3 -10  -9   15.60    0.80
  -3  10   9   15.20    0.90
  -2 -10   9   11.90    0.70
  -2  10   9   11.70    0.70
  -1 -10   9   17.50    0.90
  -1  10   9   17.70    1.00
   0 -10   9    7.80    0.60
   0  10   9    6.70    0.50
   0  10  -9    7.60    0.60
   1 -10   9   16.70    0.80
  -1  10  -9   17.80    0.90
   2 -10   9    0.70    0.20
  -2  10  -9    0.50    0.20
   3  11  -9    1.40    0.20
  -2 -11   9   19.60    1.00
  -1 -11   9   14.90    0.70
   0 -11   9   13.30    0.60
  10   0 -10   25.50    1.10
   9   0 -10    1.30    0.50
   9   0 -10    1.40    0.30
  -9   0  10    1.70    0.30
   9   0 -10    1.60    0.40
  -9   0  10    1.10    0.40
   8   0 -10   67.49    2.50
  -8   0  10   69.09    2.90
  -8   0  10   69.49    2.30
   7   0 -10    0.30    0.30
   7   0 -10    0.10    0.40
  -7   0  10    0.00    0.40
  -7   0  10    0.20    0.30
   7   0 -10    0.40    0.30
   6   0 -10   20.60    1.50
   6   0 -10   22.90    1.70
  -6   0  10   22.70    1.90
   6   0 -10   23.60    1.50
   5   0 -10  213.98    6.80
   5   0 -10  209.98    6.80
  -5   0  10  207.78    7.10
  -4   0  10   19.30    1.60
   4   0 -10   18.10    1.40
   4   0 -10   16.40    1.40
   3   0 -10    9.50    1.20
  -3   0  10    8.70    1.20
  -3   0  10    9.50    1.50
  -2   0  10   25.10    2.10
  -2   0  10   22.10    2.00
   2   0 -10   24.40    1.70
  -2   0  10   24.50    1.70
   1   0 -10   61.49    2.70
  -1   0  10   60.69    2.70
  -1   0  10   59.49    3.40
  -1   0  10   60.79    3.40
   0   0  10  165.38    5.20
   0   0  10  161.38    6.20
   0   0 -10  154.88    5.30
   0   0  10  164.48    6.40
  -1   0 -10    1.40    0.50
   1   0  10    1.70    0.70
   1   0  10    0.80    0.40
   1   0  10    1.70    0.80
   2   0  10    2.40    0.70
   2   0  10    3.50    1.00
   4   0  10    0.20    0.40
   4   0  10    0.00    0.40
   5   0  10   46.90    2.20
   5   0  10   45.70    2.20
   6   0  10    2.20    0.40
   6   0  10    3.30    0.50
   7   0  10    0.20    0.20
  10  -1 -10    3.60    0.40
 -10   1  10    5.30    0.70
  10   1 -10    4.30    0.40
   9  -1 -10    7.60    0.60
  -9  -1  10    6.30    0.70
   9  -1 -10    6.70    0.50
   9  -1 -10    6.90    0.60
  -9  -1  10    7.50    0.70
  -9   1  10    7.40    0.80
   9   1 -10    6.50    0.60
   8  -1 -10    1.50    0.40
  -8  -1  10    1.10    0.30
  -8  -1  10    1.50    0.60
   8  -1 -10    1.10    0.40
   8  -1 -10    1.20    0.40
  -8   1  10    1.60    0.50
   8   1 -10    1.70    0.50
   7  -1 -10   15.70    1.30
   7  -1 -10   15.70    1.20
  -7  -1  10   16.60    1.40
   7  -1 -10   15.80    1.10
  -7  -1  10   15.70    1.00
   7   1 -10   15.90    1.20
   7   1 -10   16.60    1.10
   7   1 -10   16.80    1.20
  -7   1  10   15.50    1.40
   6  -1 -10   83.89    3.50
  -6  -1  10   85.69    5.00
   6  -1 -10   82.79    3.30
   6  -1 -10   83.79    4.00
  -6  -1  10   82.39    2.90
  -6   1  10   68.19    4.20
   6   1 -10   84.49    3.30
   6   1 -10   84.79    3.30
   5  -1 -10   58.89    2.70
   5  -1 -10   58.09    2.70
  -5  -1  10   60.89    3.00
   5   1 -10   58.79    2.70
   5   1 -10   54.69    2.60
  -5   1  10   55.39    2.90
   5   1 -10   51.79    2.60
  -4  -1  10   33.40    2.10
   4  -1 -10   35.80    2.00
   4  -1 -10   30.80    2.00
  -4   1  10   30.70    2.30
   4   1 -10   33.30    2.00
  -4   1  10   32.40    2.10
   4   1 -10   31.50    1.90
   3  -1 -10   20.90    1.50
  -3  -1  10   19.40    1.50
  -3  -1  10   20.40    1.90
  -3   1  10   19.60    1.60
   3   1 -10   19.60    1.50
  -3   1  10   17.00    2.00
   2  -1 -10   16.00    1.30
  -2  -1  10   20.80    1.90
  -2  -1  10   18.50    1.50
  -2  -1  10   21.20    2.30
  -2   1  10   19.20    1.50
   2   1 -10   21.10    1.50
  -2   1  10   12.80    1.60
  -2   1  10   18.40    2.20
  -2   1  10   20.50    1.90
   1  -1 -10   15.50    1.30
  -1  -1  10   14.10    1.20
  -1  -1  10   12.20    1.80
  -1  -1  10   13.90    1.80
  -1   1  10   12.40    1.70
  -1   1  10   14.00    1.80
   1   1 -10   14.70    1.20
  -1   1  10   11.70    1.10
  -1   1  10    8.40    1.40
   0  -1 -10   10.00    1.20
   0  -1  10    8.50    1.40
   0  -1  10    9.90    1.10
   0  -1  10   10.50    1.50
   0   1  10   11.70    1.80
   0   1  10   10.70    0.90
   0   1  10    9.40    1.40
   0   1 -10   10.30    1.20
   1  -1  10    3.00    0.50
   1  -1  10    3.10    0.90
   1  -1  10    3.00    0.90
   1   1  10    2.40    0.80
  -1   1 -10    1.80    0.50
   1   1  10    2.50    0.90
   2  -1  10   36.10    2.30
   2  -1  10   30.90    2.20
   2   1  10   33.00    2.30
   2   1  10   33.40    2.20
  -2   1 -10   30.80    1.70
   3  -1  10   19.40    1.70
   4  -1  10    9.60    1.20
   4  -1  10   11.80    1.20
   4   1  10   13.10    1.50
   4   1  10   13.20    1.20
   5  -1  10    3.10    0.60
   5   1  10    3.70    0.70
   5   1  10    2.70    0.60
   6  -1  10    2.80    0.50
   6  -1  10    2.80    0.50
   6   1  10    3.30    0.50
   6   1  10    3.10    0.50
  10  -2 -10    1.40    0.30
 -10   2  10    2.00    0.40
  10   2 -10    1.40    0.20
  -9  -2  10    5.40    0.80
   9  -2 -10    4.80    0.60
   9  -2 -10    4.90    0.90
   9  -2 -10    4.20    0.50
  -9   2  10    3.60    0.50
   9   2 -10    5.30    0.60
  -8  -2  10   10.20    1.10
   8  -2 -10    9.40    0.90
   8  -2 -10   10.10    0.80
  -8  -2  10    9.10    0.70
  -8   2  10   10.00    1.20
   8   2 -10    7.90    1.00
   8   2 -10    9.20    0.70
   8   2 -10   13.70    1.50
  -7  -2  10    1.80    0.40
  -7  -2  10    1.40    0.50
   7  -2 -10    1.00    0.70
   7  -2 -10    2.10    0.50
   7  -2 -10    2.10    0.50
   7   2 -10    1.60    0.40
   7   2 -10    1.20    0.40
  -7   2  10    2.00    0.60
   7   2 -10    1.90    0.50
   6  -2 -10    4.50    0.80
  -6  -2  10    3.90    0.90
  -6  -2  10    4.40    0.60
   6   2 -10    4.00    0.90
   6   2 -10    3.80    0.70
   5  -2 -10   54.19    2.60
   5  -2 -10   56.09    2.60
  -5  -2  10   58.39    2.80
  -5   2  10   52.99    2.80
   5   2 -10   51.39    2.60
   5   2 -10   50.99    2.50
   5   2 -10   55.99    2.60
  -4  -2  10  117.29    4.40
   4  -2 -10  107.49    4.30
   4  -2 -10  113.39    4.30
  -4   2  10  111.89    4.50
   4   2 -10  109.59    4.10
   4   2 -10  115.29    4.30
   3  -2 -10  119.89    4.50
   3  -2 -10  121.49    4.60
  -3  -2  10  115.59    4.90
  -3  -2  10  123.19    4.60
  -3   2  10  122.89    4.60
  -3   2  10  120.29    5.20
   3   2 -10  116.29    4.40
  -2  -2  10   22.50    2.00
   2  -2 -10   20.40    1.50
  -2  -2  10   19.30    1.50
  -2   2  10   23.80    2.20
  -2   2  10   22.50    1.60
  -2   2  10   23.40    2.00
   2   2 -10   21.70    1.50
  -1  -2  10  140.69    5.60
   1  -2 -10  129.69    4.80
  -1  -2  10  143.49    4.80
  -1  -2  10  132.69    5.50
  -1   2  10  142.09    5.90
   1   2 -10  137.49    4.80
  -1   2  10  138.59    4.70
  -1   2  10  148.59    5.70
   0  -2  10   40.20    2.60
   0  -2  10   40.60    2.00
   0  -2  10   42.70    2.70
   0  -2 -10   37.60    2.00
   0   2  10   39.00    2.50
   0   2  10   38.80    2.80
   0   2 -10   42.20    2.10
   1  -2  10   77.29    2.80
   1  -2  10   74.49    3.60
   1  -2  10   72.99    3.60
   1   2  10   71.79    3.50
  -1   2 -10   74.59    2.90
   1   2  10   73.79    3.80
   2  -2  10   87.29    3.80
   2  -2  10   90.09    3.90
  -2   2 -10   74.99    3.90
   2   2  10   88.49    3.80
   2   2  10   87.49    4.10
   3  -2  10   87.69    3.80
   3  -2  10   89.69    3.70
  -3   2 -10   83.59    3.00
   3   2  10   88.29    3.70
   3   2  10   90.99    4.00
   4  -2  10   15.80    1.30
   4  -2  10   16.70    1.40
   4   2  10   15.50    1.40
   4   2  10   16.00    1.30
   5  -2  10    2.80    0.60
   5  -2  10    3.90    0.80
   5   2  10    5.30    1.10
   6  -2  10    1.40    0.40
   6  -2  10    1.70    0.40
   6   2  10    1.90    0.40
   6   2  10    2.30    0.50
  -9  -3  10    2.60    0.40
  -9  -3  10    2.10    0.40
   9  -3 -10    2.10    0.30
   9  -3 -10    2.50    0.40
   9  -3 -10    1.90    0.40
   9   3 -10    3.30    0.40
  -9   3  10    1.80    0.40
  -8  -3  10    6.70    0.60
   8  -3 -10    6.70    0.80
  -8  -3  10    5.20    0.70
   8  -3 -10    7.30    0.80
   8  -3 -10    6.10    0.70
   8   3 -10    7.00    0.70
   7  -3 -10    1.70    0.50
   7  -3 -10    1.10    0.60
   7  -3 -10    1.60    0.40
  -7  -3  10    1.80    0.40
  -7  -3  10    2.70    0.60
  -7   3  10    2.50    0.60
   7   3 -10    1.70    0.40
   7   3 -10    1.80    0.40
  -6  -3  10   18.30    1.40
  -6  -3  10   16.80    1.00
   6  -3 -10   16.70    1.30
   6  -3 -10   17.70    1.30
   6   3 -10   16.70    1.20
  -6   3  10   16.70    1.40
   6   3 -10   18.20    1.20
   6   3 -10   17.70    1.20
   5  -3 -10   30.20    1.80
  -5  -3  10   28.70    1.90
   5  -3 -10   28.90    1.80
  -5  -3  10   30.00    2.10
  -5   3  10   28.40    1.90
   5   3 -10   29.10    1.70
   5   3 -10   28.20    1.70
   4  -3 -10   17.70    1.50
  -4  -3  10   15.40    1.10
  -4  -3  10   16.70    1.40
   4  -3 -10   18.80    1.40
   4   3 -10   16.70    1.30
  -4   3  10   17.80    1.50
   4   3 -10   16.70    1.30
   4   3 -10   15.10    1.30
   3  -3 -10   48.20    2.50
  -3  -3  10   49.50    2.50
   3  -3 -10   49.80    2.50
  -3   3  10   47.90    2.90
   3   3 -10   47.90    2.40
  -3   3  10   50.39    2.50
  -2  -3  10   79.59    3.30
   2  -3 -10   75.99    3.20
  -2  -3  10   76.89    3.60
  -2   3  10   75.29    3.20
   2   3 -10   78.09    3.10
  -2   3  10   79.19    4.00
  -1  -3  10   11.90    1.60
   1  -3 -10    9.80    1.10
  -1  -3  10   10.30    1.40
  -1  -3  10    8.40    1.00
  -1   3  10    9.80    1.50
  -1   3  10    8.30    1.20
   1   3 -10   12.00    1.30
  -1   3  10   10.30    0.90
   0  -3  10   29.00    1.60
   0  -3  10   28.50    2.10
   0  -3  10   27.50    2.00
   0   3  10   27.90    2.30
   0   3 -10   27.90    1.70
   0   3  10   25.10    1.90
   1  -3  10   14.40    1.00
   1  -3  10   15.30    1.70
   1  -3  10   12.70    1.50
  -1   3 -10   13.50    1.10
   1   3  10   14.20    1.60
   1   3  10   12.90    1.80
   2  -3  10    0.50    0.50
   2  -3  10    0.40    0.30
  -2   3 -10    0.30    0.30
   2   3  10   -0.30    0.40
   3  -3  10    9.00    1.10
   3  -3  10    6.60    1.00
  -3   3 -10    6.90    0.70
   3   3  10    9.10    1.20
   3   3  10    6.50    1.00
   4  -3  10    0.40    0.40
   4   3  10    0.70    0.50
   4   3  10    0.40    0.40
  -4   3 -10    0.40    0.30
   5  -3  10    5.40    0.70
   5  -3  10    4.70    0.60
   5   3  10    4.10    0.60
   5   3  10    4.00    0.60
   6  -3  10    7.20    0.70
   6  -3  10    7.10    0.50
   6   3  10    7.20    0.80
   6   3  10    4.80    0.80
   9  -4 -10   10.50    0.70
  -9  -4  10   10.10    0.50
   9  -4 -10   11.00    0.50
   9   4 -10   10.50    0.90
  -9   4  10   12.40    1.10
   8  -4 -10    2.20    0.40
  -8  -4  10    2.10    0.40
  -8  -4  10    2.40    0.40
   8  -4 -10    2.70    0.60
   8  -4 -10    2.70    0.50
   8   4 -10    2.10    0.40
  -8   4  10    2.10    0.40
   7  -4 -10    4.60    0.60
   7  -4 -10    5.60    0.70
   7   4 -10    6.10    0.60
   7   4 -10    6.00    0.70
  -7   4  10    4.50    0.70
  -6  -4  10   28.30    1.70
   6  -4 -10   30.70    1.70
  -6  -4  10   32.10    1.40
   6  -4 -10   29.40    1.70
   6   4 -10   32.60    1.60
   6   4 -10   31.50    1.60
  -6   4  10   30.30    1.80
   5  -4 -10    6.90    1.00
  -5  -4  10    5.50    0.70
   5  -4 -10    5.50    0.80
  -5  -4  10    5.40    0.90
   5   4 -10    4.60    0.70
   5   4 -10    4.80    0.70
   5   4 -10    5.00    0.80
  -5   4  10    5.50    1.00
  -4  -4  10    7.20    1.00
   4  -4 -10    7.80    1.00
  -4  -4  10    6.60    1.00
   4  -4 -10    7.00    1.00
  -4   4  10    7.50    1.10
   4   4 -10    7.80    1.00
   4   4 -10    6.70    0.90
  -3  -4  10    7.90    1.00
   3  -4 -10    7.90    1.00
   3  -4 -10    8.40    1.10
   3   4 -10    8.00    1.00
  -3   4  10    9.90    1.50
  -3   4  10    8.40    1.10
  -2  -4  10   48.00    2.30
   2  -4 -10   46.60    2.30
   2  -4 -10   49.10    2.40
  -2   4  10   51.29    2.20
  -2   4  10   49.99    3.00
   2   4 -10   49.10    2.30
  -1  -4  10  176.98    5.70
   1  -4 -10  168.58    5.70
   1  -4 -10  179.98    5.90
   1   4 -10  183.38    5.80
  -1   4  10  177.88    6.20
  -1   4  10  175.78    6.70
   0  -4  10   40.20    1.90
   0  -4  10   40.10    2.50
   0   4 -10   40.90    2.00
   0   4  10   40.40    2.30
   0   4  10   42.40    2.70
   1  -4  10   85.69    3.10
   1  -4  10   80.29    3.90
   1   4  10   90.29    4.10
  -1   4 -10   89.39    3.30
   2  -4  10   36.80    1.50
   2  -4  10   31.70    2.60
   2  -4  10   35.10    2.10
  -2   4 -10   35.30    1.70
   2   4  10   38.00    2.10
   2   4  10   36.80    2.30
   3  -4  10   32.00    1.60
   3  -4  10   40.40    2.70
   3  -4  10   35.20    1.90
   3   4  10   36.10    2.10
  -3   4 -10   35.20    1.60
   3   4  10   34.50    1.90
   4  -4  10    3.80    0.80
   4  -4  10    2.90    0.60
   4   4  10    3.60    0.80
  -4   4 -10    2.50    0.40
   4   4  10    2.30    0.60
   5  -4  10    3.40    0.70
   5   4  10    3.30    0.60
  -5   4 -10    3.20    0.40
   5   4  10    2.50    0.50
   6   4  10    4.60    0.70
   6   4  10    4.40    0.50
  -9   5  10    9.70    0.60
   9   5 -10    9.20    0.50
   8  -5 -10    4.80    0.50
  -8  -5  10    6.80    0.70
  -8  -5  10    6.40    0.70
   8  -5 -10    6.30    0.50
  -8   5  10    7.20    0.60
   8   5 -10    6.70    0.50
  -7  -5  10    8.40    0.60
  -7  -5  10    6.20    0.70
   7  -5 -10    8.30    0.80
   7   5 -10    8.60    0.70
  -6  -5  10    6.00    0.80
   6  -5 -10    6.70    0.80
   6  -5 -10    7.50    0.80
  -6  -5  10    7.30    0.60
   6   5 -10    7.30    0.70
   6   5 -10    8.00    0.70
  -6   5  10    6.80    0.90
   5  -5 -10   16.00    1.20
  -5  -5  10   14.70    1.20
   5  -5 -10   15.30    1.20
  -5  -5  10   13.80    0.90
   5   5 -10   14.70    1.00
  -5   5  10   15.40    1.20
   5   5 -10   14.10    1.00
  -4  -5  10    1.70    0.50
   4  -5 -10    1.30    0.50
   4  -5 -10    1.60    0.50
  -4  -5  10    1.30    0.30
   4   5 -10    1.20    0.40
   4   5 -10    1.20    0.40
  -4   5  10    0.90    0.40
   3  -5 -10   27.70    1.70
   3  -5 -10   27.90    1.80
  -3   5  10   28.10    3.10
   3   5 -10   30.90    2.10
  -3   5  10   29.30    2.10
   2  -5 -10   22.10    1.50
  -2  -5  10   20.00    1.40
   2  -5 -10   21.10    1.70
  -2   5  10   21.40    1.80
   2   5 -10   22.10    1.40
  -2   5  10   21.50    1.10
   1  -5 -10   24.40    2.20
  -1  -5  10   27.20    1.60
   1  -5 -10   26.40    1.60
  -1   5  10   29.70    2.10
   1   5 -10   28.70    1.60
   0  -5 -10    4.30    0.80
   0   5  10    3.50    0.70
   1  -5  10    9.70    0.80
   1  -5  10   10.50    1.30
  -1  -5 -10    9.80    1.00
  -1   5 -10   10.40    0.90
   1   5  10    7.60    1.10
   1   5  10    9.70    1.20
   2  -5  10    4.40    0.80
   2  -5  10    6.70    0.60
   2   5  10    3.50    0.80
   2   5  10    4.70    0.80
  -2   5 -10    3.90    0.60
  -3   5 -10    2.60    0.40
   3   5  10    3.40    0.70
   3   5  10    2.20    0.50
   4  -5  10    5.60    0.70
  -4   5 -10    5.90    0.50
   4   5  10    5.70    0.70
   4   5  10    6.20    0.90
   5   5  10    8.60    1.20
  -5   5 -10   11.60    0.60
   5   5  10   10.00    0.80
  -8  -6  10   18.10    0.70
   8  -6 -10   14.60    0.80
  -8   6  10   15.40    1.10
   7  -6 -10   23.60    1.10
   7  -6 -10   25.60    1.20
  -7  -6  10   24.00    1.00
   7   6 -10   24.00    1.10
  -7   6  10   25.70    1.30
   6  -6 -10   52.99    2.20
   6  -6 -10   47.70    2.00
  -6  -6  10   48.50    2.10
  -6  -6  10   47.50    1.70
   6   6 -10   54.79    2.30
   6   6 -10   49.20    1.80
  -6   6  10   58.89    2.90
  -5  -6  10    0.90    0.40
  -5  -6  10    2.00    0.40
   5  -6 -10    2.30    0.50
   5  -6 -10    1.80    0.40
   5   6 -10    1.30    0.30
   5   6 -10    1.90    0.40
  -5   6  10    1.70    0.40
  -4  -6  10    8.80    0.70
   4  -6 -10    9.30    1.00
   4  -6 -10   10.10    1.10
  -4  -6  10   10.60    1.00
  -4   6  10    8.70    0.80
   4   6 -10   11.70    0.90
   4   6 -10   10.20    0.90
   3  -6 -10    1.50    0.50
   3  -6 -10    1.60    0.50
  -3  -6  10    2.00    0.50
  -3  -6  10    1.00    0.30
  -3   6  10    0.90    0.30
   3   6 -10    0.80    0.40
   2  -6 -10    2.80    0.60
  -2  -6  10    1.90    0.50
   2  -6 -10    2.80    0.60
   2   6 -10    2.90    0.50
  -2   6  10    2.80    0.70
  -1  -6  10    4.00    0.60
   1  -6 -10    5.20    0.70
   1   6 -10    4.10    0.60
  -1   6  10    5.20    1.00
   0  -6  10    7.50    0.80
   0  -6 -10    7.10    1.00
   0   6 -10    7.70    0.90
   0   6  10    5.00    0.90
   1  -6  10   26.10    1.30
  -1   6 -10   28.70    1.40
   1   6  10   27.20    1.80
   2  -6  10   10.90    0.70
   2   6  10    9.00    1.00
  -2   6 -10   10.70    0.80
   3  -6  10   16.10    0.70
   3   6  10   15.40    1.10
  -3   6 -10   16.10    0.90
  -4   6 -10    1.60    0.30
  -7  -7  10   28.90    1.50
  -7  -7  10   26.60    1.00
   7  -7 -10   26.70    1.10
  -7   7  10   22.40    1.40
   7   7 -10   28.10    1.20
   6  -7 -10   17.60    1.00
  -6  -7  10   18.20    1.10
  -6  -7  10   20.70    0.90
   6  -7 -10   19.70    1.00
   6   7 -10   21.00    1.00
  -6   7  10   20.70    1.00
  -5  -7  10    0.30    0.20
  -5  -7  10    0.40    0.30
   5  -7 -10    0.40    0.30
   5  -7 -10    0.10    0.20
   5   7 -10    0.20    0.20
   5   7 -10    0.00    0.20
  -5   7  10    0.10    0.20
   4  -7 -10   14.80    1.30
  -4  -7  10   15.00    0.80
  -4  -7  10   14.20    1.00
   4   7 -10   14.90    1.30
  -4   7  10   14.40    0.80
   3  -7 -10    0.80    0.40
   3  -7 -10    1.10    0.60
  -3  -7  10    0.60    0.30
  -3  -7  10    0.60    0.20
   3   7 -10    0.60    0.30
   2  -7 -10    5.20    1.10
  -2  -7  10    5.20    0.70
   2   7 -10    3.30    0.50
  -1  -7  10    5.50    0.70
  -1   7  10    5.10    0.80
   1   7 -10    6.40    0.70
   0  -7  10    8.00    0.70
   0   7 -10    8.70    0.80
   0   7  10    8.60    1.10
   1  -7  10   27.80    1.30
   1   7  10   21.70    1.90
  -1   7 -10   27.10    1.30
   2  -7  10   33.40    1.30
  -2   7 -10   30.50    1.60
   2   7  10   29.80    1.60
   3  -7  10    7.00    0.40
   3   7  10    8.00    0.70
  -3   7 -10    6.80    0.50
  -4   7 -10    0.20    0.10
   6  -8 -10    0.80    0.30
  -6  -8  10    0.70    0.20
  -6  -8  10    0.50    0.40
   6   8 -10    0.60    0.20
  -5  -8  10   27.10    1.20
   5  -8 -10   26.40    1.20
   5   8 -10   27.00    1.10
  -4  -8  10    4.30    0.50
   4  -8 -10    5.60    0.60
  -4  -8  10    5.30    0.60
   4   8 -10    5.00    0.50
   4   8 -10    3.50    0.50
  -3  -8  10    9.50    0.80
   3  -8 -10    9.50    0.70
   3   8 -10    9.10    0.70
   2   8 -10    3.00    0.60
  -1  -8  10    8.60    1.00
   1   8 -10    4.90    0.70
   0   8 -10    2.10    0.50
   1  -8  10   41.60    1.50
  -1   8 -10   39.00    1.60
   2  -8  10   27.00    1.10
  -2   8 -10   28.20    1.10
   3  -8  10   17.90    0.60
   5  -9 -10    0.70    0.20
  -5  -9  10    0.30    0.20
   5   9 -10    0.50    0.10
  -4  -9  10    0.50    0.20
   4  -9 -10    0.40    0.20
  -3  -9  10   18.70    0.90
   3  -9 -10   18.20    0.80
   3   9 -10   17.60    0.80
  -2  -9  10    0.70    0.20
   2   9 -10    1.20    0.40
  -1  -9  10    5.10    0.50
   1   9 -10    5.30    0.40
   0  -9  10   17.70    0.90
   0   9 -10   16.40    0.80
   1  -9  10   15.10    0.70
   2  -9  10   13.90    0.60
  -2   9 -10   13.70    0.60
  -3 -10  10   10.10    0.70
  -2 -10  10    1.70    0.30
   2  10 -10    1.70    0.30
  -1 -10  10    1.10    0.20
   0 -10  10   10.50    0.50
   9   0 -11    0.20    0.20
  -9   0  11    0.60    0.20
   8   0 -11   47.40    1.80
  -8   0  11   49.00    2.00
   8   0 -11   49.20    1.70
  -7   0  11   38.80    1.90
   7   0 -11   41.00    1.90
   7   0 -11   38.50    1.70
   7   0 -11   40.20    1.90
   6   0 -11    4.40    0.70
   6   0 -11    3.50    0.70
   6   0 -11    5.10    0.70
  -6   0  11    3.80    0.70
  -5   0  11   20.80    1.50
   5   0 -11   20.10    1.30
   4   0 -11   40.40    2.10
   3   0 -11   14.70    1.30
  -3   0  11   16.30    2.00
  -3   0  11   16.80    1.30
   3   0 -11   16.60    1.30
   2   0 -11    1.70    0.50
  -2   0  11    2.10    0.50
  -2   0  11    1.80    0.70
  -1   0  11   38.80    2.50
  -1   0  11   35.50    2.40
   1   0 -11   37.10    2.70
   0   0 -11    6.80    0.80
   0   0  11    8.20    1.50
   0   0  11    7.00    0.70
   1   0  11    3.70    0.80
  -1   0 -11    3.90    0.60
   1   0  11    4.30    0.90
   2   0  11    2.50    0.60
   2   0  11    3.00    0.70
   3   0  11    0.70    0.40
   3   0  11    0.60    0.40
   4   0  11    0.10    0.30
   4   0  11   -0.10    0.30
   5   0  11    1.30    0.30
   5   0  11    1.10    0.30
   9  -1 -11    8.50    0.70
  -9  -1  11    9.00    0.60
   9   1 -11    9.10    0.60
  -9   1  11    8.90    0.60
   8  -1 -11    5.50    0.60
   8  -1 -11    5.60    0.50
   8  -1 -11    5.50    0.60
  -8  -1  11    6.20    0.70
  -8   1  11    4.80    0.60
   8   1 -11    6.00    0.90
   8   1 -11    5.80    0.70
   7  -1 -11   15.50    1.00
   7  -1 -11   17.50    1.20
   7  -1 -11   15.40    1.20
  -7  -1  11   14.80    1.40
  -7   1  11   16.80    1.20
   7   1 -11   15.90    1.10
  -6  -1  11    7.00    1.00
   6  -1 -11    4.90    0.70
   6  -1 -11    5.60    0.80
  -6   1  11    5.70    0.90
   6   1 -11    5.80    0.80
   6   1 -11    5.70    0.80
   6   1 -11    5.40    0.70
  -5  -1  11    8.20    1.10
   5  -1 -11    6.70    0.80
   5   1 -11    6.70    0.90
   5   1 -11    6.00    0.80
  -5   1  11    9.00    1.10
   4  -1 -11   43.70    2.30
   4  -1 -11   46.90    2.30
  -4   1  11   52.29    2.90
   4   1 -11   43.70    2.80
   4   1 -11   48.20    2.30
  -3  -1  11    6.40    1.00
   3  -1 -11    5.60    1.30
   3  -1 -11    4.90    0.80
  -3   1  11    5.50    0.90
   3   1 -11    5.10    0.80
  -3   1  11    5.80    1.10
  -2  -1  11   11.90    1.60
  -2  -1  11   13.00    1.10
   2  -1 -11   14.10    1.20
  -2   1  11   14.20    1.20
   2   1 -11   12.40    1.10
  -2   1  11   16.90    1.90
  -1  -1  11   58.09    3.00
  -1  -1  11   55.29    2.60
  -1   1  11   60.79    3.20
   0  -1  11    3.40    0.50
   0  -1 -11    3.00    0.60
   0  -1  11    3.70    1.30
   0   1 -11    3.50    0.60
   1  -1  11    7.30    1.10
   1  -1  11    8.00    1.10
   1   1  11    4.90    0.90
  -1   1 -11    6.00    0.70
   1   1  11    6.70    1.20
   2  -1  11   30.90    1.90
   2  -1  11   27.10    1.80
   2   1  11   28.80    1.90
   2   1  11   29.40    1.80
   3  -1  11    4.00    0.70
   3  -1  11    4.80    0.80
   3   1  11    5.10    0.80
   3   1  11    4.70    0.80
   4  -1  11    3.90    0.60
   4  -1  11    3.60    0.60
   4   1  11    5.50    0.80
   4   1  11    4.40    0.60
   5  -1  11    1.20    0.30
   5  -1  11    1.00    0.30
   5   1  11    1.30    0.30
   5   1  11    0.90    0.30
  -9  -2  11    9.30    0.70
  -9   2  11    7.90    0.60
   9   2 -11    7.50    0.50
   8  -2 -11    6.60    0.60
  -8  -2  11    6.80    0.70
   8  -2 -11    6.90    0.90
   8  -2 -11    7.20    0.60
   8   2 -11    6.10    0.40
  -8   2  11    5.10    0.60
   7  -2 -11   17.50    1.10
  -7  -2  11   18.30    1.30
   7   2 -11   15.80    0.90
   7   2 -11   18.30    1.10
   7   2 -11   17.40    1.00
  -6  -2  11    0.40    0.30
   6  -2 -11    0.80    0.40
   6  -2 -11    1.10    0.40
   6   2 -11    0.50    0.30
   6   2 -11    1.00    0.40
  -6   2  11    0.90    0.40
   6   2 -11    0.70    0.40
   5  -2 -11   10.70    1.00
  -5  -2  11    8.70    1.00
   5  -2 -11    9.90    1.00
   5   2 -11    8.30    1.00
   5   2 -11   10.10    0.90
   5   2 -11    9.30    1.00
  -5   2  11    8.80    1.00
   4  -2 -11    7.70    1.00
  -4  -2  11   10.00    1.20
   4  -2 -11    8.30    1.00
   4   2 -11    7.70    0.90
  -4   2  11    7.30    0.90
   3  -2 -11    1.00    0.40
   3  -2 -11    1.90    0.60
  -3   2  11    2.50    0.90
   2  -2 -11    1.40    0.70
  -2  -2  11    0.80    0.60
  -2  -2  11    2.10    0.60
  -2   2  11    0.50    0.60
  -2   2  11    1.50    0.80
   2   2 -11    1.60    0.70
   1  -2 -11   11.80    1.00
  -1  -2  11   14.70    1.60
  -1  -2  11   10.00    1.50
  -1   2  11   14.00    2.20
   0  -2  11    4.00    0.90
   0  -2  11    4.80    0.70
   0  -2 -11    4.20    0.70
   0  -2  11    2.20    0.80
   0   2  11    2.80    0.70
   0   2  11    4.30    1.30
   0   2 -11    4.10    0.70
   1  -2  11    4.10    0.80
   1  -2  11    4.20    0.90
   1  -2  11    3.80    0.50
   1   2  11    4.60    1.00
  -1   2 -11    3.90    0.60
   1   2  11    3.50    0.70
   2  -2  11    7.50    1.00
   2  -2  11    5.50    0.90
   2   2  11    6.30    1.00
  -2   2 -11    6.30    0.70
   2   2  11    4.90    0.80
   3  -2  11   -0.10    0.30
   3  -2  11   -0.10    0.30
   3   2  11    0.20    0.40
   3   2  11   -0.10    0.30
   4  -2  11    0.90    0.40
   4  -2  11    0.40    0.30
   4   2  11    0.90    0.40
   4   2  11    1.20    0.40
   5  -2  11    3.10    0.40
   5  -2  11    2.60    0.50
   5   2  11    2.10    0.50
   5   2  11    4.20    0.70
   8  -3 -11    2.00    0.30
   8  -3 -11    1.80    0.30
  -8  -3  11    2.00    0.60
  -8   3  11    1.70    0.30
   8   3 -11    2.00    0.40
   7  -3 -11    0.00    0.20
  -7  -3  11    0.00    0.20
  -7   3  11    0.20    0.30
   7   3 -11    0.30    0.20
   7   3 -11    0.10    0.20
  -6  -3  11   18.60    1.20
   6  -3 -11   19.50    1.20
   6  -3 -11   18.70    1.20
   6   3 -11   18.50    1.10
  -6   3  11   18.20    1.30
   6   3 -11   18.00    1.00
   6   3 -11   17.30    1.10
   5  -3 -11    0.20    0.30
   5  -3 -11    0.00    0.30
  -5  -3  11    0.10    0.30
   5   3 -11   -0.10    0.30
   5   3 -11    0.30    0.30
  -5   3  11   -0.10    0.30
   4  -3 -11    9.40    1.00
  -4  -3  11   11.00    1.00
   4   3 -11    9.90    1.00
  -4   3  11   10.30    1.00
   4   3 -11   10.90    0.90
   3  -3 -11    0.40    0.40
  -3  -3  11    1.10    0.40
   3  -3 -11    0.80    0.40
  -3   3  11    0.20    0.40
   3   3 -11    0.70    0.40
  -3   3  11    0.90    0.40
  -2  -3  11   12.10    1.10
   2  -3 -11   11.40    1.20
   2  -3 -11    9.50    1.10
  -2   3  11   10.00    0.80
   2   3 -11    9.50    1.00
  -2   3  11   11.40    1.60
  -1  -3  11   18.60    1.20
   1  -3 -11   19.30    1.30
  -1  -3  11   20.80    1.50
  -1   3  11   18.40    1.70
   1   3 -11   21.40    1.30
   0  -3  11   10.20    1.20
   0  -3  11   13.20    1.30
   0  -3  11   11.50    0.90
   0   3  11   11.40    1.40
   0   3  11   13.70    1.60
   0   3 -11    9.90    0.90
   1  -3  11    3.10    0.70
   1  -3  11    3.00    0.70
   1  -3  11    3.80    0.50
  -1   3 -11    3.30    0.50
   1   3  11    3.00    0.80
   1   3  11    2.80    0.70
   2  -3  11   11.90    1.10
   2  -3  11   13.00    1.30
   2   3  11   12.10    1.10
   2   3  11   10.20    1.20
  -2   3 -11   12.00    0.90
   3  -3  11    8.30    1.10
   3  -3  11    6.40    0.70
   3   3  11    5.50    1.20
   3   3  11    8.60    0.80
  -3   3 -11    7.20    0.60
   4  -3  11    9.90    0.80
   4  -3  11    9.40    0.70
   4   3  11    5.90    0.70
   4   3  11    8.70    0.70
   5  -3  11    1.90    0.30
   5   3  11    2.50    0.40
   5   3  11    2.40    0.30
  -8  -4  11   13.80    0.80
   8  -4 -11   14.20    0.80
   8  -4 -11   15.00    0.70
   8   4 -11   14.40    0.80
  -7  -4  11    4.30    0.60
   7  -4 -11    3.30    0.40
   7  -4 -11    3.60    0.50
   7   4 -11    3.30    0.40
   7   4 -11    4.00    0.40
  -7   4  11    3.20    0.50
   6  -4 -11   12.50    0.90
  -6  -4  11   18.90    1.60
   6   4 -11   13.60    0.90
  -6   4  11   14.20    1.30
   6   4 -11   14.10    0.90
   5  -4 -11   13.40    1.00
   5  -4 -11   12.90    1.00
  -5  -4  11   10.90    1.00
   5   4 -11   12.20    0.90
   5   4 -11   11.50    0.90
   5   4 -11   12.80    1.20
  -5   4  11   12.60    1.00
  -4  -4  11    5.00    0.70
   4  -4 -11    5.30    0.80
   4  -4 -11    6.60    0.80
  -4   4  11    5.70    0.80
   4   4 -11    5.40    0.70
   4   4 -11    5.20    0.70
   3  -4 -11   22.60    1.40
  -3  -4  11   22.30    1.40
   3  -4 -11   23.80    1.40
  -3   4  11   23.40    1.20
   3   4 -11   22.30    1.40
   3   4 -11   21.60    1.30
   2  -4 -11    4.20    0.70
  -2  -4  11    4.10    0.70
   2  -4 -11    4.70    0.70
  -2   4  11    3.60    0.80
   2   4 -11    4.30    0.60
  -1  -4  11    5.50    0.70
   1  -4 -11    7.40    0.90
   1  -4 -11    5.90    0.80
   1   4 -11    6.90    0.80
  -1   4  11    5.30    0.90
   0  -4 -11    6.60    0.80
   0  -4  11    5.10    0.60
   0   4  11    6.40    0.90
   0   4 -11    4.40    0.60
   0   4  11    6.40    1.10
  -1  -4 -11    6.80    0.80
   1  -4  11    6.90    0.90
   1  -4  11    7.70    0.60
   1   4  11    5.20    0.80
  -1   4 -11    7.20    0.70
   1   4  11    4.00    0.80
  -2  -4 -11   11.70    0.90
   2  -4  11   11.70    0.50
   2   4  11   12.60    1.10
   2   4  11    9.30    0.90
   3  -4  11    8.90    0.80
   3   4  11    8.40    0.70
   3   4  11    9.40    1.00
  -3   4 -11    8.20    0.60
   4  -4  11    0.40    0.20
   4   4  11    0.00    0.20
  -4   4 -11    0.30    0.20
   4   4  11    0.30    0.20
   5   4  11    2.60    0.30
   8  -5 -11    2.30    0.30
  -8   5  11    2.20    0.30
   8   5 -11    2.00    0.30
  -7  -5  11    1.60    0.40
   7  -5 -11    1.20    0.30
   7  -5 -11    1.40    0.30
  -7   5  11    1.40    0.30
   7   5 -11    0.50    0.30
   6  -5 -11   10.40    0.80
   6  -5 -11    9.70    0.80
  -6  -5  11   10.70    0.80
   6   5 -11   10.10    0.70
   6   5 -11   11.00    0.70
  -6   5  11   11.20    0.80
   5  -5 -11    6.00    0.70
  -5   5  11    5.00    0.70
   5   5 -11    3.90    0.50
   4  -5 -11   24.50    1.40
   4  -5 -11   26.50    1.40
  -4  -5  11   26.90    1.50
   4   5 -11   25.50    1.30
   4   5 -11   25.10    1.30
   3  -5 -11    4.60    0.70
   3  -5 -11    3.80    0.60
  -3  -5  11    3.80    0.60
   3   5 -11    4.20    0.60
   3   5 -11    3.10    0.50
  -2  -5  11    9.30    0.80
   2  -5 -11    9.10    0.90
   2   5 -11   10.50    0.80
  -2   5  11    9.10    1.20
   1  -5 -11    6.30    0.80
  -1  -5  11    6.10    0.70
   1   5 -11    5.90    0.70
  -1   5  11    6.50    1.00
   0  -5  11    8.00    0.70
   0  -5 -11   10.70    1.30
   0   5 -11    8.90    0.70
   0   5  11    9.40    1.20
  -1  -5 -11   61.59    2.90
   1  -5  11   55.49    2.50
   1   5  11   60.29    2.70
  -1   5 -11   61.19    2.20
   2  -5  11    4.30    0.40
   2   5  11    4.30    0.70
  -2   5 -11    4.60    0.50
   3   5  11    8.60    0.80
  -3   5 -11    7.90    0.50
   4   5  11    4.70    0.50
   7  -6 -11    0.70    0.20
  -7  -6  11    0.70    0.40
   7   6 -11    0.60    0.20
  -7   6  11    0.70    0.20
   6  -6 -11    7.10    0.80
   6  -6 -11   10.10    0.70
  -6   6  11    8.70    0.70
   5  -6 -11    4.30    0.50
  -5  -6  11    3.20    0.50
   5  -6 -11    4.50    0.50
   5   6 -11    5.50    0.50
  -5   6  11    5.20    0.50
   5   6 -11    4.20    0.50
  -4  -6  11   41.20    2.20
   4  -6 -11   41.00    1.70
   4  -6 -11   41.80    1.70
   4   6 -11   40.30    1.60
   4   6 -11   41.60    1.70
   3  -6 -11   22.60    1.50
  -3  -6  11   23.30    1.30
   3  -6 -11   21.90    1.20
   3   6 -11   22.30    1.20
   3   6 -11   22.80    1.20
   2  -6 -11    0.10    0.30
  -2  -6  11    0.60    0.30
   2  -6 -11    0.40    0.30
   2   6 -11    0.60    0.30
  -1  -6  11    8.20    0.70
   1  -6 -11    6.20    0.70
  -1   6  11    6.90    1.00
   1   6 -11    7.80    0.70
   0  -6  11   11.10    1.00
   0   6  11    9.40    1.40
   0   6 -11   11.70    0.80
   1  -6  11   29.00    1.20
  -1   6 -11   27.30    1.20
  -2   6 -11    5.40    0.50
   2   6  11    4.50    0.60
   3   6  11   18.50    1.00
  -3   6 -11   19.30    0.80
   6  -7 -11    1.30    0.20
  -6  -7  11    1.20    0.30
   6   7 -11    1.00    0.20
   5  -7 -11    0.00    0.20
  -5  -7  11    0.10    0.20
   5   7 -11    0.00    0.10
   4  -7 -11    0.20    0.20
  -4  -7  11    0.30    0.20
   4   7 -11    0.00    0.20
   4   7 -11    0.10    0.20
  -3  -7  11    2.60    0.40
   3   7 -11    3.00    0.50
   3   7 -11    2.80    0.40
  -2  -7  11    2.70    0.40
   2   7 -11    3.30    0.40
   2   7 -11    3.70    0.50
  -1  -7  11    5.70    0.50
   1   7 -11    5.90    0.50
   0  -7  11   26.60    1.10
   0   7 -11   26.60    1.10
   1  -7  11   35.50    1.20
  -1   7 -11   32.30    1.30
  -3   7 -11    3.40    0.30
  -5  -8  11    1.40    0.30
   5  -8 -11    4.10    0.50
   5   8 -11    2.50    0.40
  -4  -8  11    0.20    0.20
   4  -8 -11    0.30    0.20
   4   8 -11    0.40    0.20
  -3  -8  11   25.90    1.20
   3   8 -11   23.90    1.00
   3   8 -11   25.10    0.90
  -2  -8  11   16.30    0.80
   2   8 -11   12.10    0.90
  -1  -8  11   22.70    1.00
   1   8 -11   22.50    0.90
   0  -8  11   11.80    0.80
   0   8 -11   13.20    0.80
   1  -8  11   27.50    0.90
  -1   8 -11   28.30    1.00
  -8   0  12    1.00    0.20
   7   0 -12    0.10    0.20
   7   0 -12   -0.10    0.30
  -7   0  12    0.50    0.20
   6   0 -12    8.50    0.70
  -6   0  12    8.80    0.80
   6   0 -12    9.10    0.70
   5   0 -12   16.30    1.10
  -5   0  12   18.40    1.10
   5   0 -12   17.70    1.10
  -4   0  12    0.00    0.20
   4   0 -12   -0.10    0.30
   4   0 -12   -0.10    0.20
   3   0 -12    2.00    0.40
  -3   0  12    2.50    0.50
   3   0 -12    1.90    0.50
   2   0 -12    0.20    0.30
  -2   0  12    0.10    0.40
  -2   0  12    0.20    0.30
   1   0 -12    6.80    0.80
  -1   0  12    5.50    0.90
   0   0  12   29.70    1.80
   0   0 -12   31.70    1.50
  -1   0 -12    6.50    0.70
   1   0  12    5.80    0.80
   2   0  12    1.30    0.40
   2   0  12    1.30    0.40
   3   0  12    2.10    0.40
   3   0  12    2.40    0.50
   4   0  12   10.30    0.60
   4   0  12   11.00    0.70
  -8  -1  12    6.40    0.50
   8  -1 -12    6.70    0.50
  -8   1  12    7.40    0.50
   7  -1 -12   15.40    0.80
   7  -1 -12   14.50    0.90
  -7  -1  12   14.00    0.90
   7   1 -12   14.50    1.20
  -7   1  12   15.50    0.90
   7   1 -12   14.50    0.80
   6  -1 -12    7.60    0.70
  -6  -1  12    7.80    0.70
   6  -1 -12    6.80    0.70
   6   1 -12    7.70    0.60
  -6   1  12    8.30    0.70
   6   1 -12    7.70    0.60
   5  -1 -12    1.20    0.40
   5  -1 -12    0.70    0.30
  -5  -1  12    1.40    0.40
   5   1 -12    0.30    0.30
   5   1 -12    0.90    0.30
  -5   1  12    0.80    0.40
   4  -1 -12    5.20    0.70
   4  -1 -12    4.50    0.60
  -4  -1  12    4.40    0.60
   4   1 -12    4.50    0.60
   4   1 -12    4.60    0.70
  -4   1  12    5.10    0.70
   3  -1 -12    0.70    0.40
   3  -1 -12    1.10    0.40
  -3  -1  12    1.60    0.40
  -3   1  12    1.00    0.30
   3   1 -12    0.60    0.30
   3   1 -12    0.10    0.30
  -2  -1  12    0.60    0.40
  -2  -1  12    0.50    0.30
   2  -1 -12    0.20    0.30
   2  -1 -12    0.50    0.40
   2   1 -12    0.80    0.30
  -2   1  12    0.70    0.50
   1  -1 -12    5.70    0.90
  -1  -1  12    4.90    0.80
   1   1 -12    4.70    0.60
  -1   1  12    6.00    0.90
   0  -1 -12    3.00    0.50
   0  -1  12    2.40    0.80
   0   1  12    3.60    0.70
   0   1 -12    2.50    0.60
   1  -1  12    1.30    0.40
   1  -1  12    0.80    0.40
  -1   1 -12    1.80    0.40
   1   1  12    1.90    0.60
   1   1  12    1.10    0.40
   2  -1  12    2.70    0.50
   2  -1  12    1.90    0.40
   2   1  12    3.00    0.60
   2   1  12    2.40    0.50
   3  -1  12    6.50    0.60
   3  -1  12    5.00    0.80
   3   1  12    5.70    0.70
   3   1  12    4.50    0.60
   4  -1  12   20.00    1.20
   4   1  12   19.90    0.90
  -7  -2  12    1.90    0.40
   7  -2 -12    1.60    0.30
   7  -2 -12    1.40    0.40
   7   2 -12    1.90    0.30
  -7   2  12    1.80    0.30
   7   2 -12    1.60    0.50
   6  -2 -12    4.70    0.60
   6  -2 -12    4.40    0.50
  -6  -2  12    4.50    0.60
  -6   2  12    4.90    0.60
   6   2 -12    4.20    0.50
   6   2 -12    5.20    0.60
   5  -2 -12   39.30    1.70
   5   2 -12   36.10    1.60
  -5   2  12   38.50    1.90
   4  -2 -12    3.80    0.60
   4  -2 -12    3.80    0.60
  -4  -2  12    2.40    0.50
   4   2 -12    3.50    0.50
   4   2 -12    3.20    0.50
   3  -2 -12    7.60    0.80
  -3  -2  12    7.80    0.90
   3  -2 -12    7.20    0.80
   3   2 -12    6.60    0.70
   3   2 -12    5.70    0.70
   2  -2 -12    0.30    0.30
  -2  -2  12    0.00    0.20
   2  -2 -12    0.00    0.30
  -2   2  12    0.30    0.40
   2   2 -12    0.20    0.30
  -1  -2  12    0.90    0.40
  -1  -2  12    1.30    0.30
   1  -2 -12    1.30    0.40
   1  -2 -12    0.90    0.30
   1   2 -12    0.90    0.30
  -1   2  12    0.60    0.40
   0  -2  12   19.40    1.30
   0   2  12   20.20    1.50
   1  -2  12    3.10    0.60
  -1   2 -12    3.00    0.40
   1   2  12    2.50    0.70
   2  -2  12   16.10    1.10
  -2   2 -12   16.90    0.80
   2   2  12   15.80    1.10
   3  -2  12    8.80    0.70
   3  -2  12    9.20    0.80
   3   2  12    5.50    0.60
   3   2  12    8.60    0.70
   4  -2  12   36.50    1.40
   4   2  12   36.60    1.30
   4   2  12   38.20    1.40
   7  -3 -12   11.20    0.80
  -7  -3  12   10.20    0.70
   7  -3 -12    8.70    0.60
  -7   3  12   11.10    0.70
   7   3 -12   12.30    0.80
   6  -3 -12   20.90    1.00
   6  -3 -12   22.30    1.10
  -6  -3  12   22.60    1.20
   6   3 -12   22.60    1.00
  -6   3  12   22.60    1.10
   6   3 -12   20.70    1.10
   5  -3 -12   16.60    1.00
  -5  -3  12   14.30    1.00
   5   3 -12   16.10    0.90
   5   3 -12   15.10    1.00
  -5   3  12   13.60    0.90
  -4  -3  12    7.40    0.80
   4  -3 -12    7.20    1.00
   4  -3 -12    7.60    0.80
  -4   3  12    7.50    0.60
   4   3 -12    7.60    0.70
   4   3 -12    7.60    0.70
   3  -3 -12    6.70    1.10
  -3  -3  12    6.20    0.70
   3  -3 -12    5.80    0.70
   3   3 -12    6.90    0.70
   3   3 -12    8.70    0.70
   2  -3 -12    1.60    0.40
  -2  -3  12    1.50    0.40
   2  -3 -12    1.40    0.40
   2   3 -12    2.00    0.40
  -2   3  12    1.90    0.60
  -1  -3  12   11.40    1.20
   1  -3 -12   11.50    0.90
   1  -3 -12   12.00    0.90
  -1   3  12   10.90    1.20
   1   3 -12   10.50    0.80
   0  -3 -12   22.60    1.50
   0  -3  12   18.10    0.80
   0   3 -12   17.50    1.00
   0   3  12   17.20    1.30
  -1  -3 -12    3.40    0.50
   1   3  12    4.40    0.70
  -1   3 -12    3.80    0.50
  -2  -3 -12   11.90    1.00
   2   3  12   10.30    0.80
   2   3  12   10.30    0.90
  -2   3 -12   11.20    0.70
   3   3  12    6.00    0.50
   3   3  12    5.80    0.90
   7  -4 -12    7.60    0.50
  -7  -4  12    8.20    0.50
  -7   4  12    8.60    0.60
   6  -4 -12    1.00    0.30
   6  -4 -12    0.80    0.20
  -6  -4  12    0.80    0.20
   6   4 -12    1.10    0.40
  -6   4  12    1.20    0.30
   6   4 -12    1.10    0.20
   5  -4 -12    1.40    0.30
   5  -4 -12    1.80    0.40
  -5  -4  12    1.40    0.30
   5   4 -12    1.10    0.30
   5   4 -12    1.50    0.30
  -4  -4  12    1.80    0.40
   4  -4 -12    1.30    0.30
   4  -4 -12    1.90    0.50
   4   4 -12    1.50    0.30
   3  -4 -12   31.00    1.40
   3   4 -12   28.90    1.30
   2  -4 -12    6.70    0.60
   2   4 -12    7.10    0.70
  -1  -4  12    1.80    0.30
   1  -4 -12    1.90    0.40
   0  -4  12   14.50    0.70
   0  -4 -12   13.00    0.90
   0   4 -12   14.40    0.80
   0   4  12   14.40    1.10
  -1   4 -12    2.10    0.30
   1   4  12    1.60    0.40
  -2   4 -12    2.20    0.30
   2   4  12    2.40    0.40
   6  -5 -12    0.20    0.10
  -6  -5  12    0.40    0.20
   6   5 -12    0.20    0.20
  -5  -5  12    1.50    0.30
   5  -5 -12    1.80    0.50
   5  -5 -12    1.30    0.30
   5   5 -12    0.90    0.30
   5   5 -12    1.10    0.30
   4  -5 -12   15.80    0.90
   4  -5 -12   16.30    0.90
  -4  -5  12   15.30    0.90
   4   5 -12   15.50    0.80
   3  -5 -12    8.50    0.70
  -3  -5  12    7.90    0.70
   3  -5 -12    8.60    0.70
   3   5 -12    8.60    0.60
  -2  -5  12    3.90    0.50
   2  -5 -12    3.40    0.50
   2  -5 -12    4.10    0.50
   2   5 -12    2.80    0.40
  -1  -5  12   11.20    0.70
   1   5 -12   11.00    0.70
  -1   5  12   12.20    1.00
   0  -5  12    5.70    0.40
   0   5  12    5.30    0.70
   0   5 -12    6.30    0.50
   1   5  12    9.40    0.80
  -1   5 -12    9.90    0.60
  -2   5 -12    9.20    0.50
   2   5  12   10.60    0.70
   5  -6 -12    2.30    0.30
  -5  -6  12    2.70    0.40
   4  -6 -12    2.10    0.30
  -4  -6  12    1.50    0.30
   4   6 -12    2.30    0.30
  -3  -6  12    5.80    0.50
   3  -6 -12    4.90    0.50
   3   6 -12    6.10    0.50
  -2  -6  12    7.30    0.50
   2   6 -12    7.30    0.50
  -1  -6  12    7.30    0.50
   1   6 -12    7.20    0.50
   0  -6  12    6.10    0.40
   0   6 -12    6.00    0.50
  -1   6 -12   13.50    0.60
  -4  -7  12   22.00    0.90
  -3  -7  12    9.60    0.60
   3   7 -12    9.40    0.50
  -2  -7  12    5.50    0.40
   2   7 -12    5.50    0.40
  -1  -7  12    2.60    0.30
   1   7 -12    3.20    0.30
   0   7 -12   20.60    0.80
   6   0 -13    2.40    0.30
  -6   0  13    1.80    0.30
  -5   0  13    0.40    0.30
   5   0 -13    0.20    0.20
   4   0 -13    2.00    0.40
  -4   0  13    1.80    0.40
   4   0 -13    1.80    0.40
   3   0 -13   42.00    1.70
   3   0 -13   44.20    1.60
  -3   0  13   40.20    1.40
   2   0 -13   10.40    0.70
   2   0 -13    9.80    0.80
   1   0 -13    0.20    0.20
   0   0  13    0.00    0.30
   0   0 -13    0.10    0.20
   1   0  13    0.30    0.20
   2   0  13    0.90    0.30
  -6  -1  13   20.10    0.90
   6  -1 -13   20.40    0.90
  -6   1  13   19.10    0.80
   6   1 -13   19.30    0.80
   5  -1 -13    7.40    0.60
  -5  -1  13    7.40    0.60
   5  -1 -13    7.60    0.70
   5   1 -13    7.30    0.50
   5   1 -13    5.80    0.70
  -5   1  13    7.70    0.50
  -4  -1  13    6.70    0.50
   4  -1 -13    6.70    0.60
   4  -1 -13    6.50    0.60
   4   1 -13    6.80    0.60
  -4   1  13    7.10    0.50
   4   1 -13    6.10    0.60
   3  -1 -13   13.40    0.80
  -3  -1  13   12.80    0.90
   3  -1 -13   11.90    0.80
   3   1 -13   13.10    0.80
   3   1 -13   11.80    0.80
   2  -1 -13    3.70    0.40
   2  -1 -13    3.60    0.50
   2   1 -13    4.30    0.50
   2   1 -13    3.60    0.40
   1  -1 -13    1.80    0.30
   1  -1 -13    1.10    0.30
   1   1 -13    2.10    0.30
   1   1 -13    1.70    0.40
  -1   1  13    1.20    0.40
   0  -1 -13    0.70    0.30
   0   1  13    0.30    0.30
   0   1 -13    0.40    0.20
  -1  -1 -13   14.50    0.90
   1   1  13   18.60    1.30
   2   1  13    6.70    0.50
  -6  -2  13    2.40    0.30
   6  -2 -13    3.60    0.30
   6   2 -13    2.40    0.30
   5  -2 -13   14.80    1.20
   5  -2 -13   16.20    1.20
   5   2 -13   18.80    1.10
   4  -2 -13    4.90    0.50
  -4  -2  13    4.60    0.40
   4  -2 -13    3.80    0.50
   4   2 -13    4.40    0.60
   4   2 -13    3.90    0.40
  -3  -2  13    4.10    0.40
   3  -2 -13    3.40    0.40
   3  -2 -13    4.40    0.50
   3   2 -13    3.60    0.40
   3   2 -13    3.50    0.50
  -2  -2  13   27.40    1.10
   2  -2 -13   25.60    1.20
   2  -2 -13   25.00    1.20
   2   2 -13   25.10    1.10
   2   2 -13   24.50    1.20
   1  -2 -13   -0.20    0.20
   1   2 -13    0.30    0.20
  -1   2  13    0.00    0.20
   1   2 -13    0.00    0.20
   0  -2 -13   20.10    1.40
   0   2  13   15.00    0.90
   0   2 -13   15.70    0.80
   1   2  13    8.60    0.80
   5  -3 -13   36.60    1.30
  -5  -3  13   34.90    1.30
   5   3 -13   32.30    1.20
   4  -3 -13    0.20    0.30
   4  -3 -13    0.30    0.20
  -4  -3  13    0.40    0.30
   4   3 -13    0.30    0.20
  -3  -3  13   16.20    1.00
   3  -3 -13   14.10    0.80
   3  -3 -13   16.70    0.80
   3   3 -13   15.00    0.80
   2  -3 -13    4.70    0.40
  -2  -3  13    5.80    0.40
   2  -3 -13    4.40    0.50
   2   3 -13    5.40    0.50
   2   3 -13    5.20    0.80
   1  -3 -13   26.20    1.40
   1   3 -13   19.30    1.40
   1   3 -13   22.00    1.00
   0   3 -13    4.20    0.40
   0   3  13    4.10    0.60
   1   3  13    7.00    0.60
  -5  -4  13    4.00    0.30
   5  -4 -13    2.80    0.40
  -4  -4  13    1.20    0.20
   4  -4 -13    1.40    0.20
   4   4 -13    1.40    0.20
  -3  -4  13    0.80    0.20
  -2  -4  13   12.10    0.50
   2   4 -13   13.70    0.90
   1   4 -13    0.30    0.20
   0   4 -13    1.70    0.20
  -3  -5  13    0.10    0.10
   3   5 -13    0.10    0.10
   2   5 -13    9.80    0.50
   1   5 -13    4.60    0.30
   0   0   0    0.00    0.00

_computing_structure_solution     'SHELXT 2018/2 (Sheldrick, 2018)'
;
_shelx_hkl_checksum                89145
_olex2_submission_special_instructions  'No special instructions were received'
